# Supplementary material for: Global ubiquitinome profiling identifies NEDD4 as a regulator of Profilin 1 and actin remodelling in neural crest cells
Source: Nat Commun. 2022 Apr 19;13:2018. doi: 10.1038/s41467-022-29660-3 (PMC9018756; doi:10.1038/s41467-022-29660-3)
Supplement: Supplementary file 4 — Supplementary data 1 [file 41467_2022_29660_MOESM4_ESM.xlsx]

## Sheet: Supp data 1
Protein IDs	Majority protein IDs	Peptide counts (all)	Peptide counts (razor+unique)	Peptide counts (unique)	Protein names	Gene names	Fasta headers	Proteins	Peptides	Razor + unique peptides	Unique peptides	Sequence coverage [%]	Mol. weight [kDa]	Slice average	Slice 1	Slice 2	Slice 3	Slice 4	Slice 5	Slice 6	Slice 7	Slice 8	PEP	Ratio H/L	Ratio H/L normalized	Ratio H/L variability [%]	Log2 H/L normalised	protein UP DOWN	B significant	Significance B	A significant	Significance A	mRNA fold change	mRNA ratio	mRNA ratio log2	step up p-value	#P/LPXY motifs	contains P/LPXY	#S/VPXF motifs	contains S/VPXF	mNedd4 Interaction known	hNedd4 Interaction known
O88271	O88271	5	5	5	Craniofacial development protein 1	Cfdp1	>sp|O88271|CFDP1_MOUSE Craniofacial development protein 1 OS=Mus musculus GN=Cfdp1 PE=1 SV=1	1	5	5	5	28.8	32.921	4.91	1	2			2	4	1	1	2.1213e-107	0.1643	0.24118	91.424	-2.05182	DOWN	+	1.05473e-10	+	4.93551e-10	-3.4408	0.29063	-1.78274	0.0143014	0		0
Q9ERB0	Q9ERB0	4	4	4	Synaptosomal-associated protein 29	Snap29	>sp|Q9ERB0|SNP29_MOUSE Synaptosomal-associated protein 29 OS=Mus musculus GN=Snap29 PE=2 SV=1	1	4	4	4	26.2	29.572	3.75	1		1	1			1		1.0802e-22	0.15856	0.37019	50.674	-1.43366	DOWN	+	4.13553e-05	+	1.57872e-05	-2.16156	0.462629	-1.11207	0.0166506	0		0
P11276	P11276	36	36	36	Fibronectin;Anastellin	Fn1	>sp|P11276|FINC_MOUSE Fibronectin OS=Mus musculus GN=Fn1 PE=1 SV=4	1	36	36	36	23.7	272.53	4.82	11	8	12	5	10	5	9	20	0	0.20411	0.41353	86.027	-1.27394	DOWN	+	5.75243e-08	+	0.000130507	1.27223	1.27223	0.34736	0.0186999	0		0
Q9JJU8	Q9JJU8	6	6	6	SH3 domain-binding glutamic acid-rich-like protein	Sh3bgrl	>sp|Q9JJU8|SH3L1_MOUSE SH3 domain-binding glutamic acid-rich-like protein OS=Mus musculus GN=Sh3bgrl PE=3 SV=1	1	6	6	6	84.2	12.811	4.57	1	7	1	2	4		5	3	1.2399e-59	0.36553	0.50128	79.08	-0.996311	DOWN	+	2.20977e-05		0.00297316	-1.8276	0.547166	-0.86995	0.0191287	0		0
Q920E5	Q920E5	9	9	9	Farnesyl pyrophosphate synthase	Fdps	>sp|Q920E5|FPPS_MOUSE Farnesyl pyrophosphate synthase OS=Mus musculus GN=Fdps PE=1 SV=1	1	9	9	9	29.7	40.581	4.33	6	5	2		1	3	8	2	6.9589e-50	0.41079	0.53375	37.555	-0.905764	DOWN	+	0.000372275		0.00711015	-1.46051	0.684692	-0.546472	0.0237686	0		0
P46935;Q3V335;V9GWV8	P46935	27;6;6	27;6;6	23;4;4	E3 ubiquitin-protein ligase NEDD4	Nedd4	>sp|P46935|NEDD4_MOUSE E3 ubiquitin-protein ligase NEDD4 OS=Mus musculus GN=Nedd4 PE=1 SV=3	3	27	27	23	36.9	102.71	4.33	11	8	6	12	8	7	5	10	0	0.1022	0.23772	154.19	-2.07266	DOWN	+	3.05514e-32	+	3.2713e-10	-3.0759	0.325108	-1.62101	0.0243301	1	PXY	0		interact	interact
Q9R0E2;F6WNR1;A8Y5E6	Q9R0E2	24;8;7	24;8;7	23;8;7	Procollagen-lysine,2-oxoglutarate 5-dioxygenase 1	Plod1	>sp|Q9R0E2|PLOD1_MOUSE Procollagen-lysine,2-oxoglutarate 5-dioxygenase 1 OS=Mus musculus GN=Plod1 PE=1 SV=1	3	24	24	23	46	83.594	4.86	8	8	6	12	10	2	10	16	1.4913e-286	0.30293	0.4447	85.79	-1.1691	DOWN	+	2.65477e-11	+	0.000460701	-2.75219	0.363347	-1.46058	0.0243437	0		0
P16330;P16330-2	P16330;P16330-2	5;5	5;5	5;5	2,3-cyclic-nucleotide 3-phosphodiesterase	Cnp	>sp|P16330|CN37_MOUSE 2,3-cyclic-nucleotide 3-phosphodiesterase OS=Mus musculus GN=Cnp PE=1 SV=3;>sp|P16330-2|CN37_MOUSE Isoform CNPI of 2,3-cyclic-nucleotide 3-phosphodiesterase OS=Mus musculus GN=Cnp	2	5	5	5	13.8	47.123	6			1	1	1	1		3	5.7681e-72	0.31285	0.45295	80.679	-1.14258	DOWN	+	0.00116958	+	0.000624025	-2.98423	0.335095	-1.57736	0.0244473	1	PXY	0
P39876;E9QAB2	P39876	9;1	9;1	9;1	Metalloproteinase inhibitor 3	Timp3	>sp|P39876|TIMP3_MOUSE Metalloproteinase inhibitor 3 OS=Mus musculus GN=Timp3 PE=2 SV=1	2	9	9	9	49.3	24.182	4.89	5		3	3	2	7	2	5	2.7644e-52	0.29462	0.56288	43.491	-0.829101	DOWN	+	0.00118648		0.0140673	-1.65857	0.602929	-0.72994	0.0247327	0		0
Q9DBG9;B1AUD9	Q9DBG9	3;1	3;1	3;1	Tax1-binding protein 3	Tax1bp3	>sp|Q9DBG9|TX1B3_MOUSE Tax1-binding protein 3 OS=Mus musculus GN=Tax1bp3 PE=1 SV=1	2	3	3	3	39.5	13.722	5.22	2			1	2		1	3	2.7042e-39	0.21874	0.42352	24.157	-1.2395	DOWN	+	7.87343e-07	+	0.000199664	-1.77839	0.562306	-0.830572	0.0255547	0		0
P50608	P50608	4	4	4	Fibromodulin	Fmod	>sp|P50608|FMOD_MOUSE Fibromodulin OS=Mus musculus GN=Fmod PE=2 SV=1	1	4	4	4	15.2	43.054	4.83	1		1		1	2		1	7.0593e-19	0.11242	0.39014	97.907	-1.35794	DOWN	+	0.000105442	+	4.42299e-05	1.36008	1.36008	0.443692	0.0272549	0		0
Q4PLS0	Q4PLS0	2	2	2		Nlrp2	>tr|Q4PLS0|Q4PLS0_MOUSE NACHT OS=Mus musculus GN=Nlrp2 PE=2 SV=1	1	2	2	2	2	118.64	5			1				1		0.0014384	0.071828	0.24349	172.28	-2.03807	DOWN	+	1.711e-10	+	6.45953e-10	2.25465	2.25465	1.1729	0.0278509	0		0
Q2UY11;Q2UY11-2	Q2UY11;Q2UY11-2	10;6	10;6	10;6	Collagen alpha-1(XXVIII) chain	Col28a1	>sp|Q2UY11|COSA1_MOUSE Collagen alpha-1(XXVIII) chain OS=Mus musculus GN=Col28a1 PE=2 SV=1;>sp|Q2UY11-2|COSA1_MOUSE Isoform 2 of Collagen alpha-1(XXVIII) chain OS=Mus musculus GN=Col28a1	2	10	10	10	11	118.75	3.93	2	3	1	3	2		2	1	1.0463e-45	0.23854	0.37314	85.432	-1.42221	DOWN	+	1.0471e-05	+	1.85103e-05	-1.92526	0.51941	-0.945053	0.0283157	1	PXY	1	PXF
Q8QZY6	Q8QZY6	1	1	1	Tetraspanin-14	Tspan14	>sp|Q8QZY6|TSN14_MOUSE Tetraspanin-14 OS=Mus musculus GN=Tspan14 PE=1 SV=1	1	1	1	1	3	30.673	5.75				1	2	3	2		0.00054524	0.011871	0.015055	154.35	-6.05361	DOWN	+	7.51955e-147	+	8.87277e-77	-1.94388	0.514435	-0.958939	0.0298555	0		0
P57724	P57724	5	5	5	Poly(rC)-binding protein 4	Pcbp4	>sp|P57724|PCBP4_MOUSE Poly(rC)-binding protein 4 OS=Mus musculus GN=Pcbp4 PE=2 SV=1	1	5	5	5	21.1	41.398	6			2	1		4	4	2	5.538e-42	0.34966	0.4907	55.68	-1.02709	DOWN	+	0.00170037	+	0.00217467	-1.64598	0.607541	-0.718947	0.0345488	0		0
Q80WG5;B2RSI6;Q5DU41	Q80WG5	5;1;1	3;0;0	3;0;0	Leucine-rich repeat-containing protein 8A	Lrrc8a	>sp|Q80WG5|LRC8A_MOUSE Leucine-rich repeat-containing protein 8A OS=Mus musculus GN=Lrrc8a PE=2 SV=1	3	5	3	3	7.7	94.118	5			1			2			7.2984e-21	0.088974	0.25514	34.456	-1.97064	DOWN	+	0.00140456	+	2.35609e-09	-1.77921	0.562047	-0.831237	0.0356008	0		0
P0CW02;P0CW03	P0CW02;P0CW03	3;2	3;2	3;2	Lymphocyte antigen 6C1;Lymphocyte antigen 6C2	Ly6c1;Ly6c2	>sp|P0CW02|LY6C1_MOUSE Lymphocyte antigen 6C1 OS=Mus musculus GN=Ly6c1 PE=2 SV=1;>sp|P0CW03|LY6C2_MOUSE Lymphocyte antigen 6C2 OS=Mus musculus GN=Ly6c2 PE=1 SV=1	2	3	3	3	29	14.192	3.25	1	3	1	1		2			9.6651e-132	0.126	0.15097	103.03	-2.72767	DOWN	+	1.40618e-28	+	1.019e-16	-1.13454	0.881414	-0.182107	0.0387924	0		0
Q9D1G1	Q9D1G1	10	4	4	Ras-related protein Rab-1B	Rab1b	>sp|Q9D1G1|RAB1B_MOUSE Ras-related protein Rab-1B OS=Mus musculus GN=Rab1b PE=1 SV=1	1	10	4	4	66.2	22.187	4.8	1		4	3		4	1	2	2.3482e-115	0.47085	0.56247	35.721	-0.830152	DOWN	+	0.00116852		0.0139411	-1.83553	0.544802	-0.876197	0.0406093	0		0
Q9D0J4	Q9D0J4	5	5	5	ADP-ribosylation factor-like protein 2	Arl2	>sp|Q9D0J4|ARL2_MOUSE ADP-ribosylation factor-like protein 2 OS=Mus musculus GN=Arl2 PE=1 SV=1	1	5	5	5	33.7	20.864	6.12		1			2	1	1	3	3.1804e-61	0.35524	0.457	14.639	-1.12973	DOWN	+	0.000682329	+	0.000721173	-2.38832	0.418704	-1.256	0.0417736	0		0
P97326	P97326	2	2	2	Cadherin-6	Cdh6	>sp|P97326|CADH6_MOUSE Cadherin-6 OS=Mus musculus GN=Cdh6 PE=1 SV=2	1	2	2	2	3.3	88.354	5.5					1	1			1.6426e-10	0.072789	0.15536	63.282	-2.68631	DOWN	+	1.11699e-05	+	2.95388e-16	-1.83031	0.546356	-0.872088	0.0417736	0		0
Q9DBJ1	Q9DBJ1	14	14	11	Phosphoglycerate mutase 1	Pgam1	>sp|Q9DBJ1|PGAM1_MOUSE Phosphoglycerate mutase 1 OS=Mus musculus GN=Pgam1 PE=1 SV=3	1	14	14	11	58.3	28.832	4.12	8	18	18	5	16	9	5	10	0	0.4488	0.61914	45.269	-0.691662	DOWN	+	8.14245e-05		0.0421261	-1.8621	0.537028	-0.896931	0.0465382	0		0
Q61245;Q61245-2;E9PVT8;V9GWX8;Q9JLI2;Q3UUU1	Q61245;Q61245-2	9;8;4;2;1;1	7;6;4;2;0;0	7;6;4;2;0;0	Collagen alpha-1(XI) chain	Col11a1	>sp|Q61245|COBA1_MOUSE Collagen alpha-1(XI) chain OS=Mus musculus GN=Col11a1 PE=1 SV=2;>sp|Q61245-2|COBA1_MOUSE Isoform Short of Collagen alpha-1(XI) chain OS=Mus musculus GN=Col11a1	6	9	7	7	9.4	181.03	4.18	2		1	2	3	3			4.3005e-141	0.18614	0.27762	51.966	-1.84882	DOWN	+	6.37448e-09	+	2.19406e-08	-1.7092	0.585069	-0.773321	0.047566	1	PXY	1	PXF
Q3UA16;Q3UA16-3;A2AUT4;Q3UA16-2;A2AUT3;A2AUT1	Q3UA16;Q3UA16-3;A2AUT4;Q3UA16-2;A2AUT3;A2AUT1	1;1;1;1;1;1	1;1;1;1;1;1	1;1;1;1;1;1	Kinetochore protein Spc25	Spc25	>sp|Q3UA16|SPC25_MOUSE Kinetochore protein Spc25 OS=Mus musculus GN=Spc25 PE=2 SV=1;>sp|Q3UA16-3|SPC25_MOUSE Isoform 3 of Kinetochore protein Spc25 OS=Mus musculus GN=Spc25;>tr|A2AUT4|A2AUT4_MOUSE Kinetochore protein Spc25 (Fragment) OS=Mus musculus GN=Spc	6	1	1	1	4	26.457	4			1		1				0.0033638	0.0081889	0.014807	74.281	-6.07758	DOWN	+	1.0388e-38	+	2.24271e-77	-1.55321	0.643828	-0.635253	0.05077	0		0
Q80X80	Q80X80	8	8	8	C2 domain-containing protein 2-like	C2cd2l	>sp|Q80X80|C2C2L_MOUSE C2 domain-containing protein 2-like OS=Mus musculus GN=C2cd2l PE=1 SV=3	1	8	8	8	22.5	76.328	3.82	2	2	2	1		3		1	1.0274e-81	0.27554	0.38071	124.92	-1.39324	DOWN	+	1.60222e-05	+	2.75403e-05	-2.1068	0.474654	-1.07505	0.0544117	0		0
Q8CAR0;Q4VJB9;P05017-2;P05017;E9PU89;E9Q138;D3Z7M4	Q8CAR0;Q4VJB9;P05017-2;P05017;E9PU89;E9Q138;D3Z7M4	2;2;2;2;2;2;2	2;2;2;2;2;2;2	2;2;2;2;2;2;2	Insulin-like growth factor I	Igf1	>tr|Q8CAR0|Q8CAR0_MOUSE Insulin-like growth factor I OS=Mus musculus GN=Igf1 PE=2 SV=1;>tr|Q4VJB9|Q4VJB9_MOUSE Insulin-like growth factor 1 isoform Eb OS=Mus musculus GN=Igf1 PE=2 SV=1;>sp|P05017-2|IGF1_MOUSE Isoform IGF-IB of Insulin-like growth factor I	7	2	2	2	8.5	18.473	6.25			1				2	1	8.2202e-07	0.059362	0.13497	154.72	-2.88929	DOWN	+	9.19618e-10	+	1.36449e-18	-1.39863	0.714985	-0.484014	0.0557429	0		0			interact
A2ACT7	A2ACT7	5	5	5		Col9a3	>tr|A2ACT7|A2ACT7_MOUSE Procollagen, type IX, alpha 3 OS=Mus musculus GN=Col9a3 PE=4 SV=1	1	5	5	5	16.6	63.474	4.67	1	1	2		1	2		2	7.2021e-42	0.25845	0.44167	61.599	-1.17896	DOWN	+	0.000287941	+	0.000410873	-1.55114	0.644687	-0.633329	0.0657753	1	PXY	0
Q9Z0K8	Q9Z0K8	1	1	1	Pantetheinase	Vnn1	>sp|Q9Z0K8|VNN1_MOUSE Pantetheinase OS=Mus musculus GN=Vnn1 PE=1 SV=3	1	1	1	1	2.5	57.091	4.6			3				2		5.7207e-24	0.075486	0.25785	85.75	-1.9554	DOWN	+	7.79351e-10	+	3.13838e-09	1.37871	1.37871	0.463319	0.0670085	0		0
Q3TVC7-3;Q3TVC7	Q3TVC7-3;Q3TVC7	2;2	2;2	2;2	Cyclin-D1-binding protein 1	Ccndbp1	>sp|Q3TVC7-3|CCDB1_MOUSE Isoform 3 of Cyclin-D1-binding protein 1 OS=Mus musculus GN=Ccndbp1;>sp|Q3TVC7|CCDB1_MOUSE Cyclin-D1-binding protein 1 OS=Mus musculus GN=Ccndbp1 PE=2 SV=1	2	2	2	2	5.2	42.543	3.5		1			1				4.3337e-18	0.05191	0.17766	227.56	-2.49281	DOWN	+	1.39431e-07	+	3.47528e-14	1.18107	1.18107	0.240094	0.0687165	0		0
Q9EPN1;Q9EPN1-4;Q9EPN1-3;Q9EPN1-2	Q9EPN1;Q9EPN1-4;Q9EPN1-3	4;4;4;1	4;4;4;1	3;3;3;1	Neurobeachin	Nbea	>sp|Q9EPN1|NBEA_MOUSE Neurobeachin OS=Mus musculus GN=Nbea PE=2 SV=1;>sp|Q9EPN1-4|NBEA_MOUSE Isoform 4 of Neurobeachin OS=Mus musculus GN=Nbea;>sp|Q9EPN1-3|NBEA_MOUSE Isoform 3 of Neurobeachin OS=Mus musculus GN=Nbea	4	4	4	3	2.1	326.74	3.31	5	3			1	2	1	1	5.0906e-10	0.074802	0.17863	170.38	-2.48495	DOWN	+	3.3165e-26	+	4.18638e-14	-1.26175	0.79255	-0.335426	0.0692604	0		1	PXF
P18155	P18155	9	9	9	Bifunctional methylenetetrahydrofolate dehydrogenase/cyclohydrolase, mitochondrial;NAD-dependent methylenetetrahydrofolate dehydrogenase;Methenyltetrahydrofolate cyclohydrolase	Mthfd2	>sp|P18155|MTDC_MOUSE Bifunctional methylenetetrahydrofolate dehydrogenase/cyclohydrolase, mitochondrial OS=Mus musculus GN=Mthfd2 PE=1 SV=1	1	9	9	9	34	37.863	5.21		1	3	1	2	3	2	2	6.2435e-106	0.21329	0.33535	76.548	-1.57626	DOWN	+	9.48659e-07	+	1.96912e-06	-2.09552	0.477209	-1.06731	0.0832773	0		0
Q8C351;Q8C351-2	Q8C351;Q8C351-2	2;1	2;1	2;1	Layilin	Layn	>sp|Q8C351|LAYN_MOUSE Layilin OS=Mus musculus GN=Layn PE=1 SV=4;>sp|Q8C351-2|LAYN_MOUSE Isoform 2 of Layilin OS=Mus musculus GN=Layn	2	2	2	2	9.2	43.268	5			1				1		3.2673e-16	0.1551	0.33768	109.57	-1.56627	DOWN	+	0.00109931	+	2.29206e-06	-1.38211	0.723531	-0.466872	0.0906016	0		0
E9QPX1;P39061;P39061-1;P39061-2;D3Z5C2	E9QPX1;P39061;P39061-1;P39061-2	16;16;16;16;1	16;16;16;16;1	16;16;16;16;1	Collagen alpha-1(XVIII) chain;Endostatin	Col18a1	>tr|E9QPX1|E9QPX1_MOUSE Collagen alpha-1(XVIII) chain OS=Mus musculus GN=Col18a1 PE=4 SV=1;>sp|P39061|COIA1_MOUSE Collagen alpha-1(XVIII) chain OS=Mus musculus GN=Col18a1 PE=1 SV=4;>sp|P39061-1|COIA1_MOUSE Isoform 2 of Collagen alpha-1(XVIII) chain OS=Mus	5	16	16	16	13.1	182.29	4.31	8	7	2	6	9	3	1	9	5.0907e-282	0.17269	0.42423	54.776	-1.23708	DOWN	+	1.3703e-07	+	0.000205629	-1.37758	0.725911	-0.462136	0.0990641	1	PXY	0
Q04888;Q04886;G3UWS3;G3UXL7	Q04888	9;2;2;2	9;2;2;2	7;0;0;0	Transcription factor SOX-10	Sox10	>sp|Q04888|SOX10_MOUSE Transcription factor SOX-10 OS=Mus musculus GN=Sox10 PE=2 SV=2	4	9	9	7	32	49.949	5.37	1		1	2	4	7	4		4.2958e-99	0.32386	0.47292	94.654	-1.08033	DOWN	+	0.000845684	+	0.00124112	-1.34912	0.741224	-0.432019	0.0990641	2	PXY	0
Q07113	Q07113	44	44	44	Cation-independent mannose-6-phosphate receptor	Igf2r	>sp|Q07113|MPRI_MOUSE Cation-independent mannose-6-phosphate receptor OS=Mus musculus GN=Igf2r PE=1 SV=1	1	44	44	44	25.5	273.81	4.53	12	10	8	11	5	12	7	14	0	0.3863	0.58511	77.049	-0.77322	DOWN	+	0.000997148		0.0224041	-1.37542	0.727051	-0.459872	0.104123	0		1	PXF
Q9JMK0	Q9JMK0	1	1	1	Beta-1,4-galactosyltransferase 5	B4galt5	>sp|Q9JMK0|B4GT5_MOUSE Beta-1,4-galactosyltransferase 5 OS=Mus musculus GN=B4galt5 PE=2 SV=2	1	1	1	1	2.1	44.814	5					3				0.0029726	0.071968	0.24028	2.9652	-2.05721	DOWN	+	0.000841386	+	4.43904e-10	-1.34095	0.74574	-0.423255	0.111394	0		0
P05533	P05533	2	2	2	Lymphocyte antigen 6A-2/6E-1	Ly6a	>sp|P05533|LY6A_MOUSE Lymphocyte antigen 6A-2/6E-1 OS=Mus musculus GN=Ly6a PE=1 SV=1	1	2	2	2	17.2	14.377	4	1	2	3	2			2	1	1.4478e-60	0.38694	0.4759	11.919	-1.07127	DOWN	+	1.01952e-09	+	0.00136786	-1.12719	0.887162	-0.172731	0.119718	0		0
P16125;D3Z7F0	P16125;D3Z7F0	6;5	5;4	5;4	L-lactate dehydrogenase B chain;L-lactate dehydrogenase	Ldhb	>sp|P16125|LDHB_MOUSE L-lactate dehydrogenase B chain OS=Mus musculus GN=Ldhb PE=1 SV=2;>tr|D3Z7F0|D3Z7F0_MOUSE L-lactate dehydrogenase (Fragment) OS=Mus musculus GN=Ldhb PE=3 SV=1	2	6	5	5	20.7	36.572	4.83		2	1			1		2	5.7001e-39	0.056489	0.074146	138.34	-3.75349	DOWN	+	1.12236e-27	+	2.05275e-30	-1.11508	0.896797	-0.157147	0.124632	0		0
Q8BMZ5;H7BX14;Q8BMZ5-2;D6RH65;D3YWG5;D3YY06;D3YZ84	Q8BMZ5;H7BX14;Q8BMZ5-2;D6RH65;D3YWG5;D3YY06;D3YZ84	4;4;4;3;3;3;3	4;4;4;3;3;3;3	4;4;4;3;3;3;3	tRNA-splicing endonuclease subunit Sen34	Tsen34	>sp|Q8BMZ5|SEN34_MOUSE tRNA-splicing endonuclease subunit Sen34 OS=Mus musculus GN=Tsen34 PE=2 SV=2;>tr|H7BX14|H7BX14_MOUSE tRNA-splicing endonuclease subunit Sen34 OS=Mus musculus GN=Tsen34 PE=4 SV=1;>sp|Q8BMZ5-2|SEN34_MOUSE Isoform 2 of tRNA-splicing end	7	4	4	4	18.4	34.196	4.6	1		2					2	1.8838e-09	0.14966	0.39184	314.91	-1.35166	DOWN	+	2.56262e-05	+	4.80579e-05	-1.54109	0.648891	-0.623951	0.126715	0		0
P09450	P09450	2	2	2	Transcription factor jun-B	Junb	>sp|P09450|JUNB_MOUSE Transcription factor jun-B OS=Mus musculus GN=Junb PE=1 SV=1	1	2	2	2	11.9	35.765	6.5					1			1	1.0469e-08	0.091009	0.15079	347.15	-2.72939	DOWN	+	1.29865e-28	+	9.74509e-17	1.52775	1.52775	0.611408	0.129778	1	PXY	0
P08121	P08121	10	10	7	Collagen alpha-1(III) chain	Col3a1	>sp|P08121|CO3A1_MOUSE Collagen alpha-1(III) chain OS=Mus musculus GN=Col3a1 PE=1 SV=4	1	10	10	7	10.2	138.94	4.57	2	3	7	2	4	3	3	4	2.8137e-227	0.27928	0.43502	52.901	-1.20085	DOWN	+	3.14267e-07	+	0.000317721	-1.253	0.798085	-0.325386	0.189254	0		1	PXF
Q9JHS9	Q9JHS9	3	3	3	Protein CWC15 homolog	Cwc15	>sp|Q9JHS9|CWC15_MOUSE Spliceosome-associated protein CWC15 homolog OS=Mus musculus GN=Cwc15 PE=2 SV=1	1	3	3	3	11.8	26.624	5.5			1		1	1		1	2.707e-10	0.12162	0.26729	115.41	-1.90352	DOWN	+	9.10099e-09	+	8.19316e-09	1.18803	1.18803	0.248571	0.195682	0		0
Q62425	Q62425	3	3	3	NADH dehydrogenase [ubiquinone] 1 alpha subcomplex subunit 4	Ndufa4	>sp|Q62425|NDUA4_MOUSE NADH dehydrogenase [ubiquinone] 1 alpha subcomplex subunit 4 OS=Mus musculus GN=Ndufa4 PE=1 SV=2	1	3	3	3	28	9.3267	4.14	2	2	3	1	2	1	1	2	5.7064e-61	0.23697	0.5909	29.114	-0.759014	DOWN	+	0.00123463		0.0251107	1.35768	1.35768	0.441143	0.196932	0		0
F8VPK6;Q811B1	F8VPK6;Q811B1	2;2	2;2	2;2	Xylosyltransferase 1	Xylt1	>tr|F8VPK6|F8VPK6_MOUSE Xylosyltransferase 1 OS=Mus musculus GN=Xylt1 PE=4 SV=1;>sp|Q811B1|XYLT1_MOUSE Xylosyltransferase 1 OS=Mus musculus GN=Xylt1 PE=2 SV=1	2	2	2	2	2.7	107.23	2.5	1			1					4.4431e-05	0.16309	0.35199	118.7	-1.50639	DOWN	+	0.00172206	+	5.58822e-06	-1.07086	0.933829	-0.0987699	0.210695	0		0
Q3UVZ1;E9Q6I2;Q61730;Q61730-2;G3UY13	Q3UVZ1;E9Q6I2;Q61730;Q61730-2;G3UY13	2;2;2;2;2	2;2;2;2;2	2;2;2;2;2	Interleukin-1 receptor accessory protein	Il1rap	>tr|Q3UVZ1|Q3UVZ1_MOUSE Interleukin-1 receptor accessory protein OS=Mus musculus GN=Il1rap PE=2 SV=1;>tr|E9Q6I2|E9Q6I2_MOUSE Interleukin-1 receptor accessory protein OS=Mus musculus GN=Il1rap PE=4 SV=1;>sp|Q61730|IL1AP_MOUSE Interleukin-1 receptor accessor	5	2	2	2	2.8	78.639	4				3					6.6719e-06	0.12498	0.22009	30.368	-2.18383	DOWN	+	4.25917e-06	+	3.40928e-11	-1.39977	0.714403	-0.48519	0.226951	1	PXY	0
P58158	P58158	1	1	1	Galactosylgalactosylxylosylprotein 3-beta-glucuronosyltransferase 3	B3gat3	>sp|P58158|B3GA3_MOUSE Galactosylgalactosylxylosylprotein 3-beta-glucuronosyltransferase 3 OS=Mus musculus GN=B3gat3 PE=2 SV=1	1	1	1	1	8.1	37.066	6				1				1	2.0993e-12	0.25952	0.25508	12.395	-1.97098	DOWN	+	0.0014018	+	2.34105e-09	1.34909	1.34909	0.431987	0.230176	0		0
Q9CWV6	Q9CWV6	1	1	1	PRKR-interacting protein 1	Prkrip1	>sp|Q9CWV6|PKRI1_MOUSE PRKR-interacting protein 1 OS=Mus musculus GN=Prkrip1 PE=1 SV=2	1	1	1	1	9.7	21.491	8								2	1.2461e-07	0.11885	0.41791	56.027	-1.25874	DOWN	+	0.000334734	+	0.000157657	1.22543	1.22543	0.293288	0.304229	0		0
E9Q414;E9Q1Y3;F7A3M3	E9Q414;E9Q1Y3	5;5;1	3;3;1	3;3;1		Apob	>sp|E9Q414|APOB_MOUSE Apolipoprotein B-100 OS=Mus musculus GN=Apob PE=1 SV=1;>tr|E9Q1Y3|E9Q1Y3_MOUSE Apolipoprotein B-100 (Fragment) OS=Mus musculus GN=Apob PE=4 SV=1	3	5	3	3	1.1	509.43	5.62		2		1	3	3		4	3.7519e-24	0.026151	0.031559	106.92	-4.9858	DOWN	+	1.02845e-92	+	1.48038e-52	-1.04377	0.958065	-0.0618038	0.311185	2	PXY	3	PXF
Q9CWY4;D3Z684	Q9CWY4;D3Z684	1;1	1;1	1;1	Gem-associated protein 7	Gemin7	>sp|Q9CWY4|GEMI7_MOUSE Gem-associated protein 7 OS=Mus musculus GN=Gemin7 PE=2 SV=1;>tr|D3Z684|D3Z684_MOUSE Gem-associated protein 7 (Fragment) OS=Mus musculus GN=Gemin7 PE=4 SV=1	2	1	1	1	17.1	14.251	5.5			1					1	1.7075e-11	0.14977	0.17794	71.156	-2.49054	DOWN	+	4.80184e-05	+	3.66774e-14	-1.09666	0.91186	-0.133116	0.369934	0		0
O35103	O35103	2	2	2	Osteomodulin	Omd	>sp|O35103|OMD_MOUSE Osteomodulin OS=Mus musculus GN=Omd PE=2 SV=1	1	2	2	2	4	49.745	3.67	1				2				3.4775e-06	0.12431	0.4257	173.26	-1.23209	DOWN	+	0.000450323	+	0.000218481	1.13486	1.13486	0.182514	0.388903	0		0
Q3ULL6	Q3ULL6	3	3	3		Upf3b	>tr|Q3ULL6|Q3ULL6_MOUSE Protein Upf3b OS=Mus musculus GN=Upf3b PE=2 SV=1	1	3	3	3	11.9	57.065	3.25		1	2		1				2.6498e-08	0.080558	0.1227	255.3	-3.02679	DOWN	+	8.60881e-67	+	2.86833e-20	1.06569	1.06569	0.0917878	0.407055	0		0
Q9DCW5;P43024	Q9DCW5;P43024	4;4	4;4	4;4	Cytochrome c oxidase subunit 6A, mitochondrial;Cytochrome c oxidase subunit 6A1, mitochondrial	Cox6a1	>tr|Q9DCW5|Q9DCW5_MOUSE Cytochrome c oxidase subunit 6A, mitochondrial OS=Mus musculus GN=Cox6a1 PE=3 SV=1;>sp|P43024|CX6A1_MOUSE Cytochrome c oxidase subunit 6A1, mitochondrial OS=Mus musculus GN=Cox6a1 PE=1 SV=2	2	4	4	4	42	12.483	4.5	2	2	1			1	2	2	1.9828e-14	0.1653	0.17204	70.182	-2.53918	DOWN	+	1.62504e-14	+	1.14444e-14	1.18636	1.18636	0.246542	0.417909	0		0
Q8BPB5;F6ZFS0	Q8BPB5;F6ZFS0	4;2	4;2	4;2	EGF-containing fibulin-like extracellular matrix protein 1	Efemp1	>sp|Q8BPB5|FBLN3_MOUSE EGF-containing fibulin-like extracellular matrix protein 1 OS=Mus musculus GN=Efemp1 PE=2 SV=1;>tr|F6ZFS0|F6ZFS0_MOUSE EGF-containing fibulin-like extracellular matrix protein 1 (Fragment) OS=Mus musculus GN=Efemp1 PE=4 SV=1	2	4	4	4	10.5	54.952	2.86	2	2		2		1			5.1484e-16	0.22517	0.40764	228.11	-1.29463	DOWN	+	5.6742e-05	+	0.000100559	1.1022	1.1022	0.140386	0.431486	1	PXY	1	PXF
Q6PCP5;E0CYB9;E0CYI3;Q6PCP5-3;F7CTF8;Q6PCP5-4;Q6PCP5-2;F6VAL0;F7BC60;F7B1A4	Q6PCP5;E0CYB9;E0CYI3;Q6PCP5-3;F7CTF8;Q6PCP5-4;Q6PCP5-2	5;4;4;4;4;4;3;2;2;1	5;4;4;4;4;4;3;2;2;1	5;4;4;4;4;4;3;2;2;1	Mitochondrial fission factor	Mff	>sp|Q6PCP5|MFF_MOUSE Mitochondrial fission factor OS=Mus musculus GN=Mff PE=1 SV=1;>tr|E0CYB9|E0CYB9_MOUSE Mitochondrial fission factor OS=Mus musculus GN=Mff PE=4 SV=1;>tr|E0CYI3|E0CYI3_MOUSE Mitochondrial fission factor OS=Mus musculus GN=Mff PE=4 SV=1;>	10	5	5	5	33.3	32.931	6.67		1				1		4	1.4727e-49	0.19652	0.25971	97.166	-1.94503	DOWN	+	4.28653e-09	+	3.80959e-09	-1.07611	0.929273	-0.105826	0.438133	0		0
Q8BG05;A2AL12	Q8BG05;A2AL12	16;16	1;1	1;1	Heterogeneous nuclear ribonucleoprotein A3	Hnrnpa3	>sp|Q8BG05|ROA3_MOUSE Heterogeneous nuclear ribonucleoprotein A3 OS=Mus musculus GN=Hnrnpa3 PE=1 SV=1;>tr|A2AL12|A2AL12_MOUSE Heterogeneous nuclear ribonucleoprotein A3 OS=Mus musculus GN=Hnrnpa3 PE=4 SV=1	2	16	1	1	44.1	39.652	4		1	2		2	1			0	0.2557	0.31458	43.534	-1.6685	DOWN	+	1.7205e-07	+	4.63974e-07	1.18838	1.18838	0.248996	0.445958	0		0
Q792Z1	Q792Z1	1	1	1		Try10	>tr|Q792Z1|Q792Z1_MOUSE MCG140784 OS=Mus musculus GN=Try10 PE=2 SV=1	1	1	1	1	4.1	26.221	4.5				2	2				0.00057367	0.089598	0.1117	28.718	-3.1623	DOWN	+	4.78229e-20	+	5.36165e-22	1.09653	1.09653	0.132945	0.456311	0		0
E9PV24	E9PV24	2	1	1		Fga	>tr|E9PV24|E9PV24_MOUSE Protein Fga OS=Mus musculus GN=Fga PE=4 SV=1	1	2	1	1	2.3	87.428	6					2			1	7.8623e-14	0.087647	0.10525	95.14	-3.24811	DOWN	+	9.56673e-08	+	3.9457e-23	-1.11871	0.893887	-0.161836	0.470769	0		2	PXF
P10085	P10085	1	1	1	Myoblast determination protein 1	Myod1	>sp|P10085|MYOD1_MOUSE Myoblast determination protein 1 OS=Mus musculus GN=Myod1 PE=1 SV=2	1	1	1	1	2.8	34.233	5			1				1		0.00056031	0.10071	0.12566	112.55	-2.9924	DOWN	+	3.37259e-21	+	7.66232e-20	-1.08341	0.923012	-0.115579	0.50651	0		0
Q792Z0	Q792Z0	1	1	1		Prss3	>tr|Q792Z0|Q792Z0_MOUSE Protein Prss3 OS=Mus musculus GN=Prss3 PE=3 SV=1	1	1	1	1	4.1	26.183	4.56	1	8	3	1	1		9	2	1.0178e-28	0.028711	0.03432	167.75	-4.86481	DOWN	+	1.5845e-169	+	4.16832e-50	-1.13345	0.882262	-0.180721	0.558549	0		0
Q65CL1	Q65CL1	3	2	2	Catenin alpha-3	Ctnna3	>sp|Q65CL1|CTNA3_MOUSE Catenin alpha-3 OS=Mus musculus GN=Ctnna3 PE=1 SV=2	1	3	2	2	5	99.802	2.33	1	1		1					1.0191e-09	0.0029032	0.0038061	122.94	-8.03747	DOWN	+	0	+	3.24077e-134	-1.08957	0.917793	-0.123759	0.64214	0		0
A2ARV4	A2ARV4	1	1	1	Low-density lipoprotein receptor-related protein 2	Lrp2	>sp|A2ARV4|LRP2_MOUSE Low-density lipoprotein receptor-related protein 2 OS=Mus musculus GN=Lrp2 PE=1 SV=1	1	1	1	1	0.3	519.2	5.33				2				1	0.0032912	0.010326	0.012162	80.5	-6.36148	DOWN	+	2.80251e-150	+	1.24442e-84	-1.08571	0.921056	-0.118639	0.650509	1	PXY	2	PXF
D3YW52;Q61838	D3YW52;Q61838	4;4	3;3	3;3	Alpha-2-macroglobulin;Alpha-2-macroglobulin 165 kDa subunit;Alpha-2-macroglobulin 35 kDa subunit	Pzp;A2m	>tr|D3YW52|D3YW52_MOUSE Alpha-2-macroglobulin OS=Mus musculus GN=Pzp PE=4 SV=1;>sp|Q61838|A2M_MOUSE Alpha-2-macroglobulin OS=Mus musculus GN=A2m PE=1 SV=3	2	4	3	3	2.1	167.28	4.67		1			1		1		1.2355e-10	0.14534	0.18838	208.13	-2.40828	DOWN	+	2.86552e-14	+	2.49929e-13	1.11391	1.11391	0.155633	0.677944	0		2	PXF
Q8VCM7	Q8VCM7	2	2	2	Fibrinogen gamma chain	Fgg	>sp|Q8VCM7|FIBG_MOUSE Fibrinogen gamma chain OS=Mus musculus GN=Fgg PE=2 SV=1	1	2	2	2	4.6	49.391	4.33		2			3		1		4.6564e-24	0.10057	0.201	75.329	-2.31473	DOWN	+	3.49286e-13	+	2.05295e-12	-1.05808	0.945108	-0.0814487	0.684765	0		0
Q9Z1R3	Q9Z1R3	1	1	1	Apolipoprotein M	Apom	>sp|Q9Z1R3|APOM_MOUSE Apolipoprotein M OS=Mus musculus GN=Apom PE=1 SV=1	1	1	1	1	7.9	21.273	3.33	2		2	1				1	3.1136e-34	0.05278	0.068387	78.247	-3.87013	DOWN	+	1.31805e-34	+	3.04017e-32	-1.06172	0.941868	-0.0864033	0.696306	0		0
P82198	P82198	18	18	18	Transforming growth factor-beta-induced protein ig-h3	Tgfbi	>sp|P82198|BGH3_MOUSE Transforming growth factor-beta-induced protein ig-h3 OS=Mus musculus GN=Tgfbi PE=2 SV=1	1	18	18	18	35	74.596	3.88	8	11	7	4	6	8	3	4	1.2549e-96	0.42224	0.5808	46.891	-0.783887	DOWN	+	0.000847456		0.0205421	1.03402	1.03402	0.0482641	0.715017	0		0
Q62084	Q62084	3	3	3	Protein phosphatase 1 regulatory subunit 14B	Ppp1r14b	>sp|Q62084|PP14B_MOUSE Protein phosphatase 1 regulatory subunit 14B OS=Mus musculus GN=Ppp1r14b PE=1 SV=2	1	3	3	3	48.3	15.957	3.5	2		2			1	1		6.9102e-60	0.17691	0.24611	69.514	-2.02262	DOWN	+	1.95174e-10	+	8.71994e-10	1.08723	1.08723	0.120657	0.73805	0		0
Q8BH35;Q8BH35-2	Q8BH35;Q8BH35-2	1;1	1;1	1;1	Complement component C8 beta chain	C8b	>sp|Q8BH35|CO8B_MOUSE Complement component C8 beta chain OS=Mus musculus GN=C8b PE=1 SV=1;>sp|Q8BH35-2|CO8B_MOUSE Isoform 2 of Complement component C8 beta chain OS=Mus musculus GN=C8b	2	1	1	1	3.2	66.229	1.33	2	1							4.8394e-66	0.059895	0.17916	110.17	-2.48068	DOWN	+	1.60764e-07	+	4.63152e-14	-1.102	0.907441	-0.140124	0.749256	0		0
Q8BH53;Q8BH53-3;Q8BH53-2;F6S241	Q8BH53;Q8BH53-3;Q8BH53-2;F6S241	2;2;2;2	2;2;2;2	2;2;2;2	Uncharacterized protein C7orf63 homolog	A330021E22Rik	>sp|Q8BH53|CG063_MOUSE Uncharacterized protein C7orf63 homolog OS=Mus musculus PE=2 SV=1;>sp|Q8BH53-3|CG063_MOUSE Isoform 3 of Uncharacterized protein C7orf63 homolog OS=Mus musculus;>sp|Q8BH53-2|CG063_MOUSE Isoform 2 of Uncharacterized protein C7orf63 hom	4	2	2	2	1.7	106.23	3.25		1	1	2					0.0019321	0.34295	0.47528	89.743	-1.07315	DOWN	+	0.000918671	+	0.00134062	1.09202	1.09202	0.126999	0.762754	0		0
J3QNY6;Q9QY30	J3QNY6;Q9QY30	1;1	1;1	1;1	Bile salt export pump	Abcb11	>tr|J3QNY6|J3QNY6_MOUSE Bile salt export pump OS=Mus musculus GN=Abcb11 PE=3 SV=1;>sp|Q9QY30|ABCBB_MOUSE Bile salt export pump OS=Mus musculus GN=Abcb11 PE=1 SV=2	2	1	1	1	0.8	146.74	5.25		1	1					2	0.002908	0.017573	0.036014	2.1783	-4.7953	DOWN	+	7.8897e-48	+	1e-48	1.0682	1.0682	0.0951818	0.771652	0		0
P47877;D3YU40	P47877;D3YU40	3;3	3;3	3;3	Insulin-like growth factor-binding protein 2	Igfbp2	>sp|P47877|IBP2_MOUSE Insulin-like growth factor-binding protein 2 OS=Mus musculus GN=Igfbp2 PE=2 SV=2;>tr|D3YU40|D3YU40_MOUSE Insulin-like growth factor-binding protein 2 OS=Mus musculus GN=Igfbp2 PE=4 SV=1	2	3	3	3	13.4	32.846	5.67			1	3		2		3	3.9006e-79	0.053829	0.13937	229.37	-2.84301	DOWN	+	2.2351e-19	+	4.81089e-18	-1.06394	0.939903	-0.0894168	0.784262	0		0
Q9ET01;Q3UEJ6	Q9ET01;Q3UEJ6	6;6	4;4	4;4	Glycogen phosphorylase, liver form;Phosphorylase	Pygl	>sp|Q9ET01|PYGL_MOUSE Glycogen phosphorylase, liver form OS=Mus musculus GN=Pygl PE=1 SV=4;>tr|Q3UEJ6|Q3UEJ6_MOUSE Phosphorylase OS=Mus musculus GN=Pygl PE=2 SV=1	2	6	4	4	7.6	97.462	3.25		1	1	2					6.0263e-14	0.19011	0.25162	17.504	-1.99068	DOWN	+	0.00124963	+	1.61083e-09	-1.05503	0.94784	-0.077284	0.805706	0		0
E9QNY8;Q9JLC8;Q9JLC8-3;Q9JLC8-2	E9QNY8;Q9JLC8;Q9JLC8-3;Q9JLC8-2	2;2;2;2	2;2;2;2	2;2;2;2	Sacsin	Sacs	>tr|E9QNY8|E9QNY8_MOUSE Sacsin OS=Mus musculus GN=Sacs PE=4 SV=1;>sp|Q9JLC8|SACS_MOUSE Sacsin OS=Mus musculus GN=Sacs PE=1 SV=2;>sp|Q9JLC8-3|SACS_MOUSE Isoform 3 of Sacsin OS=Mus musculus GN=Sacs;>sp|Q9JLC8-2|SACS_MOUSE Isoform 2 of Sacsin OS=Mus musculus	4	2	2	2	0.4	520.69	6.3				1	3		4	2	7.9878e-05	0.0077367	0.0092383	255.99	-6.75816	DOWN	+	0	+	2.52409e-95	-1.03061	0.970299	-0.0434985	0.81566	2	PXY	1	PXF
P68368	P68368	18	3	3	Tubulin alpha-4A chain	Tuba4a	>sp|P68368|TBA4A_MOUSE Tubulin alpha-4A chain OS=Mus musculus GN=Tuba4a PE=1 SV=1	1	18	3	3	51.8	49.924	4.75			1	2				1	0	0.024447	0.050562	99.947	-4.3058	DOWN	+	5.65742e-36	+	1.43784e-39	1.03892	1.03892	0.0550846	0.824724	0		0
P32261	P32261	7	1	1	Antithrombin-III	Serpinc1	>sp|P32261|ANT3_MOUSE Antithrombin-III OS=Mus musculus GN=Serpinc1 PE=1 SV=1	1	7	1	1	14.2	52.003	2.92	2	4	4	2				1	6.1462e-110	0.0098073	0.013647	136.27	-6.19527	DOWN	+	1.40209e-142	+	2.41499e-80	1.04732	1.04732	0.0667023	0.835687	0		0
Q8BH97;D3Z7T1;D3Z3A9	Q8BH97;D3Z7T1;D3Z3A9	2;2;2	2;2;2	2;2;2	Reticulocalbin-3	Rcn3	>sp|Q8BH97|RCN3_MOUSE Reticulocalbin-3 OS=Mus musculus GN=Rcn3 PE=2 SV=1;>tr|D3Z7T1|D3Z7T1_MOUSE Reticulocalbin-3 (Fragment) OS=Mus musculus GN=Rcn3 PE=4 SV=1;>tr|D3Z3A9|D3Z3A9_MOUSE Reticulocalbin-3 (Fragment) OS=Mus musculus GN=Rcn3 PE=4 SV=1	3	2	2	2	7	38.001	3.25		3					1		1.4014e-09	0.11228	0.34137	26.429	-1.55059	DOWN	+	0.00123829	+	2.90371e-06	1.03921	1.03921	0.0554872	0.841183	0		0
Q8R3V5;Q8R3V5-1;A2AWI7;Q8R3V5-3;A2AWI9	Q8R3V5;Q8R3V5-1;A2AWI7;Q8R3V5-3;A2AWI9	3;3;2;2;2	3;3;2;2;2	3;3;2;2;2	Endophilin-B2	Sh3glb2	>sp|Q8R3V5|SHLB2_MOUSE Endophilin-B2 OS=Mus musculus GN=Sh3glb2 PE=2 SV=2;>sp|Q8R3V5-1|SHLB2_MOUSE Isoform 1 of Endophilin-B2 OS=Mus musculus GN=Sh3glb2;>tr|A2AWI7|A2AWI7_MOUSE Endophilin-B2 OS=Mus musculus GN=Sh3glb2 PE=4 SV=1;>sp|Q8R3V5-3|SHLB2_MOUSE Iso	5	3	3	3	9.8	44.503	2.67		1	2						9.5024e-07	0.17992	0.20176	103.81	-2.30929	DOWN	+	0.000169038	+	2.31481e-12	1.05563	1.05563	0.0781043	0.843542	0		1	PXF
H3BK01;K3W4L1;Q8R2K4;H3BJR2;Q8R2K4-2	H3BK01;K3W4L1;Q8R2K4;H3BJR2;Q8R2K4-2	3;3;3;3;3	3;3;3;3;3	3;3;3;3;3	TAF6-like RNA polymerase II p300/CBP-associated factor-associated factor 65 kDa subunit 6L	Taf6l	>tr|H3BK01|H3BK01_MOUSE TAF6-like RNA polymerase II p300/CBP-associated factor-associated factor 65 kDa subunit 6L OS=Mus musculus GN=Taf6l PE=4 SV=1;>tr|K3W4L1|K3W4L1_MOUSE TAF6-like RNA polymerase II p300/CBP-associated factor-associated factor 65 kDa su	5	3	3	3	5.1	67.898	1.75	3			1					4.7804e-09	0.14633	0.27873	214.97	-1.84306	DOWN	+	1.15619e-07	+	2.42979e-08	-1.05981	0.943565	-0.0838056	0.853015	1	PXY	0
Q3V0B4	Q3V0B4	1	1	1	Coiled-coil domain-containing protein 108	Ccdc108	>sp|Q3V0B4|CC108_MOUSE Coiled-coil domain-containing protein 108 OS=Mus musculus GN=Ccdc108 PE=2 SV=1	1	1	1	1	0.7	209.13	4.6	2	1	1	1	1	1		3	0.0031217	0.010867	0.035677	57.49	-4.80886	DOWN	+	1.07303e-165	+	5.39835e-49	-1.03928	0.962205	-0.0555844	0.866711	2	PXY	1	PXF
E9PXE2;E9QPM7;Q64096;E9PXE1;G3UX72;E9PY12;E9PY13;E9Q863;G3UXP9;D3YUF4;D3YUF3;G3UYM8;F6VR53	E9PXE2;E9QPM7;Q64096;E9PXE1;G3UX72;E9PY12;E9PY13;E9Q863;G3UXP9;D3YUF4;D3YUF3;G3UYM8;F6VR53	2;2;2;2;2;2;2;2;2;2;2;2;1	2;2;2;2;2;2;2;2;2;2;2;2;1	1;1;1;1;1;1;1;1;1;1;1;1;1	Guanine nucleotide exchange factor DBS	Mcf2l	>tr|E9PXE2|E9PXE2_MOUSE Guanine nucleotide exchange factor DBS OS=Mus musculus GN=Mcf2l PE=4 SV=1;>tr|E9QPM7|E9QPM7_MOUSE Guanine nucleotide exchange factor DBS OS=Mus musculus GN=Mcf2l PE=4 SV=1;>sp|Q64096|MCF2L_MOUSE Guanine nucleotide exchange factor DB	13	2	2	1	1.8	132.39	6					3		1	1	0.0002213	0.044973	0.15064	96.712	-2.73082	DOWN	+	5.59106e-18	+	9.38859e-17	1.03336	1.03336	0.0473429	0.8847	0		0
A3KGI3;Q66JQ7;A3KGI5	A3KGI3;Q66JQ7;A3KGI5	2;2;1	2;2;1	2;2;1	Protein CASC5	Casc5	>tr|A3KGI3|A3KGI3_MOUSE Protein CASC5 OS=Mus musculus GN=Casc5 PE=4 SV=1;>sp|Q66JQ7|CASC5_MOUSE Protein CASC5 OS=Mus musculus GN=Casc5 PE=2 SV=3;>tr|A3KGI5|A3KGI5_MOUSE Protein CASC5 (Fragment) OS=Mus musculus GN=Casc5 PE=4 SV=1	3	2	2	2	1.3	238.18	4.25			1	2		1			0.00052977	0.073509	0.09649	205.37	-3.37348	DOWN	+	1.76773e-24	+	7.7006e-25	1.01543	1.01543	0.0220908	0.886069	1	PXY	0
E9QLW5;P09535;D3Z4N4;J3QJZ9	E9QLW5;P09535;D3Z4N4;J3QJZ9	3;3;3;2	3;3;3;2	3;3;3;2	Insulin-like growth factor II;Insulin-like growth factor II;Preptin	Igf2	>tr|E9QLW5|E9QLW5_MOUSE Insulin-like growth factor II OS=Mus musculus GN=Igf2 PE=3 SV=1;>sp|P09535|IGF2_MOUSE Insulin-like growth factor II OS=Mus musculus GN=Igf2 PE=1 SV=1;>tr|D3Z4N4|D3Z4N4_MOUSE Insulin-like growth factor II (Fragment) OS=Mus musculus G	4	3	3	3	18.3	21.061	3.54	2	2	5		2		1	1	4.1161e-86	0.047573	0.057658	135.7	-4.11634	DOWN	+	1.4754e-63	+	2.74683e-36	-1.04385	0.957992	-0.0619144	0.894304	0		0
Q8C7J6;Q50H33;Q50H33-2	Q8C7J6;Q50H33;Q50H33-2	3;2;2	1;1;1	0;0;0	BTB/POZ domain-containing protein KCTD8	Kctd12b;Kctd8	>tr|Q8C7J6|Q8C7J6_MOUSE Potassium channel tetramerisation domain containing 12b OS=Mus musculus GN=Kctd12b PE=2 SV=1;>sp|Q50H33|KCTD8_MOUSE BTB/POZ domain-containing protein KCTD8 OS=Mus musculus GN=Kctd8 PE=1 SV=1;>sp|Q50H33-2|KCTD8_MOUSE Isoform 2 of BTB	3	3	1	0	10.3	33.285	4	1						1		1.2063e-50	0.13573	0.15513	38.119	-2.68845	DOWN	+	1.09872e-05	+	2.79687e-16	1.01796	1.01796	0.0256809	0.931502	0		0
Q8R1K1	Q8R1K1	1	1	1	Ubiquitin-associated domain-containing protein 2	Ubac2	>sp|Q8R1K1|UBAC2_MOUSE Ubiquitin-associated domain-containing protein 2 OS=Mus musculus GN=Ubac2 PE=2 SV=1	1	1	1	1	2.3	39.056	5.5					1	1			0.0035347	0.057827	0.19811	59.084	-2.33563	DOWN	+	1.6765e-12	+	1.29178e-12	1.01455	1.01455	0.02084	0.936703	0		0
Q8BND5;Q8BND5-2;Q8BND5-3	Q8BND5;Q8BND5-2;Q8BND5-3	3;3;3	3;3;3	3;3;3	Sulfhydryl oxidase 1	Qsox1	>sp|Q8BND5|QSOX1_MOUSE Sulfhydryl oxidase 1 OS=Mus musculus GN=Qsox1 PE=1 SV=1;>sp|Q8BND5-2|QSOX1_MOUSE Isoform 2 of Sulfhydryl oxidase 1 OS=Mus musculus GN=Qsox1;>sp|Q8BND5-3|QSOX1_MOUSE Isoform 3 of Sulfhydryl oxidase 1 OS=Mus musculus GN=Qsox1	3	3	3	3	4.9	82.784	6.17		1		1			1	3	2.3677e-44	0.097521	0.34226	175.41	-1.54684	DOWN	+	3.11061e-06	+	3.07198e-06	1.01797	1.01797	0.025695	0.950177	0		0
P07310	P07310	2	2	2	Creatine kinase M-type	Ckm	>sp|P07310|KCRM_MOUSE Creatine kinase M-type OS=Mus musculus GN=Ckm PE=1 SV=1	1	2	2	2	12.1	43.044	5				1		1			8.7598e-05	0.082086	0.14843	40.4	-2.75215	DOWN	+	6.68349e-06	+	5.38627e-17	1.02452	1.02452	0.0349481	0.9518	0		0
Q8K1I3	Q8K1I3	1	1	1	Secreted phosphoprotein 24	Spp2	>sp|Q8K1I3|SPP24_MOUSE Secreted phosphoprotein 24 OS=Mus musculus GN=Spp2 PE=1 SV=2	1	1	1	1	5.9	23.136	5.5				1			1		5.5353e-23	0.059934	0.20411	22.03	-2.29258	DOWN	+	4.25892e-12	+	3.34001e-12	-1.00521	0.994817	-0.00749693	0.970507	0		0
P62892	P62892	1	1	1	60S ribosomal protein L39	Rpl39	>sp|P62892|RL39_MOUSE 60S ribosomal protein L39 OS=Mus musculus GN=Rpl39 PE=2 SV=2	1	1	1	1	19.6	6.4066	1.88	5	1		2					2.2236e-11	0.23778	0.31487	47.629	-1.66717	DOWN	+	1.99677e-11	+	4.74004e-07	-1.00505	0.994975	-0.00726728	0.970507	0		0
P35436	P35436	2	2	2	Glutamate [NMDA] receptor subunit epsilon-1	Grin2a	>sp|P35436|NMDE1_MOUSE Glutamate receptor ionotropic, NMDA 2A OS=Mus musculus GN=Grin2a PE=1 SV=2	1	2	2	2	1.6	165.42	6					1	1	1		0.0015345	0.04857	0.16457	148.58	-2.60323	DOWN	+	1.86226e-16	+	2.38824e-15	-1.01014	0.989962	-0.0145553	0.971464	1	PXY	2	PXF		interact
Q9R0G6	Q9R0G6	11	2	2	Cartilage oligomeric matrix protein	Comp	>sp|Q9R0G6|COMP_MOUSE Cartilage oligomeric matrix protein OS=Mus musculus GN=Comp PE=1 SV=2	1	11	2	2	18.3	82.341	3.8	1	2					2		6.1252e-140	0.10942	0.21689	136.3	-2.20496	DOWN	+	4.47438e-12	+	2.18961e-11	-1.00983	0.990266	-0.0141124	0.975101	1	PXY	2	PXF
Q9Z1T2	Q9Z1T2	7	5	4	Thrombospondin-4	Thbs4	>sp|Q9Z1T2|TSP4_MOUSE Thrombospondin-4 OS=Mus musculus GN=Thbs4 PE=1 SV=1	1	7	5	4	9.4	106.37	4.94	4	3			2	1	1	7	7.8177e-144	0.066534	0.18466	133.53	-2.43706	DOWN	+	4.66683e-23	+	1.28643e-13	1.00703	1.00703	0.0101067	0.978337	0		1	PXF
P52840;E9QNL5;Q91W19;D3Z3G5	P52840;E9QNL5;Q91W19;D3Z3G5	2;1;1;1	2;1;1;1	2;1;1;1	Sulfotransferase 1A1	Sult1a1	>sp|P52840|ST1A1_MOUSE Sulfotransferase 1A1 OS=Mus musculus GN=Sult1a1 PE=2 SV=1;>tr|E9QNL5|E9QNL5_MOUSE Sulfotransferase 1A1 OS=Mus musculus GN=Sult1a1 PE=4 SV=1;>tr|Q91W19|Q91W19_MOUSE Sulfotransferase 1A1 OS=Mus musculus GN=Sult1a1 PE=2 SV=1;>tr|D3Z3G5|	4	2	2	2	11	33.974	1.67	2		1						0.00084585	0.079551	0.24526	120.73	-2.02762	DOWN	+	0.0010047	+	7.9158e-10	1.00635	1.00635	0.00913215	0.98026	0		0
Q8K1B8	Q8K1B8	3	3	3	Fermitin family homolog 3	Fermt3	>sp|Q8K1B8|URP2_MOUSE Fermitin family homolog 3 OS=Mus musculus GN=Fermt3 PE=1 SV=1	1	3	3	3	5.7	75.634	4.5	1		1			1		1	1.6545e-10	0.17634	0.23915	127.12	-2.06401	DOWN	+	1.4288e-05	+	3.88209e-10	1.00236	1.00236	0.00340075	0.989379	0		0
P11087;P11087-2;CON__Q862S4	P11087;P11087-2	5;5;2	5;5;2	5;5;2	Collagen alpha-1(I) chain	Col1a1	>sp|P11087|CO1A1_MOUSE Collagen alpha-1(I) chain OS=Mus musculus GN=Col1a1 PE=1 SV=4;>sp|P11087-2|CO1A1_MOUSE Isoform 2 of Collagen alpha-1(I) chain OS=Mus musculus GN=Col1a1	3	5	5	5	3.9	138.03	6.31			1	3	1	2	3	6	4.715e-108	0.04457	0.12388	142.47	-3.01298	DOWN	+	1.32642e-34	+	4.26133e-20	1.00213	1.00213	0.00306967	0.992669	0		1	PXF
E9Q496;Q9CQ56;Q9CQ56-2;D3Z6D3	E9Q496;Q9CQ56;Q9CQ56-2	3;3;2;1	3;3;2;1	3;3;2;1	Vesicle transport protein USE1	Use1	>tr|E9Q496|E9Q496_MOUSE Vesicle transport protein USE1 OS=Mus musculus GN=Use1 PE=4 SV=1;>sp|Q9CQ56|USE1_MOUSE Vesicle transport protein USE1 OS=Mus musculus GN=Use1 PE=2 SV=1;>sp|Q9CQ56-2|USE1_MOUSE Isoform 2 of Vesicle transport protein USE1 OS=Mus muscu	4	3	3	3	14.8	32.204	4		1		2		1			1.101e-11	0.10826	0.10045	195.02	-3.31545	DOWN	+	1.87222e-12	+	4.85039e-24	-1.00256	0.997447	-0.00368858	0.993105	0		0
E9QKI4;E9QKI5;Q9D1F4;F6R8S6;D3YWZ1;D3Z4R0;D3Z4W3	E9QKI4;E9QKI5;Q9D1F4;F6R8S6;D3YWZ1;D3Z4R0	4;4;4;3;2;2;1	4;4;4;3;2;2;1	4;4;4;3;2;2;1	Proline-rich AKT1 substrate 1	Akt1s1	>tr|E9QKI4|E9QKI4_MOUSE Proline-rich AKT1 substrate 1 OS=Mus musculus GN=Akt1s1 PE=4 SV=1;>tr|E9QKI5|E9QKI5_MOUSE Proline-rich AKT1 substrate 1 OS=Mus musculus GN=Akt1s1 PE=4 SV=1;>sp|Q9D1F4|AKTS1_MOUSE Proline-rich AKT1 substrate 1 OS=Mus musculus GN=Akt1	7	4	4	4	19.5	35.581	4.2	1		1		1	2			5.1654e-33	0.18676	0.34681	112.76	-1.52778	DOWN	+	1.21003e-05	+	4.07989e-06	1.00084	1.00084	0.00121136	0.996476	0		0
Q9CRA4;D3Z458	Q9CRA4;D3Z458	1;1	1;1	1;1	Methylsterol monooxygenase 1	Msmo1;Sc4mol	>sp|Q9CRA4|MSMO1_MOUSE Methylsterol monooxygenase 1 OS=Mus musculus GN=Msmo1 PE=2 SV=1;>tr|D3Z458|D3Z458_MOUSE Methylsterol monooxygenase 1 (Fragment) OS=Mus musculus GN=Sc4mol PE=4 SV=1	2	1	1	1	3.8	34.772	4.67				2		1			0.00040684	0.34964	0.42702	168.33	-1.22762	DOWN	+	0.00022085	+	0.000230619	-1.90317	0.525439	-0.928404	#N/A	0		0
Q9D8V0-4;Q9D8V0;Q9D8V0-3;A3KGR9;Q6PGJ8;Q9D8V0-2	Q9D8V0-4;Q9D8V0;Q9D8V0-3;A3KGR9;Q6PGJ8;Q9D8V0-2	2;2;2;2;1;1	2;2;2;2;1;1	2;2;2;2;1;1	Minor histocompatibility antigen H13	Hm13;H13	>sp|Q9D8V0-4|HM13_MOUSE Isoform 4 of Minor histocompatibility antigen H13 OS=Mus musculus GN=Hm13;>sp|Q9D8V0|HM13_MOUSE Minor histocompatibility antigen H13 OS=Mus musculus GN=Hm13 PE=1 SV=1;>sp|Q9D8V0-3|HM13_MOUSE Isoform 3 of Minor histocompatibility ant	6	2	2	2	5.6	43.363	5.2			2			1	2		2.6218e-08	0.31319	0.37916	68.309	-1.39912	DOWN	+	6.37487e-05	+	2.54206e-05	-1.68829	0.592315	-0.755563	#N/A	0		0
P85094	P85094	1	1	1	Isochorismatase domain-containing protein 2A, mitochondrial	Isoc2a	>sp|P85094|ISC2A_MOUSE Isochorismatase domain-containing protein 2A, mitochondrial OS=Mus musculus GN=Isoc2a PE=1 SV=1	1	1	1	1	8.3	22.417	3.5		1			1				4.2942e-05	0.27228	0.24723	10.248	-2.01607	DOWN	+	0.001076	+	9.89702e-10	#N/A	#N/A	#N/A	#N/A	0		0
Q9D735	Q9D735	3	3	3	Uncharacterized protein C19orf43 homolog		>sp|Q9D735|CS043_MOUSE Uncharacterized protein C19orf43 homolog OS=Mus musculus PE=2 SV=1	1	3	3	3	22.5	18.376	4.14	1			3	2	1			1.7436e-27	0.22157	0.26843	116.35	-1.89738	DOWN	+	4.7725e-08	+	9.16356e-09	#N/A	#N/A	#N/A	#N/A	0		0
Q3U6N9;Q3U6N9-3;Q3U6N9-2	Q3U6N9;Q3U6N9-3;Q3U6N9-2	3;2;2	3;2;2	3;2;2	UPF0488 protein C8orf33 homolog		>sp|Q3U6N9|CH033_MOUSE UPF0488 protein C8orf33 homolog OS=Mus musculus PE=2 SV=1;>sp|Q3U6N9-3|CH033_MOUSE Isoform 3 of UPF0488 protein C8orf33 homolog OS=Mus musculus;>sp|Q3U6N9-2|CH033_MOUSE Isoform 2 of UPF0488 protein C8orf33 homolog OS=Mus musculus	3	3	3	3	32	24.464	4	2				1	1	1		2.569e-34	0.34715	0.45883	112.9	-1.12397	DOWN	+	0.00072731	+	0.000769206	#N/A	#N/A	#N/A	#N/A	0		0
Q6NSR8;F6T2H5	Q6NSR8;F6T2H5	3;2	3;2	3;2	Probable aminopeptidase NPEPL1	Npepl1	>sp|Q6NSR8|PEPL1_MOUSE Probable aminopeptidase NPEPL1 OS=Mus musculus GN=Npepl1 PE=2 SV=1;>tr|F6T2H5|F6T2H5_MOUSE Probable aminopeptidase NPEPL1 (Fragment) OS=Mus musculus GN=Npepl1 PE=4 SV=1	2	3	3	3	6.7	55.939	4.5	1		1		1	3			1.5156e-13	1.346	2.0655	20.231	1.04649	catch	+	0.000856724	+	3.48419e-05	2.83874	2.83874	1.50525	0.0136088	0		0
Q64437	Q64437	15	13	13	Alcohol dehydrogenase class 4 mu/sigma chain	Adh7	>sp|Q64437|ADH7_MOUSE Alcohol dehydrogenase class 4 mu/sigma chain OS=Mus musculus GN=Adh7 PE=2 SV=2	1	15	13	13	55.9	39.904	5.14	1	8	3	2	6	9	9	5	1.3676e-275	1.0791	1.6035	18.1	0.681224	UP	+	1.50606e-05		0.00619898	2.00107	2.00107	1.00077	0.0141177	0		0
Q3TIX6;A2AJ72;F7AM43;A2AJ71;F6S444;F6W2V3	Q3TIX6;A2AJ72	13;13;4;3;1;1	13;13;4;3;1;1	13;13;4;3;1;1		Fubp3	>tr|Q3TIX6|Q3TIX6_MOUSE Protein Fubp3 OS=Mus musculus GN=Fubp3 PE=2 SV=1;>tr|A2AJ72|A2AJ72_MOUSE MCG130458 OS=Mus musculus GN=Fubp3 PE=4 SV=1	6	13	13	13	40.3	61.959	4.25	4	4	4	5	1	4	2	4	3.8363e-140	0.77371	1.6907	64.885	0.757621	UP	+	0.000141262	+	0.00244279	1.9232	1.9232	0.943509	0.0143014	1	PXY	1	PXF
Q8C788;Q91ZR2	Q8C788;Q91ZR2	5;4	5;4	5;4	Sorting nexin-18	Snx18	>tr|Q8C788|Q8C788_MOUSE Sorting nexin OS=Mus musculus GN=Snx18 PE=2 SV=1;>sp|Q91ZR2|SNX18_MOUSE Sorting nexin-18 OS=Mus musculus GN=Snx18 PE=1 SV=1	2	5	5	5	11.7	67.789	5.71	1		1		1		1	3	1.5585e-40	0.58376	1.9862	60.415	0.990011	UP	+	0.00157892	+	8.7654e-05	1.71376	1.71376	0.777165	0.0151156	0		0
Q8C129	Q8C129	13	13	13	Leucyl-cystinyl aminopeptidase	Lnpep	>sp|Q8C129|LCAP_MOUSE Leucyl-cystinyl aminopeptidase OS=Mus musculus GN=Lnpep PE=1 SV=1	1	13	13	13	17.4	117.3	4.09	7	7	3	1	3	4	2	6	1.1804e-130	1.1328	1.6184	34.929	0.694568	UP	+	0.000427685		0.00529869	1.82473	1.82473	0.867683	0.0166506	0		0
Q8BKI2;Q8BKI2-2	Q8BKI2;Q8BKI2-2	18;10	18;10	18;10	Trinucleotide repeat-containing gene 6B protein	Tnrc6b	>sp|Q8BKI2|TNR6B_MOUSE Trinucleotide repeat-containing gene 6B protein OS=Mus musculus GN=Tnrc6b PE=2 SV=2;>sp|Q8BKI2-2|TNR6B_MOUSE Isoform 2 of Trinucleotide repeat-containing gene 6B protein OS=Mus musculus GN=Tnrc6b	2	18	18	18	17.3	191.96	4.38	5	2	2	6	5	2	5	2	3.8996e-87	0.96733	1.8685	57.364	0.901881	UP	+	4.79105e-05	+	0.000338204	2.12869	2.12869	1.08997	0.0174487	1	PXY	0
Q921M7	Q921M7	7	7	5	Protein FAM49B	Fam49b	>sp|Q921M7|FA49B_MOUSE Protein FAM49B OS=Mus musculus GN=Fam49b PE=2 SV=1	1	7	7	5	31.5	36.776	6.17			5		2		2	9	1.3788e-126	0.47228	1.5886	42.262	0.667756	UP	+	0.000688537		0.0072451	2.36072	2.36072	1.23923	0.0192099	0		0
Q80W47;D3YWK1	Q80W47;D3YWK1	8;8	8;8	8;8	WD repeat domain phosphoinositide-interacting protein 2	Wipi2	>sp|Q80W47|WIPI2_MOUSE WD repeat domain phosphoinositide-interacting protein 2 OS=Mus musculus GN=Wipi2 PE=1 SV=1;>tr|D3YWK1|D3YWK1_MOUSE WD repeat domain phosphoinositide-interacting protein 2 OS=Mus musculus GN=Wipi2 PE=4 SV=1	2	8	8	8	31.7	48.477	4.5	4	1	1	1	3	2		4	1.4422e-64	1.381	1.7205	26.369	0.782828	UP	+	7.99155e-05	+	0.00176536	2.03211	2.03211	1.02298	0.0291656	0		0
Q9R049-2;Q9R049	Q9R049-2;Q9R049	5;4	5;4	5;4	E3 ubiquitin-protein ligase AMFR	Amfr	>sp|Q9R049-2|AMFR_MOUSE Isoform 2 of E3 ubiquitin-protein ligase AMFR OS=Mus musculus GN=Amfr;>sp|Q9R049|AMFR_MOUSE E3 ubiquitin-protein ligase AMFR OS=Mus musculus GN=Amfr PE=1 SV=2	2	5	5	5	11.3	72.752	4.33		4		1		2	1	1	7.3575e-20	0.55264	1.9391	89.915	0.955387	UP	+	2.09505e-06	+	0.000150931	1.34922	1.34922	0.432126	0.0325241	0		0
O88342	O88342	23	23	23	WD repeat-containing protein 1	Wdr1	>sp|O88342|WDR1_MOUSE WD repeat-containing protein 1 OS=Mus musculus GN=Wdr1 PE=1 SV=3	1	23	23	23	55.9	66.406	4.47	15	22	10	16	18	18	18	13	0	1.1773	1.4601	15.134	0.546067	UP	+	4.79057e-05		0.0265398	1.81339	1.81339	0.858689	0.0329628	0		0
F8VQB6;E9Q5G1;D3YXU7;D3YXW4;D3YZ13;D3Z2E0;D3Z2P4	F8VQB6;E9Q5G1	18;10;8;2;2;1;1	18;10;8;2;2;1;1	18;10;8;2;2;1;1	Unconventionnal myosin-X	Myo10	>sp|F8VQB6|MYO10_MOUSE Unconventional myosin-X OS=Mus musculus GN=Myo10 PE=1 SV=1;>tr|E9Q5G1|E9Q5G1_MOUSE Unconventional myosin-X OS=Mus musculus GN=Myo10 PE=4 SV=1	7	18	18	18	12.9	237.32	4.44	5	7		6	8	9	3	3	3.8104e-103	1.2999	1.6799	34.846	0.748375	UP	+	0.000156943		0.00274581	1.80404	1.80404	0.851231	0.0339258	0		0
P15327	P15327	1	1	1	Bisphosphoglycerate mutase	Bpgm	>sp|P15327|PMGE_MOUSE Bisphosphoglycerate mutase OS=Mus musculus GN=Bpgm PE=2 SV=2	1	1	1	1	7.3	29.978	5.5			1					1	0.0003863	2.572	3.2011	6.794	1.67857	UP	+	0.000135447	+	5.17871e-11	2.60228	2.60228	1.37978	0.0387924	0		0
Q9WVA2;Q4FZG7	Q9WVA2	5;1	5;1	5;1	Mitochondrial import inner membrane translocase subunit Tim8 A	Timm8a1	>sp|Q9WVA2|TIM8A_MOUSE Mitochondrial import inner membrane translocase subunit Tim8 A OS=Mus musculus GN=Timm8a1 PE=1 SV=1	2	5	5	5	79.4	11.042	4.29	1	5	1		2	1	2	2	2.4839e-101	0.8454	1.5112	24.943	0.595695	UP	+	0.000153414		0.0160081	1.76808	1.76808	0.822184	0.039506	0		0
Q9CV28;Q9CV28-2;D6RCI2	Q9CV28;Q9CV28-2;D6RCI2	1;1;1	1;1;1	1;1;1	Protein FAM188A	Fam188a	>sp|Q9CV28|F188A_MOUSE Protein FAM188A OS=Mus musculus GN=Fam188a PE=1 SV=2;>sp|Q9CV28-2|F188A_MOUSE Isoform 2 of Protein FAM188A OS=Mus musculus GN=Fam188a;>tr|D6RCI2|D6RCI2_MOUSE Protein FAM188A (Fragment) OS=Mus musculus GN=Fam188a PE=4 SV=2	3	1	1	1	3.4	49.612	5			1				1		8.3868e-05	1.1856	4.168	105.85	2.05936	UP	+	3.33341e-05	+	9.94896e-16	1.72025	1.72025	0.782618	0.0429	0		1	PXF
G5E8T2;O88196;O88196-2;O88196-6;O88196-3;O88196-4;O88196-5;D6RFU5;D6RD03;D6RDD2;D6RHT6;D3Z485;D3Z2K0;D3YZ03;D3Z502;D3YZA6	G5E8T2;O88196;O88196-2;O88196-6;O88196-3;O88196-4;O88196-5;D6RFU5;D6RD03;D6RDD2;D6RHT6;D3Z485;D3Z2K0;D3YZ03;D3Z502;D3YZA6	2;2;2;2;2;2;2;1;1;1;1;1;1;1;1;1	2;2;2;2;2;2;2;1;1;1;1;1;1;1;1;1	2;2;2;2;2;2;2;1;1;1;1;1;1;1;1;1	E3 ubiquitin-protein ligase TTC3	Ttc3	>tr|G5E8T2|G5E8T2_MOUSE E3 ubiquitin-protein ligase TTC3 OS=Mus musculus GN=Ttc3 PE=4 SV=1;>sp|O88196|TTC3_MOUSE E3 ubiquitin-protein ligase TTC3 OS=Mus musculus GN=Ttc3 PE=2 SV=2;>sp|O88196-2|TTC3_MOUSE Isoform 2 of E3 ubiquitin-protein ligase TTC3 OS=Mus	16	2	2	2	1.3	223.91	5			1				1		5.8411e-19	1.8884	6.4974	320.94	2.69986	UP	+	1.19916e-28	+	9.98732e-26	-1.29352	0.773084	-0.371302	0.0430082	0		1	PXF
P35951	P35951	3	3	3	Low-density lipoprotein receptor	Ldlr	>sp|P35951|LDLR_MOUSE Low-density lipoprotein receptor OS=Mus musculus GN=Ldlr PE=1 SV=2	1	3	3	3	5	94.946	5.75			1	1				2	8.5404e-24	1.0595	2.2754	122.31	1.18612	UP	+	0.00016723	+	2.93554e-06	-2.01502	0.496273	-1.01079	0.0505894	0		2	PXF
Q8BH95;F6T930	Q8BH95;F6T930	8;5	8;5	8;5	Enoyl-CoA hydratase, mitochondrial	Echs1	>sp|Q8BH95|ECHM_MOUSE Enoyl-CoA hydratase, mitochondrial OS=Mus musculus GN=Echs1 PE=1 SV=1;>tr|F6T930|F6T930_MOUSE Enoyl-CoA hydratase, mitochondrial (Fragment) OS=Mus musculus GN=Echs1 PE=3 SV=1	2	8	8	8	30.3	31.474	4.56	5	4	2	3	7	2	4	5	9.3792e-118	0.4564	1.444	60.477	0.530071	UP	+	0.000753394		0.0310203	1.59453	1.59453	0.673131	0.0508748	0		0
Q6NXJ0	Q6NXJ0	2	2	2	Protein WWC2	Wwc2	>sp|Q6NXJ0|WWC2_MOUSE Protein WWC2 OS=Mus musculus GN=Wwc2 PE=1 SV=1	1	2	2	2	1.9	132.62	8								2	3.3252e-06	1.3831	3.1149	23.772	1.63919	UP	+	0.000191718	+	1.41263e-10	1.7747	1.7747	0.827575	0.0529628	0		0
Q9CWJ9	Q9CWJ9	34	34	34	Bifunctional purine biosynthesis protein PURH;Phosphoribosylaminoimidazolecarboxamide formyltransferase;IMP cyclohydrolase	Atic	>sp|Q9CWJ9|PUR9_MOUSE Bifunctional purine biosynthesis protein PURH OS=Mus musculus GN=Atic PE=1 SV=2	1	34	34	34	72	64.217	4.62	19	22	13	8	10	15	21	23	0	0.75998	1.461	54.61	0.546956	UP	+	4.65672e-05		0.0263082	1.65845	1.65845	0.729836	0.064001	0		0
P35762	P35762	3	3	3	CD81 antigen	Cd81	>sp|P35762|CD81_MOUSE CD81 antigen OS=Mus musculus GN=Cd81 PE=1 SV=2	1	3	3	3	27.5	25.814	5.5			2	4	1	4	3	2	1.4276e-187	1.1887	1.4597	20.658	0.545672	UP	+	0.00052377		0.0266434	1.20619	1.20619	0.270457	0.0676901	0		0
P18406	P18406	11	11	11	Protein CYR61	Cyr61	>sp|P18406|CYR61_MOUSE Protein CYR61 OS=Mus musculus GN=Cyr61 PE=1 SV=1	1	11	11	11	39.8	41.709	5.33	3		2	2	5	8	2	5	1.199e-70	1.1884	1.5375	47.144	0.620586	UP	+	0.00159982		0.0122698	1.54644	1.54644	0.628951	0.070006	0		0
Q62000	Q62000	2	2	2	Mimecan	Ogn	>sp|Q62000|MIME_MOUSE Mimecan OS=Mus musculus GN=Ogn PE=2 SV=1	1	2	2	2	10.7	34.012	2	1	1	1						0.00012838	0.84149	2.9906	100.28	1.58043	UP	+	3.31655e-12	+	6.05509e-10	1.74198	1.74198	0.800728	0.075051	0		0
Q8K3K7	Q8K3K7	2	2	2	1-acyl-sn-glycerol-3-phosphate acyltransferase beta	Agpat2	>sp|Q8K3K7|PLCB_MOUSE 1-acyl-sn-glycerol-3-phosphate acyltransferase beta OS=Mus musculus GN=Agpat2 PE=2 SV=1	1	2	2	2	12.6	31.01	2	1		1						9.3764e-06	1.4495	3.1252	196.06	1.64395	UP	+	2.28475e-07	+	1.25268e-10	-1.41239	0.70802	-0.498139	0.0845649	0		0
P40240	P40240	3	3	3	CD9 antigen	Cd9	>sp|P40240|CD9_MOUSE CD9 antigen OS=Mus musculus GN=Cd9 PE=1 SV=2	1	3	3	3	16.4	25.258	4.17	1	1		1		3			4.3372e-80	1.2655	1.6634	9.1016	0.734135	UP	+	0.000205882		0.00328019	1.5858	1.5858	0.665211	0.096395	0		0
A8C756;A8C756-2;A8C756-3;A8C756-5	A8C756;A8C756-2;A8C756-3;A8C756-5	2;2;2;2	2;2;2;2	2;2;2;2	Thyroid adenoma-associated protein homolog	Thada	>sp|A8C756|THADA_MOUSE Thyroid adenoma-associated protein homolog OS=Mus musculus GN=Thada PE=2 SV=1;>sp|A8C756-2|THADA_MOUSE Isoform 2 of Thyroid adenoma-associated protein homolog OS=Mus musculus GN=Thada;>sp|A8C756-3|THADA_MOUSE Isoform 3 of Thyroid ade	4	2	2	2	1.2	217.29	1.5	1	1							4.3193e-10	1.4934	3.2964	176.08	1.72089	UP	+	9.25025e-05	+	1.718e-11	-1.23395	0.810406	-0.303284	0.0973833	1	PXY	0
Q8CGU1;E9Q7U2	Q8CGU1;E9Q7U2	2;2	2;2	2;2	Calcium-binding and coiled-coil domain-containing protein 1	Calcoco1	>sp|Q8CGU1|CACO1_MOUSE Calcium-binding and coiled-coil domain-containing protein 1 OS=Mus musculus GN=Calcoco1 PE=1 SV=2;>tr|E9Q7U2|E9Q7U2_MOUSE Calcium-binding and coiled-coil domain-containing protein 1 OS=Mus musculus GN=Calcoco1 PE=4 SV=1	2	2	2	2	4.3	77.279	3		1		1					9.3315e-09	0.95058	3.0041	197	1.58693	UP	+	5.76658e-07	+	5.16742e-10	1.32585	1.32585	0.406918	0.100576	1	PXY	1	PXF		interact
P70290;B7ZCL8;A2AN84;B7ZCL9;B7ZCM0;B7ZCM1;D6RFD5	P70290;B7ZCL8;A2AN84;B7ZCL9;B7ZCM0	10;10;9;6;5;1;1	10;10;9;6;5;1;1	10;10;9;6;5;1;1	55 kDa erythrocyte membrane protein	Mpp1	>sp|P70290|EM55_MOUSE 55 kDa erythrocyte membrane protein OS=Mus musculus GN=Mpp1 PE=1 SV=1;>tr|B7ZCL8|B7ZCL8_MOUSE 55 kDa erythrocyte membrane protein OS=Mus musculus GN=Mpp1 PE=4 SV=1;>tr|A2AN84|A2AN84_MOUSE 55 kDa erythrocyte membrane protein OS=Mus mus	7	10	10	10	27.9	52.227	4.33	3	3	1	3	7	4	3		2.5135e-58	1.3344	1.6361	24.326	0.710261	UP	+	0.000321335		0.00439213	1.77526	1.77526	0.82803	0.105966	0		0
E9PZY8;A2AIV2;A2AIV2-2	E9PZY8;A2AIV2;A2AIV2-2	2;2;2	2;2;2	2;2;2	Protein virilizer homolog	1110037F02Rik;Kiaa1429	>tr|E9PZY8|E9PZY8_MOUSE Protein 1110037F02Rik OS=Mus musculus GN=1110037F02Rik PE=4 SV=1;>sp|A2AIV2|VIR_MOUSE Protein virilizer homolog OS=Mus musculus GN=Kiaa1429 PE=1 SV=1;>sp|A2AIV2-2|VIR_MOUSE Isoform 2 of Protein virilizer homolog OS=Mus musculus GN=K	3	2	2	2	1.7	207.17	2.5		1	1						5.9184e-09	1.1423	4.1301	98.245	2.04618	UP	+	3.74283e-06	+	1.50059e-15	1.25237	1.25237	0.324661	0.116871	0		0
E9Q2S9;Q9CR29	E9Q2S9;Q9CR29	1;1	1;1	1;1	Coiled-coil domain-containing protein 43	Ccdc43	>tr|E9Q2S9|E9Q2S9_MOUSE Coiled-coil domain-containing protein 43 OS=Mus musculus GN=Ccdc43 PE=4 SV=1;>sp|Q9CR29|CCD43_MOUSE Coiled-coil domain-containing protein 43 OS=Mus musculus GN=Ccdc43 PE=1 SV=1	2	1	1	1	5	25.035	2.5	1			1					4.3114e-09	1.1403	3.9124	212.49	1.96805	UP	+	5.19386e-16	+	1.62863e-14	1.34505	1.34505	0.42766	0.118525	0		0
Q69ZQ2	Q69ZQ2	2	2	2	Pre-mRNA-splicing factor ISY1 homolog	Isy1	>sp|Q69ZQ2|ISY1_MOUSE Pre-mRNA-splicing factor ISY1 homolog OS=Mus musculus GN=Isy1 PE=1 SV=2	1	2	2	2	11.2	32.989	6.33					1		2		1.1994e-11	4.8999	16.758	90.576	4.06678	UP	+	1.28323e-36	+	8.89229e-56	-1.26202	0.79238	-0.335735	0.131537	0		0
Q78JE5;Q3V492;D6REV6	Q78JE5;Q3V492;D6REV6	2;1;1	2;1;1	2;1;1	F-box only protein 22	Fbxo22	>sp|Q78JE5|FBX22_MOUSE F-box only protein 22 OS=Mus musculus GN=Fbxo22 PE=2 SV=2;>tr|Q3V492|Q3V492_MOUSE F-box only protein 22 OS=Mus musculus GN=Fbxo22 PE=2 SV=1;>tr|D6REV6|D6REV6_MOUSE F-box only protein 22 OS=Mus musculus GN=Fbxo22 PE=4 SV=1	3	2	2	2	6.2	44.202	7.5							1	1	3.2835e-05	1.3819	4.2073	50.235	2.07289	UP	+	2.96876e-05	+	6.50526e-16	-1.04901	0.95328	-0.0690284	0.138185	0		1	PXF
Q9JLB2	Q9JLB2	3	3	3	MAGUK p55 subfamily member 5	Mpp5	>sp|Q9JLB2|MPP5_MOUSE MAGUK p55 subfamily member 5 OS=Mus musculus GN=Mpp5 PE=1 SV=1	1	3	3	3	6.5	77.229	5.67				1	1			1	5.9302e-08	4.3832	9.2127	280.29	3.20362	UP	+	7.39818e-13	+	2.03183e-35	1.13455	1.13455	0.18212	0.146958	0		1	PXF
Q69ZW3;Q69ZW3-2	Q69ZW3;Q69ZW3-2	2;2	2;2	2;2	EH domain-binding protein 1	Ehbp1	>sp|Q69ZW3|EHBP1_MOUSE EH domain-binding protein 1 OS=Mus musculus GN=Ehbp1 PE=1 SV=3;>sp|Q69ZW3-2|EHBP1_MOUSE Isoform 2 of EH domain-binding protein 1 OS=Mus musculus GN=Ehbp1	2	2	2	2	1.7	139.1	4		1				1			2.3301e-05	1.2874	4.6915	71.09	2.23005	UP	+	4.91136e-07	+	3.863e-18	1.18462	1.18462	0.244424	0.159729	1	PXY	0
H3BLL2;Q811I0;V9GX21;H3BK16;H3BJP9	H3BLL2;Q811I0;V9GX21;H3BK16;H3BJP9	1;1;1;1;1	1;1;1;1;1	1;1;1;1;1	ATP synthase mitochondrial F1 complex assembly factor 1	Atpaf1	>tr|H3BLL2|H3BLL2_MOUSE ATP synthase mitochondrial F1 complex assembly factor 1 OS=Mus musculus GN=Atpaf1 PE=4 SV=1;>sp|Q811I0|ATPF1_MOUSE ATP synthase mitochondrial F1 complex assembly factor 1 OS=Mus musculus GN=Atpaf1 PE=2 SV=1;>tr|V9GX21|V9GX21_MOUSE A	5	1	1	1	3.7	38.796	5.5			1					1	8.7288e-06	1.0053	3.4477	135.26	1.78563	UP	+	5.08007e-05	+	3.02159e-12	-1.19552	0.836456	-0.257638	0.176415	0		0
Q6P1G0	Q6P1G0	2	2	2	HEAT repeat-containing protein 6	Heatr6	>sp|Q6P1G0|HEAT6_MOUSE HEAT repeat-containing protein 6 OS=Mus musculus GN=Heatr6 PE=2 SV=1	1	2	2	2	2.6	128.92	6.5					1			1	9.2069e-06	1.8067	3.0398	162.08	1.60398	UP	+	0.000259987	+	3.39967e-10	1.16395	1.16395	0.219029	0.187092	1	PXY	0
E9QLL2;Q8BZ98;Q8BZ98-2;E0CXZ8;F2Z460	E9QLL2;Q8BZ98;Q8BZ98-2	7;7;7;2;2	1;1;1;1;1	1;1;1;1;1	Dynamin-3	Dnm3	>tr|E9QLL2|E9QLL2_MOUSE Dynamin-3 OS=Mus musculus GN=Dnm3 PE=3 SV=1;>sp|Q8BZ98|DYN3_MOUSE Dynamin-3 OS=Mus musculus GN=Dnm3 PE=1 SV=1;>sp|Q8BZ98-2|DYN3_MOUSE Isoform 2 of Dynamin-3 OS=Mus musculus GN=Dnm3	5	7	1	1	9.3	97.272	4.4			1	1	3				6.8545e-53	0.60756	2.1236	82.282	1.08651	UP	+	0.000546041	+	1.76354e-05	1.45998	1.45998	0.545949	0.194667	0		0
Q8BYM8;G3X975	Q8BYM8;G3X975	3;2	3;2	3;2	Probable cysteine--tRNA ligase, mitochondrial	Cars2	>sp|Q8BYM8|SYCM_MOUSE Probable cysteine--tRNA ligase, mitochondrial OS=Mus musculus GN=Cars2 PE=2 SV=2;>tr|G3X975|G3X975_MOUSE MCG11180, isoform CRA_a OS=Mus musculus GN=Cars2 PE=3 SV=1	2	3	3	3	8.7	61.271	5.67		1					1	1	6.666e-12	1.6962	4.0994	88.417	2.03541	UP	+	4.19476e-06	+	2.09521e-15	1.24901	1.24901	0.320785	0.195111	0		0
Q8CBQ5	Q8CBQ5	2	2	2	Phosphatidylinositol 4-kinase type 2-beta	Pi4k2b	>sp|Q8CBQ5|P4K2B_MOUSE Phosphatidylinositol 4-kinase type 2-beta OS=Mus musculus GN=Pi4k2b PE=1 SV=1	1	2	2	2	5.3	53.477	3.5	1					1			0.00012729	2.5135	5.5545	255.01	2.47366	UP	+	2.61034e-08	+	6.71728e-22	1.2201	1.2201	0.286999	0.198054	0		0
Q3ULJ0;Q3ULJ0-2;D3Z0L6	Q3ULJ0;Q3ULJ0-2;D3Z0L6	2;2;1	2;2;1	2;2;1	Glycerol-3-phosphate dehydrogenase 1-like protein	Gpd1l	>sp|Q3ULJ0|GPD1L_MOUSE Glycerol-3-phosphate dehydrogenase 1-like protein OS=Mus musculus GN=Gpd1l PE=1 SV=2;>sp|Q3ULJ0-2|GPD1L_MOUSE Isoform 2 of Glycerol-3-phosphate dehydrogenase 1-like protein OS=Mus musculus GN=Gpd1l;>tr|D3Z0L6|D3Z0L6_MOUSE Glycerol-3-	3	2	2	2	8.3	38.225	6.5			1				1	2	1.3154e-12	1.731	4.1361	218.55	2.04827	UP	+	3.19766e-19	+	1.40595e-15	1.43058	1.43058	0.5166	0.208281	0		0
Q8K284;Q8K284-2	Q8K284;Q8K284-2	2;2	2;2	2;2	General transcription factor 3C polypeptide 1	Gtf3c1	>sp|Q8K284|TF3C1_MOUSE General transcription factor 3C polypeptide 1 OS=Mus musculus GN=Gtf3c1 PE=1 SV=2;>sp|Q8K284-2|TF3C1_MOUSE Isoform 2 of General transcription factor 3C polypeptide 1 OS=Mus musculus GN=Gtf3c1	2	2	2	2	1.5	237.47	4.33			2				1		2.6925e-05	0.90139	2.1125	102.05	1.07895	UP	+	0.000595192	+	2.00911e-05	1.32015	1.32015	0.400702	0.212985	0		1	PXF
Q8BH48;Q8BH48-2;F6WHE1	Q8BH48;Q8BH48-2;F6WHE1	2;2;1	2;2;1	2;2;1	Ubiquitin-associated protein 1	Ubap1	>sp|Q8BH48|UBAP1_MOUSE Ubiquitin-associated protein 1 OS=Mus musculus GN=Ubap1 PE=1 SV=1;>sp|Q8BH48-2|UBAP1_MOUSE Isoform 2 of Ubiquitin-associated protein 1 OS=Mus musculus GN=Ubap1;>tr|F6WHE1|F6WHE1_MOUSE Ubiquitin-associated protein 1 (Fragment) OS=Mus	3	2	2	2	8	55.028	3.5	1					1			6.0762e-20	1.4742	3.0568	165.18	1.61202	UP	+	3.8511e-07	+	2.78589e-10	1.24479	1.24479	0.315902	0.248499	0		0
O35231;E9PWU7;O35231-2	O35231;E9PWU7;O35231-2	1;1;1	1;1;1	1;1;1	Kinesin-like protein KIFC3	Kifc3	>sp|O35231|KIFC3_MOUSE Kinesin-like protein KIFC3 OS=Mus musculus GN=Kifc3 PE=1 SV=4;>tr|E9PWU7|E9PWU7_MOUSE Kinesin-like protein KIFC3 OS=Mus musculus GN=Kifc3 PE=3 SV=1;>sp|O35231-2|KIFC3_MOUSE Isoform 2 of Kinesin-like protein KIFC3 OS=Mus musculus GN=K	3	1	1	1	2.3	92.555	4.8				3		2			7.048e-06	0.86628	2.9427	5.431	1.55714	UP	+	2.02119e-14	+	1.06357e-09	1.17511	1.17511	0.232796	0.250717	0		0			interact
Q9QZS3;Q9QZS3-3;Q9QZS3-2;Q9QZS3-4;Q05BE7	Q9QZS3;Q9QZS3-3;Q9QZS3-2;Q9QZS3-4;Q05BE7	3;3;3;3;2	3;3;3;3;2	2;2;2;2;1	Protein numb homolog	Numb	>sp|Q9QZS3|NUMB_MOUSE Protein numb homolog OS=Mus musculus GN=Numb PE=1 SV=1;>sp|Q9QZS3-3|NUMB_MOUSE Isoform 3 of Protein numb homolog OS=Mus musculus GN=Numb;>sp|Q9QZS3-2|NUMB_MOUSE Isoform 2 of Protein numb homolog OS=Mus musculus GN=Numb;>sp|Q9QZS3-4|NU	5	3	3	2	6.1	70.812	5.33				1	1		1		2.0761e-06	0.68612	2.4239	65.001	1.27733	UP	+	5.23239e-05	+	5.02333e-07	1.17533	1.17533	0.233066	0.252145	0		1	PXF
Q03347-4;Q3UM65;G3UWD2;Q03347;G3X9W7;Q03347-2	Q03347-4;Q3UM65;G3UWD2;Q03347;G3X9W7;Q03347-2	2;2;2;2;1;1	2;2;2;2;1;1	2;2;2;2;1;1	Runt-related transcription factor 1	Runx1	>sp|Q03347-4|RUNX1_MOUSE Isoform 4 of Runt-related transcription factor 1 OS=Mus musculus GN=Runx1;>tr|Q3UM65|Q3UM65_MOUSE Runt-related transcription factor 1 OS=Mus musculus GN=Runx1 PE=2 SV=1;>tr|G3UWD2|G3UWD2_MOUSE Runt related transcription factor 1, i	6	2	2	2	7.5	50.238	5					2				1.1941e-05	1.5499	5.1317	218.25	2.35944	UP	+	1.59554e-13	+	4.33295e-20	1.06761	1.06761	0.0943847	0.273776	1	PXY	1	PXF
Q6PAL7	Q6PAL7	2	2	2	AT-hook DNA-binding motif-containing protein 1	Ahdc1	>sp|Q6PAL7|AHDC1_MOUSE AT-hook DNA-binding motif-containing protein 1 OS=Mus musculus GN=Ahdc1 PE=1 SV=1	1	2	2	2	1.9	168.08	7						1		1	5.3549e-05	5.4014	10.076	51.053	3.33285	UP	+	3.20676e-11	+	3.64567e-38	1.20505	1.20505	0.269093	0.32611	1	PXY	0
Q8C0S4;Q8C0S4-2	Q8C0S4;Q8C0S4-2	2;2	2;2	2;2	Tetratricopeptide repeat protein 21A	Ttc21a	>sp|Q8C0S4|TT21A_MOUSE Tetratricopeptide repeat protein 21A OS=Mus musculus GN=Ttc21a PE=2 SV=2;>sp|Q8C0S4-2|TT21A_MOUSE Isoform 2 of Tetratricopeptide repeat protein 21A OS=Mus musculus GN=Ttc21a	2	2	2	2	1.8	148.62	7.5							1	1	0.0019723	1.5071	2.2954	183.99	1.19875	UP	+	0.000143024	+	2.3154e-06	-1.06062	0.942845	-0.0849079	0.357852	0		0
B9EKK6	B9EKK6	2	2	2		Fam55c	>tr|B9EKK6|B9EKK6_MOUSE Family with sequence similarity 55, member C OS=Mus musculus GN=Nxpe3 PE=2 SV=1	1	2	2	2	3.4	63.957	5			1				1		1.0205e-05	0.56991	1.9988	64.719	0.999134	UP	+	0.00143319	+	7.57477e-05	-1.18085	0.846848	-0.239826	0.378838	0		0
Q5NCJ1;Q5NCJ0;Q5NCJ5;Q5NCJ4	Q5NCJ1;Q5NCJ0;Q5NCJ5;Q5NCJ4	3;3;3;3	3;3;3;3	3;3;3;3		Rapgef6	>tr|Q5NCJ1|Q5NCJ1_MOUSE Protein Rapgef6 OS=Mus musculus GN=Rapgef6 PE=4 SV=1;>tr|Q5NCJ0|Q5NCJ0_MOUSE Protein Rapgef6 OS=Mus musculus GN=Rapgef6 PE=4 SV=1;>tr|Q5NCJ5|Q5NCJ5_MOUSE Protein Rapgef6 OS=Mus musculus GN=Rapgef6 PE=4 SV=1;>tr|Q5NCJ4|Q5NCJ4_MOUSE P	4	3	3	3	3.7	180.24	3.4		1	3			1			2.024e-10	4.8949	5.9037	104.83	2.56162	UP	+	5.78075e-26	+	2.38388e-23	-1.17504	0.851035	-0.23271	0.382612	2	PXY	0			interact
P28481;P28481-1;P28481-4;P28481-5;P28481-6;P28481-7;P28481-2	P28481;P28481-1;P28481-4;P28481-5;P28481-6;P28481-7;P28481-2	3;3;3;3;3;3;3	3;3;3;3;3;3;3	3;3;3;3;3;3;3	Collagen alpha-1(II) chain;Collagen alpha-1(II) chain;Chondrocalcin	Col2a1	>sp|P28481|CO2A1_MOUSE Collagen alpha-1(II) chain OS=Mus musculus GN=Col2a1 PE=1 SV=2;>sp|P28481-1|CO2A1_MOUSE Isoform 2 of Collagen alpha-1(II) chain OS=Mus musculus GN=Col2a1;>sp|P28481-4|CO2A1_MOUSE Isoform 4 of Collagen alpha-1(II) chain OS=Mus musculu	7	3	3	3	2.9	141.97	5.25			1	1		1		1	2.7189e-10	3.2132	6.5765	108.38	2.71732	UP	+	2.22175e-17	+	4.90403e-26	-1.16848	0.855813	-0.224633	0.416273	0		0
Q6P3E7;D3Z7T4	Q6P3E7;D3Z7T4	3;3	3;3	3;3	Histone deacetylase 10	Hdac10	>sp|Q6P3E7|HDA10_MOUSE Histone deacetylase 10 OS=Mus musculus GN=Hdac10 PE=2 SV=2;>tr|D3Z7T4|D3Z7T4_MOUSE Histone deacetylase 10 OS=Mus musculus GN=Hdac10 PE=4 SV=1	2	3	3	3	6.9	72.108	4.25		2				1	1		3.4641e-11	1.0348	3.8249	86.814	1.93542	UP	+	1.17873e-05	+	4.29524e-14	1.17407	1.17407	0.231518	0.468926	0		0
Q62059;E9PYH0;Q62059-2;G3XA35	Q62059;E9PYH0;Q62059-2;G3XA35	2;2;2;2	2;2;2;2	2;2;2;2	Versican core protein	Vcan	>sp|Q62059|CSPG2_MOUSE Versican core protein OS=Mus musculus GN=Vcan PE=1 SV=2;>tr|E9PYH0|E9PYH0_MOUSE Versican core protein OS=Mus musculus GN=Vcan PE=4 SV=1;>sp|Q62059-2|CSPG2_MOUSE Isoform V1 of Versican core protein OS=Mus musculus GN=Vcan;>tr|G3XA35|G	4	2	2	2	0.9	366.78	5.5					1	1			0.0014065	0.80642	1.737	46.655	0.796598	UP	+	6.05817e-05	+	0.00147292	1.07174	1.07174	0.099955	0.520405	3	PXY	2	PXF
F6ZU11	F6ZU11	5	1	1		Prmt3	>tr|F6ZU11|F6ZU11_MOUSE Protein arginine N-methyltransferase 3 (Fragment) OS=Mus musculus GN=Prmt3 PE=4 SV=1	1	5	1	1	44.2	15.45	7.83							1	5	1.2999e-11	1.346	4.4564	6.9445	2.15588	UP	+	8.48238e-58	+	4.5405e-17	-1.07152	0.933254	-0.0996588	0.541714	0		0
Q91XE8	Q91XE8	1	1	1	Transmembrane protein 205	Tmem205	>sp|Q91XE8|TM205_MOUSE Transmembrane protein 205 OS=Mus musculus GN=Tmem205 PE=2 SV=1	1	1	1	1	9	21.18	5				1		1			4.7125e-10	0.65148	2.23	122.67	1.15704	UP	+	0.000238412	+	5.02696e-06	1.10184	1.10184	0.139915	0.57774	0		0
Q3U186	Q3U186	2	2	2	Probable arginine--tRNA ligase, mitochondrial	Rars2	>sp|Q3U186|SYRM_MOUSE Probable arginine--tRNA ligase, mitochondrial OS=Mus musculus GN=Rars2 PE=1 SV=1	1	2	2	2	5.2	65.335	3.5			1	1					9.0151e-12	1.5398	5.2587	216.58	2.39471	UP	+	5.76066e-31	+	1.22131e-20	1.11797	1.11797	0.160881	0.593813	0		0
B2RUP0;Q8C5L7	B2RUP0;Q8C5L7	3;3	3;3	3;3	RNA-binding protein 34	Rbm34	>tr|B2RUP0|B2RUP0_MOUSE RNA binding motif protein 34 OS=Mus musculus GN=Rbm34 PE=2 SV=1;>sp|Q8C5L7|RBM34_MOUSE RNA-binding protein 34 OS=Mus musculus GN=Rbm34 PE=2 SV=1	2	3	3	3	12.2	49.116	5.6		2						3	2.0181e-25	0.82042	1.9853	131.62	0.989357	UP	+	0.00158987	+	8.8572e-05	1.09626	1.09626	0.13259	0.609902	0		0
Q6PGF5	Q6PGF5	3	3	3		Bms1	>tr|Q6PGF5|Q6PGF5_MOUSE BMS1 homolog, ribosome assembly protein (Yeast) OS=Mus musculus GN=Bms1 PE=2 SV=1	1	3	3	3	3.3	145.41	4.67			2					1	2.2739e-15	0.93684	2.8923	179.84	1.53222	UP	+	1.3633e-06	+	1.92646e-09	1.10903	1.10903	0.149298	0.614281	0		1	PXF
Q9QWF0	Q9QWF0	1	1	1	Chromatin assembly factor 1 subunit A	Chaf1a	>sp|Q9QWF0|CAF1A_MOUSE Chromatin assembly factor 1 subunit A OS=Mus musculus GN=Chaf1a PE=1 SV=1	1	1	1	1	1.4	101.93	2.5	1			1					0.001108	10.312	35.513	141.48	5.15028	UP	+	3.42546e-99	+	4.67657e-88	-1.09919	0.909761	-0.136441	0.653202	0		0
Q9DCU6	Q9DCU6	1	1	1	39S ribosomal protein L4, mitochondrial	Mrpl4	>sp|Q9DCU6|RM04_MOUSE 39S ribosomal protein L4, mitochondrial OS=Mus musculus GN=Mrpl4 PE=2 SV=1	1	1	1	1	5.4	33.073	4		1				1			5.4824e-05	0.64199	2.2156	120.26	1.1477	UP	+	0.000266768	+	5.96064e-06	1.11479	1.11479	0.156772	0.655869	0		0
Q9D289	Q9D289	2	2	2	Trafficking protein particle complex subunit 6B	Trappc6b	>sp|Q9D289|TPC6B_MOUSE Trafficking protein particle complex subunit 6B OS=Mus musculus GN=Trappc6b PE=2 SV=1	1	2	2	2	21.5	17.936	4			2			1			3.4505e-05	5.1825	6.2674	103.05	2.64787	UP	+	1.27127e-27	+	8.09119e-25	-1.07143	0.933332	-0.0995376	0.685674	0		0
P12265;Q99KJ6;D3YY48	P12265;Q99KJ6;D3YY48	4;3;2	4;3;2	4;3;2	Beta-glucuronidase	Gusb	>sp|P12265|BGLR_MOUSE Beta-glucuronidase OS=Mus musculus GN=Gusb PE=2 SV=2;>tr|Q99KJ6|Q99KJ6_MOUSE Beta-glucuronidase OS=Mus musculus GN=Gusb PE=2 SV=1;>tr|D3YY48|D3YY48_MOUSE Beta-glucuronidase OS=Mus musculus GN=Gusb PE=4 SV=1	3	4	4	4	9	74.194	5.6		1		1		1		2	1.032e-29	0.99798	3.5561	82.688	1.8303	UP	+	4.60411e-14	+	8.79457e-13	1.10278	1.10278	0.141145	0.714381	0		0
O88325	O88325	18	18	18		Naglu	>tr|O88325|O88325_MOUSE Alpha-N-acetylglucosaminidase OS=Mus musculus GN=Naglu PE=2 SV=1	1	18	18	18	29.2	82.595	4.84	2	5	5	3	8	17	3	2	5.0017e-117	0.54299	1.671	50.532	0.740712	UP	+	0.000194742		0.00302261	1.07832	1.07832	0.108785	0.751601	0		1	PXF
E9QAE1;Q6NZK2;Q29SA9;E9Q3G9;Q8C6S8;E0CYS4;E0CYQ5	E9QAE1;Q6NZK2;Q29SA9;E9Q3G9;Q8C6S8;E0CYS4;E0CYQ5	2;2;2;1;1;1;1	2;2;2;1;1;1;1	2;2;2;1;1;1;1		Nckap5	>tr|E9QAE1|E9QAE1_MOUSE Protein Nckap5 OS=Mus musculus GN=Nckap5 PE=4 SV=1;>tr|Q6NZK2|Q6NZK2_MOUSE Peripheral clock protein 2 OS=Mus musculus GN=Nckap5 PE=2 SV=1;>tr|Q29SA9|Q29SA9_MOUSE Peripheral clock protein 1 OS=Mus musculus GN=Nckap5 PE=2 SV=1;>tr|E9Q	7	2	2	2	1.2	209.08	6	1				1	3	2	2	0.0014314	0.99078	3.432	79.361	1.77905	UP	+	5.10544e-18	+	3.6158e-12	1.07831	1.07831	0.108772	0.761654	0		0
E9Q9K8	E9Q9K8	2	2	2		Akap6	>tr|E9Q9K8|E9Q9K8_MOUSE Protein Akap6 OS=Mus musculus GN=Akap6 PE=4 SV=1	1	2	2	2	1.3	254.32	3.5			1	1					0.00040252	8.7127	19.221	451.59	4.26461	UP	+	2.75216e-17	+	4.11239e-61	-1.06657	0.937585	-0.0929787	0.775627	0		1	PXF
P43275	P43275	6	5	5	Histone H1.1	Hist1h1a	>sp|P43275|H11_MOUSE Histone H1.1 OS=Mus musculus GN=Hist1h1a PE=1 SV=2	1	6	5	5	31	21.785	3.95	6	1	2	4	1	3	2	2	7.9118e-107	1.0623	1.6005	31.265	0.678523	UP	+	0.000601906		0.00639722	-1.05084	0.95162	-0.071543	0.777545	0		0
E9Q4U7;Q6W4W7;O70566	E9Q4U7;Q6W4W7;O70566	2;2;2	2;2;2	2;2;2	Protein diaphanous homolog 2	Diap2;Diaph2	>tr|E9Q4U7|E9Q4U7_MOUSE Protein diaphanous homolog 2 OS=Mus musculus GN=Diap2 PE=4 SV=1;>tr|Q6W4W7|Q6W4W7_MOUSE DIA3 OS=Mus musculus GN=Diap2 PE=2 SV=1;>sp|O70566|DIAP2_MOUSE Protein diaphanous homolog 2 OS=Mus musculus GN=Diaph2 PE=1 SV=2	3	2	2	2	3.4	125.41	6.5						1	1		2.8827e-12	1.3209	3.0876	163.44	1.62649	UP	+	0.000953362	+	1.94311e-10	1.10163	1.10163	0.13964	0.780763	0		0
A2AP83;Q6DFV6	A2AP83;Q6DFV6	2;1	2;1	2;1	Fibronectin type III domain containing protein 3C1	Fnd3c2;Fndc3c1	>tr|A2AP83|A2AP83_MOUSE Protein Fnd3c2 OS=Mus musculus GN=Fnd3c2 PE=4 SV=1;>sp|Q6DFV6|FN3C1_MOUSE Fibronectin type III domain containing protein 3C1 OS=Mus musculus GN=Fndc3c1 PE=2 SV=1	2	2	2	2	2.4	103.86	5.2		1	1		1			2	0.00013195	29.083	48.052	213.21	5.58652	UP	+	2.53013e-116	+	3.61083e-103	1.03692	1.03692	0.0523046	0.78168	0		0
P31650	P31650	2	1	1	Sodium- and chloride-dependent GABA transporter 3	Slc6a11	>sp|P31650|S6A11_MOUSE Sodium- and chloride-dependent GABA transporter 3 OS=Mus musculus GN=Slc6a11 PE=1 SV=2	1	2	1	1	2.6	69.96	3.8	2			1	1			1	2.6905e-08	0.58755	1.9355	220.78	0.952706	UP	+	2.23069e-06	+	0.000157307	-1.04824	0.95398	-0.0679691	0.781833	0		0
Q7TMV3;F2Z402	Q7TMV3;F2Z402	2;2	2;2	2;2	FAST kinase domain-containing protein 5	Fastkd5;Ubox5	>sp|Q7TMV3|FAKD5_MOUSE FAST kinase domain-containing protein 5 OS=Mus musculus GN=Fastkd5 PE=2 SV=1;>tr|F2Z402|F2Z402_MOUSE RING finger protein 37 OS=Mus musculus GN=Ubox5 PE=4 SV=1	2	2	2	2	3	86.599	2.5		1	1						7.853e-05	2.4017	5.1851	337.62	2.37437	UP	+	1.12818e-13	+	2.54017e-20	-1.03007	0.970808	-0.0427424	0.809986	0		2	PXF
Q3TZX8;Q3TZX8-2;Q3TZX8-3	Q3TZX8;Q3TZX8-2;Q3TZX8-3	2;2;1	2;2;1	2;2;1	Polynucleotide 5-hydroxyl-kinase NOL9	Nol9	>sp|Q3TZX8|NOL9_MOUSE Polynucleotide 5-hydroxyl-kinase NOL9 OS=Mus musculus GN=Nol9 PE=1 SV=1;>sp|Q3TZX8-2|NOL9_MOUSE Isoform 2 of Polynucleotide 5-hydroxyl-kinase NOL9 OS=Mus musculus GN=Nol9;>sp|Q3TZX8-3|NOL9_MOUSE Isoform 3 of Polynucleotide 5-hydrox	3	2	2	2	4.8	80.839	2	1		1						1.739e-07	0.9341	3.3138	57.263	1.72849	UP	+	8.63085e-05	+	1.40552e-11	-1.02527	0.975353	-0.0360039	0.845542	0		0
Q8R035;Q8R035-2;A2A6T4	Q8R035;Q8R035-2;A2A6T4	3;3;2	3;3;2	3;3;2	Peptidyl-tRNA hydrolase ICT1, mitochondrial	Ict1	>sp|Q8R035|ICT1_MOUSE Peptidyl-tRNA hydrolase ICT1, mitochondrial OS=Mus musculus GN=Ict1 PE=1 SV=1;>sp|Q8R035-2|ICT1_MOUSE Isoform 2 of Peptidyl-tRNA hydrolase ICT1, mitochondrial OS=Mus musculus GN=Ict1;>tr|A2A6T4|A2A6T4_MOUSE Immature colon carcinoma tr	3	3	3	3	17.5	23.477	4.2	1		1	1	1			1	8.1665e-11	2.7039	9.3801	260.21	3.2296	UP	+	2.1221e-54	+	5.81237e-36	1.04118	1.04118	0.0582195	0.918204	0		0
G3X9H5;P42859;P42859-2	G3X9H5;P42859;P42859-2	6;6;5	6;6;5	6;6;5	Huntingtin	Htt	>tr|G3X9H5|G3X9H5_MOUSE Huntingtin OS=Mus musculus GN=Htt PE=4 SV=1;>sp|P42859|HD_MOUSE Huntingtin OS=Mus musculus GN=Htt PE=1 SV=2;>sp|P42859-2|HD_MOUSE Isoform Short of Huntingtin OS=Mus musculus GN=Htt	3	6	6	6	3.4	344.78	4.64	2	1	1		2	1	4		1.0076e-54	0.71192	2.5682	419.31	1.36076	UP	+	4.58565e-24	+	9.00763e-08	1.02235	1.02235	0.0318892	0.919825	1	PXY	2	PXF
E9QQ25;Q62407;Q62407-3;Q62407-4	E9QQ25;Q62407;Q62407-3;Q62407-4	2;2;2;2	2;2;2;2	2;2;2;2	Striated muscle-specific serine/threonine-protein kinase	Speg	>tr|E9QQ25|E9QQ25_MOUSE Striated muscle-specific serine/threonine-protein kinase OS=Mus musculus GN=Speg PE=4 SV=1;>sp|Q62407|SPEG_MOUSE Striated muscle-specific serine/threonine-protein kinase OS=Mus musculus GN=Speg PE=1 SV=2;>sp|Q62407-3|SPEG_MOUSE Isof	4	2	2	2	0.6	354.31	2.25	1	2		1					0.0014485	3.3452	3.5652	3.3038	1.83398	UP	+	3.20635e-05	+	7.93232e-13	-1.01065	0.989462	-0.0152835	0.921994	0		0
O35490;Q91WS4	O35490	3;1	3;1	3;1	Betaine--homocysteine S-methyltransferase 1	Bhmt	>sp|O35490|BHMT1_MOUSE Betaine--homocysteine S-methyltransferase 1 OS=Mus musculus GN=Bhmt PE=2 SV=1	2	3	3	3	10.6	45.02	5			1		1		1		3.6919e-10	0.62839	2.1897	144.48	1.13073	UP	+	0.000326473	+	8.09494e-06	1.02006	1.02006	0.028654	0.930543	0		0
Q3TCN2;Q3TCN2-2	Q3TCN2;Q3TCN2-2	15;13	15;13	15;13	Putative phospholipase B-like 2;Putative phospholipase B-like 2 28 kDa form;Putative phospholipase B-like 2 40 kDa form;Putative phospholipase B-like 2 15 kDa form	Plbd2	>sp|Q3TCN2|PLBL2_MOUSE Putative phospholipase B-like 2 OS=Mus musculus GN=Plbd2 PE=1 SV=2;>sp|Q3TCN2-2|PLBL2_MOUSE Isoform 2 of Putative phospholipase B-like 2 OS=Mus musculus GN=Plbd2	2	15	15	15	33.2	66.289	5.35	1	4	5	3	4	8	10	5	1.3748e-146	0.48917	1.453	27.04	0.539035	UP	+	0.000612064		0.0284356	-1.01475	0.985464	-0.0211243	0.941409	0		0
E9Q6B2	E9Q6B2	2	2	2	Coiled-coil domain-containing protein 85C	Ccdc85c	>sp|E9Q6B2|CC85C_MOUSE Coiled-coil domain-containing protein 85C OS=Mus musculus GN=Ccdc85c PE=2 SV=1	1	2	2	2	5.2	45.333	5.5					1	1			0.0016095	6.4192	19.257	485.89	4.26731	UP	+	2.45765e-161	+	3.46398e-61	-1.01753	0.982772	-0.0250713	0.948812	1	PXY	0
B2RS19;P28574;Q8C4Y1	B2RS19;P28574;Q8C4Y1	2;2;2	2;2;2	2;2;2	Protein max	Max	>tr|B2RS19|B2RS19_MOUSE Max protein OS=Mus musculus GN=Max PE=2 SV=1;>sp|P28574|MAX_MOUSE Protein max OS=Mus musculus GN=Max PE=1 SV=1;>tr|Q8C4Y1|Q8C4Y1_MOUSE Max protein OS=Mus musculus GN=Max PE=2 SV=1	3	2	2	2	11.9	18.245	6				1				1	2.939e-07	0.90006	3.1879	153.65	1.67261	UP	+	0.000142827	+	6.03692e-11	1.01422	1.01422	0.0203706	0.953942	0		0
Q8BL98	Q8BL98	1	1	1		B230317F23Rik	>tr|Q8BL98|Q8BL98_MOUSE Protein B230317F23Rik OS=Mus musculus GN=B230317F23Rik PE=2 SV=1	1	1	1	1	12.6	14.448	5			1	2		4			0.00022027	1.0688	3.586	13.858	1.84238	UP	+	3.51095e-19	+	6.26731e-13	1.01781	1.01781	0.0254683	0.970507	0		0
Q9R207;A2AMG5	Q9R207;A2AMG5	2;2	2;2	2;2	Nibrin	Nbn	>sp|Q9R207|NBN_MOUSE Nibrin OS=Mus musculus GN=Nbn PE=1 SV=1;>tr|A2AMG5|A2AMG5_MOUSE Nibrin (Fragment) OS=Mus musculus GN=Nbn PE=3 SV=1	2	2	2	2	3.3	83.794	5		1						1	3.6634e-06	1.0394	3.6324	211.45	1.86092	UP	+	0.000168672	+	3.71007e-13	1.01331	1.01331	0.0190756	0.972128	0		0
P42128	P42128	2	2	2	Forkhead box protein K1	Foxk1	>sp|P42128|FOXK1_MOUSE Forkhead box protein K1 OS=Mus musculus GN=Foxk1 PE=1 SV=2	1	2	2	2	5.6	74.919	4			2			1			0.00026978	1.8247	6.1274	159.4	2.61528	UP	+	1.64801e-07	+	2.94292e-24	1.00427	1.00427	0.00614719	0.98605	0		0
Q8K4P0;D3YX80	Q8K4P0	5;2	5;2	5;2	pre-mRNA 3 end processing protein WDR33	Wdr33	>sp|Q8K4P0|WDR33_MOUSE pre-mRNA 3 end processing protein WDR33 OS=Mus musculus GN=Wdr33 PE=2 SV=1	2	5	5	5	5.4	145.27	3.83	1	1	1	1		1	1		2.6375e-13	0.80329	1.987	82.394	0.990592	UP	+	0.00156925	+	8.68459e-05	1.00149	1.00149	0.00214802	0.990171	0		0
O55017-2;A2AIR7;O55017;A2AIR9;A2AIS0	O55017-2;A2AIR7;O55017;A2AIR9;A2AIS0	1;1;1;1;1	1;1;1;1;1	1;1;1;1;1	Voltage-dependent N-type calcium channel subunit alpha-1B	Cacna1b	>sp|O55017-2|CAC1B_MOUSE Isoform NB2 of Voltage-dependent N-type calcium channel subunit alpha-1B OS=Mus musculus GN=Cacna1b;>tr|A2AIR7|A2AIR7_MOUSE Voltage-dependent N-type calcium channel subunit alpha-1B OS=Mus musculus GN=Cacna1b PE=3 SV=1;>sp|O55017|C	5	1	1	1	0.5	263.67	5.8			2			4	4		0.00035831	0.92185	3.1028	3.7331	1.63357	UP	+	6.09293e-34	+	1.62695e-10	1.00175	1.00175	0.00252251	0.995533	0		2	PXF
Q9D061;Q9D061-3;Q9D061-2	Q9D061;Q9D061-3;Q9D061-2	2;2;2	2;2;2	2;2;2	Acyl-CoA-binding domain-containing protein 6	Acbd6	>sp|Q9D061|ACBD6_MOUSE Acyl-CoA-binding domain-containing protein 6 OS=Mus musculus GN=Acbd6 PE=2 SV=2;>sp|Q9D061-3|ACBD6_MOUSE Isoform 3 of Acyl-CoA-binding domain-containing protein 6 OS=Mus musculus GN=Acbd6;>sp|Q9D061-2|ACBD6_MOUSE Isoform 2 of Acyl-Co	3	2	2	2	18.8	30.887	4.5				3	3				3.2746e-06	0.9271	3.1614	65.527	1.66056	UP	+	3.82144e-16	+	8.21607e-11	1.00116	1.00116	0.00167256	0.996834	0		0
Q9R182	Q9R182	3	3	3	Angiopoietin-related protein 3	Angptl3	>sp|Q9R182|ANGL3_MOUSE Angiopoietin-related protein 3 OS=Mus musculus GN=Angptl3 PE=2 SV=1	1	3	3	3	6.6	52.542	4.25			2	1			1		1.1054e-09	1.7226	2.2615	307.41	1.17728	UP	+	1.59027e-07	+	3.46152e-06	1.00038	1.00038	0.00054812	0.998518	0		0
P57776-3;E9PUM6;Q9CVV2	P57776-3	12;1;1	1;1;1	0;0;0			>sp|P57776-3|EF1D_MOUSE Isoform 3 of Elongation factor 1-delta OS=Mus musculus GN=Eef1d	3	12	1	0	25.3	72.931	7.25						1	1	2	0	0.85037	2.8504	37.32	1.51116	UP	+	1.57927e-13	+	3.15984e-09	-1.11462	0.897167	-0.156552	#N/A	0		0
Q7TSH4	Q7TSH4	2	2	2	Centriolar coiled-coil protein of 110 kDa	Ccp110	>sp|Q7TSH4|CP110_MOUSE Centriolar coiled-coil protein of 110 kDa OS=Mus musculus GN=Ccp110 PE=1 SV=1	1	2	2	2	3.4	111.14	3.5		1			1				0.0011375	1.6911	3.6568	288.23	1.87058	UP	+	0.000156389	+	2.81806e-13	1.25673	1.25673	0.329675	#N/A	0		0
Q9R002	Q9R002	5	5	5	Interferon-activable protein 202	Ifi202	>sp|Q9R002|IFI2_MOUSE Interferon-activable protein 202 OS=Mus musculus GN=Ifi202 PE=1 SV=3	1	5	5	5	12.8	50.466	5.5			2	2		1		3	1.3541e-61	1.3751	1.7434	55.227	0.801904	UP	+	0.00027412	+	0.00137268	1.95012	1.95012	0.963563	#N/A	0		0
E9Q368	E9Q368	2	2	2		Gm17296	>tr|E9Q368|E9Q368_MOUSE Protein Gm17296 OS=Mus musculus GN=Gm17296 PE=4 SV=1	1	2	2	2	1.6	175.69	5.5			1					1	1.9223e-05	1.3146	4.5174	156.29	2.17549	UP	+	9.12139e-07	+	2.38498e-17	#N/A	#N/A	#N/A	#N/A	0		0
Q9CQQ7	Q9CQQ7	9	9	9	ATP synthase subunit b, mitochondrial	Atp5f1	>sp|Q9CQQ7|AT5F1_MOUSE ATP synthase F(0) complex subunit B1, mitochondrial OS=Mus musculus GN=Atp5f1 PE=1 SV=1	1	9	9	9	27.3	28.948	3.71	5	5	2	3	2	3	4		1.8186e-41	0.73915	1.4154	39.609	0.50121		+	0.00144068		0.0407544	2.00566	2.00566	1.00408	0.0184533	1	PXY	0
P31938	P31938	14	14	8	Dual specificity mitogen-activated protein kinase kinase 1	Map2k1	>sp|P31938|MP2K1_MOUSE Dual specificity mitogen-activated protein kinase kinase 1 OS=Mus musculus GN=Map2k1 PE=1 SV=2	1	14	14	8	41	43.474	3.33	8	12	13	4	4	3	2	3	0	0.45308	0.66349	59.402	-0.591853		+	0.000749973		0.0845472	-1.34295	0.744629	-0.425406	0.031363	0		0
Q9QYB1	Q9QYB1	17	17	17	Chloride intracellular channel protein 4	Clic4	>sp|Q9QYB1|CLIC4_MOUSE Chloride intracellular channel protein 4 OS=Mus musculus GN=Clic4 PE=1 SV=3	1	17	17	17	74.7	28.729	4.7	9	7	2	8	12	10	8	8	0	0.48999	0.6463	28.735	-0.629724		+	0.000334852		0.0655452	-1.32797	0.753029	-0.409223	0.102732	1	PXY	0
P43274	P43274	7	7	5	Histone H1.4	Hist1h1e	>sp|P43274|H14_MOUSE Histone H1.4 OS=Mus musculus GN=Hist1h1e PE=1 SV=2	1	7	7	5	24.7	21.977	4.91	2	4	5	4	2	3	8	4	6.8234e-81	1.1018	1.4083	42.676	0.493955		+	0.00168734		0.0435737	#N/A	#N/A	#N/A	#N/A	0		0
Q6ZWZ2	Q6ZWZ2	4	4	4	Ubiquitin-conjugating enzyme E2 R2	Ube2r2	>sp|Q6ZWZ2|UB2R2_MOUSE Ubiquitin-conjugating enzyme E2 R2 OS=Mus musculus GN=Ube2r2 PE=2 SV=1	1	4	4	4	21.4	27.166	6		1			1	1	1	2	2.8419e-34	0.57328	1.1783	86.136	0.236707			0.401547		0.302712	-1.56736	0.638016	-0.648337	0.000886896	0		0
Q8K1R7	Q8K1R7	12	12	12	Serine/threonine-protein kinase Nek9	Nek9	>sp|Q8K1R7|NEK9_MOUSE Serine/threonine-protein kinase Nek9 OS=Mus musculus GN=Nek9 PE=1 SV=2	1	12	12	12	19	107.14	4.09	2	3	2	9	3	1	1	2	5.9484e-132	0.29732	0.52186	95.668	-0.938265			0.00396522		0.00524263	-2.01573	0.496098	-1.0113	0.00447804	0		0
Q8R0J2;Q9R0Q9;F6XX36;Q5F2B1;E9PVP3	Q8R0J2;Q9R0Q9;F6XX36;Q5F2B1;E9PVP3	2;2;1;1;1	2;2;1;1;1	2;2;1;1;1	Mannose-P-dolichol utilization defect 1 protein	Mpdu1	>tr|Q8R0J2|Q8R0J2_MOUSE Mannose-P-dolichol utilization defect 1 OS=Mus musculus GN=Mpdu1 PE=2 SV=1;>sp|Q9R0Q9|MPU1_MOUSE Mannose-P-dolichol utilization defect 1 protein OS=Mus musculus GN=Mpdu1 PE=2 SV=1;>tr|F6XX36|F6XX36_MOUSE Mannose-P-dolichol utilizati	5	2	2	2	8.1	26.438	4			2			1			4.029e-07	0.58044	0.70992	6.9418	-0.494272			0.343509		0.15434	-1.55224	0.64423	-0.634352	0.00447804	0		0
Q99KK1	Q99KK1	1	1	1	Receptor expression-enhancing protein 3	Reep3	>sp|Q99KK1|REEP3_MOUSE Receptor expression-enhancing protein 3 OS=Mus musculus GN=Reep3 PE=1 SV=1	1	1	1	1	3.9	29.213	6						1			0.0010847	NaN	NaN	NaN	#VALUE!			1		1	-1.39449	0.717108	-0.479738	0.00447804	0		0
P53996	P53996	4	4	1	Cellular nucleic acid-binding protein	Cnbp	>sp|P53996|CNBP_MOUSE Cellular nucleic acid-binding protein OS=Mus musculus GN=Cnbp PE=2 SV=2	1	4	4	1	32	19.592	4	2	4		2	6	2		1	9.1142e-98	0.35393	1.0114	14.972	0.0163537			0.910806		0.853436	1.12008	1.12008	0.163602	0.00447804	0		0
P53996-3;P53996-2;D3YYF6	P53996-3;P53996-2;D3YYF6	4;4;4	1;1;1	1;1;1		Cnbp	>sp|P53996-3|CNBP_MOUSE Isoform 3 of Cellular nucleic acid-binding protein OS=Mus musculus GN=Cnbp;>sp|P53996-2|CNBP_MOUSE Isoform 2 of Cellular nucleic acid-binding protein OS=Mus musculus GN=Cnbp;>tr|D3YYF6|D3YYF6_MOUSE Cellular nucleic acid-binding prot	3	4	1	1	31.6	19.463	3.67			2	4					4.2509e-57	0.28059	0.99988	16.465	-0.000173134			0.913171		0.90346	1.31914	1.31914	0.399598	0.00447804	0		0
Q8BLH7	Q8BLH7	1	1	1	HIRA-interacting protein 3	Hirip3	>sp|Q8BLH7|HIRP3_MOUSE HIRA-interacting protein 3 OS=Mus musculus GN=Hirip3 PE=1 SV=1	1	1	1	1	3.7	65.214	6						1			4.6749e-06	NaN	NaN	NaN	#VALUE!			1		1	1.30729	1.30729	0.386579	0.0076248	0		0
O08532;O08532-2;O08532-3;E9Q1X8;O08532-5;O08532-4	O08532;O08532-2;O08532-3;E9Q1X8;O08532-5;O08532-4	11;11;11;10;10;10	11;11;11;10;10;10	11;11;11;10;10;10	Voltage-dependent calcium channel subunit alpha-2/delta-1;Voltage-dependent calcium channel subunit alpha-2-1;Voltage-dependent calcium channel subunit delta-1	Cacna2d1	>sp|O08532|CA2D1_MOUSE Voltage-dependent calcium channel subunit alpha-2/delta-1 OS=Mus musculus GN=Cacna2d1 PE=1 SV=1;>sp|O08532-2|CA2D1_MOUSE Isoform 2B of Voltage-dependent calcium channel subunit alpha-2/delta-1 OS=Mus musculus GN=Cacna2d1;>sp|O08532-3	6	11	11	11	13.8	124.63	4.79	1		3	3	2	1	3	1	2.194e-45	0.29304	0.86654	61.509	-0.206662			0.614961		0.590152	3.17412	3.17412	1.66636	0.0076248	1	PXY	0
Q69ZR2;F8WIE5	Q69ZR2;F8WIE5	14;14	14;14	14;14	E3 ubiquitin-protein ligase HECTD1	Hectd1	>sp|Q69ZR2|HECD1_MOUSE E3 ubiquitin-protein ligase HECTD1 OS=Mus musculus GN=Hectd1 PE=1 SV=2;>tr|F8WIE5|F8WIE5_MOUSE E3 ubiquitin-protein ligase HECTD1 OS=Mus musculus GN=Hectd1 PE=4 SV=1	2	14	14	14	8.2	290.08	4.12	4	3	1	1	2	1	3	2	2.9758e-80	0.38304	1.2163	131.91	0.282499			0.120601		0.227654	1.42247	1.42247	0.508398	0.0084267	2	PXY	2	PXF
G5E8A7;Q80XS6	G5E8A7;Q80XS6	5;5	5;5	5;5	Protein Smaug homolog 2	Samd4b	>tr|G5E8A7|G5E8A7_MOUSE Protein Smaug homolog 2 OS=Mus musculus GN=Samd4b PE=4 SV=1;>sp|Q80XS6|SMAG2_MOUSE Protein Smaug homolog 2 OS=Mus musculus GN=Samd4b PE=1 SV=1	2	5	5	5	15.3	74.993	4.4			3			1	1		9.3814e-12	0.56854	1.1501	77.087	0.201759			0.464664		0.369998	-2.49844	0.40025	-1.32103	0.00903481	0		0
Q6NVF4;D6RGT6	Q6NVF4	3;1	3;1	3;1	DNA helicase B	Helb	>sp|Q6NVF4|HELB_MOUSE DNA helicase B OS=Mus musculus GN=Helb PE=1 SV=2	2	3	3	3	3.7	121.47	4.33		1	1					1	3.0458e-05	0.53201	1.5303	84.353	0.613815			0.18483		0.0132013	-1.55364	0.64365	-0.635652	0.00999306	1	PXY	0
Q8BGZ6;P51569;A2BDV6	Q8BGZ6;P51569	5;5;1	5;5;1	5;5;1	Alpha-galactosidase A	Gla	>tr|Q8BGZ6|Q8BGZ6_MOUSE Alpha-galactosidase A OS=Mus musculus GN=Gla PE=2 SV=1;>sp|P51569|AGAL_MOUSE Alpha-galactosidase A OS=Mus musculus GN=Gla PE=1 SV=1	3	5	5	5	15.4	47.844	4.7	2		1	2		1	4		2.2653e-13	0.79879	1.4866	42.221	0.572017			0.0612146		0.0204583	1.31039	1.31039	0.389996	0.00999306	0		0
E9Q9C7;E9Q9D2;E9Q9D1;E9Q9Q7;E9QK41;Q8K4G5;E9Q9C2;E9Q9C1;E9Q9C0;Q8K4G5-2;E9Q9C4;Q8K4G5-4;E9Q030;Q8K4G5-3	E9Q9C7;E9Q9D2;E9Q9D1;E9Q9Q7;E9QK41;Q8K4G5;E9Q9C2;E9Q9C1;E9Q9C0;Q8K4G5-2;E9Q9C4;Q8K4G5-4;E9Q030;Q8K4G5-3	2;2;2;2;1;1;1;1;1;1;1;1;1;1	2;2;2;2;1;1;1;1;1;1;1;1;1;1	2;2;2;2;1;1;1;1;1;1;1;1;1;1	Actin-binding LIM protein 1	Ablim1	>tr|E9Q9C7|E9Q9C7_MOUSE Actin-binding LIM protein 1 OS=Mus musculus GN=Ablim1 PE=4 SV=1;>tr|E9Q9D2|E9Q9D2_MOUSE Actin-binding LIM protein 1 OS=Mus musculus GN=Ablim1 PE=4 SV=1;>tr|E9Q9D1|E9Q9D1_MOUSE Actin-binding LIM protein 1 OS=Mus musculus GN=Ablim1 PE	14	2	2	2	4.6	75.292	6.5						1	1		4.6243e-05	0.21985	0.41825	120.3	-1.25756			0.00941272	+	0.00015996	1.66367	1.66367	0.734369	0.00999306	2	PXY	0
Q9WUN2	Q9WUN2	10	10	10	Serine/threonine-protein kinase TBK1	Tbk1	>sp|Q9WUN2|TBK1_MOUSE Serine/threonine-protein kinase TBK1 OS=Mus musculus GN=Tbk1 PE=1 SV=1	1	10	10	10	19.8	83.424	4.27	2		4		1	2		2	1.5129e-48	0.32332	1.0526	120.77	0.0739573			0.726698		0.68484	1.66006	1.66006	0.731235	0.0105493	0		0			interact
P27090	P27090	5	5	5	Transforming growth factor beta-2	Tgfb2	>sp|P27090|TGFB2_MOUSE Transforming growth factor beta-2 OS=Mus musculus GN=Tgfb2 PE=1 SV=2	1	5	5	5	15.9	47.588	4.33	3	1	1	5	1			4	4.1625e-30	0.68176	0.86571	73.464	-0.208044			0.611842		0.587216	-1.42606	0.701233	-0.512035	0.0110007	1	PXY	0
Q9QXX0	Q9QXX0	4	4	4	Protein jagged-1	Jag1	>sp|Q9QXX0|JAG1_MOUSE Protein jagged-1 OS=Mus musculus GN=Jag1 PE=1 SV=1	1	4	4	4	4.8	134.16	4.5		1	1			1	1		1.1982e-12	0.27701	0.70417	23.64	-0.506004			0.330748		0.144152	-1.38052	0.724365	-0.465212	0.0110007	1	PXY	0
E9QAQ5;Q9WV60	E9QAQ5;Q9WV60	11;11	11;11	10;10	Glycogen synthase kinase-3 beta	Gsk3b	>tr|E9QAQ5|E9QAQ5_MOUSE Glycogen synthase kinase-3 beta OS=Mus musculus GN=Gsk3b PE=4 SV=1;>sp|Q9WV60|GSK3B_MOUSE Glycogen synthase kinase-3 beta OS=Mus musculus GN=Gsk3b PE=1 SV=2	2	11	11	10	39.3	47.989	4.25	3	2	3	2	2	5	3		9.6236e-102	0.78306	1.0829	25.234	0.1149			0.453845		0.573408	1.31001	1.31001	0.389578	0.0110007	0		0
P51125;P51125-6;P51125-2;Q8CE80;P51125-7;P51125-3;P51125-4;P51125-5	P51125;P51125-6;P51125-2;Q8CE80;P51125-7;P51125-3	15;15;15;15;14;13;7;7	15;15;15;15;14;13;7;7	15;15;15;15;14;13;7;7	Calpastatin	Cast	>sp|P51125|ICAL_MOUSE Calpastatin OS=Mus musculus GN=Cast PE=1 SV=2;>sp|P51125-6|ICAL_MOUSE Isoform 6 of Calpastatin OS=Mus musculus GN=Cast;>sp|P51125-2|ICAL_MOUSE Isoform 2 of Calpastatin OS=Mus musculus GN=Cast;>tr|Q8CE80|Q8CE80_MOUSE Calpastatin OS=Mus	8	15	15	15	33.6	84.921	4.74	4	4	4	9	2	3	4	8	0	0.85016	1.213	53.512	0.27858			0.0759422		0.233505	1.54489	1.54489	0.627504	0.0110007	3	PXY	0
Q9CVD2;Q5M8S1;E9Q717;F6T5L3	Q9CVD2;Q5M8S1;E9Q717;F6T5L3	1;1;1;1	1;1;1;1	1;1;1;1	Ataxin-3	Atxn3	>sp|Q9CVD2|ATX3_MOUSE Ataxin-3 OS=Mus musculus GN=Atxn3 PE=1 SV=2;>tr|Q5M8S1|Q5M8S1_MOUSE Ataxin-3 OS=Mus musculus GN=Atxn3 PE=2 SV=1;>tr|E9Q717|E9Q717_MOUSE Ataxin-3 OS=Mus musculus GN=Atxn3 PE=4 SV=1;>tr|F6T5L3|F6T5L3_MOUSE Ataxin-3 (Fragment) OS=Mus mus	4	1	1	1	5.6	40.533	8								1	7.939e-27	NaN	NaN	NaN	#VALUE!			1		1	-1.60234	0.624087	-0.68018	0.0113064	0		0
P08556;Q9D091;E9PVD5;E9Q8V2;B2KGV5	P08556;Q9D091	3;3;1;1;1	1;1;0;0;0	0;0;0;0;0	GTPase NRas	Nras	>sp|P08556|RASN_MOUSE GTPase NRas OS=Mus musculus GN=Nras PE=2 SV=1;>tr|Q9D091|Q9D091_MOUSE GTPase NRas OS=Mus musculus GN=Nras PE=2 SV=1	5	3	1	0	18.5	21.199	2.5	1			1					1.9388e-14	0.29783	1.02	16.12	0.0285692			0.736887		0.816826	-1.36823	0.730871	-0.452311	0.0113562	0		0
Q9D7B7	Q9D7B7	7	7	7	Probable glutathione peroxidase 8	Gpx8	>sp|Q9D7B7|GPX8_MOUSE Probable glutathione peroxidase 8 OS=Mus musculus GN=Gpx8 PE=2 SV=1	1	7	7	7	42.6	24.148	5.3	1		1	5	6	2	8		7.2559e-59	1.1121	1.4028	20.038	0.488309			0.0114552		0.0458799	1.45389	1.45389	0.539918	0.0113562	0		0
Q8K273	Q8K273	2	2	2	Membrane magnesium transporter 1	Mmgt1	>sp|Q8K273|MMGT1_MOUSE Membrane magnesium transporter 1 OS=Mus musculus GN=Mmgt1 PE=2 SV=1	1	2	2	2	26.7	14.677	5.75		1			1			2	1.5488e-47	0.35756	0.75589	54.322	-0.403752			0.255942		0.251963	-1.4265	0.701016	-0.51248	0.011465	0		0
Q9Z1G4;K3W4T3;Q9Z1G4-2;Q9Z1G4-3;A2A599	Q9Z1G4;K3W4T3;Q9Z1G4-2;Q9Z1G4-3	9;9;9;9;1	9;9;9;9;1	9;9;9;9;1	V-type proton ATPase 116 kDa subunit a isoform 1	Atp6v0a1	>sp|Q9Z1G4|VPP1_MOUSE V-type proton ATPase 116 kDa subunit a isoform 1 OS=Mus musculus GN=Atp6v0a1 PE=1 SV=3;>tr|K3W4T3|K3W4T3_MOUSE V-type proton ATPase 116 kDa subunit a isoform 1 OS=Mus musculus GN=Atp6v0a1 PE=4 SV=1;>sp|Q9Z1G4-2|VPP1_MOUSE Isoform A1-I	5	9	9	9	15.3	96.466	5.28	2		1	1	4	5	4	1	1.9972e-42	0.32861	0.99005	49.938	-0.0144267			0.896353		0.94692	-1.392	0.718391	-0.477159	0.011465	1	PXY	0
Q9QZI8;E9PY81;E9Q553	Q9QZI8;E9PY81;E9Q553	2;1;1	2;1;1	2;1;1	Serine incorporator 1	Serinc1	>sp|Q9QZI8|SERC1_MOUSE Serine incorporator 1 OS=Mus musculus GN=Serinc1 PE=1 SV=1;>tr|E9PY81|E9PY81_MOUSE Serine incorporator 1 (Fragment) OS=Mus musculus GN=Serinc1 PE=4 SV=1;>tr|E9Q553|E9Q553_MOUSE Serine incorporator 1 OS=Mus musculus GN=Serinc1 PE=4 SV	3	2	2	2	6.4	50.508	5.5				1			1		1.5364e-24	0.69033	1.5014	3.2726	0.586308			0.157633		0.0176586	1.66371	1.66371	0.734404	0.0116371	0		0
E9PWB2;E9Q3W1;E9Q2U6;Q8BK63;E9Q4G7;H7BXB1;Q8BK63-2;F6YBC9	E9PWB2;E9Q3W1;E9Q2U6;Q8BK63;E9Q4G7;H7BXB1;Q8BK63-2;F6YBC9	6;6;6;6;6;6;6;3	6;6;6;6;6;6;6;3	6;6;6;6;6;6;6;3	Casein kinase I isoform alpha	Csnk1a1	>tr|E9PWB2|E9PWB2_MOUSE Casein kinase I isoform alpha OS=Mus musculus GN=Csnk1a1 PE=4 SV=1;>tr|E9Q3W1|E9Q3W1_MOUSE Casein kinase I isoform alpha OS=Mus musculus GN=Csnk1a1 PE=4 SV=1;>tr|E9Q2U6|E9Q2U6_MOUSE Casein kinase I isoform alpha OS=Mus musculus GN=C	8	6	6	6	19	43.402	5.38	2			3	1	2	1	4	2.5963e-36	0.2849	0.90858	34.568	-0.138315			0.776807		0.742815	2.06794	2.06794	1.04819	0.0125034	0		0
O09106;D3YYI8	O09106;D3YYI8	7;6	4;3	4;3	Histone deacetylase 1;Histone deacetylase	Hdac1;Gm10093	>sp|O09106|HDAC1_MOUSE Histone deacetylase 1 OS=Mus musculus GN=Hdac1 PE=1 SV=1;>tr|D3YYI8|D3YYI8_MOUSE Histone deacetylase OS=Mus musculus GN=Gm10093 PE=3 SV=1	2	7	4	4	22	55.074	3.2	2	2	2	3				1	6.5203e-103	1.1703	1.4675	10.352	0.553361			0.00441625		0.0246901	2.07167	2.07167	1.05079	0.012962	0		0
Q3UGP9	Q3UGP9	7	7	7	Leucine-rich repeat-containing protein 58	Lrrc58	>sp|Q3UGP9|LRC58_MOUSE Leucine-rich repeat-containing protein 58 OS=Mus musculus GN=Lrrc58 PE=2 SV=1	1	7	7	7	26.5	40.139	5.58		1	1	1	2	3	2	2	2.6934e-38	0.31905	1.1302	45.893	0.176578			0.333085		0.42382	1.57663	1.57663	0.656844	0.0130807	0		0
P47809;B1ATL6;M0QW52;M0QWG5;M0QWR0	P47809	5;2;2;1;1	5;2;2;1;1	5;2;2;1;1	Dual specificity mitogen-activated protein kinase kinase 4	Map2k4	>sp|P47809|MP2K4_MOUSE Dual specificity mitogen-activated protein kinase kinase 4 OS=Mus musculus GN=Map2k4 PE=1 SV=2	5	5	5	5	16.6	44.113	3.29	1	2	1	2			1		1.038e-34	0.20122	0.59262	33.297	-0.754821			0.0239507		0.0259619	-1.62866	0.614002	-0.703685	0.0132851	0		1	PXF
P56387	P56387	1	1	1	Dynein light chain Tctex-type 3	Dynlt3	>sp|P56387|DYLT3_MOUSE Dynein light chain Tctex-type 3 OS=Mus musculus GN=Dynlt3 PE=1 SV=1	1	1	1	1	20.7	12.957	7							1		3.4088e-06	NaN	NaN	NaN	#VALUE!			1		1	1.29861	1.29861	0.376968	0.0132851	0		0
E9PZ21;Q91W59;Q91W59-3;Q91W59-2;Q8BWL5-5;Q8BWL5;Q8BWL5-2;Q8BWL5-3;Q8BWL5-6;Q8BWL5-4;G3UZJ9	E9PZ21;Q91W59;Q91W59-3;Q91W59-2	3;3;3;3;1;1;1;1;1;1;1	3;3;3;3;1;1;1;1;1;1;1	3;3;3;3;1;1;1;1;1;1;1	RNA-binding motif, single-stranded-interacting protein 1	Rbms1	>tr|E9PZ21|E9PZ21_MOUSE RNA-binding motif, single-stranded-interacting protein 1 OS=Mus musculus GN=Rbms1 PE=4 SV=1;>sp|Q91W59|RBMS1_MOUSE RNA-binding motif, single-stranded-interacting protein 1 OS=Mus musculus GN=Rbms1 PE=2 SV=1;>sp|Q91W59-3|RBMS1_MOUSE	11	3	3	3	14.9	45.02	3.29	1		4		2				8.9241e-15	1.1069	1.3759	12.673	0.460376			0.126518		0.0588565	1.47067	1.47067	0.556474	0.0132851	1	PXY	0
Q9R0L7;Q5RL57	Q9R0L7;Q5RL57	2;2	2;2	2;2	A-kinase anchor protein 8-like	Akap8l	>sp|Q9R0L7|AKP8L_MOUSE A-kinase anchor protein 8-like OS=Mus musculus GN=Akap8l PE=1 SV=1;>tr|Q5RL57|Q5RL57_MOUSE A kinase (PRKA) anchor protein 8-like OS=Mus musculus GN=Akap8l PE=2 SV=1	2	2	2	2	4.4	71.453	2	1		1						4.6647e-06	1.1087	1.3867	13.762	0.471656			0.0143054		0.0532896	1.5953	1.5953	0.673828	0.0132851	0		0
Q61072;E9Q638	Q61072;E9Q638	3;3	3;3	3;3	Disintegrin and metalloproteinase domain-containing protein 9	Adam9	>sp|Q61072|ADAM9_MOUSE Disintegrin and metalloproteinase domain-containing protein 9 OS=Mus musculus GN=Adam9 PE=1 SV=2;>tr|E9Q638|E9Q638_MOUSE Disintegrin and metalloproteinase domain-containing protein 9 OS=Mus musculus GN=Adam9 PE=4 SV=1	2	3	3	3	4.6	92.079	3.67			1	2					1.9018e-09	1.9094	2.504	101.21	1.32423			0.00665577	+	1.93498e-07	3.49532	3.49532	1.80542	0.0132851	1	PXY	0
O08800	O08800	5	5	5	Serpin B8	Serpinb8	>sp|O08800|SPB8_MOUSE Serpin B8 OS=Mus musculus GN=Serpinb8 PE=2 SV=2	1	5	5	5	16.3	42.15	3.33	2	4				2		1	2.3049e-16	1.0399	1.2505	23.518	0.322505			0.111575		0.17383	2.42189	2.42189	1.27613	0.0136088	0		0
Q8BJ03;Q8BJ03-2	Q8BJ03;Q8BJ03-2	3;3	3;3	3;3	Cytochrome c oxidase assembly protein COX15 homolog	Cox15	>sp|Q8BJ03|COX15_MOUSE Cytochrome c oxidase assembly protein COX15 homolog OS=Mus musculus GN=Cox15 PE=2 SV=1;>sp|Q8BJ03-2|COX15_MOUSE Isoform 2 of Cytochrome c oxidase assembly protein COX15 homolog OS=Mus musculus GN=Cox15	2	3	3	3	10.4	45.852	5.25		1			1		2		1.9298e-06	0.3161	0.9209	28.992	-0.118884			0.891775		0.788479	-1.79842	0.556044	-0.84673	0.0136384	0		0
O88842;Q3TNB8;O88842-2	O88842;Q3TNB8;O88842-2	4;4;3	4;4;3	4;4;3	FYVE, RhoGEF and PH domain-containing protein 3	Fgd3	>sp|O88842|FGD3_MOUSE FYVE, RhoGEF and PH domain-containing protein 3 OS=Mus musculus GN=Fgd3 PE=1 SV=1;>tr|Q3TNB8|Q3TNB8_MOUSE FYVE, RhoGEF and PH domain containing 3, isoform CRA_b OS=Mus musculus GN=Fgd3 PE=2 SV=1;>sp|O88842-2|FGD3_MOUSE Isoform 2 of FY	3	4	4	4	9.4	80.623	4.2		1	1	2				1	1.1038e-34	0.29338	1.0561	21.752	0.0787464			0.766997		0.671382	3.31379	3.31379	1.72848	0.0138029	0		1	PXF
F6RPJ9;Q9JHR7	F6RPJ9;Q9JHR7	26;23	26;23	26;23	Insulin-degrading enzyme	Ide	>tr|F6RPJ9|F6RPJ9_MOUSE Insulin-degrading enzyme (Fragment) OS=Mus musculus GN=Ide PE=3 SV=1;>sp|Q9JHR7|IDE_MOUSE Insulin-degrading enzyme OS=Mus musculus GN=Ide PE=1 SV=1	2	26	26	26	36.6	114.15	4.37	12	2	9	7	10	6	3	10	2.3786e-121	0.78865	1.1442	52.542	0.194339			0.214759		0.385398	1.29741	1.29741	0.375634	0.0143014	1	PXY	0
Q00493	Q00493	2	2	2	Carboxypeptidase E	Cpe	>sp|Q00493|CBPE_MOUSE Carboxypeptidase E OS=Mus musculus GN=Cpe PE=1 SV=2	1	2	2	2	8.2	53.255	6.25			1			1		2	5.6635e-37	0.24609	0.8542	168.54	-0.227354			0.573841		0.546946	1.30711	1.30711	0.386381	0.0143014	0		0
Q9ET54;Q9ET54-6;Q9ET54-4;Q9ET54-5;Q9ET54-3;Q9ET54-2;D3Z1J5	Q9ET54;Q9ET54-6;Q9ET54-4;Q9ET54-5;Q9ET54-3;Q9ET54-2	13;13;13;13;13;9;6	13;13;13;13;13;9;6	13;13;13;13;13;9;6	Palladin	Palld	>sp|Q9ET54|PALLD_MOUSE Palladin OS=Mus musculus GN=Palld PE=1 SV=2;>sp|Q9ET54-6|PALLD_MOUSE Isoform 6 of Palladin OS=Mus musculus GN=Palld;>sp|Q9ET54-4|PALLD_MOUSE Isoform 4 of Palladin OS=Mus musculus GN=Palld;>sp|Q9ET54-5|PALLD_MOUSE Isoform 5 of Palladi	7	13	13	13	13.4	152.13	4.68	3		3	4	3	3	6		2.213e-187	0.38768	1.1059	26.994	0.145221			0.577531		0.496861	1.35771	1.35771	0.441175	0.0143014	0		2	PXF
Q8K298	Q8K298	8	8	8	Actin-binding protein anillin	Anln	>sp|Q8K298|ANLN_MOUSE Actin-binding protein anillin OS=Mus musculus GN=Anln PE=1 SV=2	1	8	8	8	8.9	122.79	4.44	2			3	1	1	1	1	3.175e-34	1.1203	1.4833	48.772	0.56881			0.062594		0.0211371	1.36341	1.36341	0.447219	0.0143014	0		0
Q99LG0;D3YVU1;D6RHQ6	Q99LG0;D3YVU1	6;6;1	6;6;1	6;6;1	Ubiquitin carboxyl-terminal hydrolase 16	Usp16	>sp|Q99LG0|UBP16_MOUSE Ubiquitin carboxyl-terminal hydrolase 16 OS=Mus musculus GN=Usp16 PE=1 SV=2;>tr|D3YVU1|D3YVU1_MOUSE Ubiquitin carboxyl-terminal hydrolase 16 OS=Mus musculus GN=Usp16 PE=4 SV=1	3	6	6	6	10.7	93.433	3.33	3			1	1			1	5.6079e-33	0.31439	1.1228	33.706	0.167101			0.623633		0.445207	1.55676	1.55676	0.638547	0.0143014	0		0
G3UWC2;Q9CZR2;O35409;Q0VDM6	G3UWC2;Q9CZR2	7;7;1;1	7;7;1;1	7;7;1;1	N-acetylated-alpha-linked acidic dipeptidase 2	Naalad2	>tr|G3UWC2|G3UWC2_MOUSE N-acetylated alpha-linked acidic dipeptidase 2, isoform CRA_a OS=Mus musculus GN=Naalad2 PE=4 SV=1;>sp|Q9CZR2|NALD2_MOUSE N-acetylated-alpha-linked acidic dipeptidase 2 OS=Mus musculus GN=Naalad2 PE=1 SV=2	4	7	7	7	11.7	87.198	4.55			5		3	1	2		4.1627e-73	0.29535	0.8887	35.567	-0.170232			0.629493		0.6698	-1.32278	0.755984	-0.403573	0.0149252	0		0
O35218	O35218	4	4	4	Cleavage and polyadenylation specificity factor subunit 2	Cpsf2	>sp|O35218|CPSF2_MOUSE Cleavage and polyadenylation specificity factor subunit 2 OS=Mus musculus GN=Cpsf2 PE=1 SV=1	1	4	4	4	10.2	88.382	4.75	1			1		1		1	2.0779e-24	0.45256	0.90919	66.727	-0.137346			0.860329		0.745071	-2.18544	0.457574	-1.12792	0.0155242	0		0
Q9D0B5	Q9D0B5	1	1	1	Sulfurtransferase	2610029I01Rik	>sp|Q9D0B5|TSTD3_MOUSE Thiosulfate sulfurtransferase/rhodanese-like domain-containing protein 3 OS=Mus musculus GN=Tstd3 PE=2 SV=1	1	1	1	1	6.4	17.271	4				1					0.0017374	NaN	NaN	NaN	#VALUE!			1		1	-1.744	0.573394	-0.8024	0.0155242	0		0
Q9CPW2	Q9CPW2	1	1	1	Adrenodoxin-like protein, mitochondrial	Fdx1l	>sp|Q9CPW2|ADXL_MOUSE Adrenodoxin-like protein, mitochondrial OS=Mus musculus GN=Fdx1l PE=2 SV=1	1	1	1	1	7.5	18.766	3			2						2.2876e-05	0.58991	1.9675	90.313	0.976364			0.0419369	+	0.00010881	1.07336	1.07336	0.102134	0.0155242	0		0
F8WHL2;Q8CIE6;F6XJN3	F8WHL2;Q8CIE6	47;47;4	47;47;4	47;47;4	Coatomer subunit alpha;Xenin;Proxenin	Copa	>tr|F8WHL2|F8WHL2_MOUSE Coatomer subunit alpha OS=Mus musculus GN=Copa PE=4 SV=1;>sp|Q8CIE6|COPA_MOUSE Coatomer subunit alpha OS=Mus musculus GN=Copa PE=1 SV=2	3	47	47	47	47	139.41	4.74	13	14	14	17	16	16	21	16	0	0.37266	0.92768	36.516	-0.108301			0.540983		0.81367	1.26325	1.26325	0.33714	0.0155242	1	PXY	1	PXF
D3Z0K6	D3Z0K6	2	2	2		Rsbn1l	>tr|D3Z0K6|D3Z0K6_MOUSE MCG120108, isoform CRA_a OS=Mus musculus GN=Rsbn1l PE=4 SV=1	1	2	2	2	4.1	91.745	7.5							1	1	1.2103e-09	0.26349	0.75776	43.207	-0.400187			0.57438		0.256536	1.5804	1.5804	0.66029	0.0155242	0		0
E9Q634;P70248;Q8CG29;G3V011	E9Q634	13;5;5;5	13;5;5;5	13;5;5;5	Unconventional myosin-Ie	Myo1e	>sp|E9Q634|MYO1E_MOUSE Unconventional myosin-Ie OS=Mus musculus GN=Myo1e PE=1 SV=1	4	13	13	13	13.9	126.82	3.47	4	5	3		3	2		2	5.1936e-44	0.88333	1.153	49.042	0.205393			0.275281		0.362598	1.5814	1.5814	0.661202	0.0155242	0		0
P63328;P63328-2	P63328;P63328-2	10;10	10;10	5;5	Serine/threonine-protein phosphatase 2B catalytic subunit alpha isoform	Ppp3ca	>sp|P63328|PP2BA_MOUSE Serine/threonine-protein phosphatase 2B catalytic subunit alpha isoform OS=Mus musculus GN=Ppp3ca PE=1 SV=1;>sp|P63328-2|PP2BA_MOUSE Isoform 2 of Serine/threonine-protein phosphatase 2B catalytic subunit alpha isoform OS=Mus musculus	2	10	10	5	24	58.643	4.74	2	3	4	3	7	1	1	6	2.3765e-54	0.59812	1.0885	77.56	0.122341			0.432675		0.554115	1.86693	1.86693	0.900668	0.0155242	1	PXY	0
P15864	P15864	7	3	3	Histone H1.2	Hist1h1c	>sp|P15864|H12_MOUSE Histone H1.2 OS=Mus musculus GN=Hist1h1c PE=1 SV=2	1	7	3	3	25.5	21.266	6.27				1	2	4	1	3	6.7054e-63	1.0109	1.339	14.705	0.421156			0.293858		0.0820865	1.93472	1.93472	0.952125	0.0155242	0		0
Q791V5;Q9D050;A2AFW6;D6RCZ1	Q791V5;Q9D050;A2AFW6	9;8;8;1	9;8;8;1	9;8;8;1	Mitochondrial carrier homolog 2	Mtch2	>sp|Q791V5|MTCH2_MOUSE Mitochondrial carrier homolog 2 OS=Mus musculus GN=Mtch2 PE=1 SV=1;>tr|Q9D050|Q9D050_MOUSE Mitochondrial carrier homolog 2 OS=Mus musculus GN=Mtch2 PE=2 SV=1;>tr|A2AFW6|A2AFW6_MOUSE Mitochondrial carrier homolog 2 OS=Mus musculus GN=	4	9	9	9	43.6	33.499	3.82	6	2	1	6	1	2	2	2	3.9437e-84	0.61196	0.88648	40.564	-0.17384			0.593615		0.661723	-1.5462	0.646747	-0.628727	0.0155804	0		0
Q9ER38;M0QWH2	Q9ER38	4;1	4;1	4;1	Torsin-3A	Tor3a	>sp|Q9ER38|TOR3A_MOUSE Torsin-3A OS=Mus musculus GN=Tor3a PE=1 SV=2	2	4	4	4	11.7	43.813	2.8	2		1	1	1				5.225e-15	0.48459	1.1371	90.254	0.185359			0.496087		0.404551	1.93967	1.93967	0.955811	0.0155804	0		0
Q8BJ48;D3Z6C9	Q8BJ48;D3Z6C9	2;2	2;2	2;2	N-acetylglucosamine-1-phosphodiester alpha-N-acetylglucosaminidase	Nagpa	>sp|Q8BJ48|NAGPA_MOUSE N-acetylglucosamine-1-phosphodiester alpha-N-acetylglucosaminidase OS=Mus musculus GN=Nagpa PE=2 SV=2;>tr|D3Z6C9|D3Z6C9_MOUSE N-acetylglucosamine-1-phosphodiester alpha-N-acetylglucosaminidase OS=Mus musculus GN=Nagpa PE=4 SV=1	2	2	2	2	5.4	56.043	6					1		1		2.351e-06	NaN	NaN	NaN	#VALUE!			1		1	-1.15093	0.868863	-0.2028	0.0156899	0		0
Q5S006	Q5S006	6	6	6	Leucine-rich repeat serine/threonine-protein kinase 2	Lrrk2	>sp|Q5S006|LRRK2_MOUSE Leucine-rich repeat serine/threonine-protein kinase 2 OS=Mus musculus GN=Lrrk2 PE=1 SV=2	1	6	6	6	3.6	284.73	6			2				2	2	1.1663e-23	0.81071	1.0694	62.553	0.0968016			0.657708		0.621616	1.76557	1.76557	0.820134	0.0159417	0		0
Q91V89	Q91V89	10	10	6		Ppp2r5d	>tr|Q91V89|Q91V89_MOUSE Protein Ppp2r5d OS=Mus musculus GN=Ppp2r5d PE=1 SV=1	1	10	10	6	25.3	68.994	3.48	8	2	3	2	1	4	2	1	1.5818e-45	0.37769	0.6866	32.099	-0.542458			0.107586		0.115773	-2.10586	0.474865	-1.07441	0.0166506	1	PXY	2	PXF
P63085;F6VEI7	P63085	14;4	10;4	10;4	Mitogen-activated protein kinase 1	Mapk1	>sp|P63085|MK01_MOUSE Mitogen-activated protein kinase 1 OS=Mus musculus GN=Mapk1 PE=1 SV=3	2	14	10	10	39.7	41.275	4.89	7	2	4	6	8	5	7	8	1.2539e-93	0.5067	0.84503	129.16	-0.242926			0.167729		0.5155	-1.41428	0.707074	-0.500068	0.0166506	0		0
P97494	P97494	7	7	7	Glutamate--cysteine ligase catalytic subunit	Gclc	>sp|P97494|GSH1_MOUSE Glutamate--cysteine ligase catalytic subunit OS=Mus musculus GN=Gclc PE=2 SV=4	1	7	7	7	16.8	72.571	4.36	2		1	4		1	3		5.6038e-27	0.88498	1.2081	90.031	0.27274			0.244569		0.24242	1.8846	1.8846	0.914258	0.0166506	0		1	PXF
Q99LR1;D6RFU2;F7BHM8;D6RI21	Q99LR1;D6RFU2	7;6;2;1	7;6;2;1	7;6;2;1	Monoacylglycerol lipase ABHD12	Abhd12	>sp|Q99LR1|ABD12_MOUSE Monoacylglycerol lipase ABHD12 OS=Mus musculus GN=Abhd12 PE=1 SV=2;>tr|D6RFU2|D6RFU2_MOUSE Monoacylglycerol lipase ABHD12 OS=Mus musculus GN=Abhd12 PE=4 SV=1	4	7	7	7	26.6	45.269	3.39	3	3	4	4	2	1		1	8.5127e-86	0.32204	1.03	40.598	0.0426443			0.686713		0.775138	1.98582	1.98582	0.989735	0.0166506	0		1	PXF
Q8BK62	Q8BK62	1	1	1	Olfactomedin-like protein 3	Olfml3	>sp|Q8BK62|OLFL3_MOUSE Olfactomedin-like protein 3 OS=Mus musculus GN=Olfml3 PE=2 SV=2	1	1	1	1	4.4	45.745	3			1						9.777e-05	NaN	NaN	NaN	#VALUE!			1		1	2.34492	2.34492	1.22954	0.0166506	0		0
Q9Z1K5;H9KV21;H7BWY7	Q9Z1K5;H9KV21;H7BWY7	7;6;5	7;6;5	7;6;5	E3 ubiquitin-protein ligase ARIH1	Arih1	>sp|Q9Z1K5|ARI1_MOUSE E3 ubiquitin-protein ligase ARIH1 OS=Mus musculus GN=Arih1 PE=2 SV=3;>tr|H9KV21|H9KV21_MOUSE E3 ubiquitin-protein ligase ARIH1 OS=Mus musculus GN=Arih1 PE=4 SV=1;>tr|H7BWY7|H7BWY7_MOUSE E3 ubiquitin-protein ligase ARIH1 OS=Mus musculu	3	7	7	7	21.6	64.016	3.7	4			3		1	1	1	9.2003e-30	0.42899	1.2645	72.033	0.338567			0.0969643		0.155125	1.83875	1.83875	0.878725	0.0169386	0		0
Q60960;G3UXF0;G3UZK5;G3UXT6	Q60960	9;3;1;1	4;1;1;1	4;1;1;1	Importin subunit alpha-1	Kpna1	>sp|Q60960|IMA5_MOUSE Importin subunit alpha-5 OS=Mus musculus GN=Kpna1 PE=1 SV=2	4	9	4	4	18.6	60.182	6.1			1	1		4	2	2	1.2573e-119	0.39541	0.86263	115.56	-0.213186			0.539942		0.57636	-1.69763	0.589057	-0.763522	0.0173183	0		1	PXF
Q8BFQ4	Q8BFQ4	5	5	5	WD repeat-containing protein 82	Wdr82	>sp|Q8BFQ4|WDR82_MOUSE WD repeat-containing protein 82 OS=Mus musculus GN=Wdr82 PE=1 SV=1	1	5	5	5	17.3	35.079	3.86	2		1	2		1		1	1.4913e-16	0.37788	0.80421	31.851	-0.314356			0.357486		0.384146	-1.6895	0.591891	-0.756596	0.0173183	0		0
Q8BG33;Q99PJ0;D3Z396;F6RQ26;F6Z2M6	Q8BG33;Q99PJ0;D3Z396;F6RQ26;F6Z2M6	2;2;2;2;2	2;2;2;2;2	2;2;2;2;2	Neurotrimin	Ntm	>tr|Q8BG33|Q8BG33_MOUSE Neurotrimin OS=Mus musculus GN=Ntm PE=2 SV=1;>sp|Q99PJ0|NTRI_MOUSE Neurotrimin OS=Mus musculus GN=Ntm PE=2 SV=2;>tr|D3Z396|D3Z396_MOUSE Neurotrimin OS=Mus musculus GN=Ntm PE=4 SV=1;>tr|F6RQ26|F6RQ26_MOUSE Neurotrimin (Fragment) OS=M	5	2	2	2	9.6	37.941	7.5							2	2	2.3132e-20	0.2292	0.6329	35.903	-0.659951			0.0671085		0.0530382	-1.57703	0.634103	-0.65721	0.0173183	0		0
Q9DC33;Q9DC33-2	Q9DC33;Q9DC33-2	3;2	3;2	3;2	High mobility group protein 20A	Hmg20a	>sp|Q9DC33|HM20A_MOUSE High mobility group protein 20A OS=Mus musculus GN=Hmg20a PE=2 SV=1;>sp|Q9DC33-2|HM20A_MOUSE Isoform 2 of High mobility group protein 20A OS=Mus musculus GN=Hmg20a	2	3	3	3	11.8	39.917	3.25	1			3					2.2315e-58	0.31675	1.149	42.774	0.200379			0.467266		0.372833	-1.41474	0.706844	-0.500537	0.0173183	0		0
P35123;Q99K46	P35123	18;1	18;1	18;1	Ubiquitin carboxyl-terminal hydrolase 4	Usp4	>sp|P35123|UBP4_MOUSE Ubiquitin carboxyl-terminal hydrolase 4 OS=Mus musculus GN=Usp4 PE=1 SV=3	2	18	18	18	28.4	108.34	3.48	7	5	2	4	2	5	1	1	3.8389e-85	0.55956	1.0817	64.01	0.1133			0.458471		0.577597	-1.11281	0.898626	-0.154207	0.0173183	1	PXY	0
P43883;B1AXR5;B1AXR3	P43883;B1AXR5	7;5;2	7;5;2	7;5;2	Perilipin-2	Plin2	>sp|P43883|PLIN2_MOUSE Perilipin-2 OS=Mus musculus GN=Plin2 PE=2 SV=2;>tr|B1AXR5|B1AXR5_MOUSE Perilipin-2 (Fragment) OS=Mus musculus GN=Plin2 PE=4 SV=1	3	7	7	7	25.6	46.646	4.45		4		3			3	1	5.0456e-68	0.26357	0.88522	30.794	-0.175892			0.617334		0.657147	1.46477	1.46477	0.550674	0.0173183	0		0
P70158	P70158	4	4	4	Acid sphingomyelinase-like phosphodiesterase 3a	Smpdl3a	>sp|P70158|ASM3A_MOUSE Acid sphingomyelinase-like phosphodiesterase 3a OS=Mus musculus GN=Smpdl3a PE=2 SV=2	1	4	4	4	18	49.857	3.4	1	1	2					1	1.0685e-12	0.39201	1.4062	77.377	0.491802			0.228151		0.0444413	1.94312	1.94312	0.958375	0.0173183	0		0
P48722;P48722-2;E0CY23;F6SMW7;F6TFH3	P48722;P48722-2;E0CY23	26;24;18;5;2	23;21;16;5;2	23;21;16;5;2	Heat shock 70 kDa protein 4L	Hspa4l	>sp|P48722|HS74L_MOUSE Heat shock 70 kDa protein 4L OS=Mus musculus GN=Hspa4l PE=1 SV=2;>sp|P48722-2|HS74L_MOUSE Isoform 2 of Heat shock 70 kDa protein 4L OS=Mus musculus GN=Hspa4l;>tr|E0CY23|E0CY23_MOUSE Heat shock 70 kDa protein 4L (Fragment) OS=Mus musc	5	26	23	23	45.3	94.381	4.46	7	5	6	9	6	7	7	5	0	0.47331	1.2058	52.921	0.269991			0.0853832		0.246698	2.41282	2.41282	1.27072	0.0173183	0		1	PXF
Q2HXL6	Q2HXL6	1	1	1	ER degradation-enhancing alpha-mannosidase-like 3	Edem3	>sp|Q2HXL6|EDEM3_MOUSE ER degradation-enhancing alpha-mannosidase-like protein 3 OS=Mus musculus GN=Edem3 PE=1 SV=2	1	1	1	1	1.4	104.2	1	1								0.00058966	NaN	NaN	NaN	#VALUE!			1		1	#N/A	#N/A	#N/A	0.0173183	0		0
Q8R1X6;Q8R1X6-2;D3Z3F8	Q8R1X6;Q8R1X6-2;D3Z3F8	3;3;2	3;3;2	3;3;2	Spartin	Spg20	>sp|Q8R1X6|SPG20_MOUSE Spartin OS=Mus musculus GN=Spg20 PE=1 SV=1;>sp|Q8R1X6-2|SPG20_MOUSE Isoform 2 of Spartin OS=Mus musculus GN=Spg20;>tr|D3Z3F8|D3Z3F8_MOUSE Spartin OS=Mus musculus GN=Spg20 PE=4 SV=1	3	3	3	3	10.6	72.654	6.2					2	1	1	1	6.1559e-14	1.0303	1.3619	37.86	0.445621			0.138202		0.0668588	1.54475	1.54475	0.627373	0.0176514	1	PXY	0
Q64727	Q64727	38	38	38	Vinculin	Vcl	>sp|Q64727|VINC_MOUSE Vinculin OS=Mus musculus GN=Vcl PE=1 SV=4	1	38	38	38	47.4	116.72	4.62	14	18	19	5	14	13	16	21	0	0.62257	0.80681	53.013	-0.309699			0.0783116		0.392031	1.2661	1.2661	0.340391	0.017743	0		0
B1AVI6;Q8R054	B1AVI6;Q8R054	2;2	2;2	2;2	Sushi repeat-containing protein SRPX2	Srpx2	>tr|B1AVI6|B1AVI6_MOUSE Sushi repeat-containing protein SRPX2 OS=Mus musculus GN=Srpx2 PE=4 SV=2;>sp|Q8R054|SRPX2_MOUSE Sushi repeat-containing protein SRPX2 OS=Mus musculus GN=Srpx2 PE=1 SV=1	2	2	2	2	5.3	53.14	3.33		1		2					6.9891e-06	0.53827	1.7615	0.03754	0.816804			0.0849789	+	0.00112384	1.77545	1.77545	0.828185	0.0179374	0		#N/A	#N/A
Q61699;E9Q0U7;Q61699-2;D3Z027;D3Z3I9	Q61699;E9Q0U7;Q61699-2	39;37;37;8;5	37;35;35;8;5	37;35;35;8;5	Heat shock protein 105 kDa	Hsph1	>sp|Q61699|HS105_MOUSE Heat shock protein 105 kDa OS=Mus musculus GN=Hsph1 PE=1 SV=2;>tr|E9Q0U7|E9Q0U7_MOUSE Heat shock protein 105 kDa OS=Mus musculus GN=Hsph1 PE=3 SV=1;>sp|Q61699-2|HS105_MOUSE Isoform HSP105-beta of Heat shock protein 105 kDa OS=Mus mus	5	39	37	37	63.3	96.406	4.65	13	16	17	24	11	25	18	16	0	0.88979	1.1708	57.034	0.227495			0.0893521		0.319604	1.49077	1.49077	0.576058	0.0180865	0		2	PXF
Q6PGH2;Q6UY53	Q6PGH2	6;1	6;1	6;1	Hematological and neurological expressed 1-like protein	Hn1l	>sp|Q6PGH2|HN1L_MOUSE Hematological and neurological expressed 1-like protein OS=Mus musculus GN=Hn1l PE=1 SV=1	2	6	6	6	47.4	20.02	5.64			3	1	1	2		4	1.9472e-56	0.38543	0.59945	22.315	-0.738289			0.00414722		0.0295652	-1.90885	0.523876	-0.932704	0.0182648	0		0
Q8C0T5;Q8C0T5-2	Q8C0T5;Q8C0T5-2	12;12	12;12	12;12	Signal-induced proliferation-associated 1-like protein 1	Sipa1l1	>sp|Q8C0T5|SI1L1_MOUSE Signal-induced proliferation-associated 1-like protein 1 OS=Mus musculus GN=Sipa1l1 PE=1 SV=2;>sp|Q8C0T5-2|SI1L1_MOUSE Isoform 2 of Signal-induced proliferation-associated 1-like protein 1 OS=Mus musculus GN=Sipa1l1	2	12	12	12	11.7	197.03	4.71	1	2	2	2	2		3	2	2.7853e-63	0.25895	0.59014	124.27	-0.760871			0.0228284		0.0247416	-1.61079	0.620813	-0.687768	0.0182648	0		1	PXF
E9QJT2;Q3UMQ8	E9QJT2;Q3UMQ8	2;2	2;2	2;2	H/ACA ribonucleoprotein complex non-core subunit NAF1	Naf1	>tr|E9QJT2|E9QJT2_MOUSE H/ACA ribonucleoprotein complex non-core subunit NAF1 OS=Mus musculus GN=Naf1 PE=4 SV=1;>sp|Q3UMQ8|NAF1_MOUSE H/ACA ribonucleoprotein complex non-core subunit NAF1 OS=Mus musculus GN=Naf1 PE=1 SV=2	2	2	2	2	4	63.65	1.33	2	1							1.3088e-08	0.66638	0.82954	12.439	-0.269617			0.731768		0.463865	-1.57823	0.633621	-0.658307	0.0182648	0		0
Q11204;D3Z3V2	Q11204;D3Z3V2	1;1	1;1	1;1	CMP-N-acetylneuraminate-beta-galactosamide-alpha-2,3-sialyltransferase 2	St3gal2	>sp|Q11204|SIA4B_MOUSE CMP-N-acetylneuraminate-beta-galactosamide-alpha-2,3-sialyltransferase 2 OS=Mus musculus GN=St3gal2 PE=2 SV=2;>tr|D3Z3V2|D3Z3V2_MOUSE CMP-N-acetylneuraminate-beta-galactosamide-alpha-2,3-sialyltransferase 2 OS=Mus musculus GN=St3gal2	2	1	1	1	3.4	40.129	2		1							1.7881e-06	NaN	NaN	NaN	#VALUE!			1		1	1.01811	1.01811	0.0258934	0.0182648	0		0
Q58A65;Q58A65-2;Q58A65-5;Q58A65-6;Q58A65-4;E9PUD1;F8WH31;Q58A65-3;F6SH61;F6WNT4	Q58A65;Q58A65-2;Q58A65-5;Q58A65-6;Q58A65-4;E9PUD1;F8WH31;Q58A65-3;F6SH61	20;20;19;17;16;16;16;16;12;8	20;20;19;17;16;16;16;16;12;8	18;18;17;16;15;15;15;15;11;8	C-Jun-amino-terminal kinase-interacting protein 4	Spag9	>sp|Q58A65|JIP4_MOUSE C-Jun-amino-terminal kinase-interacting protein 4 OS=Mus musculus GN=Spag9 PE=1 SV=2;>sp|Q58A65-2|JIP4_MOUSE Isoform 2 of C-Jun-amino-terminal kinase-interacting protein 4 OS=Mus musculus GN=Spag9;>sp|Q58A65-5|JIP4_MOUSE Isoform 5 of	10	20	20	18	22.9	146.22	4.03	6	3	4	6	3	6	2	2	4.9731e-190	0.67009	1.061	60.49	0.0854247			0.58233		0.652791	1.04628	1.04628	0.065269	0.0182648	0		1	PXF
Q9DB98	Q9DB98	2	2	2	Leukocyte receptor cluster member 1 homolog	Leng1	>sp|Q9DB98|LENG1_MOUSE Leukocyte receptor cluster member 1 homolog OS=Mus musculus GN=Leng1 PE=2 SV=1	1	2	2	2	7.7	30.469	3.5			1	1					0.00012148	0.22747	0.40811	58.644	-1.29297			0.0395969	+	0.000102702	1.24803	1.24803	0.319653	0.0182648	1	PXY	0
Q8R143;F6TFF2;E0CXB5	Q8R143;F6TFF2;E0CXB5	2;2;2	2;2;2	2;2;2	Pituitary tumor-transforming gene 1 protein-interacting protein	Pttg1ip	>sp|Q8R143|PTTG_MOUSE Pituitary tumor-transforming gene 1 protein-interacting protein OS=Mus musculus GN=Pttg1ip PE=1 SV=1;>tr|F6TFF2|F6TFF2_MOUSE Pituitary tumor-transforming gene 1 protein-interacting protein (Fragment) OS=Mus musculus GN=Pttg1ip PE=4 SV	3	2	2	2	9.8	19.965	3	3	3			1	1	1		2.4355e-05	0.43579	0.89198	55.451	-0.164917			0.867137		0.681766	1.2759	1.2759	0.351515	0.0182648	0		0
O88532;F6QJP7;D3Z5G4;F6V459;F6RTK9	O88532	14;6;2;1;1	14;6;2;1;1	14;6;2;1;1	Zinc finger RNA-binding protein	Zfr	>sp|O88532|ZFR_MOUSE Zinc finger RNA-binding protein OS=Mus musculus GN=Zfr PE=1 SV=2	5	14	14	14	21.5	116.86	4.93	2	2	5	3	2	8	4	3	1.3095e-107	0.52162	0.97835	56.901	-0.0315774			0.961546		0.999413	1.30802	1.30802	0.387385	0.0182648	0		0
Q04692;Q04692-2	Q04692;Q04692-2	6;5	6;5	6;5	SWI/SNF-related matrix-associated actin-dependent regulator of chromatin subfamily A containing DEAD/H box 1	Smarcad1	>sp|Q04692|SMRCD_MOUSE SWI/SNF-related matrix-associated actin-dependent regulator of chromatin subfamily A containing DEAD/H box 1 OS=Mus musculus GN=Smarcad1 PE=1 SV=2;>sp|Q04692-2|SMRCD_MOUSE Isoform 2 of SWI/SNF-related matrix-associated actin-dependen	2	6	6	6	7.9	116.45	5.14	1			1	1	2	2		6.6004e-34	0.38342	1.254	32.538	0.326537			0.264582		0.168983	1.30952	1.30952	0.389038	0.0182648	0		0
Q9CQC6	Q9CQC6	14	14	13	Basic leucine zipper and W2 domain-containing protein 1	Bzw1	>sp|Q9CQC6|BZW1_MOUSE Basic leucine zipper and W2 domain-containing protein 1 OS=Mus musculus GN=Bzw1 PE=1 SV=1	1	14	14	13	35.6	48.043	4.13	5	3	7	11	3	2	2	5	4.9686e-62	1.0621	1.3105	24.807	0.390117			0.013066		0.105328	1.40891	1.40891	0.494579	0.0182648	0		0
E9Q6J5	E9Q6J5	8	8	6		Bod1l	>tr|E9Q6J5|E9Q6J5_MOUSE Protein Bod1l OS=Mus musculus GN=Bod1l PE=4 SV=1	1	8	8	6	4.7	327.45	4.75		3	1	1	1	3	3		5.4235e-51	0.82152	0.97406	18.957	-0.0379175			0.935772		0.984893	1.53216	1.53216	0.615567	0.0182648	0		0
B2KGF0;Q8VEE0;M0QWQ0;M0QWJ2	B2KGF0;Q8VEE0	3;3;1;1	3;3;1;1	3;3;1;1	Ribulose-phosphate 3-epimerase	Rpe	>tr|B2KGF0|B2KGF0_MOUSE Ribulose-phosphate 3-epimerase OS=Mus musculus GN=Rpe PE=3 SV=1;>sp|Q8VEE0|RPE_MOUSE Ribulose-phosphate 3-epimerase OS=Mus musculus GN=Rpe PE=2 SV=1	4	3	3	3	20.4	25.647	5.33				2				1	8.1146e-98	0.9686	1.3184	3.4973	0.398788			0.0929808		0.0983635	1.64914	1.64914	0.721714	0.0182648	0		0
Q6PDY2	Q6PDY2	2	2	2	2-aminoethanethiol dioxygenase	Ado	>sp|Q6PDY2|AEDO_MOUSE 2-aminoethanethiol dioxygenase OS=Mus musculus GN=Ado PE=1 SV=2	1	2	2	2	15.2	28.372	6					1	1	1		4.1252e-11	1.1564	1.3631	95.213	0.446891			0.317311		0.0661361	2.01099	2.01099	1.00791	0.0182648	0		0
Q9DC51	Q9DC51	8	4	4	Guanine nucleotide-binding protein G(k) subunit alpha	Gnai3	>sp|Q9DC51|GNAI3_MOUSE Guanine nucleotide-binding protein G(k) subunit alpha OS=Mus musculus GN=Gnai3 PE=1 SV=3	1	8	4	4	27.7	40.538	4.73		1	4	1	1	1	1	2	1.1031e-49	0.33075	1.1573	29.334	0.210763			0.227176		0.351832	2.06411	2.06411	1.04552	0.0182648	0		0
Q9CQU5	Q9CQU5	3	3	3	ZW10 interactor	Zwint	>sp|Q9CQU5|ZWINT_MOUSE ZW10 interactor OS=Mus musculus GN=Zwint PE=2 SV=1	1	3	3	3	14.7	28.713	5				1	1	1			2.6341e-12	1.2271	1.5774	23.212	0.657549			0.116456		0.00814068	1.58046	1.58046	0.660345	0.0184411	0		0
Q9CXT8	Q9CXT8	12	12	12	Mitochondrial-processing peptidase subunit beta	Pmpcb	>sp|Q9CXT8|MPPB_MOUSE Mitochondrial-processing peptidase subunit beta OS=Mus musculus GN=Pmpcb PE=2 SV=1	1	12	12	12	30.9	54.614	5.38	5		1	2	2	1	7	6	1.5647e-132	0.38825	0.92967	80.406	-0.105209			0.657764		0.821066	1.2332	1.2332	0.302407	0.0186999	0		0
Q8JZK9;P54869	Q8JZK9	7;1	7;1	7;1	Hydroxymethylglutaryl-CoA synthase, cytoplasmic	Hmgcs1	>sp|Q8JZK9|HMCS1_MOUSE Hydroxymethylglutaryl-CoA synthase, cytoplasmic OS=Mus musculus GN=Hmgcs1 PE=1 SV=1	2	7	7	7	18.8	57.568	6.23	1				2	2	6	2	1.009e-158	0.45374	1.1627	46.89	0.217479			0.253205		0.338657	1.81609	1.81609	0.860836	0.0186999	0		0
E9QMK9;Q8BH86;Q8BH86-2;F7CUW7	E9QMK9;Q8BH86;Q8BH86-2	5;5;4;1	5;5;4;1	5;5;4;1	UPF0317 protein C14orf159 homolog, mitochondrial	9030617O03Rik	>tr|E9QMK9|E9QMK9_MOUSE Protein 9030617O03Rik OS=Mus musculus GN=9030617O03Rik PE=4 SV=1;>sp|Q8BH86|CN159_MOUSE UPF0317 protein C14orf159 homolog, mitochondrial OS=Mus musculus PE=1 SV=1;>sp|Q8BH86-2|CN159_MOUSE Isoform 2 of UPF0317 protein C14orf159 homol	4	5	5	5	13.4	69.921	5			1	2	3		2		4.5916e-40	0.41486	1.4616	27.387	0.547549			0.0220716		0.0261547	2.69435	2.69435	1.42994	0.0186999	0		2	PXF
O70551;F8WGJ7	O70551	3;1	3;1	3;1	SRSF protein kinase 1	Srpk1	>sp|O70551|SRPK1_MOUSE SRSF protein kinase 1 OS=Mus musculus GN=Srpk1 PE=1 SV=2	2	3	3	3	7.7	73.088	5		1				1	1		4.7477e-05	0.40552	0.59386	64.547	-0.751805			0.249761		0.0265893	-1.20224	0.831781	-0.265725	0.0187271	0		0
Q6PGB6-4;Q6PGB6;Q6PGB6-2;Q6PGB6-3;Q6PGB6-5	Q6PGB6-4;Q6PGB6;Q6PGB6-2;Q6PGB6-3;Q6PGB6-5	8;8;8;6;5	8;8;8;6;5	8;8;8;6;5	N-alpha-acetyltransferase 50	Naa50	>sp|Q6PGB6-4|NAA50_MOUSE Isoform 4 of N-alpha-acetyltransferase 50 OS=Mus musculus GN=Naa50;>sp|Q6PGB6|NAA50_MOUSE N-alpha-acetyltransferase 50 OS=Mus musculus GN=Naa50 PE=1 SV=1;>sp|Q6PGB6-2|NAA50_MOUSE Isoform 2 of N-alpha-acetyltransferase 50 OS=Mus mus	5	8	8	8	48	20.044	4.82	2	1		4	5	1	1	3	9.3771e-29	1.0422	1.356	56.462	0.439357			0.0213717		0.0705167	1.51926	1.51926	0.603369	0.0188157	0		0
Q60648	Q60648	3	3	3	Ganglioside GM2 activator	Gm2a	>sp|Q60648|SAP3_MOUSE Ganglioside GM2 activator OS=Mus musculus GN=Gm2a PE=1 SV=2	1	3	3	3	24.4	20.824	4.88		1	3		1		1	2	8.123e-26	1.2588	1.5914	21.539	0.670297			0.00209427		0.00703641	3.07357	3.07357	1.61992	0.0188157	0		0
Q3TD14;Q9QYT7;D3Z0A4;D3Z1K3;D3YZX1;D3Z1F8	Q3TD14;Q9QYT7;D3Z0A4;D3Z1K3;D3YZX1;D3Z1F8	1;1;1;1;1;1	1;1;1;1;1;1	1;1;1;1;1;1	Phosphatidylinositol N-acetylglucosaminyltransferase subunit Q	Pigq	>tr|Q3TD14|Q3TD14_MOUSE Phosphatidylinositol N-acetylglucosaminyltransferase subunit Q OS=Mus musculus GN=Pigq PE=2 SV=1;>sp|Q9QYT7|PIGQ_MOUSE Phosphatidylinositol N-acetylglucosaminyltransferase subunit Q OS=Mus musculus GN=Pigq PE=2 SV=3;>tr|D3Z0A4|D3Z0A	6	1	1	1	2.8	72.543	6						1			1.5794e-07	NaN	NaN	NaN	#VALUE!			1		1	1.01459	1.01459	0.0208968	0.018834	1	PXY	0
Q64261	Q64261	3	2	2	Cyclin-dependent kinase 6	Cdk6	>sp|Q64261|CDK6_MOUSE Cyclin-dependent kinase 6 OS=Mus musculus GN=Cdk6 PE=1 SV=2	1	3	2	2	10.4	37.028	2.33	1		2						3.03e-12	0.29477	1.0574	98.667	0.0805212			0.764017		0.666421	2.10989	2.10989	1.07717	0.018834	0		0
Q8VCM4;D3Z093	Q8VCM4	3;1	3;1	3;1	Lipoyltransferase 1, mitochondrial	Lipt1	>sp|Q8VCM4|LIPT_MOUSE Lipoyltransferase 1, mitochondrial OS=Mus musculus GN=Lipt1 PE=2 SV=1	2	3	3	3	9.7	42.145	4.67	1				1			1	2.7725e-07	0.65515	0.92928	32.79	-0.105815			0.945594		0.819617	1.91038	1.91038	0.93386	0.0190668	0		0
G5E8G6;P21271;G3X9Y9;P21271-3;D3Z135;H3BLK6	G5E8G6;P21271;G3X9Y9;P21271-3	29;29;28;28;2;2	27;27;26;26;1;2	27;27;26;26;1;2	Unconventional myosin-Vb	Myo5b	>tr|G5E8G6|G5E8G6_MOUSE Myosin Vb, isoform CRA_c OS=Mus musculus GN=Myo5b PE=4 SV=1;>sp|P21271|MYO5B_MOUSE Unconventional myosin-Vb OS=Mus musculus GN=Myo5b PE=2 SV=2;>tr|G3X9Y9|G3X9Y9_MOUSE Myosin Vb, isoform CRA_a OS=Mus musculus GN=Myo5b PE=4 SV=1;>sp|P	6	29	27	27	27	210.54	4.68	4	4	4	7	3	6	5	5	7.9979e-171	0.53276	0.75718	50.46	-0.401292			0.140543		0.255113	-2.07187	0.482656	-1.05093	0.0191287	2	PXY	0
Q9QXY6	Q9QXY6	18	11	10	EH domain-containing protein 3	Ehd3	>sp|Q9QXY6|EHD3_MOUSE EH domain-containing protein 3 OS=Mus musculus GN=Ehd3 PE=1 SV=2	1	18	11	10	47.7	60.82	4.37	3	3	4	6	2	2	5	2	4.98e-210	0.76607	1.0243	101.27	0.0346383			0.790219		0.798779	1.38512	1.38512	0.470011	0.0191287	0		0
Q7TSZ8	Q7TSZ8	2	2	2	Nucleus accumbens-associated protein 1	Nacc1	>sp|Q7TSZ8|NACC1_MOUSE Nucleus accumbens-associated protein 1 OS=Mus musculus GN=Nacc1 PE=1 SV=1	1	2	2	2	4.1	56.536	2.33		2	1						1.1211e-05	0.59785	1.6133	20.296	0.690015			0.14025		0.00559169	1.77707	1.77707	0.829501	0.0191287	0		0
Q03141;Q03141-3;Q03141-2	Q03141;Q03141-3;Q03141-2	2;2;2	1;1;1	1;1;1	MAP/microtubule affinity-regulating kinase 3	Mark3	>sp|Q03141|MARK3_MOUSE MAP/microtubule affinity-regulating kinase 3 OS=Mus musculus GN=Mark3 PE=1 SV=2;>sp|Q03141-3|MARK3_MOUSE Isoform 3 of MAP/microtubule affinity-regulating kinase 3 OS=Mus musculus GN=Mark3;>sp|Q03141-2|MARK3_MOUSE Isoform 2 of MAP/mic	3	2	1	1	4.8	84.389	5					1				3.962e-06	NaN	NaN	NaN	#VALUE!			1		1	1.02394	1.02394	0.0341312	0.0194369	0		0
Q9JKW0	Q9JKW0	1	1	1	ADP-ribosylation factor-like protein 6-interacting protein 1	Arl6ip1	>sp|Q9JKW0|AR6P1_MOUSE ADP-ribosylation factor-like protein 6-interacting protein 1 OS=Mus musculus GN=Arl6ip1 PE=2 SV=1	1	1	1	1	4.9	23.437	5.5			1					1	6.5566e-09	1.5823	1.992	5.2381	0.994218			0.0208558	+	8.19596e-05	2.28071	2.28071	1.18948	0.0194369	0		0
Q9CX60	Q9CX60	5	5	5	Protein LBH	Lbh	>sp|Q9CX60|LBH_MOUSE Protein LBH OS=Mus musculus GN=Lbh PE=1 SV=1	1	5	5	5	71.4	12.138	5.57	1				2	2		2	3.3826e-33	0.27738	0.88014	45.563	-0.184195			0.66295		0.638765	-2.00973	0.497579	-1.007	0.0196857	0		0
P97742;Q924X2	P97742	11;1	11;1	11;1	Carnitine O-palmitoyltransferase 1, liver isoform	Cpt1a	>sp|P97742|CPT1A_MOUSE Carnitine O-palmitoyltransferase 1, liver isoform OS=Mus musculus GN=Cpt1a PE=1 SV=4	2	11	11	11	18.1	88.25	3.75	6	1	2	2	3	5		1	5.3624e-33	1.0791	1.427	53.712	0.512985			0.00796336		0.036508	2.07617	2.07617	1.05392	0.0196857	0		0
E9PWE8;Q62188;Q3TT92;D3YUS0;D3Z567	E9PWE8;Q62188;Q3TT92	18;15;15;7;3	15;12;12;5;3	14;11;11;4;3	Dihydropyrimidinase-related protein 3	Dpysl3	>tr|E9PWE8|E9PWE8_MOUSE Dihydropyrimidinase-related protein 3 OS=Mus musculus GN=Dpysl3 PE=4 SV=1;>sp|Q62188|DPYL3_MOUSE Dihydropyrimidinase-related protein 3 OS=Mus musculus GN=Dpysl3 PE=1 SV=1;>tr|Q3TT92|Q3TT92_MOUSE Dihydropyrimidinase-related protein 3	5	18	15	14	40.7	73.884	3.79	10	4	3	5	6	5	3	2	4.2807e-219	0.37387	0.58417	42.911	-0.77554			0.00252176		0.0219872	-1.7662	0.566187	-0.820649	0.0197394	1	PXY	0
Q9D0K2;Q3UJQ9	Q9D0K2;Q3UJQ9	12;10	12;10	12;10	Succinyl-CoA:3-ketoacid-coenzyme A transferase 1, mitochondrial	Oxct1	>sp|Q9D0K2|SCOT1_MOUSE Succinyl-CoA:3-ketoacid coenzyme A transferase 1, mitochondrial OS=Mus musculus GN=Oxct1 PE=1 SV=1;>tr|Q3UJQ9|Q3UJQ9_MOUSE Succinyl-CoA:3-ketoacid-coenzyme A transferase OS=Mus musculus GN=Oxct1 PE=2 SV=1	2	12	12	12	36.3	55.988	4.15	7	11	3	1	2	7	4	6	0	0.54366	0.77021	38.369	-0.376676			0.0321324		0.28814	-2.54685	0.392642	-1.34871	0.0197421	0		1	PXF
Q7TPM9	Q7TPM9	1	1	1	Myotubularin-related protein 10	Mtmr10	>sp|Q7TPM9|MTMRA_MOUSE Myotubularin-related protein 10 OS=Mus musculus GN=Mtmr10 PE=2 SV=2	1	1	1	1	2.9	88.196	1	1								1.344e-06	NaN	NaN	NaN	#VALUE!			1		1	-1.0594	0.943931	-0.0832474	0.0200904	1	PXY	1	PXF
Q5SVR0;Q5SVR0-2	Q5SVR0;Q5SVR0-2	3;3	3;3	3;3	TBC1 domain family member 9B	Tbc1d9b	>sp|Q5SVR0|TBC9B_MOUSE TBC1 domain family member 9B OS=Mus musculus GN=Tbc1d9b PE=2 SV=1;>sp|Q5SVR0-2|TBC9B_MOUSE Isoform 2 of TBC1 domain family member 9B OS=Mus musculus GN=Tbc1d9b	2	3	3	3	3.4	141.78	2	2			1					2.3371e-18	0.96204	2.4843	53.654	1.31284			0.00259843	+	2.44673e-07	1.28815	1.28815	0.365301	0.0200904	2	PXY	0
G5E8C4;Q8BRH0;Q8BRH0-2	G5E8C4;Q8BRH0;Q8BRH0-2	2;2;2	2;2;2	2;2;2	Transmembrane and TPR repeat-containing protein 3	Tmtc3	>tr|G5E8C4|G5E8C4_MOUSE MCG142017, isoform CRA_a OS=Mus musculus GN=Tmtc3 PE=4 SV=1;>sp|Q8BRH0|TMTC3_MOUSE Transmembrane and TPR repeat-containing protein 3 OS=Mus musculus GN=Tmtc3 PE=2 SV=2;>sp|Q8BRH0-2|TMTC3_MOUSE Isoform 2 of Transmembrane and TPR repe	3	2	2	2	2.8	104.21	5.25				2		1	1		8.0247e-06	0.48512	1.6744	15.148	0.743644			0.0785339		0.00291382	1.96488	1.96488	0.974441	0.0200904	0		0
E9Q0H6;P51880	E9Q0H6;P51880	3;3	3;3	3;3	Fatty acid-binding protein, brain	Fabp7	>tr|E9Q0H6|E9Q0H6_MOUSE Fatty acid-binding protein, brain OS=Mus musculus GN=Fabp7 PE=3 SV=1;>sp|P51880|FABP7_MOUSE Fatty acid-binding protein, brain OS=Mus musculus GN=Fabp7 PE=1 SV=2	2	3	3	3	19.1	20.615	5	1	1				4		1	4.3043e-11	1.3148	1.6252	46.371	0.700617			0.00354513		0.00493091	2.30273	2.30273	1.20335	0.0200904	0		0
P54818	P54818	3	3	3	Galactocerebrosidase	Galc	>sp|P54818|GALC_MOUSE Galactocerebrosidase OS=Mus musculus GN=Galc PE=1 SV=2	1	3	3	3	8.2	77.256	5.2		1		1	1		1	1	3.0495e-19	0.6139	1.629	15.319	0.703987			0.00339145		0.00473623	2.98547	2.98547	1.57796	0.0200904	1	PXY	0
Q9CZ04-2;Q9CZ04;D3Z440;D3YVI6;D3Z0S0	Q9CZ04-2;Q9CZ04;D3Z440;D3YVI6	8;8;6;5;2	8;8;6;5;2	8;8;6;5;2	COP9 signalosome complex subunit 7a	Cops7a	>sp|Q9CZ04-2|CSN7A_MOUSE Isoform 2 of COP9 signalosome complex subunit 7a OS=Mus musculus GN=Cops7a;>sp|Q9CZ04|CSN7A_MOUSE COP9 signalosome complex subunit 7a OS=Mus musculus GN=Cops7a PE=1 SV=2;>tr|D3Z440|D3Z440_MOUSE COP9 signalosome complex subunit 7a (	5	8	8	8	35.4	30.404	3.95	3	4	4	1	4	2	4		3.3565e-138	0.27625	0.72431	61.12	-0.465321			0.0821343		0.181808	-2.25496	0.443467	-1.1731	0.0200948	0		0
Q9DCH4	Q9DCH4	10	10	10	Eukaryotic translation initiation factor 3 subunit F	Eif3f	>sp|Q9DCH4|EIF3F_MOUSE Eukaryotic translation initiation factor 3 subunit F OS=Mus musculus GN=Eif3f PE=1 SV=2	1	10	10	10	31.3	37.984	4.21	14	2	1	4		4	5	8	7.3393e-116	0.38601	1.0445	24.681	0.0628125			0.684297		0.716542	-1.65249	0.605147	-0.724642	0.0200948	0		0
Q9D662;A2ANA0;A2AN99;A2AN98;A2AN97	Q9D662;A2ANA0	13;7;4;4;2	10;5;3;3;1	10;5;3;3;1	Protein transport protein Sec23B	Sec23b	>sp|Q9D662|SC23B_MOUSE Protein transport protein Sec23B OS=Mus musculus GN=Sec23b PE=2 SV=1;>tr|A2ANA0|A2ANA0_MOUSE Protein transport protein Sec23B (Fragment) OS=Mus musculus GN=Sec23b PE=4 SV=1	5	13	10	10	25.8	86.436	4.38	1	2	2	5	2	1	1	2	1.6155e-189	0.44555	0.82476	29.703	-0.277954			0.464177		0.448347	-1.41427	0.707079	-0.500058	0.0200948	1	PXY	0
P97801;B8JJX7	P97801;B8JJX7	1;1	1;1	1;1	Survival motor neuron protein	Smn1	>sp|P97801|SMN_MOUSE Survival motor neuron protein OS=Mus musculus GN=Smn1 PE=1 SV=1;>tr|B8JJX7|B8JJX7_MOUSE Survival motor neuron protein (Fragment) OS=Mus musculus GN=Smn1 PE=4 SV=1	2	1	1	1	9.4	31.254	3			2						5.8579e-05	0.57088	0.72071	5.6106	-0.472509			0.494717		0.174671	-1.39626	0.716199	-0.481568	0.0200948	0		0
Q60676;F7BX26	Q60676;F7BX26	15;13	15;13	15;13	Serine/threonine-protein phosphatase 5;Serine/threonine-protein phosphatase	Ppp5c	>sp|Q60676|PPP5_MOUSE Serine/threonine-protein phosphatase 5 OS=Mus musculus GN=Ppp5c PE=1 SV=3;>tr|F7BX26|F7BX26_MOUSE Serine/threonine-protein phosphatase (Fragment) OS=Mus musculus GN=Ppp5c PE=3 SV=1	2	15	15	15	38.3	56.876	3.85	5	9	7	2	8	6	2	2	1.4394e-194	0.76598	1.4266	46.121	0.512581			0.00820232		0.0366473	1.59222	1.59222	0.67104	0.0200948	0		0
Q00547;Q00547-2	Q00547;Q00547-2	7;6	7;6	7;6	Hyaluronan mediated motility receptor	Hmmr	>sp|Q00547|HMMR_MOUSE Hyaluronan mediated motility receptor OS=Mus musculus GN=Hmmr PE=1 SV=4;>sp|Q00547-2|HMMR_MOUSE Isoform RHAMM1 of Hyaluronan mediated motility receptor OS=Mus musculus GN=Hmmr	2	7	7	7	15	91.784	5.71				1	3	1	1	1	4.6485e-21	1.2139	1.6025	72.28	0.680324			0.00461246		0.0062644	1.25121	1.25121	0.323324	0.0201459	0		0
Q8C6G8;E0CYH4;F7DFQ2;F8WH48;F6UT94	Q8C6G8;E0CYH4	10;10;3;1;1	10;10;3;1;1	10;10;3;1;1	WD repeat-containing protein 26	Wdr26	>sp|Q8C6G8|WDR26_MOUSE WD repeat-containing protein 26 OS=Mus musculus GN=Wdr26 PE=2 SV=3;>tr|E0CYH4|E0CYH4_MOUSE WD repeat-containing protein 26 OS=Mus musculus GN=Wdr26 PE=4 SV=1	5	10	10	10	25.1	70.543	3.35	3	5	2	1	4	1		1	2.8523e-54	0.31813	1.0829	18.962	0.1149			0.481122		0.573408	1.44027	1.44027	0.526339	0.0201459	0		0
H3BLH0;F2Z4A9;Q6DIC0;H3BJK2;E9QAB8;H3BK47;H3BLI4;H3BKJ3;Q9D007;H3BJI1;H3BJM2	H3BLH0;F2Z4A9;Q6DIC0;H3BJK2;E9QAB8	7;7;7;6;6;2;2;1;1;1;1	2;2;2;2;2;1;1;0;0;0;0	2;2;2;2;2;1;1;0;0;0;0	Probable global transcription activator SNF2L2	Smarca2	>tr|H3BLH0|H3BLH0_MOUSE Probable global transcription activator SNF2L2 OS=Mus musculus GN=Smarca2 PE=4 SV=1;>tr|F2Z4A9|F2Z4A9_MOUSE Probable global transcription activator SNF2L2 OS=Mus musculus GN=Smarca2 PE=4 SV=1;>sp|Q6DIC0|SMCA2_MOUSE Probable global t	11	7	2	2	5.9	182.73	2.5	1			1					2.5872e-48	NaN	NaN	NaN	#VALUE!			1		1	-1.04554	0.956444	-0.0642483	0.0202153	1	PXY	0
Q9Z2M7	Q9Z2M7	12	12	10	Phosphomannomutase 2	Pmm2	>sp|Q9Z2M7|PMM2_MOUSE Phosphomannomutase 2 OS=Mus musculus GN=Pmm2 PE=2 SV=1	1	12	12	10	47.1	27.656	4.3	6	1	3	4	7	3	5	1	5.4115e-52	0.62611	1.012	46.228	0.0172093			0.906505		0.850861	-1.17463	0.851332	-0.232206	0.0204564	0		0
Q8BUL6;Q8BUL6-2;D3YU01;F6YLP9;D6RCU3	Q8BUL6;Q8BUL6-2;D3YU01;F6YLP9	3;3;3;2;1	3;3;3;2;1	3;3;3;2;1	Pleckstrin homology domain-containing family A member 1	Plekha1	>sp|Q8BUL6|PKHA1_MOUSE Pleckstrin homology domain-containing family A member 1 OS=Mus musculus GN=Plekha1 PE=2 SV=1;>sp|Q8BUL6-2|PKHA1_MOUSE Isoform 2 of Pleckstrin homology domain-containing family A member 1 OS=Mus musculus GN=Plekha1;>tr|D3YU01|D3YU01_M	5	3	3	3	11.2	43.371	5.67				1	1			1	4.8981e-06	0.52631	0.69161	7.4408	-0.531969			0.303613		0.123447	-1.41609	0.70617	-0.501913	0.0205496	0		0
Q8C7D2;Q8C7D2-3;Q8C7D2-2	Q8C7D2;Q8C7D2-3;Q8C7D2-2	1;1;1	1;1;1	1;1;1	Protein cereblon	Crbn	>sp|Q8C7D2|CRBN_MOUSE Protein cereblon OS=Mus musculus GN=Crbn PE=2 SV=1;>sp|Q8C7D2-3|CRBN_MOUSE Isoform 3 of Protein cereblon OS=Mus musculus GN=Crbn;>sp|Q8C7D2-2|CRBN_MOUSE Isoform 2 of Protein cereblon OS=Mus musculus GN=Crbn	3	1	1	1	2.7	50.88	8								1	0.00068669	NaN	NaN	NaN	#VALUE!			1		1	-1.12417	0.889545	-0.16886	0.0206769	0		0
A2BFF9;Q3TPJ8;O88487;A2BFF5;A2BFF8	A2BFF9;Q3TPJ8;O88487;A2BFF5;A2BFF8	15;15;15;14;14	15;15;15;14;14	15;15;15;14;14	Cytoplasmic dynein 1 intermediate chain 2	Dync1i2	>tr|A2BFF9|A2BFF9_MOUSE Cytoplasmic dynein 1 intermediate chain 2 OS=Mus musculus GN=Dync1i2 PE=4 SV=1;>tr|Q3TPJ8|Q3TPJ8_MOUSE Cytoplasmic dynein 1 intermediate chain 2 OS=Mus musculus GN=Dync1i2 PE=2 SV=1;>sp|O88487|DC1I2_MOUSE Cytoplasmic dynein 1 interm	5	15	15	15	41.1	71.424	4.25	1	8	2	12	4	3	4	2	2.1341e-223	0.74181	1.0907	55.053	0.125254			0.422244		0.54665	1.31653	1.31653	0.39674	0.0206873	0		0
Q9D6K8	Q9D6K8	2	2	2	FUN14 domain-containing protein 2	Fundc2	>sp|Q9D6K8|FUND2_MOUSE FUN14 domain-containing protein 2 OS=Mus musculus GN=Fundc2 PE=2 SV=1	1	2	2	2	14.6	16.564	5.5		1				1	2		1.2181e-05	0.47668	0.57445	15.851	-0.799747			0.107973		0.0180233	-1.76772	0.5657	-0.82189	0.0208391	0		0
Q99L88;Q99L88-2	Q99L88;Q99L88-2	13;9	13;9	11;7	Beta-1-syntrophin	Sntb1	>sp|Q99L88|SNTB1_MOUSE Beta-1-syntrophin OS=Mus musculus GN=Sntb1 PE=1 SV=4;>sp|Q99L88-2|SNTB1_MOUSE Isoform 2 of Beta-1-syntrophin OS=Mus musculus GN=Sntb1	2	13	13	11	34.5	58.081	4.95	1	3	3	3	2	2	5	3	9.2249e-80	0.30051	0.54451	62.353	-0.87697			0.00727547		0.00924221	-2.80029	0.357106	-1.48558	0.0208642	0		0
Q61768;E9QAK5;P28738;P33175;A2ARD4	Q61768;E9QAK5	34;24;7;5;1	34;24;7;5;1	34;24;7;5;1	Kinesin-1 heavy chain	Kif5b	>sp|Q61768|KINH_MOUSE Kinesin-1 heavy chain OS=Mus musculus GN=Kif5b PE=1 SV=3;>tr|E9QAK5|E9QAK5_MOUSE Kinesin-1 heavy chain (Fragment) OS=Mus musculus GN=Kif5b PE=3 SV=1	5	34	34	34	46.1	109.55	3.81	16	18	17	11	14	9	6	8	0	0.96105	1.2262	41.795	0.294194			0.48283		0.210818	1.48862	1.48862	0.573976	0.021484	0		0
Q921T2;Q921T2-2;Q921T2-3;F6YC07;E9PWW2;J3QQ40	Q921T2;Q921T2-2;Q921T2-3;F6YC07;E9PWW2	11;9;9;8;6;4	11;9;9;8;6;4	11;9;9;8;6;4	Torsin-1A-interacting protein 1	Tor1aip1	>sp|Q921T2|TOIP1_MOUSE Torsin-1A-interacting protein 1 OS=Mus musculus GN=Tor1aip1 PE=1 SV=3;>sp|Q921T2-2|TOIP1_MOUSE Isoform 2 of Torsin-1A-interacting protein 1 OS=Mus musculus GN=Tor1aip1;>sp|Q921T2-3|TOIP1_MOUSE Isoform 3 of Torsin-1A-interacting prote	6	11	11	11	33.1	66.78	4.12	5	1		2	3	2		3	1.5719e-125	0.39202	0.74979	48.942	-0.415442			0.229743		0.237366	-1.53327	0.652201	-0.616612	0.0217907	0		0
Q8R5H1;Q8R5H1-2;Q8R5H1-5;Q8R5H1-3;Q8R5H1-4	Q8R5H1;Q8R5H1-2;Q8R5H1-5	13;13;13;4;3	13;13;13;4;3	13;13;13;4;3	Ubiquitin carboxyl-terminal hydrolase 15	Usp15	>sp|Q8R5H1|UBP15_MOUSE Ubiquitin carboxyl-terminal hydrolase 15 OS=Mus musculus GN=Usp15 PE=1 SV=1;>sp|Q8R5H1-2|UBP15_MOUSE Isoform 2 of Ubiquitin carboxyl-terminal hydrolase 15 OS=Mus musculus GN=Usp15;>sp|Q8R5H1-5|UBP15_MOUSE Isoform 5 of Ubiquitin carbo	5	13	13	13	20.5	112.32	4.32	1	3	2	2	7	2	2		5.3041e-70	0.4265	1.0485	24.586	0.0683269			0.613144		0.700792	1.71344	1.71344	0.776896	0.0218211	1	PXY	0
Q3UW53;E9PYV4;D3YYZ9	Q3UW53;E9PYV4	28;19;5	28;19;5	18;9;0	Protein Niban	Fam129a	>sp|Q3UW53|NIBAN_MOUSE Protein Niban OS=Mus musculus GN=Fam129a PE=1 SV=2;>tr|E9PYV4|E9PYV4_MOUSE Protein Niban OS=Mus musculus GN=Fam129a PE=4 SV=1	3	28	28	18	34.4	102.65	5.18	4	9	7	4	9	15	13	11	5.092e-256	0.63424	0.85823	28.584	-0.220564			0.210594		0.56095	-1.35213	0.739574	-0.435234	0.0218383	0		0
O88665	O88665	1	1	1	Bromodomain-containing protein 7	Brd7	>sp|O88665|BRD7_MOUSE Bromodomain-containing protein 7 OS=Mus musculus GN=Brd7 PE=1 SV=1	1	1	1	1	3.7	73.999	8								1	7.2661e-21	NaN	NaN	NaN	#VALUE!			1		1	1.05419	1.05419	0.0761349	0.0218383	0		0
A2AJQ0;A8Y5Q0;A2AJP9;Q3UV70	A2AJQ0;A8Y5Q0;A2AJP9;Q3UV70	3;3;3;3	3;3;3;3	3;3;3;3	[Pyruvate dehydrogenase [acetyl-transferring]]-phosphatase 1, mitochondrial	Pdp1	>tr|A2AJQ0|A2AJQ0_MOUSE [Pyruvate dehydrogenase [acetyl-transferring]]-phosphatase 1, mitochondrial OS=Mus musculus GN=Pdp1 PE=3 SV=2;>tr|A8Y5Q0|A8Y5Q0_MOUSE [Pyruvate dehydrogenase [acetyl-transferring]]-phosphatase 1, mitochondrial OS=Mus musculus GN=Pdp	4	3	3	3	8	67.615	6			1		1			2	1.9648e-16	0.46555	1.6034	4.5816	0.681134			0.104864		0.0062055	2.25641	2.25641	1.17403	0.0218383	1	PXY	1	PXF
Q8BH78	Q8BH78	9	1	1		Rtn4	>tr|Q8BH78|Q8BH78_MOUSE Reticulon OS=Mus musculus GN=Rtn4 PE=2 SV=1	1	9	1	1	50.3	38.403	1	1								0	NaN	NaN	NaN	#VALUE!			1		1	1.26376	1.26376	0.337723	0.0219208	0		0
Q99P72;Q99P72-3;Q8BHF5;Q99P72-1	Q99P72;Q99P72-3	28;23;8;3	28;23;8;3	20;20;0;0	Reticulon-4	Rtn4	>sp|Q99P72|RTN4_MOUSE Reticulon-4 OS=Mus musculus GN=Rtn4 PE=1 SV=2;>sp|Q99P72-3|RTN4_MOUSE Isoform 2 of Reticulon-4 OS=Mus musculus GN=Rtn4	4	28	28	20	41.8	126.61	4.55	11	9	11	21	12	13	10	12	0	0.9558	1.2244	55.544	0.292075			0.0293602		0.2138	1.45472	1.45472	0.540741	0.0219208	1	PXY	1	PXF
Q5SRX1;Q5SRX1-2;Q5SXA5;Q5SRX1-4;Q5SRX1-3;Q5SXA4;Q5SRX1-5;F6ZDJ1;F6RBX1	Q5SRX1;Q5SRX1-2;Q5SXA5;Q5SRX1-4;Q5SRX1-3;Q5SXA4;Q5SRX1-5	11;10;10;10;10;9;6;3;2	11;10;10;10;10;9;6;3;2	11;10;10;10;10;9;6;3;2	TOM1-like protein 2	Tom1l2	>sp|Q5SRX1|TM1L2_MOUSE TOM1-like protein 2 OS=Mus musculus GN=Tom1l2 PE=2 SV=1;>sp|Q5SRX1-2|TM1L2_MOUSE Isoform 2 of TOM1-like protein 2 OS=Mus musculus GN=Tom1l2;>tr|Q5SXA5|Q5SXA5_MOUSE TOM1-like protein 2 OS=Mus musculus GN=Tom1l2 PE=4 SV=1;>sp|Q5SRX1-4|	9	11	11	11	41.2	55.662	3.65	5	2	2	3	4	2	2		2.3458e-196	0.45218	0.60247	91.305	-0.731039			0.0267551		0.0312763	-1.71794	0.582093	-0.78068	0.0219449	0		0			interact
Q9DCR2	Q9DCR2	2	2	2	AP-3 complex subunit sigma-1	Ap3s1	>sp|Q9DCR2|AP3S1_MOUSE AP-3 complex subunit sigma-1 OS=Mus musculus GN=Ap3s1 PE=1 SV=2	1	2	2	2	12.4	21.732	6		1						2	5.5696e-16	0.27195	0.9396	39.472	-0.0898814			0.705695		0.857963	-1.2683	0.788457	-0.342896	0.0219449	0		0
Q8BYY4;Q8BYY4-2;E0CX38;Q8BYY4-3;E0CY48	Q8BYY4;Q8BYY4-2	11;10;3;2;2	11;10;3;2;2	11;10;3;2;2	Tetratricopeptide repeat protein 39B	Ttc39b	>sp|Q8BYY4|TT39B_MOUSE Tetratricopeptide repeat protein 39B OS=Mus musculus GN=Ttc39b PE=1 SV=1;>sp|Q8BYY4-2|TT39B_MOUSE Isoform 2 of Tetratricopeptide repeat protein 39B OS=Mus musculus GN=Ttc39b	5	11	11	11	20.9	70.292	2.65	6	5	2	2			1	1	4.1271e-46	0.82693	1.1496	25.905	0.201132			0.384098		0.371285	1.33458	1.33458	0.416386	0.0219449	0		0
O08848	O08848	7	7	7	60 kDa SS-A/Ro ribonucleoprotein	Trove2	>sp|O08848|RO60_MOUSE 60 kDa SS-A/Ro ribonucleoprotein OS=Mus musculus GN=Trove2 PE=1 SV=1	1	7	7	7	19.5	60.123	3.36	3	2	1	1	1	3			1.6973e-73	0.31346	0.93198	39.633	-0.101629			0.84719		0.829652	1.40456	1.40456	0.490118	0.0219449	0		0
P08553;D3YZ35	P08553;D3YZ35	21;14	20;13	20;13	Neurofilament medium polypeptide	Nefm	>sp|P08553|NFM_MOUSE Neurofilament medium polypeptide OS=Mus musculus GN=Nefm PE=1 SV=4;>tr|D3YZ35|D3YZ35_MOUSE Neurofilament medium polypeptide OS=Mus musculus GN=Nefm PE=4 SV=1	2	21	20	20	36.4	95.915	4.36	13	7	6	9	4	7	8	10	0	0.36675	0.66737	35.238	-0.583441			0.0130599		0.0893223	-1.56127	0.640504	-0.64272	0.0221618	0		0
P60202;P60202-2	P60202;P60202-2	3;3	3;3	3;3	Myelin proteolipid protein	Plp1	>sp|P60202|MYPR_MOUSE Myelin proteolipid protein OS=Mus musculus GN=Plp1 PE=1 SV=2;>sp|P60202-2|MYPR_MOUSE Isoform DM-20 of Myelin proteolipid protein OS=Mus musculus GN=Plp1	2	3	3	3	11.6	30.077	3.33		1	1		1				8.9456e-16	0.70674	1.5266	137.65	0.610322			0.0108895		0.0137058	-1.76452	0.566726	-0.819276	0.0222135	0		0
Q9DC48	Q9DC48	4	4	4	Pre-mRNA-processing factor 17	Cdc40	>sp|Q9DC48|PRP17_MOUSE Pre-mRNA-processing factor 17 OS=Mus musculus GN=Cdc40 PE=2 SV=1	1	4	4	4	10.7	65.46	4.2	1		1	1		1	1		4.6887e-19	1.2756	1.6417	49.308	0.715191			0.0897627		0.00413785	1.49642	1.49642	0.581515	0.0222135	0		0
Q80V42;Q80V42-2	Q80V42	14;6	14;6	14;6	Carboxypeptidase M	Cpm	>sp|Q80V42|CBPM_MOUSE Carboxypeptidase M OS=Mus musculus GN=Cpm PE=2 SV=2	2	14	14	14	40.6	50.555	4.05	5	6	7	4	3	5	5	2	2.3184e-115	0.59554	0.78199	37.416	-0.354778			0.131776		0.319848	-1.53814	0.650136	-0.621187	0.0223199	0		0
Q62165	Q62165	6	6	6	Dystroglycan;Alpha-dystroglycan;Beta-dystroglycan	Dag1	>sp|Q62165|DAG1_MOUSE Dystroglycan OS=Mus musculus GN=Dag1 PE=1 SV=4	1	6	6	6	11.4	96.904	5.44	1		1	1		2	3	1	1.2866e-38	0.65395	1.0699	78.75	0.097476			0.52864		0.619788	-2.51784	0.397166	-1.33219	0.0224184	2	PXY	0
Q6Y7W8;G3UYG6;G3UWR2;G3UYR9;E9Q2M5;G3UZX7;Q6Y7W8-2;G3UZW5;G3UYH4	Q6Y7W8;G3UYG6;G3UWR2;G3UYR9;E9Q2M5	15;15;13;8;8;6;6;2;1	15;15;13;8;8;6;6;2;1	15;15;13;8;8;6;6;2;1	PERQ amino acid-rich with GYF domain-containing protein 2	Gigyf2	>sp|Q6Y7W8|PERQ2_MOUSE PERQ amino acid-rich with GYF domain-containing protein 2 OS=Mus musculus GN=Gigyf2 PE=1 SV=2;>tr|G3UYG6|G3UYG6_MOUSE PERQ amino acid-rich with GYF domain-containing protein 2 (Fragment) OS=Mus musculus GN=Gigyf2 PE=4 SV=1;>tr|G3UWR2	9	15	15	15	17.7	149.19	4.95	1	1	4	3	5	2	3	3	1.3578e-119	0.58242	1.0513	50.327	0.0721744			0.579166		0.689876	1.26384	1.26384	0.337814	0.0225133	1	PXY	1	PXF
Q8R2R3	Q8R2R3	5	5	5	Alpha- and gamma-adaptin-binding protein p34	Aagab	>sp|Q8R2R3|AAGAB_MOUSE Alpha- and gamma-adaptin-binding protein p34 OS=Mus musculus GN=Aagab PE=2 SV=2	1	5	5	5	23.4	34.51	4.4		2			2			1	1.1827e-33	0.66212	1.1169	49.263	0.1595			0.307882		0.462796	1.61191	1.61191	0.688771	0.0225443	0		0
Q6PHQ9;A3KFU8;A3KFU5;D3Z5M2;Q91YZ8;V9GXG3	Q6PHQ9;A3KFU8;A3KFU5;D3Z5M2;Q91YZ8	21;21;21;21;21;6	13;13;13;13;13;3	13;13;13;13;13;3		Pabpc4;Gm10110	>tr|Q6PHQ9|Q6PHQ9_MOUSE MCG5546, isoform CRA_c OS=Mus musculus GN=Pabpc4 PE=2 SV=1;>tr|A3KFU8|A3KFU8_MOUSE Protein Pabpc4 OS=Mus musculus GN=Pabpc4 PE=4 SV=1;>tr|A3KFU5|A3KFU5_MOUSE Protein Pabpc4 OS=Mus musculus GN=Pabpc4 PE=4 SV=1;>tr|D3Z5M2|D3Z5M2_MOUSE	6	21	13	13	34.5	72.242	5.02	3	4	6	6	5	1	9	8	6.8399e-278	0.6788	0.88772	29.093	-0.171823			0.467203		0.666232	-1.51247	0.66117	-0.596907	0.0225573	1	PXY	0
A2ATU9;Q8BY71	A2ATU9;Q8BY71	8;8	8;8	8;8	Histone acetyltransferase type B catalytic subunit	Hat1	>tr|A2ATU9|A2ATU9_MOUSE Histone acetyltransferase type B catalytic subunit OS=Mus musculus GN=Hat1 PE=4 SV=1;>sp|Q8BY71|HAT1_MOUSE Histone acetyltransferase type B catalytic subunit OS=Mus musculus GN=Hat1 PE=2 SV=1	2	8	8	8	31	50.182	4.62	2	1	3		2	1	1	3	3.9378e-83	0.52785	0.89408	133.23	-0.161524			0.720322		0.689446	-1.19115	0.839525	-0.252355	0.0226093	0		0
H3BJ07;K3W4Q3;H3BJ12;H3BJ82;Q8R088;H3BKI7;K3W4N3;Q8R088-3;H3BJN5;Q8R088-2;H3BJI3	H3BJ07;K3W4Q3;H3BJ12;H3BJ82;Q8R088;H3BKI7;K3W4N3;Q8R088-3;H3BJN5	3;3;3;2;2;2;2;2;2;1;1	2;2;2;2;1;2;2;1;1;1;1	2;2;2;2;1;2;2;1;1;1;1	Golgi phosphoprotein 3-like	Golph3l	>tr|H3BJ07|H3BJ07_MOUSE Golgi phosphoprotein 3-like OS=Mus musculus GN=Golph3l PE=4 SV=1;>tr|K3W4Q3|K3W4Q3_MOUSE Golgi phosphoprotein 3-like OS=Mus musculus GN=Golph3l PE=4 SV=1;>tr|H3BJ12|H3BJ12_MOUSE Golgi phosphoprotein 3-like (Fragment) OS=Mus musculus	11	3	2	2	12.5	39.515	7.33						1	2	3	3.3025e-15	0.77096	0.92015	36.259	-0.120059			0.801101		0.785694	-1.8128	0.551633	-0.85822	0.0226876	0		0
G5E8F8;O70309-2;Q6PE70;O70309	G5E8F8;O70309-2;Q6PE70;O70309	5;5;5;5	5;5;5;5	5;5;5;5	Integrin beta;Integrin beta-5	Itgb5	>tr|G5E8F8|G5E8F8_MOUSE Integrin beta OS=Mus musculus GN=Itgb5 PE=3 SV=1;>sp|O70309-2|ITB5_MOUSE Isoform Beta-5B of Integrin beta-5 OS=Mus musculus GN=Itgb5;>tr|Q6PE70|Q6PE70_MOUSE Integrin beta OS=Mus musculus GN=Itgb5 PE=2 SV=1;>sp|O70309|ITB5_MOUSE Inte	4	5	5	5	9.4	90.062	6.29				1	1	2	1	2	9.4673e-29	0.55759	1.4378	118.57	0.523863			0.0283702		0.0329262	1.60939	1.60939	0.686514	0.0227904	0		1	PXF
P70213	P70213	2	2	2	Friend virus susceptibility protein 1	Fv1	>sp|P70213|FV1_MOUSE Friend virus susceptibility protein 1 OS=Mus musculus GN=Fv1 PE=2 SV=1	1	2	2	2	6.3	51.996	3.25	1	2						1	2.856e-07	0.29851	1.0239	45.227	0.0340748			0.708492		0.80045	1.29298	1.29298	0.3707	0.0227979	0		0
F8VQ87;P97789;P97789-2;P97789-3	F8VQ87;P97789;P97789-2;P97789-3	7;7;7;6	7;7;7;6	7;7;7;6	5-3 exoribonuclease 1	Xrn1	>tr|F8VQ87|F8VQ87_MOUSE 5-3 exoribonuclease 1 OS=Mus musculus GN=Xrn1 PE=4 SV=1;>sp|P97789|XRN1_MOUSE 5-3 exoribonuclease 1 OS=Mus musculus GN=Xrn1 PE=1 SV=1;>sp|P97789-2|XRN1_MOUSE Isoform 2 of 5-3 exoribonuclease 1 OS=Mus musculus GN=Xrn1;>sp|P9778	4	7	7	7	6.7	194.76	4.33	2	1	1	2	1	4		1	8.072e-14	0.93837	1.29	42.897	0.367371			0.0746237		0.125465	1.43174	1.43174	0.51777	0.0227979	0		1	PXF
Q3TZZ7;Q3TZZ7-2	Q3TZZ7	5;2	5;2	5;2	Extended synaptotagmin-2	Esyt2	>sp|Q3TZZ7|ESYT2_MOUSE Extended synaptotagmin-2 OS=Mus musculus GN=Esyt2 PE=1 SV=1	2	5	5	5	8.3	94.138	3.14	4			1		1		1	8.8668e-18	0.28389	0.82217	91.091	-0.282491			0.469012		0.440026	-1.27965	0.781464	-0.355749	0.0229394	2	PXY	0
Q6P8I6	Q6P8I6	1	1	1	Cytochrome c oxidase assembly protein COX11, mitochondrial	Cox11	>sp|Q6P8I6|COX11_MOUSE Cytochrome c oxidase assembly protein COX11, mitochondrial OS=Mus musculus GN=Cox11 PE=2 SV=1	1	1	1	1	10.9	30.849	8								1	0.0014707	NaN	NaN	NaN	#VALUE!			1		1	-1.04271	0.959039	-0.060338	0.0229394	0		0
Q8CH18;Q8CH18-3;Q8CH18-2	Q8CH18;Q8CH18-3	16;16;3	16;16;3	16;16;3	Cell division cycle and apoptosis regulator protein 1	Ccar1	>sp|Q8CH18|CCAR1_MOUSE Cell division cycle and apoptosis regulator protein 1 OS=Mus musculus GN=Ccar1 PE=1 SV=1;>sp|Q8CH18-3|CCAR1_MOUSE Isoform 3 of Cell division cycle and apoptosis regulator protein 1 OS=Mus musculus GN=Ccar1	3	16	16	16	17.7	132.06	3.5	13	6	3	2	4	3	3	4	1.2334e-85	0.84242	1.1084	23.3	0.148479			0.676568		0.488974	1.37412	1.37412	0.458508	0.0229394	0		0
P83917;Q9CYJ8;Q7TPM0	P83917;Q9CYJ8;Q7TPM0	5;3;3	4;2;2	4;2;2	Chromobox protein homolog 1	Cbx1	>sp|P83917|CBX1_MOUSE Chromobox protein homolog 1 OS=Mus musculus GN=Cbx1 PE=1 SV=1;>tr|Q9CYJ8|Q9CYJ8_MOUSE Chromobox homolog 1 (Drosophila HP1 beta), isoform CRA_a OS=Mus musculus GN=Cbx1 PE=2 SV=1;>tr|Q7TPM0|Q7TPM0_MOUSE Cbx1 protein OS=Mus musculus GN=C	3	5	4	4	33.5	21.418	4.56	2	1		2	1			3	7.0859e-31	0.89152	1.2834	38.252	0.359971			0.0799174		0.132626	1.46308	1.46308	0.549009	0.0229394	0		0
F8VQ05;H3BLH9	F8VQ05	8;2	8;2	8;2		Fryl	>tr|F8VQ05|F8VQ05_MOUSE Protein Fryl OS=Mus musculus GN=Fryl PE=4 SV=1	2	8	8	8	3.5	337.82	4.5	3	1	2	1			1	4	5.6676e-20	1.2584	1.7046	59.861	0.769433			0.0131317	+	0.00210019	1.95638	1.95638	0.968187	0.0229943	1	PXY	0
Q8CD76;Q7TNF4;E9Q7C9;Q5UE59;O88447;F6UYN4	Q8CD76;Q7TNF4;E9Q7C9;Q5UE59;O88447	15;15;15;15;13;4	15;15;15;15;13;4	8;8;8;8;8;4	Kinesin light chain 1	Klc1	>tr|Q8CD76|Q8CD76_MOUSE Kinesin light chain 1 OS=Mus musculus GN=Klc1 PE=1 SV=1;>tr|Q7TNF4|Q7TNF4_MOUSE Kinesin light chain 1 OS=Mus musculus GN=Klc1 PE=2 SV=1;>tr|E9Q7C9|E9Q7C9_MOUSE Kinesin light chain 1 OS=Mus musculus GN=Klc1 PE=4 SV=1;>tr|Q5UE59|Q5UE5	6	15	15	8	30.4	69.494	4.47	5	2	5	4	6	1	5	4	1.1257e-81	0.87651	1.1898	25.822	0.250719			0.161061		0.278176	1.19681	1.19681	0.259194	0.0231102	0		0
Q61466;Q61466-2	Q61466;Q61466-2	2;2	2;2	2;2	SWI/SNF-related matrix-associated actin-dependent regulator of chromatin subfamily D member 1	Smarcd1	>sp|Q61466|SMRD1_MOUSE SWI/SNF-related matrix-associated actin-dependent regulator of chromatin subfamily D member 1 OS=Mus musculus GN=Smarcd1 PE=1 SV=3;>sp|Q61466-2|SMRD1_MOUSE Isoform 1 of SWI/SNF-related matrix-associated actin-dependent regulator of c	2	2	2	2	5.2	58.244	8								2	0.00057956	0.58004	1.1682	27.3	0.224287			0.571926		0.325628	1.88265	1.88265	0.912765	0.0231102	1	PXY	0
Q02257	Q02257	6	2	2	Junction plakoglobin	Jup	>sp|Q02257|PLAK_MOUSE Junction plakoglobin OS=Mus musculus GN=Jup PE=1 SV=3	1	6	2	2	10.1	81.8	5.33			1		1			1	1.1139e-38	0.28996	0.94521	38.018	-0.0812932			0.978346		0.878777	2.37393	2.37393	1.24728	0.0231102	0		0
P70398;Q4FE56;E9PWA9;G3UZS3	P70398;Q4FE56	44;44;12;3	44;44;12;3	35;35;9;3	Probable ubiquitin carboxyl-terminal hydrolase FAF-X;Ubiquitin carboxyl-terminal hydrolase	Usp9x	>sp|P70398|USP9X_MOUSE Probable ubiquitin carboxyl-terminal hydrolase FAF-X OS=Mus musculus GN=Usp9x PE=1 SV=2;>tr|Q4FE56|Q4FE56_MOUSE Ubiquitin carboxyl-terminal hydrolase OS=Mus musculus GN=Usp9x PE=2 SV=1	4	44	44	35	21.6	290.71	4.09	16	6	20	9	5	11	11	7	5.6374e-294	0.3918	0.98853	59.633	-0.0166433			0.947883		0.953697	1.16847	1.16847	0.224621	0.0236625	0		1	PXF
Q9EQS3;A2A7K5	Q9EQS3;A2A7K5	3;2	3;2	3;2	C-Myc-binding protein	Mycbp	>sp|Q9EQS3|MYCBP_MOUSE C-Myc-binding protein OS=Mus musculus GN=Mycbp PE=2 SV=5;>tr|A2A7K5|A2A7K5_MOUSE C-Myc-binding protein OS=Mus musculus GN=Mycbp PE=4 SV=1	2	3	3	3	46.6	11.97	7.25						1	1	2	3.6218e-10	0.45688	0.71161	23.532	-0.490841			0.18186		0.15742	-2.2728	0.439986	-1.18447	0.0237686	0		0
P19157;P46425;F6RWR5	P19157;P46425	14;8;1	14;8;1	14;8;1	Glutathione S-transferase P 1;Glutathione S-transferase P 2	Gstp1;Gstp2	>sp|P19157|GSTP1_MOUSE Glutathione S-transferase P 1 OS=Mus musculus GN=Gstp1 PE=1 SV=2;>sp|P46425|GSTP2_MOUSE Glutathione S-transferase P 2 OS=Mus musculus GN=Gstp2 PE=2 SV=2	3	14	14	14	66.2	23.609	4.54	5	13	23	14	9	2	7	20	0	0.39078	0.81216	32.799	-0.300164			0.0879787		0.408478	-1.64343	0.608483	-0.71671	0.0237686	0		0
Q8K0V4;F6YBV1	Q8K0V4	5;1	5;1	5;1	CCR4-NOT transcription complex subunit 3	Cnot3	>sp|Q8K0V4|CNOT3_MOUSE CCR4-NOT transcription complex subunit 3 OS=Mus musculus GN=Cnot3 PE=1 SV=1	2	5	5	5	11.9	81.945	3.11	2	3	1		2		1		4.6392e-22	0.27312	0.92077	21.783	-0.119087			0.743586		0.787996	-1.18726	0.842275	-0.247636	0.0237686	1	PXY	0
Q69ZN7;E9Q390;Q69ZN7-4;Q69ZN7-2;Q69ZN7-3	Q69ZN7;E9Q390;Q69ZN7-4	77;76;64;30;6	77;76;64;30;6	77;76;64;30;6	Myoferlin	Myof	>sp|Q69ZN7|MYOF_MOUSE Myoferlin OS=Mus musculus GN=Myof PE=1 SV=2;>tr|E9Q390|E9Q390_MOUSE Myoferlin OS=Mus musculus GN=Myof PE=4 SV=2;>sp|Q69ZN7-4|MYOF_MOUSE Isoform 4 of Myoferlin OS=Mus musculus GN=Myof	5	77	77	77	46.8	233.32	4.59	23	30	20	37	26	34	22	30	0	0.84628	1.1725	56.177	0.229588			0.0864595		0.315713	1.20826	1.20826	0.272931	0.0237686	1	PXY	1	PXF
Q9DCD2;F6TM12	Q9DCD2;F6TM12	6;3	6;3	6;3	Pre-mRNA-splicing factor SYF1	Xab2	>sp|Q9DCD2|SYF1_MOUSE Pre-mRNA-splicing factor SYF1 OS=Mus musculus GN=Xab2 PE=2 SV=1;>tr|F6TM12|F6TM12_MOUSE Pre-mRNA-splicing factor SYF1 (Fragment) OS=Mus musculus GN=Xab2 PE=4 SV=1	2	6	6	6	10.4	99.986	4.71		2		1	1	2		1	8.9469e-34	0.74504	0.9792	60.283	-0.0303245			0.98712		0.995575	1.28663	1.28663	0.363597	0.0237686	1	PXY	0
P70351;Q61188;Q6AXH7;D3Z774;Q61188-2	P70351;Q61188;Q6AXH7;D3Z774;Q61188-2	2;1;1;1;1	2;1;1;1;1	2;1;1;1;1	Histone-lysine N-methyltransferase EZH1;Histone-lysine N-methyltransferase EZH2	Ezh1;Ezh2	>sp|P70351|EZH1_MOUSE Histone-lysine N-methyltransferase EZH1 OS=Mus musculus GN=Ezh1 PE=1 SV=1;>sp|Q61188|EZH2_MOUSE Histone-lysine N-methyltransferase EZH2 OS=Mus musculus GN=Ezh2 PE=1 SV=2;>tr|Q6AXH7|Q6AXH7_MOUSE Ezh2 protein OS=Mus musculus GN=Ezh2 PE=	5	2	2	2	2.9	85.187	4.5				1	1				0.0015792	NaN	NaN	NaN	#VALUE!			1		1	-1.07264	0.932279	-0.101166	0.0238621	0		0
P61924	P61924	5	5	5	Coatomer subunit zeta-1	Copz1	>sp|P61924|COPZ1_MOUSE Coatomer subunit zeta-1 OS=Mus musculus GN=Copz1 PE=2 SV=1	1	5	5	5	32.8	20.198	3.29	5	5	1		3		1	2	2.376e-79	0.67757	0.87279	23.865	-0.196294			0.531042		0.612375	-1.21208	0.825028	-0.277485	0.0238847	0		0
Q9JMH6;Q9JMH6-2;Q9JLT4;J3QMQ8;Q9JLT4-4;D3Z0K8;J3QMN4;Q9JLT4-2;Q9JLT4-3	Q9JMH6;Q9JMH6-2	17;17;1;1;1;1;1;1;1	17;17;1;1;1;1;1;1;1	17;17;1;1;1;1;1;1;1	Thioredoxin reductase 1, cytoplasmic	Txnrd1	>sp|Q9JMH6|TRXR1_MOUSE Thioredoxin reductase 1, cytoplasmic OS=Mus musculus GN=Txnrd1 PE=1 SV=3;>sp|Q9JMH6-2|TRXR1_MOUSE Isoform 2 of Thioredoxin reductase 1, cytoplasmic OS=Mus musculus GN=Txnrd1	9	17	17	17	41.3	67.101	5.27	3	4	4	3	9	6	7	9	4.2046e-285	0.3911	1.0791	42.789	0.109829			0.480982		0.586737	1.43842	1.43842	0.524485	0.0238847	0		0
Q8CD91;Q8CD91-2	Q8CD91;Q8CD91-2	6;4	6;4	6;4	SPARC-related modular calcium-binding protein 2	Smoc2	>sp|Q8CD91|SMOC2_MOUSE SPARC-related modular calcium-binding protein 2 OS=Mus musculus GN=Smoc2 PE=1 SV=1;>sp|Q8CD91-2|SMOC2_MOUSE Isoform 2 of SPARC-related modular calcium-binding protein 2 OS=Mus musculus GN=Smoc2	2	6	6	6	15.9	49.891	4.13	4		2	2	3		3	1	3.1655e-26	0.32938	1.1202	80.683	0.163756			0.325721		0.452899	2.38777	2.38777	1.25566	0.0238847	0		0
E9PW39;D3YVL0;P23249;D3YYR1	E9PW39;D3YVL0;P23249	8;8;8;1	8;8;8;1	8;8;8;1	Putative helicase MOV-10	Mov10	>tr|E9PW39|E9PW39_MOUSE Putative helicase MOV-10 OS=Mus musculus GN=Mov10 PE=4 SV=1;>tr|D3YVL0|D3YVL0_MOUSE Putative helicase MOV-10 OS=Mus musculus GN=Mov10 PE=4 SV=1;>sp|P23249|MOV10_MOUSE Putative helicase MOV-10 OS=Mus musculus GN=Mov10 PE=1 SV=2	4	8	8	8	10.2	120.97	5.1	2			3		1	1	3	1.2819e-38	0.53649	0.82532	97.981	-0.276974			0.466098		0.450154	-1.6327	0.612482	-0.70726	0.0243301	0		1	PXF
Q8R5H6	Q8R5H6	1	1	1	Wiskott-Aldrich syndrome protein family member 1	Wasf1	>sp|Q8R5H6|WASF1_MOUSE Wiskott-Aldrich syndrome protein family member 1 OS=Mus musculus GN=Wasf1 PE=1 SV=2	1	1	1	1	2	61.508	2		1							0.00019625	NaN	NaN	NaN	#VALUE!			1		1	-1.25223	0.798575	-0.3245	0.0243301	0		0
Q5F2E8	Q5F2E8	8	8	5	Serine/threonine-protein kinase TAO1	Taok1	>sp|Q5F2E8|TAOK1_MOUSE Serine/threonine-protein kinase TAO1 OS=Mus musculus GN=Taok1 PE=1 SV=1	1	8	8	5	12.4	116.05	3.5	3	1	3				3		1.2877e-51	0.91054	1.2478	34.925	0.319387			0.175517		0.177649	1.29219	1.29219	0.369818	0.0243301	0		0
P23949	P23949	1	1	1	Zinc finger protein 36, C3H1 type-like 2	Zfp36l2	>sp|P23949|TISD_MOUSE Zinc finger protein 36, C3H1 type-like 2 OS=Mus musculus GN=Zfp36l2 PE=1 SV=2	1	1	1	1	4.1	50.069	8								1	0.0012265	NaN	NaN	NaN	#VALUE!			1		1	#N/A	#N/A	#N/A	0.0243301	0		3	PXF
Q8BN82;Q8BN82-2;Q8BN82-3	Q8BN82;Q8BN82-2;Q8BN82-3	1;1;1	1;1;1	1;1;1	Sialin	Slc17a5	>sp|Q8BN82|S17A5_MOUSE Sialin OS=Mus musculus GN=Slc17a5 PE=1 SV=2;>sp|Q8BN82-2|S17A5_MOUSE Isoform 2 of Sialin OS=Mus musculus GN=Slc17a5;>sp|Q8BN82-3|S17A5_MOUSE Isoform 3 of Sialin OS=Mus musculus GN=Slc17a5	3	1	1	1	4.2	54.369	6						1			2.6619e-06	NaN	NaN	NaN	#VALUE!			1		1	-1.08599	0.920819	-0.119011	0.0244083	1	PXY	0
E0CYA9;Q9CQ36	E0CYA9;Q9CQ36	1;1	1;1	1;1	DNA polymerase epsilon subunit 4	Pole4	>tr|E0CYA9|E0CYA9_MOUSE DNA polymerase epsilon subunit 4 OS=Mus musculus GN=Pole4 PE=4 SV=1;>sp|Q9CQ36|DPOE4_MOUSE DNA polymerase epsilon subunit 4 OS=Mus musculus GN=Pole4 PE=3 SV=1	2	1	1	1	21	12.455	8								2	5.4191e-05	0.24267	0.8461	11.616	-0.2411			0.689037		0.519137	-2.19224	0.456154	-1.13241	0.0244473	0		0
Q9WV54;D3Z015	Q9WV54	4;1	4;1	4;1	Acid ceramidase;Acid ceramidase subunit alpha;Acid ceramidase subunit beta	Asah1	>sp|Q9WV54|ASAH1_MOUSE Acid ceramidase OS=Mus musculus GN=Asah1 PE=1 SV=1	2	4	4	4	12.2	44.669	3.5		1	3	1		1			1.2194e-16	0.46597	1.4156	35.776	0.501414			0.098043		0.0406775	-2.12425	0.470754	-1.08695	0.0244473	1	PXY	0
Q3V3R4	Q3V3R4	10	10	10	Integrin alpha-1	Itga1	>sp|Q3V3R4|ITA1_MOUSE Integrin alpha-1 OS=Mus musculus GN=Itga1 PE=1 SV=2	1	10	10	10	12	130.81	4.31	1		6	3	3		1	2	2.4706e-27	0.26923	0.82502	72.135	-0.277499			0.465068		0.449185	-2.01638	0.495938	-1.01177	0.0244473	0		1	PXF
Q60809;Q3TLK9	Q60809;Q3TLK9	2;2	2;2	2;2	CCR4-NOT transcription complex subunit 7	Cnot7	>sp|Q60809|CNOT7_MOUSE CCR4-NOT transcription complex subunit 7 OS=Mus musculus GN=Cnot7 PE=1 SV=1;>tr|Q3TLK9|Q3TLK9_MOUSE CCR4-NOT transcription complex subunit 7 OS=Mus musculus GN=Cnot7 PE=2 SV=1	2	2	2	2	14	32.718	6.5					1			1	3.6108e-15	0.74249	1.5953	21.211	0.673828			0.148952		0.00675531	1.22655	1.22655	0.294606	0.0244473	0		0
Q9CQW1	Q9CQW1	6	6	6	Synaptobrevin homolog YKT6	Ykt6	>sp|Q9CQW1|YKT6_MOUSE Synaptobrevin homolog YKT6 OS=Mus musculus GN=Ykt6 PE=2 SV=1	1	6	6	6	41.4	22.314	4.8	2		1	6		2	1	3	1.4981e-57	0.35241	1.2357	19.261	0.305329			0.0968931		0.195644	2.20151	2.20151	1.13849	0.0244473	0		0
O88796	O88796	1	1	1	Ribonuclease P protein subunit p30	Rpp30	>sp|O88796|RPP30_MOUSE Ribonuclease P protein subunit p30 OS=Mus musculus GN=Rpp30 PE=2 SV=1	1	1	1	1	3.7	29.473	7.5							1	1	0.002544	0.72947	0.97987	2.6791	-0.0293377			0.944316		0.992553	-1.38564	0.721688	-0.470552	0.0246104	1	PXY	0
Q8R422	Q8R422	27	27	27	CD109 antigen	Cd109	>sp|Q8R422|CD109_MOUSE CD109 antigen OS=Mus musculus GN=Cd109 PE=2 SV=1	1	27	27	27	24.3	161.66	4.11	10	12	8	14	4	9	8	6	0	0.687	0.8671	76.603	-0.20573			0.383421		0.592134	-1.18638	0.8429	-0.246566	0.0246104	0		0
Q91X20;E9PU93;D3YYA0;D6RI55;D6RET1	Q91X20;E9PU93;D3YYA0;D6RI55	4;4;3;2;1	4;4;3;2;1	4;4;3;2;1	Set1/Ash2 histone methyltransferase complex subunit ASH2	Ash2l	>sp|Q91X20|ASH2L_MOUSE Set1/Ash2 histone methyltransferase complex subunit ASH2 OS=Mus musculus GN=Ash2l PE=1 SV=1;>tr|E9PU93|E9PU93_MOUSE Set1/Ash2 histone methyltransferase complex subunit ASH2 OS=Mus musculus GN=Ash2l PE=4 SV=1;>tr|D3YYA0|D3YYA0_MOUSE S	5	4	4	4	10.9	68.249	6.75					1		2	1	7.4316e-20	0.84433	1.1158	81.89	0.158078			0.550768		0.466128	1.25989	1.25989	0.333298	0.0246104	0		0
Q9ERD7	Q9ERD7	18	2	2	Tubulin beta-3 chain	Tubb3	>sp|Q9ERD7|TBB3_MOUSE Tubulin beta-3 chain OS=Mus musculus GN=Tubb3 PE=1 SV=1	1	18	2	2	38.7	50.418	5.33			1			1	1		0	0.32615	0.96568	10.461	-0.0503829			0.990277		0.954287	1.27026	1.27026	0.345124	0.0246104	0		0
E9QKT1;O08759	E9QKT1;O08759	10;9	10;9	10;9	Ubiquitin-protein ligase E3A	Ube3a	>tr|E9QKT1|E9QKT1_MOUSE Ubiquitin-protein ligase E3A OS=Mus musculus GN=Ube3a PE=4 SV=1;>sp|O08759|UBE3A_MOUSE Ubiquitin-protein ligase E3A OS=Mus musculus GN=Ube3a PE=1 SV=1	2	10	10	10	17	99.818	5.06	1	2	1		4	5	1	2	1.5009e-204	0.30594	0.96201	26.913	-0.0558762			0.985081		0.940818	1.43642	1.43642	0.522478	0.0246104	1	PXY	0
Q8BGW1;Q8BGW1-2;Q8BGW1-3;Q8BGW1-4;E9Q1E4;D3Z127	Q8BGW1;Q8BGW1-2;Q8BGW1-3;Q8BGW1-4;E9Q1E4;D3Z127	5;5;4;4;4;3	5;5;4;4;4;3	5;5;4;4;4;3	Alpha-ketoglutarate-dependent dioxygenase FTO	Fto	>sp|Q8BGW1|FTO_MOUSE Alpha-ketoglutarate-dependent dioxygenase FTO OS=Mus musculus GN=Fto PE=1 SV=1;>sp|Q8BGW1-2|FTO_MOUSE Isoform 2 of Alpha-ketoglutarate-dependent dioxygenase FTO OS=Mus musculus GN=Fto;>sp|Q8BGW1-3|FTO_MOUSE Isoform 3 of Alpha-ketogluta	6	5	5	5	11.8	58.006	3.56			7	1			1		1.0794e-11	0.40415	0.63448	68.633	-0.656353			0.0686984		0.0544133	-1.77795	0.562446	-0.830215	0.0247327	0		0
P34152;P34152-2;P34152-4;P34152-3;P34152-9;P34152-5;P34152-6;P34152-7;P34152-8	P34152;P34152-2;P34152-4;P34152-3;P34152-9	9;9;9;9;5;4;4;3;2	9;9;9;9;5;4;4;3;2	9;9;9;9;5;4;4;3;2	Focal adhesion kinase 1	Ptk2	>sp|P34152|FAK1_MOUSE Focal adhesion kinase 1 OS=Mus musculus GN=Ptk2 PE=1 SV=3;>sp|P34152-2|FAK1_MOUSE Isoform 2 of Focal adhesion kinase 1 OS=Mus musculus GN=Ptk2;>sp|P34152-4|FAK1_MOUSE Isoform 4 of Focal adhesion kinase 1 OS=Mus musculus GN=Ptk2;>sp|P3	9	9	9	9	13.9	123.54	5.38		2	1	1	2	1	5	1	3.4641e-29	0.30709	0.60281	57.745	-0.730225			0.028916		0.0314736	-1.4622	0.683901	-0.548141	0.0247327	0		0
Q3U2P1;A2AA71;Q3U2P1-2;A2AA72	Q3U2P1;A2AA71;Q3U2P1-2	10;9;5;4	9;8;5;4	9;8;5;4	Protein transport protein Sec24A	Sec24a	>sp|Q3U2P1|SC24A_MOUSE Protein transport protein Sec24A OS=Mus musculus GN=Sec24a PE=1 SV=1;>tr|A2AA71|A2AA71_MOUSE Protein transport protein Sec24A OS=Mus musculus GN=Sec24a PE=4 SV=1;>sp|Q3U2P1-2|SC24A_MOUSE Isoform 2 of Protein transport protein Sec24A	4	10	9	9	11.3	118.78	4.06	3	3	2	2	2	3	2	1	4.14e-35	0.66373	1.5435	67.062	0.626205			0.00387429		0.0115416	1.88423	1.88423	0.913975	0.0247327	2	PXY	0
Q80TF4;Q80TF4-2;Q80TF4-4;Q80TF4-3;Q6ZPT1;Q80TF4-5	Q80TF4;Q80TF4-2;Q80TF4-4;Q80TF4-3;Q6ZPT1;Q80TF4-5	1;1;1;1;1;1	1;1;1;1;1;1	1;1;1;1;1;1	Kelch-like protein 13;Kelch-like protein 9	Klhl13;Klhl9	>sp|Q80TF4|KLH13_MOUSE Kelch-like protein 13 OS=Mus musculus GN=Klhl13 PE=2 SV=3;>sp|Q80TF4-2|KLH13_MOUSE Isoform 2 of Kelch-like protein 13 OS=Mus musculus GN=Klhl13;>sp|Q80TF4-4|KLH13_MOUSE Isoform 4 of Kelch-like protein 13 OS=Mus musculus GN=Klhl13;>sp	6	1	1	1	1.8	73.786	4		1				1			0.00098008	0.51978	1.5625	7.3868	0.643856			0.166143		0.00949725	-1.41885	0.704796	-0.504722	0.0247699	0		0
P51910	P51910	3	3	3	Apolipoprotein D	Apod	>sp|P51910|APOD_MOUSE Apolipoprotein D OS=Mus musculus GN=Apod PE=2 SV=1	1	3	3	3	19.6	21.53	5.2	1				2		1	1	1.5926e-06	0.5484	0.69726	74.289	-0.520231			0.315691		0.1325	-1.76046	0.568033	-0.815952	0.024844	0		0
Q60737;A2ANR6;Q6NSS6	Q60737	11;5;2	11;5;2	11;5;2	Casein kinase II subunit alpha	Csnk2a1	>sp|Q60737|CSK21_MOUSE Casein kinase II subunit alpha OS=Mus musculus GN=Csnk2a1 PE=1 SV=2	3	11	11	11	37.1	45.133	4.55	3	2	9	6	3	1	1	8	1.0548e-109	0.5291	0.81177	102.39	-0.300857			0.0872452		0.407269	-1.55851	0.641638	-0.640167	0.024844	0		0
P61290;A2A4J1;A2A4J3	P61290;A2A4J1;A2A4J3	10;9;6	10;9;6	10;9;6	Proteasome activator complex subunit 3	Psme3	>sp|P61290|PSME3_MOUSE Proteasome activator complex subunit 3 OS=Mus musculus GN=Psme3 PE=1 SV=1;>tr|A2A4J1|A2A4J1_MOUSE Proteasome activator complex subunit 3 (Fragment) OS=Mus musculus GN=Psme3 PE=4 SV=1;>tr|A2A4J3|A2A4J3_MOUSE Proteasome activator compl	3	10	10	10	41.7	29.506	4.37	4	6	3	1	2	8	4	2	1.7743e-127	0.51989	0.70554	14.169	-0.5032			0.0323553		0.146539	-1.40762	0.710419	-0.493258	0.024844	0		0
Q9CQM5	Q9CQM5	5	5	5	Thioredoxin domain-containing protein 17	Txndc17	>sp|Q9CQM5|TXD17_MOUSE Thioredoxin domain-containing protein 17 OS=Mus musculus GN=Txndc17 PE=1 SV=1	1	5	5	5	52.8	14.015	5.11	1	2	1	2	1	6	5		3.3059e-42	0.79462	1.0328	37.05	0.0465609			0.82736		0.763646	1.18997	1.18997	0.250925	0.024844	0		0
Q91YE6;E9QKZ2;E0CXB2;F6TLX3;E0CY46;F6UT58	Q91YE6;E9QKZ2;E0CXB2	21;21;12;4;2;1	21;21;12;4;2;1	21;21;12;4;2;1	Importin-9	Ipo9	>sp|Q91YE6|IPO9_MOUSE Importin-9 OS=Mus musculus GN=Ipo9 PE=1 SV=3;>tr|E9QKZ2|E9QKZ2_MOUSE Importin-9 OS=Mus musculus GN=Ipo9 PE=4 SV=1;>tr|E0CXB2|E0CXB2_MOUSE Importin-9 OS=Mus musculus GN=Ipo9 PE=4 SV=1	6	21	21	21	30.3	116.05	4.92	5	8	8	5	7	7	13	9	7.8136e-285	0.51534	0.7611	62.917	-0.393842			0.0941893		0.264818	-1.57429	0.635207	-0.654701	0.024886	0		0
P56812;D3Z7Q5	P56812;D3Z7Q5	6;4	6;4	6;4	Programmed cell death protein 5	Pdcd5	>sp|P56812|PDCD5_MOUSE Programmed cell death protein 5 OS=Mus musculus GN=Pdcd5 PE=1 SV=3;>tr|D3Z7Q5|D3Z7Q5_MOUSE Programmed cell death protein 5 OS=Mus musculus GN=Pdcd5 PE=4 SV=1	2	6	6	6	45.2	14.275	4.24	4	7	2	1	1	3	1	6	1.6014e-140	0.27503	0.89691	14.033	-0.156965			0.506894		0.699819	1.14937	1.14937	0.200843	0.024886	0		0
P07214;Q5NCU4;Q5NCU3	P07214;Q5NCU4	9;9;4	9;9;4	9;9;4	SPARC	Sparc	>sp|P07214|SPRC_MOUSE SPARC OS=Mus musculus GN=Sparc PE=1 SV=1;>tr|Q5NCU4|Q5NCU4_MOUSE SPARC OS=Mus musculus GN=Sparc PE=4 SV=1	3	9	9	9	37.1	34.45	3.79	6	4	6	15	2	1		5	2.8759e-124	0.56553	1.2991	38.605	0.377512			0.00490263		0.116144	1.1915	1.1915	0.252779	0.024886	0		0
Q8R1B4	Q8R1B4	26	26	26	Eukaryotic translation initiation factor 3 subunit C	Eif3c	>sp|Q8R1B4|EIF3C_MOUSE Eukaryotic translation initiation factor 3 subunit C OS=Mus musculus GN=Eif3c PE=1 SV=1	1	26	26	26	34	105.53	3.75	19	15	3	8	7	10	8	5	0	0.34068	0.95756	81.695	-0.0625652			0.72608		0.92444	1.3723	1.3723	0.456596	0.024886	0		1	PXF
Q91W50	Q91W50	26	26	26	Cold shock domain-containing protein E1	Csde1	>sp|Q91W50|CSDE1_MOUSE Cold shock domain-containing protein E1 OS=Mus musculus GN=Csde1 PE=2 SV=1	1	26	26	26	42.4	88.79	3.81	11	10	9	13	5	4	7	4	0	0.91789	1.1863	65.682	0.246469			0.116154		0.285471	1.49045	1.49045	0.575748	0.024927	0		0
Q78IK2	Q78IK2	3	3	3	Up-regulated during skeletal muscle growth protein 5	Usmg5	>sp|Q78IK2|USMG5_MOUSE Up-regulated during skeletal muscle growth protein 5 OS=Mus musculus GN=Usmg5 PE=1 SV=1	1	3	3	3	44.8	6.3814	5.25	1		1		1	3	1	1	1.4061e-60	0.51082	0.88136	19.053	-0.182197			0.651573		0.64317	-1.99453	0.501371	-0.996049	0.0250436	0		0
Q810A7;Q810A7-2	Q810A7;Q810A7-2	14;14	14;14	14;14	ATP-dependent RNA helicase DDX42	Ddx42	>sp|Q810A7|DDX42_MOUSE ATP-dependent RNA helicase DDX42 OS=Mus musculus GN=Ddx42 PE=1 SV=3;>sp|Q810A7-2|DDX42_MOUSE Isoform 2 of ATP-dependent RNA helicase DDX42 OS=Mus musculus GN=Ddx42	2	14	14	14	24.4	101.96	4.68	1	8	3	4		1	5	6	1.475e-103	0.36736	0.83034	68.027	-0.268226			0.355618		0.466482	-1.2169	0.82176	-0.283211	0.0250436	0		0
P45952;D6RFD7	P45952	10;1	10;1	10;1	Medium-chain specific acyl-CoA dehydrogenase, mitochondrial	Acadm	>sp|P45952|ACADM_MOUSE Medium-chain specific acyl-CoA dehydrogenase, mitochondrial OS=Mus musculus GN=Acadm PE=1 SV=1	2	10	10	10	29.5	46.481	4.52	4	4	2	3	2	2	3	5	2.5224e-93	0.4331	1.2792	68.906	0.355242			0.0577878		0.137366	1.97	1.97	0.978196	0.0250436	0		0
O35448;F6SPQ1;G5E8W7;E9Q0T0	O35448;F6SPQ1;G5E8W7;E9Q0T0	1;1;1;1	1;1;1;1	1;1;1;1	Lysosomal thioesterase PPT2	Ppt2	>sp|O35448|PPT2_MOUSE Lysosomal thioesterase PPT2 OS=Mus musculus GN=Ppt2 PE=2 SV=1;>tr|F6SPQ1|F6SPQ1_MOUSE Lysosomal thioesterase PPT2 (Fragment) OS=Mus musculus GN=Ppt2 PE=4 SV=1;>tr|G5E8W7|G5E8W7_MOUSE Lysosomal thioesterase PPT2 (Fragment) OS=Mus muscu	4	1	1	1	6	34.366	5					1				0.00019002	NaN	NaN	NaN	#VALUE!			1		1	1.06248	1.06248	0.0874357	0.0250831	0		0
Q9Z0L0	Q9Z0L0	5	5	5	Trophoblast glycoprotein	Tpbg	>sp|Q9Z0L0|TPBG_MOUSE Trophoblast glycoprotein OS=Mus musculus GN=Tpbg PE=1 SV=3	1	5	5	5	16.4	46.451	6		2			1	2	5	2	2.8882e-31	0.21069	0.73737	89.496	-0.439539			0.210941		0.209185	1.49699	1.49699	0.582065	0.0250831	1	PXY	0
A2AHC3;A2AHC3-2;A2AHC4;F6Q2D3;F6W3X2;F6QF29	A2AHC3;A2AHC3-2;A2AHC4	3;2;2;1;1;1	3;2;2;1;1;1	3;2;2;1;1;1	Calmodulin-regulated spectrin-associated protein 1	Camsap1	>sp|A2AHC3|CAMP1_MOUSE Calmodulin-regulated spectrin-associated protein 1 OS=Mus musculus GN=Camsap1 PE=1 SV=1;>sp|A2AHC3-2|CAMP1_MOUSE Isoform 2 of Calmodulin-regulated spectrin-associated protein 1 OS=Mus musculus GN=Camsap1;>tr|A2AHC4|A2AHC4_MOUSE Calmo	6	3	3	3	2.5	175.89	3.4		1	3			1			3.3636e-10	0.24999	0.86957	94.994	-0.201626			0.752867		0.600899	-1.03244	0.968579	-0.0460579	0.025118	0		1	PXF
Q3TBT3-2;Q3TBT3;Q3TBT3-3	Q3TBT3-2;Q3TBT3;Q3TBT3-3	1;1;1	1;1;1	1;1;1	Transmembrane protein 173	Tmem173	>sp|Q3TBT3-2|STING_MOUSE Isoform 2 of Stimulator of interferon genes protein OS=Mus musculus GN=Tmem173;>sp|Q3TBT3|STING_MOUSE Stimulator of interferon genes protein OS=Mus musculus GN=Tmem173 PE=1 SV=2;>sp|Q3TBT3-3|STING_MOUSE Isoform 3 of Stimulator of i	3	1	1	1	4.9	48.151	5					1				2.9642e-05	NaN	NaN	NaN	#VALUE!			1		1	#N/A	#N/A	#N/A	0.0255013	0		0
Q8CI51;Q8CI51-2;E9Q8P5;F8WJI6;Q8CI51-3;Q9CRA2	Q8CI51;Q8CI51-2	15;8;6;6;6;6	15;8;6;6;6;6	15;8;6;6;6;6	PDZ and LIM domain protein 5	Pdlim5	>sp|Q8CI51|PDLI5_MOUSE PDZ and LIM domain protein 5 OS=Mus musculus GN=Pdlim5 PE=1 SV=4;>sp|Q8CI51-2|PDLI5_MOUSE Isoform 2 of PDZ and LIM domain protein 5 OS=Mus musculus GN=Pdlim5	6	15	15	15	36.5	63.299	3.7	9	6	7	9	4	3	1	5	8.6174e-176	0.96226	1.2412	48.726	0.311736			0.0471484		0.187283	1.34225	1.34225	0.424653	0.0255547	0		0
O35601;O35601-2;F6V072	O35601;O35601-2	16;15;1	16;15;1	16;15;1	FYN-binding protein	Fyb	>sp|O35601|FYB_MOUSE FYN-binding protein OS=Mus musculus GN=Fyb PE=1 SV=2;>sp|O35601-2|FYB_MOUSE Isoform FYB-120 of FYN-binding protein OS=Mus musculus GN=Fyb	3	16	16	16	25.8	90.054	4.45	5	5	5	2	1	5	6	4	2.9241e-118	0.5415	0.73959	59.24	-0.435202			0.10654		0.21407	-1.29341	0.77315	-0.37118	0.0255714	0		1	PXF
A3KG93;Q6ZQ88;G8JL40;F6ZC60;F6Z4I3	A3KG93;Q6ZQ88;G8JL40	11;11;10;2;1	11;11;10;2;1	11;11;10;2;1	Lysine-specific histone demethylase 1A	Kdm1a	>tr|A3KG93|A3KG93_MOUSE Lysine-specific histone demethylase 1A OS=Mus musculus GN=Kdm1a PE=4 SV=1;>sp|Q6ZQ88|KDM1A_MOUSE Lysine-specific histone demethylase 1A OS=Mus musculus GN=Kdm1a PE=1 SV=2;>tr|G8JL40|G8JL40_MOUSE Lysine-specific histone demethylase 1	5	11	11	11	20.4	94.658	3.58		3	2	5	1	1			4.5749e-77	0.30173	1.0175	24.383	0.0250288			0.881449		0.827399	1.42785	1.42785	0.513844	0.0257592	0		0
Q3UQN2;F6RG68	Q3UQN2;F6RG68	2;2	2;2	2;2	FCH domain only protein 2	Fcho2	>sp|Q3UQN2|FCHO2_MOUSE FCH domain only protein 2 OS=Mus musculus GN=Fcho2 PE=1 SV=1;>tr|F6RG68|F6RG68_MOUSE FCH domain only protein 2 OS=Mus musculus GN=Fcho2 PE=4 SV=2	2	2	2	2	3.8	88.733	5.67			1			1		1	6.8677e-07	0.51405	1.7756	24.523	0.828307			0.0517104	+	0.000961039	2.00769	2.00769	1.00554	0.0257592	0		0
Q9EST4;Q9EST4-3;Q9EST4-2	Q9EST4;Q9EST4-3	8;8;1	8;8;1	8;8;1	Proteasome assembly chaperone 2	Psmg2	>sp|Q9EST4|PSMG2_MOUSE Proteasome assembly chaperone 2 OS=Mus musculus GN=Psmg2 PE=2 SV=1;>sp|Q9EST4-3|PSMG2_MOUSE Isoform 3 of Proteasome assembly chaperone 2 OS=Mus musculus GN=Psmg2	3	8	8	8	31.4	29.524	4.73		1	1	4	3			2	9.1333e-27	0.6577	0.93233	52.882	-0.101087			0.785283		0.830953	-1.36234	0.734031	-0.446087	0.0258441	0		0
Q9D666;Q9D666-3;Q9D666-4;Q9D666-2;D3Z0V9;F6RMJ1;F6XYA0;Q3TSM1;D3Z3N5;D3Z5Q2;F7BX07;D3YUW9;D3Z1X3	Q9D666;Q9D666-3;Q9D666-4;Q9D666-2;D3Z0V9	8;8;8;8;8;2;2;2;2;2;1;1;1	8;8;8;8;8;2;2;2;2;2;1;1;1	8;8;8;8;8;2;2;2;2;2;1;1;1	SUN domain-containing protein 1	Sun1	>sp|Q9D666|SUN1_MOUSE SUN domain-containing protein 1 OS=Mus musculus GN=Sun1 PE=1 SV=2;>sp|Q9D666-3|SUN1_MOUSE Isoform 3 of SUN domain-containing protein 1 OS=Mus musculus GN=Sun1;>sp|Q9D666-4|SUN1_MOUSE Isoform 4 of SUN domain-containing protein 1 OS=Mus	13	8	8	8	12.4	101.98	3.8	3		1	1	2	3			1.2763e-49	0.6717	1.2867	30.678	0.363676			0.12452		0.129002	1.40865	1.40865	0.494313	0.0258441	0		0
Q80VI1;D3YVX5	Q80VI1	10;4	10;4	10;4	E3 ubiquitin-protein ligase TRIM56	Trim56	>sp|Q80VI1|TRI56_MOUSE E3 ubiquitin-protein ligase TRIM56 OS=Mus musculus GN=Trim56 PE=1 SV=1	2	10	10	10	24.1	79.512	4.2	4	1	3		1	2	1	3	1.1914e-64	0.52421	1.181	27.116	0.240009			0.215411		0.296804	1.18955	1.18955	0.250416	0.0258562	0		0
Q9DBG3-2;Q9DBG3;H3BIY9;H3BKM0;H3BJ06;Q5SWR0	Q9DBG3-2;Q9DBG3;H3BIY9;H3BKM0	31;31;30;27;8;1	31;31;30;27;8;1	17;17;16;17;3;0	AP-2 complex subunit beta	Ap2b1	>sp|Q9DBG3-2|AP2B1_MOUSE Isoform 2 of AP-2 complex subunit beta OS=Mus musculus GN=Ap2b1;>sp|Q9DBG3|AP2B1_MOUSE AP-2 complex subunit beta OS=Mus musculus GN=Ap2b1 PE=1 SV=1;>tr|H3BIY9|H3BIY9_MOUSE AP-2 complex subunit beta OS=Mus musculus GN=Ap2b1 PE=4 SV=	6	31	31	17	42.9	105.72	4.78	7	7	13	20	15	16	15	9	0	0.53078	0.70891	34.168	-0.496326			0.00472045		0.152518	-1.68342	0.594029	-0.751395	0.0259339	0		0
O70401;Q99L96;H3BL26	O70401;Q99L96;H3BL26	2;2;2	2;2;2	2;2;2	Tetraspanin-6	Tspan6	>sp|O70401|TSN6_MOUSE Tetraspanin-6 OS=Mus musculus GN=Tspan6 PE=1 SV=1;>tr|Q99L96|Q99L96_MOUSE Tetraspanin 6 OS=Mus musculus GN=Tspan6 PE=2 SV=1;>tr|H3BL26|H3BL26_MOUSE Tetraspanin-6 (Fragment) OS=Mus musculus GN=Tspan6 PE=4 SV=1	3	2	2	2	10.2	27.333	6.33			1					2	3.616e-06	1.1377	1.3751	7.8104	0.459537			0.256734		0.0592892	1.53409	1.53409	0.617383	0.0259339	0		0
Q8CD26	Q8CD26	2	2	2	Solute carrier family 35 member E1	Slc35e1	>sp|Q8CD26|S35E1_MOUSE Solute carrier family 35 member E1 OS=Mus musculus GN=Slc35e1 PE=2 SV=2	1	2	2	2	5.1	44.325	4.33			1		2				3.5534e-06	0.47293	0.62296	70.994	-0.682789			0.300549		0.0449691	-2.09235	0.477932	-1.06512	0.0262184	0		0
Q544X6;P22315	Q544X6;P22315	9;9	9;9	9;9	Ferrochelatase;Ferrochelatase, mitochondrial	Fech	>tr|Q544X6|Q544X6_MOUSE Ferrochelatase OS=Mus musculus GN=Fech PE=2 SV=1;>sp|P22315|HEMH_MOUSE Ferrochelatase, mitochondrial OS=Mus musculus GN=Fech PE=1 SV=2	2	9	9	9	29.4	47.421	4.15	2	5	1	6	1		1	4	1.5787e-52	0.7058	1.0318	42.178	0.0451634			0.684256		0.767741	1.03465	1.03465	0.0491428	0.0262184	0		0
P62245;F8WJ41;D3YVB4;D3Z712	P62245;F8WJ41;D3YVB4;D3Z712	6;5;4;4	6;5;4;4	6;5;4;4	40S ribosomal protein S15a	Rps15a	>sp|P62245|RS15A_MOUSE 40S ribosomal protein S15a OS=Mus musculus GN=Rps15a PE=2 SV=2;>tr|F8WJ41|F8WJ41_MOUSE 40S ribosomal protein S15a (Fragment) OS=Mus musculus GN=Rps15a PE=4 SV=1;>tr|D3YVB4|D3YVB4_MOUSE 40S ribosomal protein S15a (Fragment) OS=Mus mus	4	6	6	6	51.5	14.839	5.58	1	1	3	2	4	5	5	5	3.5415e-41	0.37516	1.1493	28.442	0.200755			0.28409		0.372059	1.1738	1.1738	0.231187	0.0262476	0		1	PXF
P55302;F6WMD1	P55302	8;3	8;3	8;3	Alpha-2-macroglobulin receptor-associated protein	Lrpap1	>sp|P55302|AMRP_MOUSE Alpha-2-macroglobulin receptor-associated protein OS=Mus musculus GN=Lrpap1 PE=1 SV=1	2	8	8	8	29.2	42.215	3.86	5		1	2	1	3	1	1	4.1744e-106	0.34347	0.88103	33.182	-0.182737			0.650323		0.641978	1.42378	1.42378	0.509726	0.0262725	0		0
Q99JZ4;P36536	Q99JZ4;P36536	8;5	8;5	5;4	GTP-binding protein SAR1a	Sar1a	>tr|Q99JZ4|Q99JZ4_MOUSE GTP-binding protein SAR1a OS=Mus musculus GN=Sar1a PE=2 SV=1;>sp|P36536|SAR1A_MOUSE GTP-binding protein SAR1a OS=Mus musculus GN=Sar1a PE=2 SV=1	2	8	8	5	61.6	22.399	5	3	1		2	3	1	2	4	1.202e-108	0.53057	0.76741	138.05	-0.381931			0.595409		0.280859	-1.63312	0.612325	-0.707631	0.0263676	0		0
O35492	O35492	1	1	1	Dual specificity protein kinase CLK3	Clk3	>sp|O35492|CLK3_MOUSE Dual specificity protein kinase CLK3 OS=Mus musculus GN=Clk3 PE=1 SV=2	1	1	1	1	2	73.797	4				1					0.00040917	NaN	NaN	NaN	#VALUE!			1		1	1.06191	1.06191	0.0866615	0.0264873	0		1	PXF		interact
Q80WT5;Q80WT5-2;H3BJH7;H3BKM5;H3BIZ9	Q80WT5;Q80WT5-2;H3BJH7;H3BKM5	3;3;3;3;1	3;3;3;3;1	3;3;3;3;1	Aftiphilin	Aftph	>sp|Q80WT5|AFTIN_MOUSE Aftiphilin OS=Mus musculus GN=Aftph PE=1 SV=2;>sp|Q80WT5-2|AFTIN_MOUSE Isoform 2 of Aftiphilin OS=Mus musculus GN=Aftph;>tr|H3BJH7|H3BJH7_MOUSE Aftiphilin OS=Mus musculus GN=Aftph PE=4 SV=1;>tr|H3BKM5|H3BKM5_MOUSE Aftiphilin (Fragmen	5	3	3	3	4.8	101.13	4.5	1	1					1	1	5.2174e-09	0.60085	1.5465	46.339	0.629007			0.175194		0.0111931	1.62282	1.62282	0.698503	0.0265217	0		0
O70400;S4R1V0	O70400;S4R1V0	20;12	20;12	20;12	PDZ and LIM domain protein 1	Pdlim1	>sp|O70400|PDLI1_MOUSE PDZ and LIM domain protein 1 OS=Mus musculus GN=Pdlim1 PE=2 SV=4;>tr|S4R1V0|S4R1V0_MOUSE PDZ and LIM domain protein 1 (Fragment) OS=Mus musculus GN=Pdlim1 PE=4 SV=1	2	20	20	20	85.6	35.774	3.83	19	9	6	7	10	7	7	6	0	0.33207	0.82091	40.732	-0.284704			0.105676		0.436001	-1.36488	0.732665	-0.448774	0.0269081	0		0
Q61206	Q61206	4	4	4	Platelet-activating factor acetylhydrolase IB subunit beta	Pafah1b2	>sp|Q61206|PA1B2_MOUSE Platelet-activating factor acetylhydrolase IB subunit beta OS=Mus musculus GN=Pafah1b2 PE=1 SV=2	1	4	4	4	29.7	25.581	4.41	3	1	3	3	1		4	2	7.0705e-254	0.28022	0.90791	37.95	-0.139379			0.753522		0.740338	-1.31751	0.759008	-0.397814	0.0269523	0		0
Q99M71;Q99M71-2	Q99M71	4;1	4;1	4;1	Mammalian ependymin-related protein 1	Epdr1	>sp|Q99M71|EPDR1_MOUSE Mammalian ependymin-related protein 1 OS=Mus musculus GN=Epdr1 PE=2 SV=1	2	4	4	4	20.5	25.485	3.5		5	2	5		1	1		1.9806e-41	0.57253	1.3126	59.626	0.392427			0.0381081		0.103436	1.47204	1.47204	0.557817	0.0270654	0		0
Q60634;Q5SS83;Q60634-2;Q60634-3	Q60634;Q5SS83;Q60634-2;Q60634-3	8;7;7;7	8;7;7;7	8;7;7;7	Flotillin-2	Flot2	>sp|Q60634|FLOT2_MOUSE Flotillin-2 OS=Mus musculus GN=Flot2 PE=1 SV=2;>tr|Q5SS83|Q5SS83_MOUSE Flotillin 2, isoform CRA_a OS=Mus musculus GN=Flot2 PE=4 SV=1;>sp|Q60634-2|FLOT2_MOUSE Isoform 2 of Flotillin-2 OS=Mus musculus GN=Flot2;>sp|Q60634-3|FLOT2_MOUSE	4	8	8	8	23.8	47.037	3.9	2	2	1	1	2			2	1.1493e-35	0.51605	0.78239	55.996	-0.35404			0.350357		0.320955	-1.90394	0.525227	-0.928988	0.0272549	0		0
Q62273;F8WI08;E9PZ06	Q62273;F8WI08	11;8;3	11;8;3	11;8;3	Sulfate transporter	Slc26a2	>sp|Q62273|S26A2_MOUSE Sulfate transporter OS=Mus musculus GN=Slc26a2 PE=2 SV=1;>tr|F8WI08|F8WI08_MOUSE Sulfate transporter OS=Mus musculus GN=Slc26a2 PE=4 SV=1	3	11	11	11	16.5	81.603	4.89	1	3	4	9	5	7	5	3	3.1705e-163	0.20489	0.60886	37.616	-0.715818			0.00231468		0.0351468	-1.4051	0.711693	-0.490673	0.0272549	1	PXY	0
G3X9F1;Q9R1S3;Q9R1S3-3;Q9R1S3-2;Q9R1S3-4	G3X9F1;Q9R1S3;Q9R1S3-3;Q9R1S3-2;Q9R1S3-4	2;2;2;2;1	2;2;2;2;1	2;2;2;2;1	GPI ethanolamine phosphate transferase 1	Pign	>tr|G3X9F1|G3X9F1_MOUSE GPI ethanolamine phosphate transferase 1 OS=Mus musculus GN=Pign PE=4 SV=1;>sp|Q9R1S3|PIGN_MOUSE GPI ethanolamine phosphate transferase 1 OS=Mus musculus GN=Pign PE=2 SV=2;>sp|Q9R1S3-3|PIGN_MOUSE Isoform 3 of GPI ethanolamine phosph	5	2	2	2	3.2	105.06	3.5			1	1					1.798e-07	0.5027	1.4092	51.814	0.494876			0.274077		0.0432067	-1.397	0.71582	-0.482332	0.0272549	0		0
Q9CWU9	Q9CWU9	6	6	6	Nucleoporin Nup37	Nup37	>sp|Q9CWU9|NUP37_MOUSE Nucleoporin Nup37 OS=Mus musculus GN=Nup37 PE=2 SV=2	1	6	6	6	24.5	36.731	3.91	2	1	1	2	3	1	1		8.662e-28	0.82306	1.0226	76.264	0.0322419			0.803962		0.805892	-1.34919	0.741185	-0.432094	0.0272549	0		0
Q8R1G2;E0CXH4;E0CXT6	Q8R1G2	7;3;3	7;3;3	7;3;3	Carboxymethylenebutenolidase homolog	Cmbl	>sp|Q8R1G2|CMBL_MOUSE Carboxymethylenebutenolidase homolog OS=Mus musculus GN=Cmbl PE=2 SV=1	3	7	7	7	33.5	27.902	3.4	2	3	6	1			3		2.6256e-26	0.75251	0.98146	14.306	-0.0269986			0.921561		0.985389	1.86376	1.86376	0.898216	0.0272549	0		1	PXF
Q8CB44;D3YUE7;D6RET7	Q8CB44;D3YUE7;D6RET7	1;1;1	1;1;1	1;1;1	GRAM domain-containing protein 4	Gramd4	>sp|Q8CB44|GRAM4_MOUSE GRAM domain-containing protein 4 OS=Mus musculus GN=Gramd4 PE=2 SV=1;>tr|D3YUE7|D3YUE7_MOUSE GRAM domain-containing protein 4 OS=Mus musculus GN=Gramd4 PE=4 SV=1;>tr|D6RET7|D6RET7_MOUSE GRAM domain-containing protein 4 OS=Mus musculu	3	1	1	1	2.7	72.263	8								1	7.6281e-05	NaN	NaN	NaN	#VALUE!			1		1	-1.13488	0.88115	-0.18254	0.0276698	0		0
D3YZZ5;E9Q7G1	D3YZZ5;E9Q7G1	6;6	6;6	6;6		Tmed7	>tr|D3YZZ5|D3YZZ5_MOUSE Protein Tmed7 OS=Mus musculus GN=Tmed7 PE=3 SV=1;>tr|E9Q7G1|E9Q7G1_MOUSE Protein Tmed7 OS=Mus musculus GN=Tmed7 PE=3 SV=1	2	6	6	6	29.5	25.2	3.68	5	5	1	1	1	1	3	2	1.1042e-48	0.80249	1.1831	68.335	0.242572			0.172924		0.292272	1.66643	1.66643	0.736761	0.0276903	0		0
Q3TXS7;J3QN38;D6RGR5	Q3TXS7	33;4;1	33;4;1	33;4;1	26S proteasome non-ATPase regulatory subunit 1	Psmd1	>sp|Q3TXS7|PSMD1_MOUSE 26S proteasome non-ATPase regulatory subunit 1 OS=Mus musculus GN=Psmd1 PE=1 SV=1	3	33	33	33	43.8	105.73	4.54	11	16	19	20	15	12	15	17	0	0.76216	1.0434	45.246	0.0612923			0.642613		0.720906	-1.06553	0.9385	-0.0915712	0.0278452	0		0
Q3TXU5	Q3TXU5	1	1	1	Deoxyhypusine synthase	Dhps	>sp|Q3TXU5|DHYS_MOUSE Deoxyhypusine synthase OS=Mus musculus GN=Dhps PE=2 SV=2	1	1	1	1	3.5	40.642	5					1				0.0002478	NaN	NaN	NaN	#VALUE!			1		1	1.00714	1.00714	0.0102642	0.0278452	0		0
Q6PDL0	Q6PDL0	13	12	12	Cytoplasmic dynein 1 light intermediate chain 2	Dync1li2	>sp|Q6PDL0|DC1L2_MOUSE Cytoplasmic dynein 1 light intermediate chain 2 OS=Mus musculus GN=Dync1li2 PE=1 SV=2	1	13	12	12	38.4	54.218	4.39	5	1	4	2	4		2	5	2.5045e-73	1.0821	1.3872	21.252	0.472176			0.0139569		0.053044	1.85398	1.85398	0.890626	0.0278452	0		0
Q8BIE6-2;H3BIZ7;Q8BIE6;Q3TB04	Q8BIE6-2;H3BIZ7;Q8BIE6;Q3TB04	6;6;6;6	6;6;6;6	6;6;6;6	FERM domain-containing protein 4A	Frmd4a	>sp|Q8BIE6-2|FRM4A_MOUSE Isoform 2 of FERM domain-containing protein 4A OS=Mus musculus GN=Frmd4a;>tr|H3BIZ7|H3BIZ7_MOUSE FERM domain-containing protein 4A OS=Mus musculus GN=Frmd4a PE=4 SV=1;>sp|Q8BIE6|FRM4A_MOUSE FERM domain-containing protein 4A OS=Mus	4	6	6	6	11.8	116.46	6.22		1		1		2	2	3	3.2847e-28	0.22807	0.7888	89.68	-0.342269			0.368452		0.338949	-1.45561	0.686997	-0.541624	0.0278509	1	PXY	1	PXF
Q3TC46	Q3TC46	2	2	2	Protein PAT1 homolog 1	Patl1	>sp|Q3TC46|PATL1_MOUSE Protein PAT1 homolog 1 OS=Mus musculus GN=Patl1 PE=1 SV=2	1	2	2	2	5.6	86.769	5			1	1				1	1.1428e-07	NaN	NaN	NaN	#VALUE!			1		1	1.14045	1.14045	0.189603	0.0278509	1	PXY	2	PXF
Q8BHS3	Q8BHS3	5	5	5	Pre-mRNA-splicing factor RBM22	Rbm22	>sp|Q8BHS3|RBM22_MOUSE Pre-mRNA-splicing factor RBM22 OS=Mus musculus GN=Rbm22 PE=2 SV=1	1	5	5	5	17.6	46.895	4.25	1	2	1			3		1	8.286e-74	0.34214	0.9349	66.176	-0.097116			0.828623		0.840504	1.39587	1.39587	0.481165	0.0278509	0		0
Q8BGK5	Q8BGK5	1	1	1	Solute carrier family 35 member F1	Slc35f1	>sp|Q8BGK5|S35F1_MOUSE Solute carrier family 35 member F1 OS=Mus musculus GN=Slc35f1 PE=2 SV=1	1	1	1	1	8.6	45.304	6.5						1	1		1.7855e-65	0.16761	0.58492	3.3974	-0.773689			0.120887		0.0223193	-1.93921	0.515674	-0.955469	0.0278807	0		0
Q9D4H1	Q9D4H1	3	3	3	Exocyst complex component 2	Exoc2	>sp|Q9D4H1|EXOC2_MOUSE Exocyst complex component 2 OS=Mus musculus GN=Exoc2 PE=1 SV=1	1	3	3	3	5.2	103.96	6		1						2	3.0046e-05	0.72146	0.98871	8.8346	-0.0163807			0.903754		0.952893	1.23626	1.23626	0.305982	0.0278807	0		0
Q8R2Y2;Q8R2Y2-2	Q8R2Y2;Q8R2Y2-2	5;5	5;5	5;5	Cell surface glycoprotein MUC18	Mcam	>sp|Q8R2Y2|MUC18_MOUSE Cell surface glycoprotein MUC18 OS=Mus musculus GN=Mcam PE=1 SV=1;>sp|Q8R2Y2-2|MUC18_MOUSE Isoform 2 of Cell surface glycoprotein MUC18 OS=Mus musculus GN=Mcam	2	5	5	5	8.2	71.545	4.4			2	1	1		1		2.8366e-12	0.29487	0.55205	82.963	-0.857129			0.0102097		0.0110264	-1.81448	0.551122	-0.859556	0.0280592	0		1	PXF
Q6PIP5	Q6PIP5	14	14	14	NudC domain-containing protein 1	Nudcd1	>sp|Q6PIP5|NUDC1_MOUSE NudC domain-containing protein 1 OS=Mus musculus GN=Nudcd1 PE=2 SV=2	1	14	14	14	35.4	66.704	4.33	4	3	3	2	2	5	3	2	6.5473e-85	0.26736	0.78576	80.68	-0.347839			0.139528		0.330354	-1.43194	0.698353	-0.517971	0.0281088	1	PXY	0
Q8BTV2;Q8BTV2-2	Q8BTV2;Q8BTV2-2	5;5	5;5	5;5	Cleavage and polyadenylation specificity factor subunit 7	Cpsf7	>sp|Q8BTV2|CPSF7_MOUSE Cleavage and polyadenylation specificity factor subunit 7 OS=Mus musculus GN=Cpsf7 PE=1 SV=2;>sp|Q8BTV2-2|CPSF7_MOUSE Isoform 2 of Cleavage and polyadenylation specificity factor subunit 7 OS=Mus musculus GN=Cpsf7	2	5	5	5	13.2	52.01	3.44		4	3				2		4.2014e-38	0.52806	0.78969	39.023	-0.340642			0.317311		0.341486	-1.3391	0.74677	-0.421264	0.0281088	0		0
Q7TQK5;E9QAD4	Q7TQK5;E9QAD4	7;7	7;7	7;7	Coiled-coil domain-containing protein 93	Ccdc93	>sp|Q7TQK5|CCD93_MOUSE Coiled-coil domain-containing protein 93 OS=Mus musculus GN=Ccdc93 PE=2 SV=1;>tr|E9QAD4|E9QAD4_MOUSE Coiled-coil domain-containing protein 93 OS=Mus musculus GN=Ccdc93 PE=4 SV=1	2	7	7	7	13.2	72.602	4.29	2		2	5	2		2	1	6.1915e-35	0.65529	0.99313	82.809	-0.00994552			0.863988		0.933233	1.41377	1.41377	0.499547	0.028298	0		0
D3YVW2;Q8BXA1;F6RUD1	D3YVW2;Q8BXA1	6;4;2	6;4;2	6;4;2	Golgi integral membrane protein 4	Golim4	>tr|D3YVW2|D3YVW2_MOUSE Golgi integral membrane protein 4 OS=Mus musculus GN=Golim4 PE=4 SV=1;>sp|Q8BXA1|GOLI4_MOUSE Golgi integral membrane protein 4 OS=Mus musculus GN=Golim4 PE=1 SV=1	3	6	6	6	13.6	79.904	5	3	1			2	5	2	2	5.2438e-136	0.43033	0.74616	27.139	-0.422443			0.221134		0.228915	-1.43095	0.698836	-0.516973	0.0283157	0		0
Q8BVE8-2;Q8BVE8;D3Z3E0;D3Z3E4;F6Y765;D3Z229	Q8BVE8-2;Q8BVE8;D3Z3E0;D3Z3E4;F6Y765;D3Z229	1;1;1;1;1;1	1;1;1;1;1;1	1;1;1;1;1;1	Probable histone-lysine N-methyltransferase NSD2	Whsc1	>sp|Q8BVE8-2|NSD2_MOUSE Isoform 2 of Histone-lysine N-methyltransferase NSD2 OS=Mus musculus GN=Whsc1;>sp|Q8BVE8|NSD2_MOUSE Histone-lysine N-methyltransferase NSD2 OS=Mus musculus GN=Whsc1 PE=1 SV=2;>tr|D3Z3E0|D3Z3E0_MOUSE Histone-lysine N-methyltransferas	6	1	1	1	1	152.38	6						1			0.00033621	NaN	NaN	NaN	#VALUE!			1		1	-1.10221	0.907268	-0.140399	0.0285649	1	PXY	0
Q61739;Q61739-2;F6VSK8	Q61739;Q61739-2;F6VSK8	18;18;10	18;18;10	18;18;10	Integrin alpha-6;Integrin alpha-6 heavy chain;Integrin alpha-6 light chain	Itga6	>sp|Q61739|ITA6_MOUSE Integrin alpha-6 OS=Mus musculus GN=Itga6 PE=1 SV=3;>sp|Q61739-2|ITA6_MOUSE Isoform Alpha-6X1A of Integrin alpha-6 OS=Mus musculus GN=Itga6;>tr|F6VSK8|F6VSK8_MOUSE Integrin alpha-6 (Fragment) OS=Mus musculus GN=Itga6 PE=3 SV=1	3	18	18	18	24	122.16	4.57	6	1	5	3	3	2	5	5	7.9749e-84	0.56934	0.81837	85.174	-0.289175			0.426432		0.427934	-1.55942	0.641264	-0.64101	0.0285835	1	PXY	1	PXF
Q9CQC9	Q9CQC9	5	2	2	GTP-binding protein SAR1b	Sar1b	>sp|Q9CQC9|SAR1B_MOUSE GTP-binding protein SAR1b OS=Mus musculus GN=Sar1b PE=1 SV=1	1	5	2	2	30.8	22.382	7.5							1	1	9.8765e-19	0.25353	0.32741	107.61	-1.61083			0.00957903	+	1.15602e-06	-1.54575	0.646935	-0.628307	0.0285835	0		0
Q80T21	Q80T21	1	1	1	ADAMTS-like protein 4	Adamtsl4	>sp|Q80T21|ATL4_MOUSE ADAMTS-like protein 4 OS=Mus musculus GN=Adamtsl4 PE=2 SV=1	1	1	1	1	1.8	113.22	1	1								7.4994e-06	NaN	NaN	NaN	#VALUE!			1		1	2.79628	2.79628	1.48351	0.02866	0		0
P70280	P70280	1	1	1	Vesicle-associated membrane protein 7	Vamp7	>sp|P70280|VAMP7_MOUSE Vesicle-associated membrane protein 7 OS=Mus musculus GN=Vamp7 PE=1 SV=1	1	1	1	1	5.5	24.967	5					2				1.7099e-06	1.3194	1.6775	11.999	0.746313			0.113008		0.00281794	1.26199	1.26199	0.3357	0.0287833	0		0
Q9D0F9;A2CEK3	Q9D0F9;A2CEK3	20;19	20;19	20;19	Phosphoglucomutase-1	Pgm1;Pgm2	>sp|Q9D0F9|PGM1_MOUSE Phosphoglucomutase-1 OS=Mus musculus GN=Pgm1 PE=1 SV=4;>tr|A2CEK3|A2CEK3_MOUSE Phosphoglucomutase-2 OS=Mus musculus GN=Pgm2 PE=3 SV=1	2	20	20	20	46.6	61.417	4.88	5	6	7	3	7	14	14	2	2.7602e-174	0.51843	0.75347	37.618	-0.408378			0.0826202		0.246113	1.34205	1.34205	0.424438	0.0287833	0		0
P57080	P57080	2	2	2	Ubiquitin carboxyl-terminal hydrolase 25	Usp25	>sp|P57080|UBP25_MOUSE Ubiquitin carboxyl-terminal hydrolase 25 OS=Mus musculus GN=Usp25 PE=1 SV=2	1	2	2	2	2.7	121.42	6				1				1	1.1799e-07	1.0052	2.1975	20.671	1.13586			0.0189927	+	7.38252e-06	1.59812	1.59812	0.676376	0.0289609	1	PXY	0
Q3TJD7;Q8BVJ7;B8JJB3;Q3TJD7-2;Q3TJD7-3;B8JJB2;B8JJB1	Q3TJD7;Q8BVJ7	14;7;5;5;5;5;2	14;7;5;5;5;5;2	14;7;5;5;5;5;2	PDZ and LIM domain protein 7	Pdlim7	>sp|Q3TJD7|PDLI7_MOUSE PDZ and LIM domain protein 7 OS=Mus musculus GN=Pdlim7 PE=2 SV=1;>tr|Q8BVJ7|Q8BVJ7_MOUSE PDZ and LIM domain 7, isoform CRA_f OS=Mus musculus GN=Pdlim7 PE=2 SV=1	7	14	14	14	43.8	50.118	4.41	6	4	1	6	5	4	4	4	2.0734e-81	0.82636	1.311	51.506	0.390668			0.0388905		0.104875	1.4797	1.4797	0.565305	0.0290564	1	PXY	0
Q61666	Q61666	1	1	1	Protein HIRA	Hira	>sp|Q61666|HIRA_MOUSE Protein HIRA OS=Mus musculus GN=Hira PE=1 SV=3	1	1	1	1	1.8	111.77	3			1						6.8772e-05	NaN	NaN	NaN	#VALUE!			1		1	1.04525	1.04525	0.063848	0.0290817	0		0
Q63850;G3UZB1	Q63850	11;1	11;1	11;1	Nuclear pore glycoprotein p62	Nup62	>sp|Q63850|NUP62_MOUSE Nuclear pore glycoprotein p62 OS=Mus musculus GN=Nup62 PE=1 SV=2	2	11	11	11	27.8	53.254	5.15	2	2	4	3	2	4	5	5	1.0909e-116	0.46276	0.85631	46.376	-0.223795			0.459244		0.554265	-1.7013	0.587786	-0.766638	0.0291656	0		0
Q99MR1	Q99MR1	1	1	1	PERQ amino acid-rich with GYF domain-containing protein 1	Gigyf1	>sp|Q99MR1|PERQ1_MOUSE PERQ amino acid-rich with GYF domain-containing protein 1 OS=Mus musculus GN=Gigyf1 PE=1 SV=2	1	1	1	1	1.2	116.24	6						1			0.00081848	NaN	NaN	NaN	#VALUE!			1		1	1.21386	1.21386	0.279602	0.0291656	0		0
D3Z5N6;Q61103;F8WIP7;D3YY44;Q9QX66-2;Q9QX66;D3YYG6;Q9QX66-3;F6YKQ9	D3Z5N6;Q61103	7;7;2;1;1;1;1;1;1	7;7;2;1;1;1;1;1;1	7;7;2;1;1;1;1;1;1	Zinc finger protein ubi-d4	Dpf2	>tr|D3Z5N6|D3Z5N6_MOUSE Zinc finger protein ubi-d4 OS=Mus musculus GN=Dpf2 PE=4 SV=1;>sp|Q61103|REQU_MOUSE Zinc finger protein ubi-d4 OS=Mus musculus GN=Dpf2 PE=1 SV=1	9	7	7	7	25.7	45.854	5.1		1	2		4		1	2	3.6285e-25	0.53275	1.1381	110.82	0.186627			0.274749		0.401812	1.62053	1.62053	0.696466	0.02922	0		0
Q9CY34	Q9CY34	2	2	2	NEDD8-conjugating enzyme UBE2F	Ube2f	>sp|Q9CY34|UB2FA_MOUSE NEDD8-conjugating enzyme UBE2F OS=Mus musculus GN=Ube2f PE=1 SV=1	1	2	2	2	14.6	21.11	2.6	3			1		1			2.1818e-18	0.24788	0.85127	101.67	-0.232311			0.56398		0.536833	1.71093	1.71093	0.774781	0.0296232	0		0
Q9CW79;Q9CW79-2	Q9CW79;Q9CW79-2	2;2	2;2	2;2	Golgin subfamily A member 1	Golga1	>sp|Q9CW79|GOGA1_MOUSE Golgin subfamily A member 1 OS=Mus musculus GN=Golga1 PE=1 SV=2;>sp|Q9CW79-2|GOGA1_MOUSE Isoform 2 of Golgin subfamily A member 1 OS=Mus musculus GN=Golga1	2	2	2	2	3.3	87.337	7.5							1	1	2.9067e-26	NaN	NaN	NaN	#VALUE!			1		1	-1.46189	0.684046	-0.547835	0.0297398	0		0
Q8BIF0;A2AP74;Q8BIF0-2;I7HJQ8	Q8BIF0;A2AP74;Q8BIF0-2;I7HJQ8	2;2;2;2	2;2;2;2	2;2;2;2	CD99 antigen-like protein 2	Cd99l2	>sp|Q8BIF0|C99L2_MOUSE CD99 antigen-like protein 2 OS=Mus musculus GN=Cd99l2 PE=1 SV=1;>tr|A2AP74|A2AP74_MOUSE CD99 antigen-like protein 2 OS=Mus musculus GN=Cd99l2 PE=4 SV=1;>sp|Q8BIF0-2|C99L2_MOUSE Isoform 2 of CD99 antigen-like protein 2 OS=Mus musculus	4	2	2	2	14.3	25.463	6.25						3	1		1.2264e-11	0.53914	0.86924	23.946	-0.202174			0.751969		0.599726	1.11871	1.11871	0.161836	0.0297398	0		0
Q9CZU6;Q80X68	Q9CZU6;Q80X68	11;7	11;7	11;7	Citrate synthase, mitochondrial;Citrate synthase	Cs;Csl	>sp|Q9CZU6|CISY_MOUSE Citrate synthase, mitochondrial OS=Mus musculus GN=Cs PE=1 SV=1;>tr|Q80X68|Q80X68_MOUSE Citrate synthase OS=Mus musculus GN=Csl PE=1 SV=1	2	11	11	11	28.4	51.736	3.6	12	9	11	3	3	1	4	7	9.2786e-136	0.56978	1.1037	24.433	0.142348			0.411233		0.503873	1.13835	1.13835	0.186944	0.0297398	0		0
Q8BGB5	Q8BGB5	1	1	1	LIM domain-containing protein 2	Limd2	>sp|Q8BGB5|LIMD2_MOUSE LIM domain-containing protein 2 OS=Mus musculus GN=Limd2 PE=2 SV=1	1	1	1	1	13.3	14.237	6						1			0.00087496	NaN	NaN	NaN	#VALUE!			1		1	1.26779	1.26779	0.342316	0.0297398	0		0
Q66GT5	Q66GT5	1	1	1	Protein-tyrosine phosphatase mitochondrial 1	Ptpmt1	>sp|Q66GT5|PTPM1_MOUSE Phosphatidylglycerophosphatase and protein-tyrosine phosphatase 1 OS=Mus musculus GN=Ptpmt1 PE=1 SV=1	1	1	1	1	6.7	21.942	3			1						0.0011001	NaN	NaN	NaN	#VALUE!			1		1	1.27936	1.27936	0.355422	0.0297398	0		0
Q9Z0N1;Q9Z0N2;A2AAW9	Q9Z0N1;Q9Z0N2;A2AAW9	18;12;12	18;12;12	18;12;12	Eukaryotic translation initiation factor 2 subunit 3, X-linked;Eukaryotic translation initiation factor 2 subunit 3, Y-linked	Eif2s3x;Eif2s3y	>sp|Q9Z0N1|IF2G_MOUSE Eukaryotic translation initiation factor 2 subunit 3, X-linked OS=Mus musculus GN=Eif2s3x PE=1 SV=2;>sp|Q9Z0N2|IF2H_MOUSE Eukaryotic translation initiation factor 2 subunit 3, Y-linked OS=Mus musculus GN=Eif2s3y PE=2 SV=2;>tr|A2AAW9|A	3	18	18	18	48.3	51.065	4.85	7	10	5	12	10	14	9	12	0	0.62343	0.93687	51.8	-0.0940792			0.595991		0.847823	-1.39034	0.719249	-0.475438	0.0298555	0		0
O35127	O35127	5	5	5	Protein C10	Grcc10	>sp|O35127|C10_MOUSE Protein C10 OS=Mus musculus GN=Grcc10 PE=2 SV=1	1	5	5	5	67.5	13.194	5.46			1	3	3	2	3	1	1.2153e-38	0.49897	0.65695	43.618	-0.606145			0.0740833		0.07691	-1.25883	0.794388	-0.332083	0.0298555	0		0
O70310	O70310	9	9	5	Glycylpeptide N-tetradecanoyltransferase 1	Nmt1	>sp|O70310|NMT1_MOUSE Glycylpeptide N-tetradecanoyltransferase 1 OS=Mus musculus GN=Nmt1 PE=1 SV=1	1	9	9	5	24.6	56.888	4.34	2	8	3		5	4	6	1	5.4205e-88	0.76074	1.1264	29.902	0.171719			0.304522		0.434709	1.42634	1.42634	0.512318	0.0298555	0		1	PXF
Q64127;Q64127-2;E9Q1U8	Q64127;Q64127-2;E9Q1U8	2;2;1	2;2;1	2;2;1	Transcription intermediary factor 1-alpha	Trim24	>sp|Q64127|TIF1A_MOUSE Transcription intermediary factor 1-alpha OS=Mus musculus GN=Trim24 PE=1 SV=1;>sp|Q64127-2|TIF1A_MOUSE Isoform Short of Transcription intermediary factor 1-alpha OS=Mus musculus GN=Trim24;>tr|E9Q1U8|E9Q1U8_MOUSE Transcription interme	3	2	2	2	3.6	116.66	6.5					1			1	5.4781e-06	NaN	NaN	NaN	#VALUE!			1		1	-1.12088	0.892156	-0.164632	0.0301259	1	PXY	0
Q3U466;D6RE34	Q3U466;D6RE34	1;1	1;1	1;1		Cln6	>tr|Q3U466|Q3U466_MOUSE Protein Cln6 OS=Mus musculus GN=Cln6 PE=2 SV=1;>tr|D6RE34|D6RE34_MOUSE Protein Cln6 OS=Mus musculus GN=Cln6 PE=4 SV=1	2	1	1	1	5.5	35.859	6						1			1.882e-09	NaN	NaN	NaN	#VALUE!			1		1	-1.00114	0.998861	-0.00164374	0.0301259	0		0
Q5SSW2	Q5SSW2	8	8	8	Proteasome activator complex subunit 4	Psme4	>sp|Q5SSW2|PSME4_MOUSE Proteasome activator complex subunit 4 OS=Mus musculus GN=Psme4 PE=1 SV=1	1	8	8	8	7.1	211.19	4.18		2	2	2	3	1	1		1.6497e-59	0.32569	0.63964	73.427	-0.644668			0.0544336		0.0590872	-1.31509	0.760404	-0.395162	0.0301436	0		1	PXF
P48410;A2ALN0	P48410;A2ALN0	6;4	6;4	5;4	ATP-binding cassette sub-family D member 1	Abcd1	>sp|P48410|ABCD1_MOUSE ATP-binding cassette sub-family D member 1 OS=Mus musculus GN=Abcd1 PE=1 SV=1;>tr|A2ALN0|A2ALN0_MOUSE ATP-binding cassette sub-family D member 1 OS=Mus musculus GN=Abcd1 PE=4 SV=1	2	6	6	5	11.3	81.858	5.56	1		1	1		2	2	2	1.5467e-30	0.46738	0.8287	28.207	-0.271078			0.489805		0.461123	-1.57578	0.634606	-0.656066	0.0301468	0		1	PXF
O35841	O35841	13	13	13	Apoptosis inhibitor 5	Api5	>sp|O35841|API5_MOUSE Apoptosis inhibitor 5 OS=Mus musculus GN=Api5 PE=1 SV=2	1	13	13	13	31.2	56.784	4.35	8	4		12	1	12	2	4	3.1319e-89	0.61168	0.83232	25.826	-0.26479			0.363063		0.472983	-1.40811	0.710172	-0.49376	0.0301468	1	PXY	1	PXF
F6Z9A1;Q6P7W0;Q6P7W0-2;H3BK32	F6Z9A1;Q6P7W0;Q6P7W0-2;H3BK32	1;1;1;1	1;1;1;1	1;1;1;1	Sentrin-specific protease 6	Senp6	>tr|F6Z9A1|F6Z9A1_MOUSE Sentrin-specific protease 6 OS=Mus musculus GN=Senp6 PE=4 SV=2;>sp|Q6P7W0|SENP6_MOUSE Sentrin-specific protease 6 OS=Mus musculus GN=Senp6 PE=2 SV=3;>sp|Q6P7W0-2|SENP6_MOUSE Isoform 2 of Sentrin-specific protease 6 OS=Mus musculus G	4	1	1	1	2	127.87	5					1				0.0031642	NaN	NaN	NaN	#VALUE!			1		1	1.08641	1.08641	0.119569	0.0301468	0		1	PXF
E9PX68;E9Q585;E9Q1Q0	E9PX68;E9Q585;E9Q1Q0	5;5;5	5;5;5	5;5;5		Slc4a1ap	>tr|E9PX68|E9PX68_MOUSE Protein Slc4a1ap OS=Mus musculus GN=Slc4a1ap PE=4 SV=1;>tr|E9Q585|E9Q585_MOUSE Protein Slc4a1ap OS=Mus musculus GN=Slc4a1ap PE=4 SV=1;>tr|E9Q1Q0|E9Q1Q0_MOUSE Protein Slc4a1ap OS=Mus musculus GN=Slc4a1ap PE=4 SV=1	3	5	5	5	14.1	82.886	5.33	1		2			2	3	1	5.7353e-24	0.30692	0.78964	41.15	-0.340733			0.317176		0.341343	1.20859	1.20859	0.273325	0.0301468	0		0
E9Q718;Q9R0B9	E9Q718;Q9R0B9	26;25	26;25	26;25	Procollagen-lysine,2-oxoglutarate 5-dioxygenase 2	Plod2	>tr|E9Q718|E9Q718_MOUSE Procollagen-lysine,2-oxoglutarate 5-dioxygenase 2 OS=Mus musculus GN=Plod2 PE=4 SV=1;>sp|Q9R0B9|PLOD2_MOUSE Procollagen-lysine,2-oxoglutarate 5-dioxygenase 2 OS=Mus musculus GN=Plod2 PE=2 SV=2	2	26	26	26	40.8	86.9	4.39	15	11	11	12	12	11	7	15	0	0.91489	1.1933	42.521	0.254957			0.0570599		0.27103	1.31566	1.31566	0.395787	0.0301468	0		0
E9QKD1;Q3UHX0	E9QKD1;Q3UHX0	2;1	2;1	2;1	Nucleolar protein 8	Nol8	>tr|E9QKD1|E9QKD1_MOUSE Nucleolar protein 8 OS=Mus musculus GN=Nol8 PE=4 SV=1;>sp|Q3UHX0|NOL8_MOUSE Nucleolar protein 8 OS=Mus musculus GN=Nol8 PE=1 SV=2	2	2	2	2	2.6	130.66	5	1						2		5.376e-08	0.23385	0.67872	3.3206	-0.559112			0.407686		0.104364	1.56279	1.56279	0.644124	0.0301468	0		0
A2AUK5;Q9Z2H5;A2AUK8;Q9Z2H5-2;Q9Z2H5-3;A2AUK7;E9PV14;A2AUK6	A2AUK5;Q9Z2H5;A2AUK8;Q9Z2H5-2;Q9Z2H5-3;A2AUK7;E9PV14;A2AUK6	4;4;4;4;4;4;3;3	2;2;2;2;2;2;1;1	2;2;2;2;2;2;1;1	Band 4.1-like protein 1	Epb4.1l1;Epb41l1	>tr|A2AUK5|A2AUK5_MOUSE Band 4.1-like protein 1 OS=Mus musculus GN=Epb4.1l1 PE=4 SV=1;>sp|Q9Z2H5|E41L1_MOUSE Band 4.1-like protein 1 OS=Mus musculus GN=Epb41l1 PE=1 SV=2;>tr|A2AUK8|A2AUK8_MOUSE Band 4.1-like protein 1 OS=Mus musculus GN=Epb4.1l1 PE=4 SV=1;	8	4	2	2	6.8	98.314	4.5			1			1			8.6497e-10	0.86311	1.1188	45.685	0.161952			0.657428		0.457079	1.04978	1.04978	0.070087	0.0301504	0		0
Q8BH07	Q8BH07	2	2	2	ADP-ribosylation factor-like protein 6-interacting protein 6	Arl6ip6	>sp|Q8BH07|AR6P6_MOUSE ADP-ribosylation factor-like protein 6-interacting protein 6 OS=Mus musculus GN=Arl6ip6 PE=1 SV=1	1	2	2	2	19.5	24.908	4.5		1					1		2.3795e-05	NaN	NaN	NaN	#VALUE!			1		1	-1.15046	0.869218	-0.202211	0.0301709	0		0
P70445	P70445	2	2	2	Eukaryotic translation initiation factor 4E-binding protein 2	Eif4ebp2	>sp|P70445|4EBP2_MOUSE Eukaryotic translation initiation factor 4E-binding protein 2 OS=Mus musculus GN=Eif4ebp2 PE=2 SV=1	1	2	2	2	35.8	12.898	4			1		1				4.9291e-06	0.19217	0.37534	65.487	-1.41373			0.0238011	+	2.08095e-05	-2.3453	0.426385	-1.22977	0.0303525	0		0
P80315;G5E839;G3UYW5	P80315;G5E839	24;22;2	24;22;2	24;22;2	T-complex protein 1 subunit delta	Cct4	>sp|P80315|TCPD_MOUSE T-complex protein 1 subunit delta OS=Mus musculus GN=Cct4 PE=1 SV=3;>tr|G5E839|G5E839_MOUSE T-complex protein 1 subunit delta OS=Mus musculus GN=Cct4 PE=3 SV=1	3	24	24	24	54.4	58.066	4.75	9	12	17	7	27	14	17	12	0	0.75232	1.0149	37.385	0.0213376			0.867205		0.838457	-1.112	0.899281	-0.153157	0.0304694	0		0
Q9CU62;S4R179	Q9CU62	28;1	28;1	28;1	Structural maintenance of chromosomes protein 1A	Smc1a	>sp|Q9CU62|SMC1A_MOUSE Structural maintenance of chromosomes protein 1A OS=Mus musculus GN=Smc1a PE=1 SV=4	2	28	28	28	31.3	143.23	4.18	8	4	6	11	6	9	5	2	8.0304e-216	0.73272	0.97429	39.537	-0.0375768			0.972869		0.98573	-1.79694	0.556502	-0.845542	0.0305853	0		0
Q9DBU3	Q9DBU3	1	1	1	Serine/threonine-protein kinase RIO3	Riok3	>sp|Q9DBU3|RIOK3_MOUSE Serine/threonine-protein kinase RIO3 OS=Mus musculus GN=Riok3 PE=1 SV=3	1	1	1	1	3.5	58.704	6						1			0.00054331	NaN	NaN	NaN	#VALUE!			1		1	1.39413	1.39413	0.479365	0.0305853	0		0
Q8BIJ7	Q8BIJ7	4	4	4	RUN and FYVE domain-containing protein 1	Rufy1	>sp|Q8BIJ7|RUFY1_MOUSE RUN and FYVE domain-containing protein 1 OS=Mus musculus GN=Rufy1 PE=1 SV=1	1	4	4	4	8.7	80.376	5.5			2					2	1.6772e-10	0.33905	1.0887	349.16	0.122606			0.694461		0.553433	1.64532	1.64532	0.718368	0.0305853	1	PXY	0
Q8BFR4	Q8BFR4	12	12	12	N-acetylglucosamine-6-sulfatase	Gns	>sp|Q8BFR4|GNS_MOUSE N-acetylglucosamine-6-sulfatase OS=Mus musculus GN=Gns PE=2 SV=1	1	12	12	12	28.5	61.174	4.43	6	4	3	3	1	2	7	4	6.1567e-75	0.45435	1.2105	39.637	0.275603			0.128625		0.238019	-1.84367	0.542396	-0.88258	0.0306267	0		0
Q08EB6;E9Q8N5;Q8BRT1;F7DCH5;Q8BRT1-5;Q8BRT1-6	Q08EB6;E9Q8N5;Q8BRT1;F7DCH5	7;7;7;6;1;1	6;6;6;5;1;1	6;6;6;5;1;1	CLIP-associating protein 2	Clasp2	>tr|Q08EB6|Q08EB6_MOUSE CLIP associating protein 2 OS=Mus musculus GN=Clasp2 PE=2 SV=1;>tr|E9Q8N5|E9Q8N5_MOUSE CLIP-associating protein 2 OS=Mus musculus GN=Clasp2 PE=4 SV=1;>sp|Q8BRT1|CLAP2_MOUSE CLIP-associating protein 2 OS=Mus musculus GN=Clasp2 PE=1 S	6	7	6	6	8.2	140.88	3.67	4			1	1	2		1	2.5113e-20	0.36361	0.75694	73.667	-0.401749			0.454872		0.254525	1.30545	1.30545	0.384547	0.0306553	0		0
E9QJT5;P56376;Q8BMV3	E9QJT5;P56376	4;4;1	4;4;1	4;4;1	Acylphosphatase;Acylphosphatase-1	Acyp1	>tr|E9QJT5|E9QJT5_MOUSE Acylphosphatase OS=Mus musculus GN=Acyp1 PE=3 SV=1;>sp|P56376|ACYP1_MOUSE Acylphosphatase-1 OS=Mus musculus GN=Acyp1 PE=2 SV=2	3	4	4	4	26.8	17.344	3.5	2		1	2				1	8.3953e-17	0.35683	1.0827	22.731	0.114634			0.643539		0.574105	1.30721	1.30721	0.386491	0.0306553	0		0
Q8K1J6;Q8K1J6-2	Q8K1J6	12;5	12;5	12;5	CCA tRNA nucleotidyltransferase 1, mitochondrial	Trnt1	>sp|Q8K1J6|TRNT1_MOUSE CCA tRNA nucleotidyltransferase 1, mitochondrial OS=Mus musculus GN=Trnt1 PE=2 SV=1	2	12	12	12	39.6	49.895	4.97	3	5		4	5	6	6	4	2.088e-89	0.67438	0.95401	56.037	-0.0679237			0.923678		0.911343	-1.2901	0.775134	-0.367483	0.0307099	0		2	PXF
Q60709;Q06335;Q06335-2	Q60709;Q06335;Q06335-2	2;1;1	2;1;1	2;1;1	Amyloid-like protein 2	Aplp2	>tr|Q60709|Q60709_MOUSE Amyloid-like protein 2 OS=Mus musculus GN=Aplp2 PE=2 SV=1;>sp|Q06335|APLP2_MOUSE Amyloid-like protein 2 OS=Mus musculus GN=Aplp2 PE=1 SV=4;>sp|Q06335-2|APLP2_MOUSE Isoform 2 of Amyloid-like protein 2 OS=Mus musculus GN=Aplp2	3	2	2	2	3.5	85.247	6.5						1	1		7.0422e-09	0.87711	1.1857	26.393	0.245739			0.206483		0.286736	1.12452	1.12452	0.169309	0.0307221	0		0
E9PYV1;E9PUR6;P06537-2;P06537;P06537-4;P06537-3;E9Q310	E9PYV1;E9PUR6;P06537-2;P06537;P06537-4;P06537-3;E9Q310	2;2;2;2;2;2;1	2;2;2;2;2;2;1	2;2;2;2;2;2;1	Glucocorticoid receptor	Nr3c1	>tr|E9PYV1|E9PYV1_MOUSE Glucocorticoid receptor OS=Mus musculus GN=Nr3c1 PE=3 SV=1;>tr|E9PUR6|E9PUR6_MOUSE Glucocorticoid receptor OS=Mus musculus GN=Nr3c1 PE=3 SV=1;>sp|P06537-2|GCR_MOUSE Isoform 2 of Glucocorticoid receptor OS=Mus musculus GN=Nr3c1;>sp|P	7	2	2	2	3.8	87.319	3.75		1		2	1				3.1151e-14	0.672	1.1107	33.156	0.151469			0.648164		0.481793	1.3429	1.3429	0.425352	0.0307221	0		0
Q8BGF6	Q8BGF6	2	2	2	ELMO domain-containing protein 2	Elmod2	>sp|Q8BGF6|ELMD2_MOUSE ELMO domain-containing protein 2 OS=Mus musculus GN=Elmod2 PE=2 SV=1	1	2	2	2	6.8	34.747	6						2			1.1534e-05	0.86586	1.9208	11.182	0.941707			0.0281601	+	0.000186216	2.20007	2.20007	1.13755	0.0309614	0		0
Q923T9;Q923T9-2;Q923T9-3	Q923T9;Q923T9-2;Q923T9-3	3;3;3	1;1;1	1;1;1	Calcium/calmodulin-dependent protein kinase type II subunit gamma	Camk2g	>sp|Q923T9|KCC2G_MOUSE Calcium/calmodulin-dependent protein kinase type II subunit gamma OS=Mus musculus GN=Camk2g PE=1 SV=1;>sp|Q923T9-2|KCC2G_MOUSE Isoform 2 of Calcium/calmodulin-dependent protein kinase type II subunit gamma OS=Mus musculus GN=Camk2g;>	3	3	1	1	7.6	59.606	7.5							1	1	1.6764e-16	0.70268	0.89031	24.092	-0.16762			0.863573		0.675669	-1.54036	0.649199	-0.623268	0.0310949	0		0
Q9DBH0	Q9DBH0	5	5	4	NEDD4-like E3 ubiquitin-protein ligase WWP2	Wwp2	>sp|Q9DBH0|WWP2_MOUSE NEDD4-like E3 ubiquitin-protein ligase WWP2 OS=Mus musculus GN=Wwp2 PE=1 SV=1	1	5	5	4	8.6	98.76	4.17	2				1	3			2.9645e-13	0.331	0.49445	40.683	-1.0161			0.00403609	+	0.0024338	-1.53331	0.652184	-0.616649	0.0310949	2	PXY	0
Q5SUE8;Q5SUE8-3;Q5SUE8-2	Q5SUE8;Q5SUE8-3;Q5SUE8-2	1;1;1	1;1;1	1;1;1	Ankyrin repeat domain-containing protein 40	Ankrd40	>sp|Q5SUE8|ANR40_MOUSE Ankyrin repeat domain-containing protein 40 OS=Mus musculus GN=Ankrd40 PE=1 SV=1;>sp|Q5SUE8-3|ANR40_MOUSE Isoform 3 of Ankyrin repeat domain-containing protein 40 OS=Mus musculus GN=Ankrd40;>sp|Q5SUE8-2|ANR40_MOUSE Isoform 2 of Ankyr	3	1	1	1	4.1	40.56	4				1					0.0015265	NaN	NaN	NaN	#VALUE!			1		1	-1.01853	0.981807	-0.0264885	0.0310949	0		0
Q00612;A3KG36;G3UWD6;P97324	Q00612;A3KG36	26;17;8;7	26;17;8;7	25;16;8;7	Glucose-6-phosphate 1-dehydrogenase X;Glucose-6-phosphate 1-dehydrogenase	G6pdx	>sp|Q00612|G6PD1_MOUSE Glucose-6-phosphate 1-dehydrogenase X OS=Mus musculus GN=G6pdx PE=1 SV=3;>tr|A3KG36|A3KG36_MOUSE Glucose-6-phosphate 1-dehydrogenase (Fragment) OS=Mus musculus GN=G6pdx PE=3 SV=1	4	26	26	25	65.4	59.262	4.78	6	9	7	7	17	14	7	9	0	0.25982	0.73708	35.872	-0.440107			0.012255		0.208552	-1.87937	0.532093	-0.910249	0.0312992	0		0
Q8K2C9	Q8K2C9	5	5	5	3-hydroxyacyl-CoA dehydratase 3	ptplad1	>sp|Q8K2C9|HACD3_MOUSE Very-long-chain (3R)-3-hydroxyacyl-[acyl-carrier protein] dehydratase 3 OS=Mus musculus GN=ptplad1 PE=1 SV=2	1	5	5	5	18.8	43.131	4.23	2			6	3	1		1	1.8451e-44	0.44942	0.68663	87.233	-0.542395			0.1138		0.115817	-1.40302	0.712748	-0.488536	0.0312992	0		0
G3X957;O35711;O35711-2;O35711-4	G3X957;O35711;O35711-2;O35711-4	11;11;11;10	9;9;9;8	9;9;9;8	Liprin-beta-2	Ppfibp2	>tr|G3X957|G3X957_MOUSE Liprin-beta-2 OS=Mus musculus GN=Ppfibp2 PE=4 SV=1;>sp|O35711|LIPB2_MOUSE Liprin-beta-2 OS=Mus musculus GN=Ppfibp2 PE=1 SV=3;>sp|O35711-2|LIPB2_MOUSE Isoform 2 of Liprin-beta-2 OS=Mus musculus GN=Ppfibp2;>sp|O35711-4|LIPB2_MOUSE Iso	4	11	9	9	18.5	98.652	5.36	1	1			4	1	2	2	4.4237e-48	0.28216	0.6939	23.311	-0.5272			0.117207		0.127065	-1.37767	0.725863	-0.46223	0.0312992	1	PXY	0
Q9DBV4;A2AD97	Q9DBV4;A2AD97	6;5	6;5	6;5	Matrix-remodeling-associated protein 8	Mxra8	>sp|Q9DBV4|MXRA8_MOUSE Matrix-remodeling-associated protein 8 OS=Mus musculus GN=Mxra8 PE=2 SV=1;>tr|A2AD97|A2AD97_MOUSE Matrix-remodeling-associated protein 8 (Fragment) OS=Mus musculus GN=Mxra8 PE=4 SV=1	2	6	6	6	15.6	49.75	4.25	2	1	1		1		2	1	4.0841e-33	0.39805	1.0832	126.79	0.1153			0.447755		0.572364	1.55339	1.55339	0.63542	0.0312992	0		0
P28828	P28828	1	1	1	Receptor-type tyrosine-protein phosphatase mu	Ptprm	>sp|P28828|PTPRM_MOUSE Receptor-type tyrosine-protein phosphatase mu OS=Mus musculus GN=Ptprm PE=2 SV=2	1	1	1	1	1.2	163.65	7							1		0.0012034	NaN	NaN	NaN	#VALUE!			1		1	1.04637	1.04637	0.0653931	0.0313097	0		0
O09172;H3BJA3;F6VNW5	O09172;H3BJA3;F6VNW5	3;3;2	3;3;2	3;3;2	Glutamate--cysteine ligase regulatory subunit	Gclm	>sp|O09172|GSH0_MOUSE Glutamate--cysteine ligase regulatory subunit OS=Mus musculus GN=Gclm PE=2 SV=1;>tr|H3BJA3|H3BJA3_MOUSE Glutamate--cysteine ligase regulatory subunit (Fragment) OS=Mus musculus GN=Gclm PE=4 SV=1;>tr|F6VNW5|F6VNW5_MOUSE Glutamate--cyst	3	3	3	3	16.1	30.534	4.67	1		3		2		2	1	5.3395e-34	0.29996	1.0144	20.714	0.0206267			0.765719		0.84059	1.03086	1.03086	0.0438484	0.0314009	0		0
Q9JK48-2;Q9JK48	Q9JK48-2;Q9JK48	7;7	7;7	7;7	Endophilin-B1	Sh3glb1	>sp|Q9JK48-2|SHLB1_MOUSE Isoform 2 of Endophilin-B1 OS=Mus musculus GN=Sh3glb1;>sp|Q9JK48|SHLB1_MOUSE Endophilin-B1 OS=Mus musculus GN=Sh3glb1 PE=1 SV=1	2	7	7	7	21.2	43.238	4.79	1		1	4	4	2	1	1	1.338e-40	0.25555	0.8965	42.395	-0.157625			0.729716		0.698315	1.25726	1.25726	0.330283	0.0314204	0		0
E9PW37;E9PYD8;D3YUS5;Q3UHC7;B7ZD29;Q3UHC7-3;A2AUX3;Q3UHC7-4;A2AUX5;F6RK07;Q3UHC7-2;F6QQP6	E9PW37;E9PYD8;D3YUS5;Q3UHC7;B7ZD29;Q3UHC7-3;A2AUX3;Q3UHC7-4;A2AUX5;F6RK07;Q3UHC7-2;F6QQP6	1;1;1;1;1;1;1;1;1;1;1;1	1;1;1;1;1;1;1;1;1;1;1;1	1;1;1;1;1;1;1;1;1;1;1;1	Disabled homolog 2-interacting protein	Rasal2;Dab2ip	>tr|E9PW37|E9PW37_MOUSE Protein Rasal2 OS=Mus musculus GN=Rasal2 PE=4 SV=1;>tr|E9PYD8|E9PYD8_MOUSE Protein Rasal2 OS=Mus musculus GN=Rasal2 PE=4 SV=1;>tr|D3YUS5|D3YUS5_MOUSE Protein Rasal2 OS=Mus musculus GN=Rasal2 PE=4 SV=1;>sp|Q3UHC7|DAB2P_MOUSE Disabled	12	1	1	1	1.2	144.59	3			1						0.00015148	NaN	NaN	NaN	#VALUE!			1		1	1.09897	1.09897	0.136152	0.0314599	0		1	PXF
P59108	P59108	10	10	9	Copine-2	Cpne2	>sp|P59108|CPNE2_MOUSE Copine-2 OS=Mus musculus GN=Cpne2 PE=2 SV=1	1	10	10	9	25.2	61.035	5.13	1	1	2	1		7	2	1	1.8231e-36	0.28666	0.70434	43.997	-0.505656			0.13599		0.144447	-1.32912	0.752378	-0.410471	0.031551	0		0
Q6P5B5;Q9WVR4	Q6P5B5;Q9WVR4	19;13	17;12	16;11	Fragile X mental retardation syndrome-related protein 2	Fxr2	>tr|Q6P5B5|Q6P5B5_MOUSE Fragile X mental retardation syndrome-related protein 2 OS=Mus musculus GN=Fxr2 PE=2 SV=1;>sp|Q9WVR4|FXR2_MOUSE Fragile X mental retardation syndrome-related protein 2 OS=Mus musculus GN=Fxr2 PE=1 SV=1	2	19	17	16	40.5	74.252	4.74	5	5	2	6	3	2	2	10	1.6612e-191	0.22804	0.69365	87.123	-0.52772			0.0458947		0.126667	-1.55931	0.641309	-0.640908	0.0316916	0		0
Q64735;Q64735-2	Q64735;Q64735-2	1;1	1;1	1;1	Complement component receptor 1-like protein	Cr1l	>sp|Q64735|CR1L_MOUSE Complement component receptor 1-like protein OS=Mus musculus GN=Cr1l PE=1 SV=1;>sp|Q64735-2|CR1L_MOUSE Isoform 2 of Complement component receptor 1-like protein OS=Mus musculus GN=Cr1l	2	1	1	1	3.7	53.762	6						1			9.9416e-29	NaN	NaN	NaN	#VALUE!			1		1	1.00287	1.00287	0.0041346	0.0316916	2	PXY	0
E9Q652;Q8CGE9;D3Z0G5;D3Z0G7;D3Z0G6;E9Q1K7;Q3TTW9;D3YXA5	E9Q652;Q8CGE9;D3Z0G5;D3Z0G7;D3Z0G6;E9Q1K7;Q3TTW9;D3YXA5	1;1;1;1;1;1;1;1	1;1;1;1;1;1;1;1	1;1;1;1;1;1;1;1	Regulator of G-protein signaling 12	Rgs12	>tr|E9Q652|E9Q652_MOUSE Regulator of G-protein-signaling 12 OS=Mus musculus GN=Rgs12 PE=4 SV=1;>sp|Q8CGE9|RGS12_MOUSE Regulator of G-protein signaling 12 OS=Mus musculus GN=Rgs12 PE=1 SV=2;>tr|D3Z0G5|D3Z0G5_MOUSE Regulator of G-protein-signaling 12 OS=Mus	8	1	1	1	0.8	156.52	8								1	0.00059419	NaN	NaN	NaN	#VALUE!			1		1	1.09528	1.09528	0.1313	0.0316916	0		0
A5D6P2;G3XA13;Q99NH2;F6S7Z1;B7ZNY3;E0CXL4;E0CY24;E0CZ83;Q99NH2-2;E0CZE2;E0CXR8;F6TSJ9;E0CX45;Q99NH2-3;E9PYJ2;F6UGU7;Q99NH2-4;Q99NH2-5;Q4JJC0;F6TB42;E0CXD3;E0CYB6	A5D6P2;G3XA13;Q99NH2;F6S7Z1;B7ZNY3;E0CXL4;E0CY24;E0CZ83;Q99NH2-2;E0CZE2;E0CXR8;F6TSJ9;E0CX45;Q99NH2-3;E9PYJ2;F6UGU7;Q99NH2-4;Q99NH2-5;Q4JJC0	7;7;7;7;7;7;7;7;7;7;7;7;7;7;7;6;6;6;5;1;1;1	7;7;7;7;7;7;7;7;7;7;7;7;7;7;7;6;6;6;5;1;1;1	7;7;7;7;7;7;7;7;7;7;7;7;7;7;7;6;6;6;5;1;1;1	Partitioning defective 3 homolog	Pard3	>tr|A5D6P2|A5D6P2_MOUSE Par-3 (Partitioning defective 3) homolog (C. elegans) OS=Mus musculus GN=Pard3 PE=2 SV=1;>tr|G3XA13|G3XA13_MOUSE Par-3 (Partitioning defective 3) homolog (C. elegans) OS=Mus musculus GN=Pard3 PE=4 SV=1;>sp|Q99NH2|PARD3_MOUSE Partiti	22	7	7	7	7.1	149.08	5.88			2		1	2		3	3.4507e-33	0.59957	1.1906	187.76	0.251689			0.1975		0.276529	1.19329	1.19329	0.254945	0.0316916	0		0
E9Q238;E9Q944	E9Q238;E9Q944	3;2	2;2	2;2		Kank1	>tr|E9Q238|E9Q238_MOUSE Protein Kank1 OS=Mus musculus GN=Kank1 PE=4 SV=1;>tr|E9Q944|E9Q944_MOUSE Protein Kank1 (Fragment) OS=Mus musculus GN=Kank1 PE=4 SV=1	2	3	2	2	5.1	148.25	6				1				1	4.3817e-12	0.60304	1.3229	31.246	0.403704			0.359852		0.0945813	1.61968	1.61968	0.695709	0.0316916	0		1	PXF
Q68FE6	Q68FE6	1	1	1	Protein FAM65A	Fam65a	>sp|Q68FE6|FA65A_MOUSE Protein FAM65A OS=Mus musculus GN=Fam65a PE=1 SV=2	1	1	1	1	1.6	132.35	2		1							0.00011373	NaN	NaN	NaN	#VALUE!			1		1	-1.03823	0.963178	-0.0541261	0.0317224	0		0
Q6PAC3	Q6PAC3	2	2	2	DDB1- and CUL4-associated factor 13	Dcaf13	>sp|Q6PAC3|DCA13_MOUSE DDB1- and CUL4-associated factor 13 OS=Mus musculus GN=Dcaf13 PE=2 SV=2	1	2	2	2	7	51.456	3.33	1		1			1			1.0482e-08	0.723	1.1249	52.529	0.169797			0.619443		0.439062	1.16338	1.16338	0.218322	0.0317224	0		0
Q91VK1	Q91VK1	13	12	12	Basic leucine zipper and W2 domain-containing protein 2	Bzw2	>sp|Q91VK1|BZW2_MOUSE Basic leucine zipper and W2 domain-containing protein 2 OS=Mus musculus GN=Bzw2 PE=1 SV=1	1	13	12	12	37.7	48.063	4.92	3	3	6	3	7	3	3	8	1.9991e-108	0.40468	0.67847	34.457	-0.559643			0.0172817		0.104015	-1.553	0.643915	-0.635058	0.0317566	0		0
Q8R3K3	Q8R3K3	1	1	1	Pentatricopeptide repeat-containing protein 2	Ptcd2	>sp|Q8R3K3|PTCD2_MOUSE Pentatricopeptide repeat-containing protein 2, mitochondrial OS=Mus musculus GN=Ptcd2 PE=2 SV=1	1	1	1	1	3.1	43.843	4.33			2				1		0.001985	0.69524	0.89175	9.3661	-0.165289			0.81317		0.680926	-1.42804	0.70026	-0.514036	0.0317566	0		0
Q80VA0;Q80VA0-2	Q80VA0;Q80VA0-2	3;3	3;3	3;3	N-acetylgalactosaminyltransferase 7	Galnt7	>sp|Q80VA0|GALT7_MOUSE N-acetylgalactosaminyltransferase 7 OS=Mus musculus GN=Galnt7 PE=2 SV=2;>sp|Q80VA0-2|GALT7_MOUSE Isoform 2 of N-acetylgalactosaminyltransferase 7 OS=Mus musculus GN=Galnt7	2	3	3	3	5	75.418	3.33	1			1	1				3.5594e-09	0.24459	0.71182	13.84	-0.490416			0.347771		0.157805	-1.25634	0.795963	-0.329227	0.0317566	1	PXY	0
P51943;D6RIK7	P51943;D6RIK7	3;2	3;2	3;2	Cyclin-A2	Ccna2	>sp|P51943|CCNA2_MOUSE Cyclin-A2 OS=Mus musculus GN=Ccna2 PE=1 SV=2;>tr|D6RIK7|D6RIK7_MOUSE Cyclin-A2 OS=Mus musculus GN=Ccna2 PE=4 SV=1	2	3	3	3	12.1	47.269	3	1		1	2					2.3183e-10	0.92667	1.3918	27.271	0.476952			0.28973		0.0508317	-1.07538	0.929904	-0.104847	0.0317566	0		0
Q91VJ4	Q91VJ4	6	6	6	Serine/threonine-protein kinase 38	Stk38	>sp|Q91VJ4|STK38_MOUSE Serine/threonine-protein kinase 38 OS=Mus musculus GN=Stk38 PE=1 SV=1	1	6	6	6	21.7	54.174	3.33	2	1		1		2			1.0896e-18	0.71291	1.0452	13.24	0.063779			0.801258		0.713773	1.23186	1.23186	0.300838	0.0317566	0		0
Q5XJE5	Q5XJE5	4	4	4	RNA polymerase-associated protein LEO1	Leo1	>sp|Q5XJE5|LEO1_MOUSE RNA polymerase-associated protein LEO1 OS=Mus musculus GN=Leo1 PE=1 SV=2	1	4	4	4	8.7	75.596	5			1	1		1	1		4.5584e-13	0.29894	0.84201	31.725	-0.248091			0.677945		0.50528	1.23772	1.23772	0.307685	0.0317566	0		0
B9EHJ3;P39447	B9EHJ3;P39447	25;24	25;24	25;24	Tight junction protein ZO-1	Tjp1	>tr|B9EHJ3|B9EHJ3_MOUSE Tight junction protein ZO-1 OS=Mus musculus GN=Tjp1 PE=2 SV=1;>sp|P39447|ZO1_MOUSE Tight junction protein ZO-1 OS=Mus musculus GN=Tjp1 PE=1 SV=2	2	25	25	25	23.6	188.85	4.13	8	11	4	1	5	7	3	7	8.6447e-215	0.4344	1.1637	61.542	0.218719			0.162964		0.336259	1.52217	1.52217	0.606129	0.0317566	0		1	PXF
O08529	O08529	25	25	25	Calpain-2 catalytic subunit	Capn2	>sp|O08529|CAN2_MOUSE Calpain-2 catalytic subunit OS=Mus musculus GN=Capn2 PE=2 SV=4	1	25	25	25	43.9	79.871	4.48	10	8	10	13	13	9	8	10	0	0.66643	1.0732	54.081	0.101919			0.443749		0.607807	1.39642	1.39642	0.481733	0.0317848	0		0
Q8C147;Q8C147-2	Q8C147	6;1	4;1	4;1	Dedicator of cytokinesis protein 8	Dock8	>sp|Q8C147|DOCK8_MOUSE Dedicator of cytokinesis protein 8 OS=Mus musculus GN=Dock8 PE=1 SV=4	2	6	4	4	3.4	238.98	3.75	1	1		1				1	4.4489e-22	0.22653	0.47315	29.329	-1.07963			0.0890615	+	0.00125053	-1.94225	0.514867	-0.957729	0.0318579	1	PXY	1	PXF
Q8BGA9	Q8BGA9	1	1	1	Mitochondrial inner membrane protein OXA1L	Oxa1l	>sp|Q8BGA9|OXA1L_MOUSE Mitochondrial inner membrane protein OXA1L OS=Mus musculus GN=Oxa1l PE=2 SV=1	1	1	1	1	2.3	48.219	4.5		1					1		6.3807e-09	0.60108	0.77113	21.82	-0.374954			0.319627		0.290555	-1.22911	0.813597	-0.297614	0.0321744	0		0
Q9ESK9;E9PX56;F7CC56;F7CCJ3;E0CYY6;E0CZG6	Q9ESK9;E9PX56;F7CC56	5;4;3;1;1;1	5;4;3;1;1;1	5;4;3;1;1;1	RB1-inducible coiled-coil protein 1	Rb1cc1	>sp|Q9ESK9|RBCC1_MOUSE RB1-inducible coiled-coil protein 1 OS=Mus musculus GN=Rb1cc1 PE=1 SV=3;>tr|E9PX56|E9PX56_MOUSE RB1-inducible coiled-coil protein 1 (Fragment) OS=Mus musculus GN=Rb1cc1 PE=4 SV=1;>tr|F7CC56|F7CC56_MOUSE RB1-inducible coiled-coil prot	6	5	5	5	4.6	182.35	5			3			1	1	1	9.4079e-10	0.68679	0.95682	358.71	-0.0636805			0.790296		0.921712	1.24726	1.24726	0.318762	0.0321744	0		0
P63321	P63321	5	5	2	Ras-related protein Ral-A	Rala	>sp|P63321|RALA_MOUSE Ras-related protein Ral-A OS=Mus musculus GN=Rala PE=1 SV=1	1	5	5	2	25.2	23.553	4.64		3			5	1	2		1.6269e-17	0.79567	1.0348	28.928	0.049352			0.671164		0.755488	1.50419	1.50419	0.588987	0.0321744	0		0
P05201;F7ALS6	P05201	16;6	16;6	16;6	Aspartate aminotransferase, cytoplasmic	Got1	>sp|P05201|AATC_MOUSE Aspartate aminotransferase, cytoplasmic OS=Mus musculus GN=Got1 PE=1 SV=3	2	16	16	16	52.3	46.247	4.98	8	3	3	6	6	7	6	11	7.8834e-211	0.4661	0.81605	69.054	-0.293271			0.213178		0.42062	-1.95025	0.512755	-0.963659	0.0323848	0		0
P14069	P14069	2	2	2	Protein S100-A6	S100a6	>sp|P14069|S10A6_MOUSE Protein S100-A6 OS=Mus musculus GN=S100a6 PE=1 SV=3	1	2	2	2	10.1	10.051	6						3			1.5269e-05	0.31831	1.0736	8.1714	0.102457			0.490517		0.606364	1.36895	1.36895	0.45307	0.0323889	0		0
Q8BL66	Q8BL66	33	33	33	Early endosome antigen 1	Eea1	>sp|Q8BL66|EEA1_MOUSE Early endosome antigen 1 OS=Mus musculus GN=Eea1 PE=1 SV=2	1	33	33	33	30.6	160.91	4.59	6	9	6	10	7	5	11	7	1.8133e-197	0.91227	1.2019	54.488	0.265317			0.0909064		0.254093	1.39055	1.39055	0.475656	0.0323889	0		0
Q9D379;E9PWK1;F6YTS6;D3Z4M3	Q9D379;E9PWK1	30;29;13;7	30;29;13;7	30;29;13;7	Epoxide hydrolase 1	Ephx1	>sp|Q9D379|HYEP_MOUSE Epoxide hydrolase 1 OS=Mus musculus GN=Ephx1 PE=1 SV=2;>tr|E9PWK1|E9PWK1_MOUSE Epoxide hydrolase 1 OS=Mus musculus GN=Ephx1 PE=4 SV=1	4	30	30	30	70.5	52.576	4.51	10	16	25	6	13	17	10	17	0	0.87261	1.1254	39.365	0.170438			0.618449		0.437608	1.40163	1.40163	0.487106	0.0323889	0		0
Q99J08	Q99J08	4	4	4	SEC14-like protein 2	Sec14l2	>sp|Q99J08|S14L2_MOUSE SEC14-like protein 2 OS=Mus musculus GN=Sec14l2 PE=2 SV=1	1	4	4	4	15.1	46.3	2.75	2	1					1		8.9662e-13	0.66623	1.3592	77.02	0.442758			0.272542		0.0685109	-1.43679	0.695996	-0.522849	0.0324184	0		0
Q6GV12	Q6GV12	4	4	4	3-ketodihydrosphingosine reductase	Kdsr	>sp|Q6GV12|KDSR_MOUSE 3-ketodihydrosphingosine reductase OS=Mus musculus GN=Kdsr PE=2 SV=1	1	4	4	4	17.5	35.955	4.86	1		2		1	1		2	3.0748e-18	0.89787	1.1343	16.845	0.181802			0.322062		0.412293	1.03473	1.03473	0.0492544	0.0324184	0		0
P29758	P29758	20	20	20	Ornithine aminotransferase, mitochondrial	Oat	>sp|P29758|OAT_MOUSE Ornithine aminotransferase, mitochondrial OS=Mus musculus GN=Oat PE=1 SV=1	1	20	20	20	56.5	48.354	4.12	19	12	5	12	20	6	7	11	1.851e-241	0.35245	0.93076	32.43	-0.103519			0.559194		0.825118	-1.29877	0.769959	-0.377146	0.0325695	0		0
P61027;Q3TYH2;Q8K386;P61028;Q9DD03	P61027	6;1;1;1;1	5;0;0;0;0	5;0;0;0;0	Ras-related protein Rab-10	Rab10	>sp|P61027|RAB10_MOUSE Ras-related protein Rab-10 OS=Mus musculus GN=Rab10 PE=1 SV=1	5	6	5	5	31	22.541	4.58	1		1	4	3	2		1	7.8067e-68	0.36758	1.2415	9.4196	0.312084			0.0905643		0.186836	1.36162	1.36162	0.445324	0.0325807	0		0
P61965;F6Q3W0	P61965;F6Q3W0	6;3	6;3	6;3	WD repeat-containing protein 5	Wdr5	>sp|P61965|WDR5_MOUSE WD repeat-containing protein 5 OS=Mus musculus GN=Wdr5 PE=1 SV=1;>tr|F6Q3W0|F6Q3W0_MOUSE WD repeat-containing protein 5 (Fragment) OS=Mus musculus GN=Wdr5 PE=4 SV=1	2	6	6	6	28.4	36.588	4.56	7	1	1	1	5	5	4	3	2.3166e-33	0.44788	0.75447	25.856	-0.406465			0.241126		0.248521	-1.73999	0.574716	-0.799079	0.0326025	0		0
P70665;P70665-2;P70665-3	P70665;P70665-2;P70665-3	1;1;1	1;1;1	1;1;1	Sialate O-acetylesterase;Sialate O-acetylesterase small subunit;Sialate O-acetylesterase large subunit	Siae	>sp|P70665|SIAE_MOUSE Sialate O-acetylesterase OS=Mus musculus GN=Siae PE=2 SV=3;>sp|P70665-2|SIAE_MOUSE Isoform 2 of Sialate O-acetylesterase OS=Mus musculus GN=Siae;>sp|P70665-3|SIAE_MOUSE Isoform 3 of Sialate O-acetylesterase OS=Mus musculus GN=Siae	3	1	1	1	2.2	60.775	4				1					4.6224e-05	NaN	NaN	NaN	#VALUE!			1		1	1.02809	1.02809	0.0399666	0.0326025	0		0
O35874;Q5SSP3	O35874;Q5SSP3	4;3	4;3	4;3	Neutral amino acid transporter A	Slc1a4	>sp|O35874|SATT_MOUSE Neutral amino acid transporter A OS=Mus musculus GN=Slc1a4 PE=1 SV=1;>tr|Q5SSP3|Q5SSP3_MOUSE Neutral amino acid transporter A OS=Mus musculus GN=Slc1a4 PE=4 SV=1	2	4	4	4	15.2	56.061	4.43	1	2				2	2		1.7725e-42	0.9197	1.1673	32.4	0.223175			0.336728		0.327733	1.06845	1.06845	0.0955194	0.0326025	0		0
O89001	O89001	11	11	11	Carboxypeptidase D	Cpd	>sp|O89001|CBPD_MOUSE Carboxypeptidase D OS=Mus musculus GN=Cpd PE=1 SV=2	1	11	11	11	12.9	152.4	5.24	2		3	1	2	3	2	4	9.7083e-70	0.27077	0.81628	44.453	-0.292864			0.435463		0.421343	1.27993	1.27993	0.356065	0.0326025	1	PXY	0
Q8R0F6;Q8R0F6-2	Q8R0F6;Q8R0F6-2	6;4	6;4	6;4	Integrin-linked kinase-associated serine/threonine phosphatase 2C	Ilkap	>sp|Q8R0F6|ILKAP_MOUSE Integrin-linked kinase-associated serine/threonine phosphatase 2C OS=Mus musculus GN=Ilkap PE=2 SV=1;>sp|Q8R0F6-2|ILKAP_MOUSE Isoform 2 of Integrin-linked kinase-associated serine/threonine phosphatase 2C OS=Mus musculus GN=Ilkap	2	6	6	6	22.2	42.774	4.45			5	2	2			2	8.7553e-19	0.2694	0.95287	48.928	-0.0696487			0.859542		0.907131	1.42268	1.42268	0.508611	0.0327531	0		0
Q64442	Q64442	5	5	5	Sorbitol dehydrogenase	Sord	>sp|Q64442|DHSO_MOUSE Sorbitol dehydrogenase OS=Mus musculus GN=Sord PE=1 SV=3	1	5	5	5	21	38.249	4.5			4	2	1	2		1	2.1385e-22	0.57401	0.96588	26.151	-0.0500841			0.999923		0.955019	1.75571	1.75571	0.812055	0.0328273	0		0
P29391;Q9CPX4;P49945;H3BKD3	P29391;Q9CPX4	7;7;3;2	7;7;3;2	7;7;3;2	Ferritin light chain 1;Ferritin	Ftl1	>sp|P29391|FRIL1_MOUSE Ferritin light chain 1 OS=Mus musculus GN=Ftl1 PE=1 SV=2;>tr|Q9CPX4|Q9CPX4_MOUSE Ferritin OS=Mus musculus GN=Ftl1 PE=2 SV=1	4	7	7	7	48.6	20.802	4.18	2	2	1	3	4	5			3.9839e-45	0.36469	0.9696	30.758	-0.0445384			0.992607		0.968631	-1.49785	0.667624	-0.582893	0.0330286	0		0
Q61036;Q61036-2	Q61036;Q61036-2	7;7	1;1	1;1	Serine/threonine-protein kinase PAK 3	Pak3	>sp|Q61036|PAK3_MOUSE Serine/threonine-protein kinase PAK 3 OS=Mus musculus GN=Pak3 PE=1 SV=2;>sp|Q61036-2|PAK3_MOUSE Isoform 2 of Serine/threonine-protein kinase PAK 3 OS=Mus musculus GN=Pak3	2	7	1	1	16.6	62.397	2		1							7.3525e-68	NaN	NaN	NaN	#VALUE!			1		1	#N/A	#N/A	#N/A	0.0330286	0		0
Q9EQP2	Q9EQP2	16	14	14	EH domain-containing protein 4	Ehd4	>sp|Q9EQP2|EHD4_MOUSE EH domain-containing protein 4 OS=Mus musculus GN=Ehd4 PE=1 SV=1	1	16	14	14	37.9	61.48	3.71	6	5	3	1	2	1	4	2	2e-199	0.36575	0.61968	111.74	-0.690405			0.00761197		0.0425195	-1.82085	0.549194	-0.864612	0.0330463	0		0
B1AVY7;Q3V3Y9;A2AKI2	B1AVY7	14;1;1	14;1;1	13;0;0	Kinesin-like protein KIF16B	Kif16b	>sp|B1AVY7|KI16B_MOUSE Kinesin-like protein KIF16B OS=Mus musculus GN=Kif16b PE=1 SV=1	3	14	14	13	15.5	150.06	3.89	1	3	4	5	3	2		1	7.1364e-92	0.52277	0.77715	87.579	-0.363735			0.300724		0.306613	-1.46584	0.682203	-0.551728	0.0331012	0		1	PXF
Q60605	Q60605	9	9	1	Myosin light polypeptide 6	Myl6	>sp|Q60605|MYL6_MOUSE Myosin light polypeptide 6 OS=Mus musculus GN=Myl6 PE=1 SV=3	1	9	9	1	73.5	16.93	3.86	16	7	8	16	8	8	8	3	0	0.37564	0.98971	21.36	-0.0149222			0.937446		0.948435	1.29006	1.29006	0.367438	0.0335211	0		0
Q9CQV8;Q9CQV8-2;A2A5N1	Q9CQV8;Q9CQV8-2;A2A5N1	11;9;8	9;7;7	8;6;6	14-3-3 protein beta/alpha;14-3-3 protein beta/alpha, N-terminally processed	Ywhab	>sp|Q9CQV8|1433B_MOUSE 14-3-3 protein beta/alpha OS=Mus musculus GN=Ywhab PE=1 SV=3;>sp|Q9CQV8-2|1433B_MOUSE Isoform Short of 14-3-3 protein beta/alpha OS=Mus musculus GN=Ywhab;>tr|A2A5N1|A2A5N1_MOUSE 14-3-3 protein beta/alpha (Fragment) OS=Mus musculus GN	3	11	9	8	46.3	28.086	4.97	1	5	3	2	6	10	5	2	0	0.62837	0.77323	8.7543	-0.37103			0.0348116		0.296105	-1.35921	0.735721	-0.442768	0.033552	0		0		interact
P10493	P10493	4	4	4	Nidogen-1	Nid1	>sp|P10493|NID1_MOUSE Nidogen-1 OS=Mus musculus GN=Nid1 PE=1 SV=2	1	4	4	4	4.2	136.54	4.25		1	1			2			3.6362e-08	0.27912	0.79305	124.52	-0.334516			0.651595		0.351145	-1.59494	0.626983	-0.673502	0.033597	0		0
Q9ESX5;B7ZCL7;F6YUI5;A2AN81;F6S1S5	Q9ESX5;B7ZCL7	13;8;6;5;2	13;8;6;5;2	13;8;6;5;2	H/ACA ribonucleoprotein complex subunit 4	Dkc1	>sp|Q9ESX5|DKC1_MOUSE H/ACA ribonucleoprotein complex subunit 4 OS=Mus musculus GN=Dkc1 PE=1 SV=4;>tr|B7ZCL7|B7ZCL7_MOUSE H/ACA ribonucleoprotein complex subunit 4 (Fragment) OS=Mus musculus GN=Dkc1 PE=4 SV=1	5	13	13	13	35.4	57.401	4	5	8		3		6	5	1	8.1507e-186	0.67005	1.0205	22.168	0.0292762			0.725499		0.814719	-1.32199	0.756435	-0.402711	0.033751	0		0
Q8K1M3;P12367	Q8K1M3;P12367	14;14	14;14	11;11	cAMP-dependent protein kinase type II-alpha regulatory subunit	Prkar2a	>tr|Q8K1M3|Q8K1M3_MOUSE Protein kinase, cAMP dependent regulatory, type II alpha OS=Mus musculus GN=Prkar2a PE=2 SV=1;>sp|P12367|KAP2_MOUSE cAMP-dependent protein kinase type II-alpha regulatory subunit OS=Mus musculus GN=Prkar2a PE=1 SV=2	2	14	14	11	44.3	45.589	4.29	4	8	2	2	3	4	4	4	0	0.39455	0.95621	42.392	-0.0646006			0.934595		0.919462	-1.48306	0.674282	-0.568577	0.0337851	0		1	PXF
Q3UEB4;Q9R008	Q3UEB4;Q9R008	2;2	2;2	2;2	Mevalonate kinase	Mvk	>tr|Q3UEB4|Q3UEB4_MOUSE Mevalonate kinase OS=Mus musculus GN=Mvk PE=2 SV=1;>sp|Q9R008|KIME_MOUSE Mevalonate kinase OS=Mus musculus GN=Mvk PE=2 SV=1	2	2	2	2	14.7	43.123	7.5							1	1	3.1374e-47	0.31647	0.69749	64.401	-0.519756			0.155654		0.132877	-1.90861	0.523942	-0.932522	0.0341868	0		0
Q8C5X1	Q8C5X1	9	9	9		4931406P16Rik	>tr|Q8C5X1|Q8C5X1_MOUSE Protein 4931406P16Rik OS=Mus musculus GN=4931406P16Rik PE=2 SV=1	1	9	9	9	11	115.62	3.56	2	2		2	1	1	1		6.4368e-48	0.22278	0.65691	43.436	-0.606232			0.0708191		0.0768649	-1.22906	0.81363	-0.297555	0.0342874	1	PXY	0
Q8VDQ8;Q8VDQ8-2;E9PXF5	Q8VDQ8;Q8VDQ8-2;E9PXF5	3;3;2	3;3;2	3;3;2	NAD-dependent protein deacetylase sirtuin-2	Sirt2	>sp|Q8VDQ8|SIR2_MOUSE NAD-dependent protein deacetylase sirtuin-2 OS=Mus musculus GN=Sirt2 PE=1 SV=2;>sp|Q8VDQ8-2|SIR2_MOUSE Isoform 2 of NAD-dependent protein deacetylase sirtuin-2 OS=Mus musculus GN=Sirt2;>tr|E9PXF5|E9PXF5_MOUSE NAD-dependent protein dea	3	3	3	3	16.5	43.256	4.2	2				1	1		1	1.0327e-39	0.50563	0.66902	22.111	-0.579879			0.110457		0.0914089	-1.54309	0.64805	-0.625822	0.0343118	0		0
P47878	P47878	3	3	3	Insulin-like growth factor-binding protein 3	Igfbp3	>sp|P47878|IBP3_MOUSE Insulin-like growth factor-binding protein 3 OS=Mus musculus GN=Igfbp3 PE=2 SV=2	1	3	3	3	10.6	31.687	4.57	1		2		1	1	2		2.1951e-10	0.54781	0.69342	129.4	-0.528199			0.148571		0.126301	-1.91671	0.521727	-0.938632	0.0343564	1	PXY	0
Q80Y98-2;Q80Y98;Q80Y98-3	Q80Y98-2;Q80Y98;Q80Y98-3	3;3;3	3;3;3	3;3;3	Phospholipase DDHD2	Ddhd2	>sp|Q80Y98-2|DDHD2_MOUSE Isoform 2 of Phospholipase DDHD2 OS=Mus musculus GN=Ddhd2;>sp|Q80Y98|DDHD2_MOUSE Phospholipase DDHD2 OS=Mus musculus GN=Ddhd2 PE=2 SV=3;>sp|Q80Y98-3|DDHD2_MOUSE Isoform 3 of Phospholipase DDHD2 OS=Mus musculus GN=Ddhd2	3	3	3	3	7.4	82.126	5			1		1		1		1.5791e-07	0.63975	1.3578	123.57	0.441271			0.02086		0.069382	1.18342	1.18342	0.242962	0.0343564	0		0
P98063;G3X9F5;Q62381;Q62381-2	P98063	6;1;1;1	6;1;1;1	5;0;0;0	Bone morphogenetic protein 1	Bmp1	>sp|P98063|BMP1_MOUSE Bone morphogenetic protein 1 OS=Mus musculus GN=Bmp1 PE=1 SV=2	4	6	6	5	7.4	111.67	4.14	1	1	1	1		2	1		1.3832e-15	0.33128	0.78196	29.729	-0.354833			0.349159		0.319765	1.37505	1.37505	0.459484	0.0343564	0		0
P97352	P97352	4	4	4	Protein S100-A13	S100a13	>sp|P97352|S10AD_MOUSE Protein S100-A13 OS=Mus musculus GN=S100a13 PE=1 SV=1	1	4	4	4	33.7	11.158	5.93		1	2			6	1	4	2.3911e-59	1.0271	1.2925	9.625	0.370164			0.0185004		0.122841	1.69385	1.69385	0.760306	0.0343564	0		0
Q8CFJ7;Q8CFJ7-2;D3Z5G2;F6ZZX2;D3Z2H6	Q8CFJ7;Q8CFJ7-2;D3Z5G2	5;3;3;1;1	5;3;3;1;1	5;3;3;1;1	Solute carrier family 25 member 45	Slc25a45	>sp|Q8CFJ7|S2545_MOUSE Solute carrier family 25 member 45 OS=Mus musculus GN=Slc25a45 PE=2 SV=1;>sp|Q8CFJ7-2|S2545_MOUSE Isoform 2 of Solute carrier family 25 member 45 OS=Mus musculus GN=Slc25a45;>tr|D3Z5G2|D3Z5G2_MOUSE Solute carrier family 25 member 45	5	5	5	5	19.1	31.689	5	1		2		1	2	3		4.5126e-19	0.28506	0.61231	46.421	-0.707666			0.0344552		0.0373828	-2.04553	0.488871	-1.03247	0.0345488	1	PXY	0
Q61526	Q61526	2	2	2	Receptor tyrosine-protein kinase erbB-3	Erbb3	>sp|Q61526|ERBB3_MOUSE Receptor tyrosine-protein kinase erbB-3 OS=Mus musculus GN=Erbb3 PE=1 SV=2	1	2	2	2	2.5	147.61	6					1		1		3.2913e-05	0.73296	1.5742	179.9	0.654619			0.117964		0.00841541	-2.19928	0.454694	-1.13703	0.034609	1	PXY	0			interact
Q924T2	Q924T2	2	2	2	28S ribosomal protein S2, mitochondrial	Mrps2	>sp|Q924T2|RT02_MOUSE 28S ribosomal protein S2, mitochondrial OS=Mus musculus GN=Mrps2 PE=2 SV=1	1	2	2	2	12.4	32.313	4		1		1		1			5.1541e-19	0.31672	1.0877	8.6593	0.121281			0.696617		0.556845	-1.50309	0.665296	-0.587931	0.034609	0		0
P61460;P61460-2;Q6GQV2;E9QAT3;F6TK47;F6X8H7	P61460;P61460-2;Q6GQV2;E9QAT3;F6TK47;F6X8H7	3;3;2;2;2;2	3;3;2;2;2;2	3;3;2;2;2;2	DEP domain-containing protein 5	Depdc5	>sp|P61460|DEPD5_MOUSE DEP domain-containing protein 5 OS=Mus musculus GN=Depdc5 PE=1 SV=2;>sp|P61460-2|DEPD5_MOUSE Isoform 2 of DEP domain-containing protein 5 OS=Mus musculus GN=Depdc5;>tr|Q6GQV2|Q6GQV2_MOUSE DEP domain containing 5 OS=Mus musculus GN=De	6	3	3	3	4	180.38	4.75	1		1				1	1	0.00045577	0.48777	0.50991	132.56	-0.971685			0.00353906		0.0037957	-1.305	0.766284	-0.38405	0.034609	2	PXY	1	PXF
P53798	P53798	2	2	2	Squalene synthase	Fdft1	>sp|P53798|FDFT_MOUSE Squalene synthase OS=Mus musculus GN=Fdft1 PE=2 SV=2	1	2	2	2	5.5	48.154	2	1	1	1						0.0011123	NaN	NaN	NaN	#VALUE!			1		1	1.14177	1.14177	0.191272	0.034609	0		0
P62196;Q8K1K2	P62196;Q8K1K2	19;14	19;14	19;14	26S protease regulatory subunit 8	Psmc5	>sp|P62196|PRS8_MOUSE 26S protease regulatory subunit 8 OS=Mus musculus GN=Psmc5 PE=1 SV=1;>tr|Q8K1K2|Q8K1K2_MOUSE 26S protease regulatory subunit 8 OS=Mus musculus GN=Psmc5 PE=2 SV=1	2	19	19	19	55.9	45.626	4.56	9	6	8	9	18	5	9	8	0	0.7691	1.0438	55.979	0.0618453			0.639673		0.719318	1.25168	1.25168	0.323866	0.034609	0		0
B9EKI3;D6RJK7	B9EKI3	3;1	3;1	3;1	TATA element modulatory factor	Tmf1	>sp|B9EKI3|TMF1_MOUSE TATA element modulatory factor OS=Mus musculus GN=Tmf1 PE=1 SV=2	2	3	3	3	3.3	121.8	3	1		1		1				4.1318e-07	0.79434	1.0675	101.17	0.0942361			0.741108		0.628589	1.41608	1.41608	0.501903	0.034609	0		0
Q99KR7	Q99KR7	1	1	1	Peptidyl-prolyl cis-trans isomerase F, mitochondrial	Ppif	>sp|Q99KR7|PPIF_MOUSE Peptidyl-prolyl cis-trans isomerase F, mitochondrial OS=Mus musculus GN=Ppif PE=1 SV=1	1	1	1	1	11.7	21.737	8								1	0.0013927	NaN	NaN	NaN	#VALUE!			1		1	1.57645	1.57645	0.656679	0.034609	0		7	PXF
G3XA48;P58044;H3BKD7;H3BLF8;H3BLP1	G3XA48;P58044	3;3;1;1;1	3;3;1;1;1	3;3;1;1;1	Isopentenyl-diphosphate Delta-isomerase 1	Idi1	>tr|G3XA48|G3XA48_MOUSE Isopentenyl-diphosphate Delta-isomerase 1 OS=Mus musculus GN=Idi1 PE=4 SV=1;>sp|P58044|IDI1_MOUSE Isopentenyl-diphosphate Delta-isomerase 1 OS=Mus musculus GN=Idi1 PE=2 SV=1	5	3	3	3	18.4	32.477	4.5	1	2	1		1		1	2	3.1356e-12	0.42911	0.53202	40.536	-0.910448			0.0063223		0.00680857	-2.06801	0.483557	-1.04824	0.0349869	0		0
P83887;Q8VCK3	P83887;Q8VCK3	8;6	8;6	8;6	Tubulin gamma-1 chain;Tubulin gamma-2 chain	Tubg1;Tubg2	>sp|P83887|TBG1_MOUSE Tubulin gamma-1 chain OS=Mus musculus GN=Tubg1 PE=1 SV=1;>sp|Q8VCK3|TBG2_MOUSE Tubulin gamma-2 chain OS=Mus musculus GN=Tubg2 PE=1 SV=1	2	8	8	8	28.8	51.1	4.22	2	1	5	4	1	1	2	2	1.8579e-83	0.51807	0.88009	66.998	-0.184277			0.646764		0.638585	-2.04895	0.488055	-1.03488	0.0349869	0		0
Q80U70;E9PW15	Q80U70;E9PW15	4;4	4;4	4;4	Polycomb protein Suz12	Suz12	>sp|Q80U70|SUZ12_MOUSE Polycomb protein Suz12 OS=Mus musculus GN=Suz12 PE=1 SV=2;>tr|E9PW15|E9PW15_MOUSE Polycomb protein Suz12 OS=Mus musculus GN=Suz12 PE=4 SV=1	2	4	4	4	9.9	83.025	4	1		1		2	1			9.4764e-12	0.5521	0.87637	111.4	-0.190388			0.771376		0.625197	-1.54298	0.648097	-0.625719	0.035286	0		0
Q62018;Q62018-3;Q62018-2	Q62018;Q62018-3;Q62018-2	7;7;5	7;7;5	7;7;5	RNA polymerase-associated protein CTR9 homolog	Ctr9	>sp|Q62018|CTR9_MOUSE RNA polymerase-associated protein CTR9 homolog OS=Mus musculus GN=Ctr9 PE=1 SV=2;>sp|Q62018-3|CTR9_MOUSE Isoform 3 of RNA polymerase-associated protein CTR9 homolog OS=Mus musculus GN=Ctr9;>sp|Q62018-2|CTR9_MOUSE Isoform 2 of RNA poly	3	7	7	7	8.6	133.41	5.3		2	1			3	4		8.4345e-14	1.0418	1.2734	139.41	0.348686			0.140298		0.144152	1.33907	1.33907	0.421231	0.035286	0		0
E9QJS7;Q9Z0M6;E9QMJ5;Q9Z0M6-3;Q9Z0M6-2;Q9DC42	E9QJS7;Q9Z0M6;E9QMJ5;Q9Z0M6-3;Q9Z0M6-2;Q9DC42	7;7;7;7;7;7	7;7;7;7;7;7	7;7;7;7;7;7	CD97 antigen	Cd97	>tr|E9QJS7|E9QJS7_MOUSE CD97 antigen OS=Mus musculus GN=Cd97 PE=4 SV=1;>sp|Q9Z0M6|CD97_MOUSE CD97 antigen OS=Mus musculus GN=Cd97 PE=1 SV=2;>tr|E9QMJ5|E9QMJ5_MOUSE CD97 antigen OS=Mus musculus GN=Cd97 PE=4 SV=1;>sp|Q9Z0M6-3|CD97_MOUSE Isoform 3 of CD97 ant	6	7	7	7	13.8	90.427	5.29		2			1	1	2	1	1.7849e-29	0.40792	1.1582	22.126	0.211884			0.360503		0.34961	1.74907	1.74907	0.806588	0.035286	0		0
Q9D1K2;F7B2B4	Q9D1K2;F7B2B4	4;3	4;3	4;3	V-type proton ATPase subunit F	Atp6v1f	>sp|Q9D1K2|VATF_MOUSE V-type proton ATPase subunit F OS=Mus musculus GN=Atp6v1f PE=1 SV=2;>tr|F7B2B4|F7B2B4_MOUSE V-type proton ATPase subunit F (Fragment) OS=Mus musculus GN=Atp6v1f PE=4 SV=1	2	4	4	4	33.6	13.37	4		3			4	1			2.4895e-18	0.50455	0.79537	49.716	-0.330302			0.332746		0.357891	-2.12991	0.469503	-1.09079	0.0353198	0		0
P70168	P70168	28	28	28	Importin subunit beta-1	Kpnb1	>sp|P70168|IMB1_MOUSE Importin subunit beta-1 OS=Mus musculus GN=Kpnb1 PE=1 SV=2	1	28	28	28	42.6	97.183	4.52	18	15	9	9	15	16	19	12	0	0.42894	1.1675	48.159	0.223423			0.0952021		0.327264	1.18789	1.18789	0.248401	0.0354236	0		0
E9QAE3	E9QAE3	5	5	5		Btaf1	>tr|E9QAE3|E9QAE3_MOUSE Protein Btaf1 OS=Mus musculus GN=Btaf1 PE=4 SV=1	1	5	5	5	4.2	207.05	5.4			1	1	1		1	1	2.3197e-14	0.71174	1.4858	36.478	0.57124			0.167611		0.0206209	1.34643	1.34643	0.429139	0.0354782	0		0
Q00560;V9GX00;V9GXA2;V9GXT4	Q00560;V9GX00	7;7;1;1	7;7;1;1	7;7;1;1	Interleukin-6 receptor subunit beta	Il6st	>sp|Q00560|IL6RB_MOUSE Interleukin-6 receptor subunit beta OS=Mus musculus GN=Il6st PE=1 SV=2;>tr|V9GX00|V9GX00_MOUSE Interleukin-6 receptor subunit beta OS=Mus musculus GN=Il6st PE=4 SV=1	4	7	7	7	12.5	102.45	5.62	1				1	3	3		7.4655e-35	0.49115	0.65854	117.59	-0.602657			0.07253		0.0787198	-1.3574	0.736703	-0.440846	0.035497	0		0
Q8R4W6	Q8R4W6	6	6	6	Procollagen C-endopeptidase enhancer 2	Pcolce2	>sp|Q8R4W6|PCOC2_MOUSE Procollagen C-endopeptidase enhancer 2 OS=Mus musculus GN=Pcolce2 PE=2 SV=2	1	6	6	6	16.4	45.408	3.64	1	2	2	3	2		1		1.9741e-52	0.20449	0.64517	17.106	-0.632249			0.0614918		0.064415	-1.45805	0.685848	-0.54404	0.0356008	0		0
Q8CHW4;F6T9C3	Q8CHW4	14;3	14;3	14;3	Translation initiation factor eIF-2B subunit epsilon	Eif2b5	>sp|Q8CHW4|EI2BE_MOUSE Translation initiation factor eIF-2B subunit epsilon OS=Mus musculus GN=Eif2b5 PE=1 SV=1	2	14	14	14	28.3	80.085	4.52	2	5	6	5	2	3	2	6	4.8563e-110	0.30683	1.0291	70.318	0.0413832			0.682871		0.778849	1.3266	1.3266	0.407733	0.0356008	0		0
Q8BVF2	Q8BVF2	5	5	5	Phosducin-like protein 3	Pdcl3	>sp|Q8BVF2|PDCL3_MOUSE Phosducin-like protein 3 OS=Mus musculus GN=Pdcl3 PE=2 SV=1	1	5	5	5	29.2	27.581	3.73	5		2	2	1	4		1	1.4494e-52	0.27091	0.94919	23.711	-0.0752312			0.914087		0.893521	1.43494	1.43494	0.52099	0.0356008	0		0
P17710;P17710-4;P17710-3;G3UVV4;P17710-2;D3YYR4;D3Z365;D3Z105;B4YB29	P17710;P17710-4;P17710-3;G3UVV4;P17710-2	37;37;37;36;35;7;6;2;2	37;37;37;36;35;7;6;2;2	30;30;30;29;28;6;5;2;2	Hexokinase-1	Hk1	>sp|P17710|HXK1_MOUSE Hexokinase-1 OS=Mus musculus GN=Hk1 PE=1 SV=3;>sp|P17710-4|HXK1_MOUSE Isoform HK1-SC of Hexokinase-1 OS=Mus musculus GN=Hk1;>sp|P17710-3|HXK1_MOUSE Isoform HK1 of Hexokinase-1 OS=Mus musculus GN=Hk1;>tr|G3UVV4|G3UVV4_MOUSE Hexokinase	9	37	37	30	43.2	108.3	4.46	15	11	11	13	13	19	10	11	0	0.4207	0.92443	52.447	-0.113364			0.52203		0.801592	-1.42092	0.703769	-0.506825	0.0357592	1	PXY	0
Q3SXD3;E0CYK6	Q3SXD3	3;1	3;1	3;1	HD domain-containing protein 2	Hddc2	>sp|Q3SXD3|HDDC2_MOUSE HD domain-containing protein 2 OS=Mus musculus GN=Hddc2 PE=2 SV=1	2	3	3	3	20.6	22.753	5	1				1		2		3.5406e-21	0.20937	0.6407	26.633	-0.642279			0.333363		0.0600826	1.24682	1.24682	0.318253	0.0357592	0		0
P21279;P30677	P21279	11;2	5;0	5;0	Guanine nucleotide-binding protein G(q) subunit alpha	Gnaq	>sp|P21279|GNAQ_MOUSE Guanine nucleotide-binding protein G(q) subunit alpha OS=Mus musculus GN=Gnaq PE=1 SV=4	2	11	5	5	34	42.158	2.89	5		1		2			1	4.479e-76	0.31506	0.73466	51.574	-0.444851			0.204783		0.203313	-1.51551	0.659844	-0.599803	0.0358724	0		0
Q78JW9	Q78JW9	5	5	5	Ubiquitin domain-containing protein UBFD1	Ubfd1	>sp|Q78JW9|UBFD1_MOUSE Ubiquitin domain-containing protein UBFD1 OS=Mus musculus GN=Ubfd1 PE=1 SV=2	1	5	5	5	22.8	40.143	5.08			2	2	3	3	2		1.3788e-77	0.66292	0.84578	70.036	-0.241646			0.520487		0.518049	-1.43413	0.697287	-0.520176	0.0358724	0		0
Q6KAR6	Q6KAR6	3	3	3	Exocyst complex component 3	Exoc3	>sp|Q6KAR6|EXOC3_MOUSE Exocyst complex component 3 OS=Mus musculus GN=Exoc3 PE=1 SV=2	1	3	3	3	4	86.454	5.67					1	2			9.393e-09	0.46702	1.6269	106.66	0.702126			0.0230379		0.00484289	1.75468	1.75468	0.811208	0.0358724	1	PXY	1	PXF
Q9CQU0	Q9CQU0	6	6	6	Thioredoxin domain-containing protein 12	Txndc12	>sp|Q9CQU0|TXD12_MOUSE Thioredoxin domain-containing protein 12 OS=Mus musculus GN=Txndc12 PE=2 SV=1	1	6	6	6	44.1	19.048	5.09	1	1	2	2	6	6	3	1	2.5153e-33	0.56364	0.77287	32.358	-0.371702			0.176547		0.29515	-1.432	0.698324	-0.518031	0.0361008	0		0
Q8BHP7	Q8BHP7	2	2	2	Olfactomedin-like protein 2A	Olfml2a	>sp|Q8BHP7|OLM2A_MOUSE Olfactomedin-like protein 2A OS=Mus musculus GN=Olfml2a PE=1 SV=1	1	2	2	2	3.7	76.547	4			3				1		5.4102e-09	0.23589	0.81619	77.471	-0.293023			0.608395		0.42106	-2.01141	0.497164	-1.00821	0.0361216	1	PXY	0
Q9CS42	Q9CS42	12	12	6	Ribose-phosphate pyrophosphokinase 2	Prps2	>sp|Q9CS42|PRPS2_MOUSE Ribose-phosphate pyrophosphokinase 2 OS=Mus musculus GN=Prps2 PE=1 SV=4	1	12	12	6	47.5	34.786	5.3	1	7	6		2	5	5	11	1.6739e-114	0.50798	0.88891	29.309	-0.169891			0.472267		0.670565	-1.87314	0.533863	-0.905459	0.0361216	0		0
Q91V61;Q91V61-2;Q3U4F0	Q91V61;Q91V61-2;Q3U4F0	10;10;8	10;10;8	10;10;8	Sideroflexin-3	Sfxn3	>sp|Q91V61|SFXN3_MOUSE Sideroflexin-3 OS=Mus musculus GN=Sfxn3 PE=1 SV=1;>sp|Q91V61-2|SFXN3_MOUSE Isoform 2 of Sideroflexin-3 OS=Mus musculus GN=Sfxn3;>tr|Q3U4F0|Q3U4F0_MOUSE Sideroflexin-3 OS=Mus musculus GN=Sfxn3 PE=2 SV=1	3	10	10	10	42.1	35.406	4.61	6	3		12	2	1	6	6	6.0462e-94	0.51164	1.2236	23.257	0.291132			0.063693		0.215136	1.3018	1.3018	0.380508	0.0361216	0		0
Q8K3K8	Q8K3K8	6	6	6	Optineurin	Optn	>sp|Q8K3K8|OPTN_MOUSE Optineurin OS=Mus musculus GN=Optn PE=1 SV=1	1	6	6	6	14.4	67.017	5.67			1	1	3	1	1	2	1.5675e-83	0.29548	1.0576	35.533	0.0807941			0.705786		0.66566	1.75958	1.75958	0.815231	0.0361378	0		0
Q8K5B2;D3Z1G3;D3Z6A4	Q8K5B2;D3Z1G3;D3Z6A4	2;1;1	2;1;1	2;1;1	Multiple coagulation factor deficiency protein 2 homolog	Mcfd2	>sp|Q8K5B2|MCFD2_MOUSE Multiple coagulation factor deficiency protein 2 homolog OS=Mus musculus GN=Mcfd2 PE=2 SV=1;>tr|D3Z1G3|D3Z1G3_MOUSE Multiple coagulation factor deficiency protein 2 homolog (Fragment) OS=Mus musculus GN=Mcfd2 PE=4 SV=1;>tr|D3Z6A4|D3Z	3	2	2	2	35.9	16.168	5.75					1	3			1.1602e-67	0.42638	0.58186	7.7628	-0.781256			0.0188473		0.0209884	-1.86004	0.537623	-0.895334	0.0361411	0		0
P61750;E9Q798;F6UFB9	P61750;E9Q798	9;6;3	3;3;3	3;3;3	ADP-ribosylation factor 4	Arf4	>sp|P61750|ARF4_MOUSE ADP-ribosylation factor 4 OS=Mus musculus GN=Arf4 PE=1 SV=2;>tr|E9Q798|E9Q798_MOUSE ADP-ribosylation factor 4 OS=Mus musculus GN=Arf4 PE=3 SV=1	3	9	3	3	50	20.396	4.62	1		2		2	1	2		4.5092e-265	0.26033	0.58763	30.805	-0.76702			0.01977		0.0235525	-1.67735	0.596178	-0.746184	0.0361411	0		0
Q921J2	Q921J2	3	3	3	GTP-binding protein Rheb	Rheb	>sp|Q921J2|RHEB_MOUSE GTP-binding protein Rheb OS=Mus musculus GN=Rheb PE=1 SV=1	1	3	3	3	23.9	20.451	4.67				2	4				1.879e-61	1.2996	1.7511	3.9574	0.808261			0.00932762	+	0.00126087	1.39021	1.39021	0.475303	0.0361411	0		0
Q8K157	Q8K157	2	2	2	Aldose 1-epimerase	Galm	>sp|Q8K157|GALM_MOUSE Aldose 1-epimerase OS=Mus musculus GN=Galm PE=2 SV=1	1	2	2	2	8.5	37.798	3.5	2				1		1		4.4072e-13	0.80295	0.99684	24.638	-0.00456613			0.905886		0.91683	1.43277	1.43277	0.518807	0.0361411	0		0
Q00PI9	Q00PI9	16	16	16	Heterogeneous nuclear ribonucleoprotein U-like protein 2	Hnrnpul2	>sp|Q00PI9|HNRL2_MOUSE Heterogeneous nuclear ribonucleoprotein U-like protein 2 OS=Mus musculus GN=Hnrnpul2 PE=1 SV=2	1	16	16	16	26.2	84.939	5.22	5	4	4	1	4	14	5	9	1.9706e-272	0.82915	1.1892	37.015	0.249991			0.111057		0.279416	1.45904	1.45904	0.545019	0.0361411	0		0
P50518;Q9D593	P50518	8;2	8;2	8;2	V-type proton ATPase subunit E 1	Atp6v1e1	>sp|P50518|VATE1_MOUSE V-type proton ATPase subunit E 1 OS=Mus musculus GN=Atp6v1e1 PE=1 SV=2	2	8	8	8	37.6	26.157	3.32	4	9	3	3		4		2	7.196e-180	0.277	0.80351	78.652	-0.315612			0.180201		0.382036	-1.83711	0.544333	-0.877438	0.0364286	0		0
Q6P3D0	Q6P3D0	1	1	1	U8 snoRNA-decapping enzyme	Nudt16	>sp|Q6P3D0|NUD16_MOUSE U8 snoRNA-decapping enzyme OS=Mus musculus GN=Nudt16 PE=1 SV=1	1	1	1	1	5.6	21.825	6				1			2		3.2454e-08	0.87249	1.0765	5.8921	0.106348			0.737728		0.595966	1.45942	1.45942	0.545395	0.0365238	0		0
P62915	P62915	7	7	7	Transcription initiation factor IIB	Gtf2b	>sp|P62915|TF2B_MOUSE Transcription initiation factor IIB OS=Mus musculus GN=Gtf2b PE=1 SV=1	1	7	7	7	28.5	34.819	5.1	1	2	1		1		2	3	3.8751e-25	0.61097	0.9212	70.966	-0.118414			0.826212		0.789593	1.48268	1.48268	0.568207	0.0367052	0		0
P70227;P11881;P11881-3;P11881-2;P11881-4;P11881-5;P11881-6;P11881-7;P11881-8	P70227	41;4;4;4;4;4;4;4;4	41;4;4;4;4;4;4;4;4	38;1;1;1;1;1;1;1;1	Inositol 1,4,5-trisphosphate receptor type 3	Itpr3	>sp|P70227|ITPR3_MOUSE Inositol 1,4,5-trisphosphate receptor type 3 OS=Mus musculus GN=Itpr3 PE=1 SV=3	9	41	41	38	21.9	304.27	4.35	11	5	7	5	6	7	7	7	1.0251e-279	0.4156	0.74147	82.177	-0.43154			0.109865		0.218258	-2.26414	0.441669	-1.17896	0.0367753	0		0
Q91WV0	Q91WV0	2	2	2	Protein Dr1	Dr1	>sp|Q91WV0|NC2B_MOUSE Protein Dr1 OS=Mus musculus GN=Dr1 PE=2 SV=1	1	2	2	2	15.3	19.43	5.25			2				1	1	2.4152e-11	0.29402	1.0093	20.393	0.0133551			0.925896		0.862475	1.26442	1.26442	0.338476	0.0367753	0		0
Q8BTI8;Q8BTI8-3;Q8BTI8-2	Q8BTI8;Q8BTI8-3;Q8BTI8-2	24;24;23	24;24;23	24;24;23	Serine/arginine repetitive matrix protein 2	Srrm2	>sp|Q8BTI8|SRRM2_MOUSE Serine/arginine repetitive matrix protein 2 OS=Mus musculus GN=Srrm2 PE=1 SV=3;>sp|Q8BTI8-3|SRRM2_MOUSE Isoform 3 of Serine/arginine repetitive matrix protein 2 OS=Mus musculus GN=Srrm2;>sp|Q8BTI8-2|SRRM2_MOUSE Isoform 2 of Serine/ar	3	24	24	24	15.9	294.84	4.61	5	10	6	10	4	9	5	10	5.9361e-223	0.30255	0.80908	77.805	-0.305646			0.194411		0.398973	-1.26044	0.793374	-0.333927	0.0368243	0		0
P70202	P70202	3	3	3	Latexin	Lxn	>sp|P70202|LXN_MOUSE Latexin OS=Mus musculus GN=Lxn PE=1 SV=2	1	3	3	3	17.6	25.492	5.36			2	1	5			3	7.4494e-42	0.97725	1.2389	79.052	0.30906			0.0933554		0.190742	1.59643	1.59643	0.674849	0.0368383	0		0
P97329	P97329	3	3	3	Kinesin-like protein KIF20A	Kif20a	>sp|P97329|KI20A_MOUSE Kinesin-like protein KIF20A OS=Mus musculus GN=Kif20a PE=2 SV=1	1	3	3	3	5.1	99.875	3.67			2		1				1.8569e-06	0.36355	1.1106	36.893	0.151339			0.672486		0.482103	1.38476	1.38476	0.469636	0.0369749	0		0
Q3UMT1;F6XWD4	Q3UMT1;F6XWD4	6;5	6;5	6;5	Protein phosphatase 1 regulatory subunit 12C	Ppp1r12c	>sp|Q3UMT1|PP12C_MOUSE Protein phosphatase 1 regulatory subunit 12C OS=Mus musculus GN=Ppp1r12c PE=1 SV=1;>tr|F6XWD4|F6XWD4_MOUSE Protein phosphatase 1 regulatory subunit 12C (Fragment) OS=Mus musculus GN=Ppp1r12c PE=4 SV=1	2	6	6	6	14.1	84.684	4.5	1	1	1	1		2	2		9.4598e-74	0.34671	1.1042	55.84	0.143002			0.527195		0.502274	1.38815	1.38815	0.473163	0.0369749	0		0
P97304	P97304	3	3	3	DNA-directed RNA polymerases I and III subunit RPAC2	Polr1d	>sp|P97304|RPAC2_MOUSE DNA-directed RNA polymerases I and III subunit RPAC2 OS=Mus musculus GN=Polr1d PE=2 SV=1	1	3	3	3	34.6	15.072	3.33	2							1	8.0729e-21	0.72846	0.94476	10.813	-0.0819802			0.891735		0.877109	1.44745	1.44745	0.533514	0.0369749	0		0
P56581;P56581-2;H3BL22;H3BJJ4;D3Z417;H3BLR1	P56581;P56581-2;H3BL22;H3BJJ4;D3Z417;H3BLR1	2;2;2;1;1;1	2;2;2;1;1;1	2;2;2;1;1;1	G/T mismatch-specific thymine DNA glycosylase	Tdg	>sp|P56581|TDG_MOUSE G/T mismatch-specific thymine DNA glycosylase OS=Mus musculus GN=Tdg PE=1 SV=2;>sp|P56581-2|TDG_MOUSE Isoform 2 of G/T mismatch-specific thymine DNA glycosylase OS=Mus musculus GN=Tdg;>tr|H3BL22|H3BL22_MOUSE G/T mismatch-specific thymi	6	2	2	2	4.5	46.879	1.5	1	1							6.205e-07	0.98494	2.1932	36.018	1.13304			0.0192757	+	7.76717e-06	1.93392	1.93392	0.951528	0.0369749	0		0
E9Q8Z8;E9Q8Z6;P30999;G3X9V2;E9Q8Z5;P30999-3;P30999-2;E9Q904;E9Q901;D3Z2H2;E9Q8Z9;E9Q8Z4;E9Q903;E9Q905;E9Q907;D3Z7H6;E9Q986;E9Q906;D3Z2H7	E9Q8Z8;E9Q8Z6;P30999;G3X9V2;E9Q8Z5;P30999-3;P30999-2;E9Q904;E9Q901;D3Z2H2;E9Q8Z9;E9Q8Z4;E9Q903;E9Q905;E9Q907;D3Z7H6;E9Q986;E9Q906;D3Z2H7	31;31;31;31;30;30;30;29;29;29;29;29;28;27;27;27;27;26;21	31;31;31;31;30;30;30;29;29;29;29;29;28;27;27;27;27;26;21	31;31;31;31;30;30;30;29;29;29;29;29;28;27;27;27;27;26;21	Catenin delta-1	Ctnnd1	>tr|E9Q8Z8|E9Q8Z8_MOUSE Catenin delta-1 OS=Mus musculus GN=Ctnnd1 PE=4 SV=1;>tr|E9Q8Z6|E9Q8Z6_MOUSE Catenin delta-1 OS=Mus musculus GN=Ctnnd1 PE=4 SV=1;>sp|P30999|CTND1_MOUSE Catenin delta-1 OS=Mus musculus GN=Ctnnd1 PE=1 SV=2;>tr|G3X9V2|G3X9V2_MOUSE Caten	19	31	31	31	44.9	108.17	4.37	9	7	14	9	19	12	6	6	0	0.2793	0.90785	71.594	-0.139474			0.555792		0.740117	1.11135	1.11135	0.152313	0.0372555	0		0
P47941	P47941	10	10	10	Crk-like protein	Crkl	>sp|P47941|CRKL_MOUSE Crk-like protein OS=Mus musculus GN=Crkl PE=1 SV=2	1	10	10	10	50.2	33.83	4.38	1	3	3	2	2	1	2	2	6.6422e-52	0.42217	0.72507	39.793	-0.463808			0.183871		0.183337	-1.35535	0.737817	-0.438665	0.0373032	0		0
F8WIU1;Q9D1K7;H7BXB9;Q6IR22	F8WIU1;Q9D1K7;H7BXB9;Q6IR22	3;3;3;2	3;3;3;2	3;3;3;2	UPF0687 protein C20orf27 homolog	1700037H04Rik	>tr|F8WIU1|F8WIU1_MOUSE Protein 1700037H04Rik OS=Mus musculus GN=1700037H04Rik PE=4 SV=1;>sp|Q9D1K7|CT027_MOUSE UPF0687 protein C20orf27 homolog OS=Mus musculus PE=2 SV=3;>tr|H7BXB9|H7BXB9_MOUSE Protein 1700037H04Rik (Fragment) OS=Mus musculus GN=1700037H0	4	3	3	3	29.4	19.811	4		2		1	2	1			5.0988e-21	0.39975	0.53239	17.864	-0.909445			0.00638098		0.00687217	-1.62672	0.614734	-0.701966	0.0373893	0		0
P58871	P58871	37	37	37	182 kDa tankyrase-1-binding protein	Tnks1bp1	>sp|P58871|TB182_MOUSE 182 kDa tankyrase-1-binding protein OS=Mus musculus GN=Tnks1bp1 PE=1 SV=2	1	37	37	37	36.9	181.82	4.12	15	9	15	13	6	15	11	5	0	0.35976	1.121	59.983	0.164786			0.537053		0.450522	1.335	1.335	0.41684	0.0374359	0		1	PXF
Q60848;Q60848-2;D3Z414	Q60848;Q60848-2	5;5;1	5;5;1	5;5;1	Lymphocyte-specific helicase	Hells	>sp|Q60848|HELLS_MOUSE Lymphocyte-specific helicase OS=Mus musculus GN=Hells PE=1 SV=2;>sp|Q60848-2|HELLS_MOUSE Isoform 2 of Lymphocyte-specific helicase OS=Mus musculus GN=Hells	3	5	5	5	7.8	95.125	5.33		1		1	1		3		4.3931e-11	0.72817	1.0201	55.715	0.0287106			0.843022		0.816405	-1.3028	0.767578	-0.381616	0.0375648	0		0
Q8BHJ5	Q8BHJ5	4	1	1	F-box-like/WD repeat-containing protein TBL1XR1	Tbl1xr1	>sp|Q8BHJ5|TBL1R_MOUSE F-box-like/WD repeat-containing protein TBL1XR1 OS=Mus musculus GN=Tbl1xr1 PE=2 SV=1	1	4	1	1	11.5	55.66	6						1			2.466e-29	NaN	NaN	NaN	#VALUE!			1		1	-1.07718	0.92835	-0.107259	0.037603	0		0
G5E895;D3Z494;S4R2G9	G5E895;D3Z494;S4R2G9	11;10;6	6;5;5	4;3;3		Akr1b10	>tr|G5E895|G5E895_MOUSE MCG142264, isoform CRA_b OS=Mus musculus GN=Akr1b10 PE=4 SV=1;>tr|D3Z494|D3Z494_MOUSE MCG142264, isoform CRA_a OS=Mus musculus GN=Akr1b10 PE=4 SV=1;>tr|S4R2G9|S4R2G9_MOUSE MCG142264, isoform CRA_c OS=Mus musculus GN=Akr1b10 PE=4 SV=	3	11	6	4	39.6	35.848	3.87	4	2		3	2	2		2	6.7517e-204	1.1439	1.3948	56.124	0.480058			0.0235715		0.0494348	1.87053	1.87053	0.903447	0.0377271	0		0
Q80TA6;Q80TA6-2	Q80TA6;Q80TA6-2	1;1	1;1	1;1	Myotubularin-related protein 12	Mtmr12	>sp|Q80TA6|MTMRC_MOUSE Myotubularin-related protein 12 OS=Mus musculus GN=Mtmr12 PE=2 SV=2;>sp|Q80TA6-2|MTMRC_MOUSE Isoform 2 of Myotubularin-related protein 12 OS=Mus musculus GN=Mtmr12	2	1	1	1	1.9	85.515	3			1						0.0006139	NaN	NaN	NaN	#VALUE!			1		1	-1.0705	0.934143	-0.0982848	0.0380828	1	PXY	1	PXF
A0JNY3;Q8BUV3	A0JNY3;Q8BUV3	3;3	3;3	3;3	Gephyrin;Molybdopterin adenylyltransferase;Molybdopterin molybdenumtransferase	Gphn	>tr|A0JNY3|A0JNY3_MOUSE Gephyrin OS=Mus musculus GN=Gphn PE=2 SV=1;>sp|Q8BUV3|GEPH_MOUSE Gephyrin OS=Mus musculus GN=Gphn PE=1 SV=2	2	3	3	3	5.6	83.665	5.6				2		1	2		1.2501e-14	0.35452	0.70193	66.026	-0.510601			0.325833		0.140305	-1.62581	0.615078	-0.701159	0.0381114	0		0
Q91XD6	Q91XD6	9	9	9	Vacuolar protein-sorting-associated protein 36	Vps36	>sp|Q91XD6|VPS36_MOUSE Vacuolar protein-sorting-associated protein 36 OS=Mus musculus GN=Vps36 PE=1 SV=1	1	9	9	9	27.5	43.735	4.92		5	1	1			1	5	1.6539e-30	0.43042	0.91486	41.135	-0.128377			0.722348		0.766067	1.22534	1.22534	0.293182	0.0381309	0		0
P68369;P05214;Q9JJZ2;Q3UX10	P68369;P05214;Q9JJZ2	21;15;11;3	21;15;11;3	0;0;0;0	Tubulin alpha-1A chain;Tubulin alpha-3 chain;Tubulin alpha-8 chain	Tuba1a;Tuba3a;Tuba8	>sp|P68369|TBA1A_MOUSE Tubulin alpha-1A chain OS=Mus musculus GN=Tuba1a PE=1 SV=1;>sp|P05214|TBA3_MOUSE Tubulin alpha-3 chain OS=Mus musculus GN=Tuba3a PE=1 SV=1;>sp|Q9JJZ2|TBA8_MOUSE Tubulin alpha-8 chain OS=Mus musculus GN=Tuba8 PE=1 SV=1	4	21	21	0	59.9	50.135	4.54	22	37	52	27	36	34	34	34	0	0.464	1.1086	38.848	0.148739			0.265399		0.488346	1.24188	1.24188	0.312526	0.0381696	0		0
G3UZA7;Q9Z172;Q9Z172-2;G3UWX9;P61957;G3UWI9;G3UZ60;D3Z794;H7BWX9;G3UZX6	G3UZA7;Q9Z172;Q9Z172-2;G3UWX9;P61957;G3UWI9;G3UZ60;D3Z794;H7BWX9;G3UZX6	1;1;1;1;1;1;1;1;1;1	1;1;1;1;1;1;1;1;1;1	1;1;1;1;1;1;1;1;1;1	Small ubiquitin-related modifier 3;Small ubiquitin-related modifier 2	Sumo3;Sumo2	>tr|G3UZA7|G3UZA7_MOUSE Small ubiquitin-related modifier 3 OS=Mus musculus GN=Sumo3 PE=4 SV=1;>sp|Q9Z172|SUMO3_MOUSE Small ubiquitin-related modifier 3 OS=Mus musculus GN=Sumo3 PE=2 SV=1;>sp|Q9Z172-2|SUMO3_MOUSE Isoform 2 of Small ubiquitin-related modifie	10	1	1	1	10.6	12.713	7						2	1	2	1.0747e-35	0.69265	0.829	4.8291	-0.270556			0.250959		0.462101	-1.37044	0.729693	-0.454639	0.0382188	0		0
A2AH75;Q60575-3;Q60575;Q60575-2;E9Q9G6;Q6TA13;G3UW47;P33173;E9QAN4	A2AH75;Q60575-3;Q60575;Q60575-2	8;8;7;7;3;3;3;3;3	8;8;7;7;3;3;3;3;3	8;8;7;7;3;3;3;3;3	Kinesin-like protein KIF1B	Kif1b	>tr|A2AH75|A2AH75_MOUSE Kinesin family member 1B, isoform CRA_a OS=Mus musculus GN=Kif1b PE=3 SV=1;>sp|Q60575-3|KIF1B_MOUSE Isoform 3 of Kinesin-like protein KIF1B OS=Mus musculus GN=Kif1b;>sp|Q60575|KIF1B_MOUSE Kinesin-like protein KIF1B OS=Mus musculus G	9	8	8	8	10.2	130.05	5	1	1		2	6	1	1	2	4.3339e-33	0.48904	1.0198	30.487	0.0282862			0.73794		0.81767	-1.04721	0.954918	-0.0665508	0.0382188	0		0
O88455;D3Z7G1	O88455	3;1	3;1	3;1	7-dehydrocholesterol reductase	Dhcr7	>sp|O88455|DHCR7_MOUSE 7-dehydrocholesterol reductase OS=Mus musculus GN=Dhcr7 PE=2 SV=1	2	3	3	3	7.6	53.918	4.29	2			1		4			2.4618e-17	0.41867	0.6648	26.633	-0.589008			0.0793753		0.0861388	-1.85994	0.537652	-0.895256	0.0382383	1	PXY	0
Q80XU3	Q80XU3	1	1	1	Nuclear ubiquitous casein and cyclin-dependent kinase substrate 1	Nucks1	>sp|Q80XU3|NUCKS_MOUSE Nuclear ubiquitous casein and cyclin-dependent kinase substrate 1 OS=Mus musculus GN=Nucks1 PE=1 SV=1	1	1	1	1	8.1	26.313	7.5							1	1	1.5234e-13	0.48177	1.5757	4.052	0.655993			0.15901		0.00828554	-1.28747	0.776717	-0.364539	0.0382383	0		0
Q8VC57	Q8VC57	2	2	2	BTB/POZ domain-containing protein KCTD5	Kctd5	>sp|Q8VC57|KCTD5_MOUSE BTB/POZ domain-containing protein KCTD5 OS=Mus musculus GN=Kctd5 PE=2 SV=1	1	2	2	2	15.8	26.163	3.5			1	1					1.5109e-16	0.34874	1.2071	42.286	0.271545			0.510846		0.244272	-1.26603	0.789871	-0.340312	0.0382383	0		0
A8DIL0;Q9JL15;Q8C6H0	A8DIL0;Q9JL15;Q8C6H0	1;1;1	1;1;1	1;1;1	Galectin-8	Lgals8	>tr|A8DIL0|A8DIL0_MOUSE Galectin OS=Mus musculus GN=Lgals8 PE=2 SV=1;>sp|Q9JL15|LEG8_MOUSE Galectin-8 OS=Mus musculus GN=Lgals8 PE=2 SV=1;>tr|Q8C6H0|Q8C6H0_MOUSE Galectin OS=Mus musculus GN=Lgals8 PE=2 SV=1	3	1	1	1	4	37.009	1	1								2.0641e-05	NaN	NaN	NaN	#VALUE!			1		1	1.10892	1.10892	0.149155	0.0382383	0		0
O54781	O54781	2	2	2	SRSF protein kinase 2;SRSF protein kinase 2 N-terminal;SRSF protein kinase 2 C-terminal	Srpk2	>sp|O54781|SRPK2_MOUSE SRSF protein kinase 2 OS=Mus musculus GN=Srpk2 PE=1 SV=2	1	2	2	2	4.7	76.756	3			2						0.0018422	NaN	NaN	NaN	#VALUE!			1		1	1.19262	1.19262	0.254134	0.0382383	0		0
Q99J27	Q99J27	1	1	1	Acetyl-coenzyme A transporter 1	Slc33a1	>sp|Q99J27|ACATN_MOUSE Acetyl-coenzyme A transporter 1 OS=Mus musculus GN=Slc33a1 PE=1 SV=1	1	1	1	1	2.4	61.075	1	1								0.00014501	NaN	NaN	NaN	#VALUE!			1		1	1.22097	1.22097	0.288028	0.0382383	0		0
P18242;F6Y6L6;F8WIR1	P18242;F6Y6L6;F8WIR1	16;13;10	16;13;10	16;13;10	Cathepsin D	Ctsd	>sp|P18242|CATD_MOUSE Cathepsin D OS=Mus musculus GN=Ctsd PE=1 SV=1;>tr|F6Y6L6|F6Y6L6_MOUSE Cathepsin D (Fragment) OS=Mus musculus GN=Ctsd PE=3 SV=1;>tr|F8WIR1|F8WIR1_MOUSE Cathepsin D OS=Mus musculus GN=Ctsd PE=3 SV=1	3	16	16	16	47.8	44.953	3.94	13	6	14	14	15	9	5	3	2.0546e-241	0.8253	1.0191	23.842	0.0272956			0.832517		0.820626	1.27328	1.27328	0.34855	0.0382383	0		0
E9QPX0;Q9DBR4;Q3TIZ5;Q9DBR4-2;E9PWH3;Q9DBR4-3;Q3TDW6;E0CYJ4;E0CZA9;E0CYY8	E9QPX0;Q9DBR4;Q3TIZ5;Q9DBR4-2;E9PWH3;Q9DBR4-3;Q3TDW6	5;5;5;5;5;5;5;1;1;1	5;5;5;5;5;5;5;1;1;1	5;5;5;5;5;5;5;1;1;1	Amyloid beta A4 precursor protein-binding family B member 2	Apbb2	>tr|E9QPX0|E9QPX0_MOUSE Amyloid beta A4 precursor protein-binding family B member 2 OS=Mus musculus GN=Apbb2 PE=4 SV=1;>sp|Q9DBR4|APBB2_MOUSE Amyloid beta A4 precursor protein-binding family B member 2 OS=Mus musculus GN=Apbb2 PE=1 SV=2;>tr|Q3TIZ5|Q3TIZ5_M	10	5	5	5	8.6	83.23	3.67	1		2	1	1	1			1.0891e-15	0.43608	0.90788	42.914	-0.139426			0.760698		0.740228	1.36927	1.36927	0.453407	0.0382383	0		0
Q8R3H7	Q8R3H7	4	4	4	Heparan sulfate 2-O-sulfotransferase 1	Hs2st1	>sp|Q8R3H7|HS2ST_MOUSE Heparan sulfate 2-O-sulfotransferase 1 OS=Mus musculus GN=Hs2st1 PE=1 SV=2	1	4	4	4	14	41.813	3.82	1	1	2	5	1			1	7.5319e-33	0.48837	0.60546	19.642	-0.723896			0.030441		0.0330444	-2.28995	0.436691	-1.19532	0.0383312	0		0
Q8BWG8-2;J3QNU6;Q8BWG8;E0CY53;F7DF62;E0CYB1;Q91YI4-2;Q91YI4;Q5F2D9	Q8BWG8-2;J3QNU6;Q8BWG8	9;8;8;3;3;2;1;1;1	9;8;8;3;3;2;1;1;1	9;8;8;3;3;2;1;1;1	Beta-arrestin-1	Arrb1	>sp|Q8BWG8-2|ARRB1_MOUSE Isoform 1B of Beta-arrestin-1 OS=Mus musculus GN=Arrb1;>tr|J3QNU6|J3QNU6_MOUSE Beta-arrestin-1 OS=Mus musculus GN=Arrb1 PE=4 SV=1;>sp|Q8BWG8|ARRB1_MOUSE Beta-arrestin-1 OS=Mus musculus GN=Arrb1 PE=1 SV=1	9	9	9	9	32.7	46.215	3.92		1	5	3	1	1	1		1.2465e-39	0.4886	0.64991	60.421	-0.621688			0.0663543		0.0692519	-1.67233	0.597968	-0.74186	0.0383312	0		0			interact
P43277;I7HFT9;Q07133	P43277	7;1;1	5;0;0	3;0;0	Histone H1.3	Hist1h1d	>sp|P43277|H13_MOUSE Histone H1.3 OS=Mus musculus GN=Hist1h1d PE=1 SV=2	3	7	5	3	24.4	22.099	4.54	1	3	5	6	2	6	5		4.4155e-62	0.97578	1.2869	17.638	0.3639			0.0205732		0.128785	1.54436	1.54436	0.627009	0.0383728	0		0
Q6WVG3	Q6WVG3	13	13	10	BTB/POZ domain-containing protein KCTD12	Kctd12	>sp|Q6WVG3|KCD12_MOUSE BTB/POZ domain-containing protein KCTD12 OS=Mus musculus GN=Kctd12 PE=1 SV=1	1	13	13	10	41.3	35.892	4.81	5	4	4	3	12	8	7	4	0	0.19859	0.63077	68.324	-0.664814			0.00466795		0.0512253	-2.07507	0.481911	-1.05316	0.0383948	1	PXY	0
Q68FH0;A2AS45;Q68FH0-2;A2AS47;A2AS44;Q68FH0-3	Q68FH0;A2AS45;Q68FH0-2;A2AS47;A2AS44;Q68FH0-3	2;2;2;2;2;1	2;2;2;2;2;1	2;2;2;2;2;1	Plakophilin-4	Pkp4	>sp|Q68FH0|PKP4_MOUSE Plakophilin-4 OS=Mus musculus GN=Pkp4 PE=1 SV=1;>tr|A2AS45|A2AS45_MOUSE Plakophilin-4 OS=Mus musculus GN=Pkp4 PE=4 SV=1;>sp|Q68FH0-2|PKP4_MOUSE Isoform 2 of Plakophilin-4 OS=Mus musculus GN=Pkp4;>tr|A2AS47|A2AS47_MOUSE Plakophilin-4 O	6	2	2	2	2.1	131.55	2.5		1	1						2.0908e-05	0.81515	2.1821	159.7	1.12572			0.0200262	+	8.85473e-06	-1.68228	0.594431	-0.750418	0.0384885	0		0
Q9CQ65	Q9CQ65	13	13	13	S-methyl-5-thioadenosine phosphorylase	Mtap	>sp|Q9CQ65|MTAP_MOUSE S-methyl-5-thioadenosine phosphorylase OS=Mus musculus GN=Mtap PE=2 SV=1	1	13	13	13	66.8	31.062	4.65	4	7	4	6	11	11	2	6	1.6338e-208	0.35126	1.0327	69.113	0.0464212			0.723665		0.764055	-1.16343	0.859527	-0.218384	0.0384885	0		0
Q99KW9	Q99KW9	1	1	1	T-cell immunomodulatory protein	Itfg1	>sp|Q99KW9|TIP_MOUSE T-cell immunomodulatory protein OS=Mus musculus GN=Itfg1 PE=2 SV=2	1	1	1	1	2.3	67.464	4				1					0.0004292	NaN	NaN	NaN	#VALUE!			1		1	-1.40141	0.713567	-0.486879	0.0387924	0		0
P61089	P61089	7	7	6	Ubiquitin-conjugating enzyme E2 N	Ube2n	>sp|P61089|UBE2N_MOUSE Ubiquitin-conjugating enzyme E2 N OS=Mus musculus GN=Ube2n PE=1 SV=1	1	7	7	6	55.3	17.138	4.14	2	5	6	3	4	4	2	2	1.4238e-51	0.62695	0.82112	16.838	-0.284335			0.227519		0.436671	-1.2724	0.785916	-0.347552	0.0387924	0		0
Q9JHU4;F6ZX84	Q9JHU4	172;8	172;8	172;8	Cytoplasmic dynein 1 heavy chain 1	Dync1h1	>sp|Q9JHU4|DYHC1_MOUSE Cytoplasmic dynein 1 heavy chain 1 OS=Mus musculus GN=Dync1h1 PE=1 SV=2	2	172	172	172	45.1	532.04	4.4	49	59	79	70	60	57	46	55	0	0.57658	1.0875	37.173	0.121015			0.364009		0.55753	1.64483	1.64483	0.717938	0.0387924	1	PXY	2	PXF
Q8K1N2-2;Q8K1N2;D3Z069;F6QU68;D3Z1R8	Q8K1N2-2;Q8K1N2;D3Z069;F6QU68;D3Z1R8	2;2;2;1;1	2;2;2;1;1	2;2;2;1;1	Pleckstrin homology-like domain family B member 2	Phldb2	>sp|Q8K1N2-2|PHLB2_MOUSE Isoform 2 of Pleckstrin homology-like domain family B member 2 OS=Mus musculus GN=Phldb2;>sp|Q8K1N2|PHLB2_MOUSE Pleckstrin homology-like domain family B member 2 OS=Mus musculus GN=Phldb2 PE=1 SV=2;>tr|D3Z069|D3Z069_MOUSE Pleckstri	5	2	2	2	2.5	147.4	7.5							1	1	2.0747e-08	NaN	NaN	NaN	#VALUE!			1		1	-1.2719	0.786225	-0.346985	0.0388593	0		1	PXF
E9QB01;P13595-2;P13595;E9Q589;P13595-3;P13595-4	E9QB01;P13595-2;P13595;E9Q589;P13595-3;P13595-4	10;10;9;8;8;8	10;10;9;8;8;8	10;10;9;8;8;8	Neural cell adhesion molecule 1	Ncam1	>tr|E9QB01|E9QB01_MOUSE Neural cell adhesion molecule 1 OS=Mus musculus GN=Ncam1 PE=4 SV=1;>sp|P13595-2|NCAM1_MOUSE Isoform 2 of Neural cell adhesion molecule 1 OS=Mus musculus GN=Ncam1;>sp|P13595|NCAM1_MOUSE Neural cell adhesion molecule 1 OS=Mus musculus	6	10	10	10	18.3	93.491	5.23	3		2	1	4	3	8	1	1.7014e-83	1.0864	1.3611	72.268	0.444773			0.0202337		0.0673445	1.61189	1.61189	0.688753	0.0388593	0		0
P52293;A6PW68;A2A601;A2A600;A2A602;F2Z431	P52293	13;5;5;5;2;2	13;5;5;5;2;2	13;5;5;5;2;2	Importin subunit alpha-2	Kpna2	>sp|P52293|IMA1_MOUSE Importin subunit alpha-1 OS=Mus musculus GN=Kpna2 PE=1 SV=2	6	13	13	13	39.7	57.927	4.2	4	5	10	12	4	8	6	1	1.8654e-238	0.38026	1.1484	69.31	0.199625			0.202628		0.374387	#N/A	#N/A	#N/A	0.0389096	0		0
Q6ZWQ0;E9QP46;Q6DFZ2;Q6ZWQ0-3;F6W8R9	Q6ZWQ0;E9QP46;Q6DFZ2;Q6ZWQ0-3;F6W8R9	3;3;2;2;2	3;3;2;2;2	3;3;2;2;2	Nesprin-2	Syne2	>sp|Q6ZWQ0|SYNE2_MOUSE Nesprin-2 OS=Mus musculus GN=Syne2 PE=1 SV=2;>tr|E9QP46|E9QP46_MOUSE Nesprin-2 OS=Mus musculus GN=Syne2 PE=4 SV=1;>tr|Q6DFZ2|Q6DFZ2_MOUSE Nesprin-2 (Fragment) OS=Mus musculus GN=Syne2 PE=2 SV=1;>sp|Q6ZWQ0-3|SYNE2_MOUSE Isoform 3 of N	5	3	3	3	0.5	782.72	5.75					2	1	1		2.2656e-06	0.3584	1.2522	129.38	0.324465			0.267326		0.171461	1.94744	1.94744	0.961579	0.0391703	0		0
Q8BVQ5	Q8BVQ5	7	7	7	Protein phosphatase methylesterase 1	Ppme1	>sp|Q8BVQ5|PPME1_MOUSE Protein phosphatase methylesterase 1 OS=Mus musculus GN=Ppme1 PE=1 SV=5	1	7	7	7	22.8	42.256	4.25		4	2		3	1		2	4.5552e-90	0.23606	0.64126	33.615	-0.641019			0.0576816		0.0606134	-1.55687	0.642314	-0.638648	0.039506	0		0
Q6DG52;D3Z553	Q6DG52	3;1	3;1	1;1	Protein Churchill	Churc1	>sp|Q6DG52|CHUR_MOUSE Protein Churchill OS=Mus musculus GN=Churc1 PE=2 SV=1	2	3	3	1	34.8	12.858	4.6	1			1	1	1	1		6.1914e-15	0.86904	1.2557	96.437	0.328492			0.163929		0.16667	1.31728	1.31728	0.397562	0.039506	0		0
Q9CQ89;D5MCW4	Q9CQ89;D5MCW4	1;1	1;1	1;1	Protein CutA	Cuta	>sp|Q9CQ89|CUTA_MOUSE Protein CutA OS=Mus musculus GN=Cuta PE=2 SV=3;>tr|D5MCW4|D5MCW4_MOUSE Protein CutA OS=Mus musculus GN=Cuta PE=2 SV=1	2	1	1	1	7.9	18.865	6.25						3	1		0.0002069	0.2747	0.97725	13.292	-0.0332004			0.960129		0.996483	-1.29158	0.774245	-0.369137	0.0401694	0		0
Q80YQ8	Q80YQ8	1	1	1	Protein RMD5 homolog A	Rmnd5a	>sp|Q80YQ8|RMD5A_MOUSE Protein RMD5 homolog A OS=Mus musculus GN=Rmnd5a PE=2 SV=2	1	1	1	1	2.6	43.992	6						1			0.00014295	NaN	NaN	NaN	#VALUE!			1		1	-1.07385	0.931229	-0.102792	0.0402748	0		0
Q9CZX9	Q9CZX9	3	3	3	Transmembrane protein 85	Tmem85	>sp|Q9CZX9|EMC4_MOUSE ER membrane protein complex subunit 4 OS=Mus musculus GN=Emc4 PE=2 SV=1	1	3	3	3	21.3	20.116	5.83		1			1	1	2	1	2.6322e-16	0.67503	0.98705	41.323	-0.0188049			0.982019		0.960308	-1.78043	0.561662	-0.832226	0.0406093	0		0
P61079;P62838;Q6ZWY6;P61080	P61079;P62838;Q6ZWY6;P61080	2;2;1;1	2;2;1;1	2;2;1;1	Ubiquitin-conjugating enzyme E2 D3;Ubiquitin-conjugating enzyme E2 D2;Ubiquitin-conjugating enzyme E2 D2B;Ubiquitin-conjugating enzyme E2 D1	Ube2d3;Ube2d2;Ube2d2b;Ube2d1	>sp|P61079|UB2D3_MOUSE Ubiquitin-conjugating enzyme E2 D3 OS=Mus musculus GN=Ube2d3 PE=1 SV=1;>sp|P62838|UB2D2_MOUSE Ubiquitin-conjugating enzyme E2 D2 OS=Mus musculus GN=Ube2d2 PE=1 SV=1;>sp|Q6ZWY6|U2D2B_MOUSE Ubiquitin-conjugating enzyme E2 D2B OS=Mus mu	4	2	2	2	19.7	16.687	4.4		1	1		1	2			7.7256e-13	0.59199	0.72916	19.611	-0.455693			0.183402		0.191703	-1.16509	0.858303	-0.220441	0.0406093	0		0
E9Q236;E9Q467	E9Q236;E9Q467	2;2	2;2	2;2		Abcc4	>tr|E9Q236|E9Q236_MOUSE Protein Abcc4 OS=Mus musculus GN=Abcc4 PE=3 SV=1;>tr|E9Q467|E9Q467_MOUSE Protein Abcc4 OS=Mus musculus GN=Abcc4 PE=3 SV=1	2	2	2	2	2.6	148.89	4.5	1							1	1.6753e-05	NaN	NaN	NaN	#VALUE!			1		1	1.42841	1.42841	0.51441	0.0406093	0		1	PXF
Q99PM9;A2AN37;P52623;F7CBX2	Q99PM9	6;1;1;1	6;1;1;1	6;1;1;1	Uridine-cytidine kinase 2	Uck2	>sp|Q99PM9|UCK2_MOUSE Uridine-cytidine kinase 2 OS=Mus musculus GN=Uck2 PE=1 SV=1	4	6	6	6	29.5	29.404	5.12		1	1	3				3	1.0356e-33	0.21344	0.61984	18.115	-0.690032			0.0398273		0.0426367	-1.57188	0.636181	-0.652491	0.0406896	0		0
P24668	P24668	3	3	3	Cation-dependent mannose-6-phosphate receptor	M6pr	>sp|P24668|MPRD_MOUSE Cation-dependent mannose-6-phosphate receptor OS=Mus musculus GN=M6pr PE=1 SV=1	1	3	3	3	19.1	31.172	4.2		4			4		2		7.484e-132	0.22387	0.77054	5.2017	-0.376058			0.170853		0.289005	-1.38962	0.719621	-0.47469	0.0406945	0		0
Q8K2J0	Q8K2J0	1	1	1	1-phosphatidylinositol 4,5-bisphosphate phosphodiesterase delta-3	Plcd3	>sp|Q8K2J0|PLCD3_MOUSE 1-phosphatidylinositol 4,5-bisphosphate phosphodiesterase delta-3 OS=Mus musculus GN=Plcd3 PE=1 SV=2	1	1	1	1	1.7	88.606	6						1			0.00076828	NaN	NaN	NaN	#VALUE!			1		1	-1.16921	0.855278	-0.225534	0.0410387	0		0
Q9EP97;F6Z9L5	Q9EP97	5;1	5;1	5;1	Sentrin-specific protease 3	Senp3	>sp|Q9EP97|SENP3_MOUSE Sentrin-specific protease 3 OS=Mus musculus GN=Senp3 PE=1 SV=1	2	5	5	5	15.7	64.402	3.38	3	1	1	1			1	1	3.1569e-14	0.16426	0.5672	49.783	-0.818071			0.0217551		0.0154536	-1.46763	0.681371	-0.553488	0.0411202	0		0
P27046;Q8BRK9;Q8BRK9-2	P27046	8;1;1	8;1;1	8;1;1	Alpha-mannosidase 2	Man2a1	>sp|P27046|MA2A1_MOUSE Alpha-mannosidase 2 OS=Mus musculus GN=Man2a1 PE=1 SV=2	3	8	8	8	9	131.63	4.36	1	2	2	1	2		1	2	3.9464e-49	0.35742	0.63145	89.896	-0.66326			0.0656728		0.051799	-1.66022	0.60233	-0.731374	0.0412496	0		1	PXF
G5E8R8;Q6P5G6	G5E8R8;Q6P5G6	8;4	8;4	8;4	UBX domain-containing protein 7	Ubxn7	>tr|G5E8R8|G5E8R8_MOUSE MCG129950, isoform CRA_a OS=Mus musculus GN=Ubxn7 PE=4 SV=1;>sp|Q6P5G6|UBXN7_MOUSE UBX domain-containing protein 7 OS=Mus musculus GN=Ubxn7 PE=1 SV=2	2	8	8	8	15.7	54.812	4.92			2	5	2		1	2	1.0842e-18	0.52261	0.91101	39.316	-0.134461			0.708552		0.751805	1.10378	1.10378	0.142453	0.0412496	0		0
O55028;D3Z7R0	O55028;D3Z7R0	4;3	4;3	4;3	[3-methyl-2-oxobutanoate dehydrogenase [lipoamide]] kinase, mitochondrial	Bckdk	>sp|O55028|BCKD_MOUSE [3-methyl-2-oxobutanoate dehydrogenase [lipoamide]] kinase, mitochondrial OS=Mus musculus GN=Bckdk PE=1 SV=1;>tr|D3Z7R0|D3Z7R0_MOUSE [3-methyl-2-oxobutanoate dehydrogenase [lipoamide]] kinase, mitochondrial (Fragment) OS=Mus musculus	2	4	4	4	13.3	46.587	4.71	1		1	1	1	2		1	1.5525e-17	0.28385	0.8808	33.908	-0.183114			0.601973		0.641147	-1.8371	0.544336	-0.87743	0.0412656	0		0
Q8K409	Q8K409	3	3	3	DNA polymerase beta	Polb	>sp|Q8K409|DPOLB_MOUSE DNA polymerase beta OS=Mus musculus GN=Polb PE=2 SV=3	1	3	3	3	14.3	38.287	5	1			1		1	2		1.0132e-26	0.80799	1.0359	24.501	0.0508847			0.789971		0.75102	1.34444	1.34444	0.427005	0.0412656	0		0
Q8VDL4;Q8VDL4-3;Q8VDL4-2	Q8VDL4;Q8VDL4-3	10;10;3	10;10;3	10;10;3	ADP-dependent glucokinase	Adpgk	>sp|Q8VDL4|ADPGK_MOUSE ADP-dependent glucokinase OS=Mus musculus GN=Adpgk PE=1 SV=2;>sp|Q8VDL4-3|ADPGK_MOUSE Isoform 3 of ADP-dependent glucokinase OS=Mus musculus GN=Adpgk	3	10	10	10	34.9	53.902	5.07	1	4	3	1	8	1	6	4	1.3721e-167	0.38712	0.89281	31.334	-0.163575			0.623303		0.6848	-1.40303	0.712743	-0.488546	0.041296	0		0
Q3U3K9;P70295	Q3U3K9;P70295	5;5	5;5	5;5	Ancient ubiquitous protein 1	Aup1	>tr|Q3U3K9|Q3U3K9_MOUSE Ancient ubiquitous protein 1 OS=Mus musculus GN=Aup1 PE=2 SV=1;>sp|P70295|AUP1_MOUSE Ancient ubiquitous protein 1 OS=Mus musculus GN=Aup1 PE=2 SV=1	2	5	5	5	20.3	49.35	4.33	1	2		3			2	1	2.3725e-47	0.40043	1.0894	74.685	0.123534			0.580562		0.551053	1.32447	1.32447	0.405415	0.0414639	0		0
Q99KC8;F6TIL5;D3Z671	Q99KC8	23;4;1	23;4;1	23;4;1	von Willebrand factor A domain-containing protein 5A	Vwa5a	>sp|Q99KC8|VMA5A_MOUSE von Willebrand factor A domain-containing protein 5A OS=Mus musculus GN=Vwa5a PE=1 SV=2	3	23	23	23	38.8	87.142	5.22	3	3	4	9	13	6	4	12	0	0.5662	1.1566	35.366	0.20989			0.18051		0.353568	1.73157	1.73157	0.792081	0.0415363	0		0
E9QN12;E9QPE2;P05622	E9QN12;E9QPE2;P05622	10;10;10	10;10;10	10;10;10	Platelet-derived growth factor receptor beta	Pdgfrb	>tr|E9QN12|E9QN12_MOUSE Tyrosine-protein kinase receptor OS=Mus musculus GN=Pdgfrb PE=3 SV=1;>tr|E9QPE2|E9QPE2_MOUSE Tyrosine-protein kinase receptor OS=Mus musculus GN=Pdgfrb PE=3 SV=1;>sp|P05622|PGFRB_MOUSE Platelet-derived growth factor receptor beta OS	3	10	10	10	14.8	123.35	4.88	1	2	1	1	5	3	1	2	1.4978e-40	0.30995	0.90186	38.802	-0.149025			0.750575		0.718016	1.45314	1.45314	0.539174	0.0416937	0		0			interact
P20060	P20060	11	11	11	Beta-hexosaminidase subunit beta	Hexb	>sp|P20060|HEXB_MOUSE Beta-hexosaminidase subunit beta OS=Mus musculus GN=Hexb PE=2 SV=2	1	11	11	11	22.8	61.115	5.05	2	2	3		4	1	1	6	9.7261e-49	0.78626	1.2188	20.25	0.285461			0.11757		0.223301	-1.21338	0.824144	-0.279031	0.0418241	0		1	PXF
Q8BG30	Q8BG30	2	2	2	Negative elongation factor A	Whsc2	>sp|Q8BG30|NELFA_MOUSE Negative elongation factor A OS=Mus musculus GN=Nelfa PE=2 SV=1	1	2	2	2	5.3	57.584	6					2			1	1.1978e-07	0.51282	0.67334	2.1812	-0.570593			0.266061		0.0970323	-1.52044	0.657704	-0.604489	0.0422766	0		0
Q9CPU0	Q9CPU0	13	13	13	Lactoylglutathione lyase	Glo1	>sp|Q9CPU0|LGUL_MOUSE Lactoylglutathione lyase OS=Mus musculus GN=Glo1 PE=1 SV=3	1	13	13	13	85.9	20.809	4.94	5	2	8	7	8	7	9	7	2.0461e-179	0.66157	1.0455	18.151	0.0641931			0.627251		0.712587	1.11607	1.11607	0.158428	0.0424243	0		0
E9Q474;E9Q394;F6VCM8;E9PVD4;F6RPP1;F7CVS3	E9Q474;E9Q394	14;14;5;3;3;1	14;14;5;3;3;1	14;14;5;3;3;1		Akap13	>tr|E9Q474|E9Q474_MOUSE Protein Akap13 OS=Mus musculus GN=Akap13 PE=4 SV=1;>tr|E9Q394|E9Q394_MOUSE Protein Akap13 OS=Mus musculus GN=Akap13 PE=4 SV=1	6	14	14	14	9	306	4.71	3	4			1	2	4	3	2.7689e-80	0.65943	0.92295	60.826	-0.115676			0.751436		0.796093	1.18978	1.18978	0.250695	0.0424243	0		0
Q6ZQL4	Q6ZQL4	7	7	7	WD repeat-containing protein 43	Wdr43	>sp|Q6ZQL4|WDR43_MOUSE WD repeat-containing protein 43 OS=Mus musculus GN=Wdr43 PE=2 SV=2	1	7	7	7	16.2	75.38	4.64	2	1	1	4		2	2	2	1.85e-35	0.66615	0.89308	48.205	-0.163139			0.716445		0.685787	-1.16489	0.85845	-0.220194	0.0424326	0		0
P54116	P54116	10	10	10	Erythrocyte band 7 integral membrane protein	Stom	>sp|P54116|STOM_MOUSE Erythrocyte band 7 integral membrane protein OS=Mus musculus GN=Stom PE=1 SV=3	1	10	10	10	54.6	31.375	4.5	3	3	5	6	4	2	1	6	4.5394e-178	0.89394	1.3361	51.481	0.418028			0.00783874		0.0842219	1.45955	1.45955	0.545524	0.0425363	0		0
Q9D0C4;Q9D0C4-2	Q9D0C4;Q9D0C4-2	2;2	2;2	2;2	tRNA (guanine(37)-N1)-methyltransferase	Trmt5	>sp|Q9D0C4|TRM5_MOUSE tRNA (guanine(37)-N1)-methyltransferase OS=Mus musculus GN=Trmt5 PE=2 SV=1;>sp|Q9D0C4-2|TRM5_MOUSE Isoform 2 of tRNA (guanine(37)-N1)-methyltransferase OS=Mus musculus GN=Trmt5	2	2	2	2	6.2	56.794	3	1		2		1				2.4481e-12	0.28343	1.0168	16.361	0.0240359			0.7533		0.83037	1.2112	1.2112	0.276437	0.0425915	0		0
O88712;O88712-2;O88712-3	O88712;O88712-2;O88712-3	9;9;6	7;7;6	7;7;6	C-terminal-binding protein 1	Ctbp1	>sp|O88712|CTBP1_MOUSE C-terminal-binding protein 1 OS=Mus musculus GN=Ctbp1 PE=1 SV=2;>sp|O88712-2|CTBP1_MOUSE Isoform 2 of C-terminal-binding protein 1 OS=Mus musculus GN=Ctbp1;>sp|O88712-3|CTBP1_MOUSE Isoform 3 of C-terminal-binding protein 1 OS=Mus mus	3	9	7	7	26.1	47.744	5	1	1	1	2	2	4	2	1	1.4555e-54	0.48769	0.75925	46.81	-0.397353			0.25308		0.260213	-1.33848	0.747116	-0.420596	0.042633	0		0
Q8BNU0;Q8BNU0-2;D3Z3J0	Q8BNU0;Q8BNU0-2	9;5;4	9;5;4	9;5;4	Armadillo repeat-containing protein 6	Armc6	>sp|Q8BNU0|ARMC6_MOUSE Armadillo repeat-containing protein 6 OS=Mus musculus GN=Armc6 PE=2 SV=1;>sp|Q8BNU0-2|ARMC6_MOUSE Isoform 2 of Armadillo repeat-containing protein 6 OS=Mus musculus GN=Armc6	3	9	9	9	30.8	50.683	4.1	6	2		2	1	5	3	1	1.7174e-156	0.38338	1.0653	74.426	0.0912598			0.557215		0.636721	-1.00742	0.992635	-0.0106653	0.042633	0		0
Q3ULD5	Q3ULD5	12	12	12	Methylcrotonoyl-CoA carboxylase beta chain, mitochondrial	Mccc2	>sp|Q3ULD5|MCCB_MOUSE Methylcrotonoyl-CoA carboxylase beta chain, mitochondrial OS=Mus musculus GN=Mccc2 PE=1 SV=1	1	12	12	12	31.1	61.378	4.44	3	2	4	6	1	3	3	3	1.461e-69	0.46799	1.2439	30.011	0.314871			0.0880531		0.18329	1.49625	1.49625	0.581351	0.042633	0		1	PXF
A2BDY3;Q61060;O35392;Q61345;Q60688;O70220	A2BDY3;Q61060;O35392;Q61345;Q60688;O70220	2;2;1;1;1;1	2;2;1;1;1;1	2;2;1;1;1;1	Forkhead box protein D3;Forkhead box protein D2;Forkhead box protein D1;Forkhead box protein D4;Forkhead box protein Q1	Foxd3;Foxd2;Foxd1;Foxd4;Foxq1	>tr|A2BDY3|A2BDY3_MOUSE Forkhead box protein D3 OS=Mus musculus GN=Foxd3 PE=3 SV=1;>sp|Q61060|FOXD3_MOUSE Forkhead box protein D3 OS=Mus musculus GN=Foxd3 PE=2 SV=3;>sp|O35392|FOXD2_MOUSE Forkhead box protein D2 OS=Mus musculus GN=Foxd2 PE=2 SV=1;>sp|Q6134	6	2	2	2	8.3	46.818	4.5		1					1		2.3539e-08	0.6183	0.81135	6.6267	-0.301604			0.69182		0.405968	-1.45127	0.689052	-0.537316	0.0427056	0		0
O35316;Q8VBW1;Q8VBW1-2;Q8VBW1-3;E9Q151;Q8VCS9;Q61327;O55192;G5E8Z4;P31651;P31649;F6UKB4;E9PXG1;D3YWZ5	O35316	6;1;1;1;1;1;1;1;1;1;1;1;1;1	6;1;1;1;1;1;1;1;1;1;1;1;1;1	5;0;0;0;0;0;0;0;0;0;0;0;0;0	Sodium- and chloride-dependent taurine transporter	Slc6a6	>sp|O35316|SC6A6_MOUSE Sodium- and chloride-dependent taurine transporter OS=Mus musculus GN=Slc6a6 PE=1 SV=2	14	6	6	5	11.1	69.855	5.53	1	1	3	1		1	3	5	5.7369e-19	0.50495	0.65687	9.2048	-0.60632			0.0696259		0.0768198	-1.46817	0.68112	-0.554019	0.0428106	0		0
E9Q9C3;Q9QZQ1;E9Q852;Q9QZQ1-2;E9PYX7;F7C3I9	E9Q9C3;Q9QZQ1;E9Q852;Q9QZQ1-2;E9PYX7	3;3;3;3;2;1	3;3;3;3;2;1	3;3;3;3;2;1	Afadin	Mllt4	>tr|E9Q9C3|E9Q9C3_MOUSE Afadin OS=Mus musculus GN=Mllt4 PE=4 SV=1;>sp|Q9QZQ1|AFAD_MOUSE Afadin OS=Mus musculus GN=Mllt4 PE=1 SV=3;>tr|E9Q852|E9Q852_MOUSE Afadin OS=Mus musculus GN=Mllt4 PE=4 SV=2;>sp|Q9QZQ1-2|AFAD_MOUSE Isoform 1 of Afadin OS=Mus musculus	6	3	3	3	2.5	207.31	3.33	1	1					1		3.5959e-05	0.352	1.1393	59.983	0.188148			0.62086		0.398544	1.32566	1.32566	0.406711	0.0428106	1	PXY	0
O55126;Q7TMG8	O55126;Q7TMG8	5;5	5;5	5;5	Protein NipSnap homolog 2	Gbas	>sp|O55126|NIPS2_MOUSE Protein NipSnap homolog 2 OS=Mus musculus GN=Gbas PE=2 SV=1;>tr|Q7TMG8|Q7TMG8_MOUSE Glioblastoma amplified sequence OS=Mus musculus GN=Gbas PE=2 SV=1	2	5	5	5	26.7	32.932	3.64	2	3	2	2	3	1		1	4.1998e-34	0.77763	1.343	21.16	0.425459			0.0254266		0.0792207	1.52389	1.52389	0.607759	0.0428106	0		0
P51855;Q3UEE2;A2AQN9;H3BKH4;A2AQN7	P51855;Q3UEE2	11;9;5;4;4	11;9;5;4;4	11;9;5;4;4	Glutathione synthetase	Gss	>sp|P51855|GSHB_MOUSE Glutathione synthetase OS=Mus musculus GN=Gss PE=2 SV=1;>tr|Q3UEE2|Q3UEE2_MOUSE Glutathione synthetase OS=Mus musculus GN=Gss PE=2 SV=1	5	11	11	11	33.8	52.246	4.43	5		3	2	4	2	1	4	1.2051e-87	0.3318	1.1395	13.342	0.188401			0.268765		0.398001	2.1076	2.1076	1.0756	0.0429	0		0
Q9D832	Q9D832	7	7	6	DnaJ homolog subfamily B member 4	Dnajb4	>sp|Q9D832|DNJB4_MOUSE DnaJ homolog subfamily B member 4 OS=Mus musculus GN=Dnajb4 PE=2 SV=1	1	7	7	6	27.3	37.781	3.92	3		2	2	3	2	1		2.5441e-68	0.36947	0.56526	19.802	-0.823013			0.0137002		0.0148181	-1.5196	0.658068	-0.603692	0.0429268	0		0
Q9CXF4	Q9CXF4	15	15	15	TBC1 domain family member 15	Tbc1d15	>sp|Q9CXF4|TBC15_MOUSE TBC1 domain family member 15 OS=Mus musculus GN=Tbc1d15 PE=1 SV=1	1	15	15	15	29.4	76.526	4.37	5	2	6	4	2	3	4	4	6.544e-101	1.0089	1.4741	95.922	0.559834			0.00413378		0.0231427	1.48246	1.48246	0.567993	0.0430082	0		0
Q811D0-3;Q811D0-2;E9Q9H0;Q811D0;H7BWY4;D3Z3B8;F6UDT8;S4R2T8;Q91XM9-7;Q91XM9-4;E9Q2L2;Q91XM9-2;Q91XM9;Q91XM9-8;Q91XM9-6;Q91XM9-3;D3YUZ8;D3YWU0;Q62108-2;Q62108;Q62108-3;Q91XM9-5;B1AR31	Q811D0-3;Q811D0-2;E9Q9H0;Q811D0;H7BWY4;D3Z3B8;F6UDT8	13;13;12;12;12;12;7;5;3;3;3;3;3;3;3;3;3;2;1;1;1;1;1	13;13;12;12;12;12;7;5;3;3;3;3;3;3;3;3;3;2;1;1;1;1;1	11;11;10;10;10;10;7;5;1;1;1;1;1;1;1;1;1;0;1;1;1;1;1	Disks large homolog 1	Dlg1	>sp|Q811D0-3|DLG1_MOUSE Isoform 3 of Disks large homolog 1 OS=Mus musculus GN=Dlg1;>sp|Q811D0-2|DLG1_MOUSE Isoform 2 of Disks large homolog 1 OS=Mus musculus GN=Dlg1;>tr|E9Q9H0|E9Q9H0_MOUSE Disks large homolog 1 OS=Mus musculus GN=Dlg1 PE=4 SV=1;>sp|Q811D0	23	13	13	11	26.3	102.98	3.85	2	5	1	6	2	1	2	1	1.4256e-156	0.3571	0.85242	46.815	-0.230364			0.544286		0.540795	1.24696	1.24696	0.318415	0.043084	0		0
Q3UDK1;Q3UDK1-2	Q3UDK1;Q3UDK1-2	1;1	1;1	1;1	TRAF-type zinc finger domain-containing protein 1	Trafd1	>sp|Q3UDK1|TRAD1_MOUSE TRAF-type zinc finger domain-containing protein 1 OS=Mus musculus GN=Trafd1 PE=1 SV=1;>sp|Q3UDK1-2|TRAD1_MOUSE Isoform 2 of TRAF-type zinc finger domain-containing protein 1 OS=Mus musculus GN=Trafd1	2	1	1	1	3.6	64.282	6						1			0.0024755	NaN	NaN	NaN	#VALUE!			1		1	#N/A	#N/A	#N/A	0.043084	0		0
Q3TIX9	Q3TIX9	9	9	9	U4/U6.U5 tri-snRNP-associated protein 2	Usp39	>sp|Q3TIX9|SNUT2_MOUSE U4/U6.U5 tri-snRNP-associated protein 2 OS=Mus musculus GN=Usp39 PE=2 SV=2	1	9	9	9	21.3	65.146	5.94	1			2		8	2	3	5.9238e-42	0.49984	0.90533	25.478	-0.143484			0.764111		0.730809	-1.39919	0.714699	-0.484592	0.0430917	1	PXY	1	PXF
P43346	P43346	2	2	2	Deoxycytidine kinase	Dck	>sp|P43346|DCK_MOUSE Deoxycytidine kinase OS=Mus musculus GN=Dck PE=1 SV=1	1	2	2	2	8.8	30.367	5				2		2			1.6104e-06	0.26505	0.94828	197.26	-0.076615			0.842955		0.890152	-1.3958	0.716435	-0.481092	0.0430922	0		0
Q9ER72;Q9ER72-2	Q9ER72;Q9ER72-2	34;30	34;30	34;30	Cysteine--tRNA ligase, cytoplasmic	Cars	>sp|Q9ER72|SYCC_MOUSE Cysteine--tRNA ligase, cytoplasmic OS=Mus musculus GN=Cars PE=2 SV=2;>sp|Q9ER72-2|SYCC_MOUSE Isoform 2 of Cysteine--tRNA ligase, cytoplasmic OS=Mus musculus GN=Cars	2	34	34	34	49.6	94.859	4.81	13	14	15	8	16	9	19	21	0	0.81794	1.1716	40.705	0.22848			0.415923		0.317768	1.76873	1.76873	0.822714	0.0430922	0		0
G5E866;Q99NB9	G5E866;Q99NB9	39;39	39;39	39;39	Splicing factor 3B subunit 1	Sf3b1	>tr|G5E866|G5E866_MOUSE Splicing factor 3B subunit 1 OS=Mus musculus GN=Sf3b1 PE=4 SV=1;>sp|Q99NB9|SF3B1_MOUSE Splicing factor 3B subunit 1 OS=Mus musculus GN=Sf3b1 PE=1 SV=1	2	39	39	39	43.6	145.83	4.47	12	5	13	7	8	15	11	6	3.1308e-274	0.74272	0.97722	43.365	-0.0332447			0.891701		0.996374	1.02405	1.02405	0.0342862	0.0431029	0		0
Q6ZPR5;Q6ZPR5-4;Q6ZPR5-2;Q6ZPR5-3;E9Q1V5;E9Q914;E9Q9L1;Q6ZPR5-5;E9Q0L7;E9PZU7;E9Q1T4;E9Q146;E9PVE5;E9Q5R0;E9Q5Z0;E9Q1M2;E9QAA5	Q6ZPR5;Q6ZPR5-4;Q6ZPR5-2;Q6ZPR5-3;E9Q1V5;E9Q914;E9Q9L1;Q6ZPR5-5;E9Q0L7	6;6;6;6;6;5;5;4;4;1;1;1;1;1;1;1;1	6;6;6;6;6;5;5;4;4;1;1;1;1;1;1;1;1	6;6;6;6;6;5;5;4;4;1;1;1;1;1;1;1;1	Sphingomyelin phosphodiesterase 4	Smpd4	>sp|Q6ZPR5|NSMA3_MOUSE Sphingomyelin phosphodiesterase 4 OS=Mus musculus GN=Smpd4 PE=2 SV=2;>sp|Q6ZPR5-4|NSMA3_MOUSE Isoform 4 of Sphingomyelin phosphodiesterase 4 OS=Mus musculus GN=Smpd4;>sp|Q6ZPR5-2|NSMA3_MOUSE Isoform 2 of Sphingomyelin phosphodiestera	17	6	6	6	9.4	93.275	4.38	1	1	1	1	2		1	1	3.284e-23	0.63605	1.0983	103.3	0.135272			0.59865		0.521364	-1.9047	0.525017	-0.929564	0.0433808	0		1	PXF
Q922B1	Q922B1	5	5	5	O-acetyl-ADP-ribose deacetylase MACROD1	Macrod1	>sp|Q922B1|MACD1_MOUSE O-acetyl-ADP-ribose deacetylase MACROD1 OS=Mus musculus GN=Macrod1 PE=1 SV=2	1	5	5	5	26	35.294	3.89	2		2	1	2	1	1		8.5017e-68	0.41244	1.3091	33.677	0.388575			0.0610226		0.106607	-1.39182	0.718484	-0.476973	0.0433808	1	PXY	0
P97333	P97333	19	19	19	Neuropilin-1	Nrp1	>sp|P97333|NRP1_MOUSE Neuropilin-1 OS=Mus musculus GN=Nrp1 PE=1 SV=2	1	19	19	19	31.7	103	3.98	11	6	13	6	7	4	6	6	5.9686e-192	0.66248	1.0546	43.584	0.0766959			0.620856		0.677132	1.214	1.214	0.279768	0.0433808	0		1	PXF
Q3U2K8;Q80WC7;Q3TBU7;Q80WC7-2	Q3U2K8;Q80WC7;Q3TBU7;Q80WC7-2	3;3;3;3	3;3;3;3	3;3;3;3	Arf-GAP domain and FG repeat-containing protein 2	Agfg2	>tr|Q3U2K8|Q3U2K8_MOUSE Arf-GAP domain and FG repeat-containing protein 2 OS=Mus musculus GN=Agfg2 PE=2 SV=1;>sp|Q80WC7|AGFG2_MOUSE Arf-GAP domain and FG repeat-containing protein 2 OS=Mus musculus GN=Agfg2 PE=1 SV=1;>tr|Q3TBU7|Q3TBU7_MOUSE Arf-GAP domain	4	3	3	3	10	50.196	4.67	1					1	1		3.7196e-16	0.22162	0.69801	50.029	-0.51868			0.317311		0.133734	-1.69602	0.589616	-0.762153	0.043391	0		1	PXF
Q76KJ5	Q76KJ5	3	3	3	DNA-directed RNA polymerase I subunit RPA34	Cd3eap	>sp|Q76KJ5|RPA34_MOUSE DNA-directed RNA polymerase I subunit RPA34 OS=Mus musculus GN=Cd3eap PE=1 SV=2	1	3	3	3	10	43.082	4.4				3	2				2.0191e-15	0.26568	0.90524	23.03	-0.143628			0.687948		0.730477	1.3818	1.3818	0.466549	0.0434124	0		0
Q9ESW4;Q9ESW4-2	Q9ESW4	5;1	5;1	5;1	Acylglycerol kinase, mitochondrial	Agk	>sp|Q9ESW4|AGK_MOUSE Acylglycerol kinase, mitochondrial OS=Mus musculus GN=Agk PE=1 SV=1	2	5	5	5	17.6	46.975	3.18	2	4	1	1	1	1	1		4.4513e-26	0.67727	0.8184	15.98	-0.289122			0.707314		0.428029	-1.65802	0.603129	-0.729461	0.043453	0		0
O89112;B2KGR2	O89112;B2KGR2	4;3	4;3	4;3	LanC-like protein 1	Lancl1	>sp|O89112|LANC1_MOUSE LanC-like protein 1 OS=Mus musculus GN=Lancl1 PE=1 SV=1;>tr|B2KGR2|B2KGR2_MOUSE LanC-like protein 1 (Fragment) OS=Mus musculus GN=Lancl1 PE=4 SV=1	2	4	4	4	12.5	45.341	3.82	1	2	4	1		1	1	1	3.9738e-16	0.33119	1.024	64.83	0.0342157			0.82176		0.800032	1.17744	1.17744	0.235654	0.043453	0		0
Q14AX6;Q14AX6-3;Q14AX6-2	Q14AX6;Q14AX6-3;Q14AX6-2	4;4;2	3;3;1	3;3;1	Cyclin-dependent kinase 12	Cdk12	>sp|Q14AX6|CDK12_MOUSE Cyclin-dependent kinase 12 OS=Mus musculus GN=Cdk12 PE=1 SV=2;>sp|Q14AX6-3|CDK12_MOUSE Isoform 3 of Cyclin-dependent kinase 12 OS=Mus musculus GN=Cdk12;>sp|Q14AX6-2|CDK12_MOUSE Isoform 2 of Cyclin-dependent kinase 12 OS=Mus musculus	3	4	3	3	5.5	163.68	2		3							3.1944e-07	0.25741	0.67895	13.902	-0.558623			0.40815		0.104686	1.37774	1.37774	0.462304	0.043453	0		0
O35621;Q91W01;D6RG76	O35621;Q91W01	7;5;2	5;3;2	5;3;2	Phosphomannomutase 1	Pmm1	>sp|O35621|PMM1_MOUSE Phosphomannomutase 1 OS=Mus musculus GN=Pmm1 PE=1 SV=1;>tr|Q91W01|Q91W01_MOUSE Phosphomannomutase 1 OS=Mus musculus GN=Pmm1 PE=2 SV=1	3	7	5	5	32.4	29.774	3.1	2	1	3	2	2				3.0934e-54	0.41875	0.976	47.926	-0.0350469			0.942708		0.991946	1.62094	1.62094	0.696831	0.043453	0		0
Q91VR5	Q91VR5	27	27	27	ATP-dependent RNA helicase DDX1	Ddx1	>sp|Q91VR5|DDX1_MOUSE ATP-dependent RNA helicase DDX1 OS=Mus musculus GN=Ddx1 PE=1 SV=1	1	27	27	27	45.9	82.499	4.17	12	11	11	11	8	6	6	11	0	0.65426	0.95694	45.37	-0.0634996			0.79089		0.922154	1.2304	1.2304	0.299127	0.0436241	0		0
Q6ZQI3;D3Z1M3	Q6ZQI3;D3Z1M3	10;9	10;9	10;9	Malectin	Mlec	>sp|Q6ZQI3|MLEC_MOUSE Malectin OS=Mus musculus GN=Mlec PE=2 SV=2;>tr|D3Z1M3|D3Z1M3_MOUSE Malectin OS=Mus musculus GN=Mlec PE=4 SV=1	2	10	10	10	38.5	32.342	4.03	4	7	5	1	4	7	2	2	5.9333e-160	0.3851	0.88927	37.664	-0.169307			0.606647		0.671877	-1.54581	0.64691	-0.628363	0.0437116	0		0
Q9CQ39	Q9CQ39	1	1	1	Mediator of RNA polymerase II transcription subunit 21	Med21	>sp|Q9CQ39|MED21_MOUSE Mediator of RNA polymerase II transcription subunit 21 OS=Mus musculus GN=Med21 PE=1 SV=1	1	1	1	1	12.5	15.588	7							1		2.5242e-11	NaN	NaN	NaN	#VALUE!			1		1	-1.49944	0.666916	-0.584424	0.0437116	0		0
Q9EQQ9-3;Q9EQQ9;Q9EQQ9-2	Q9EQQ9-3;Q9EQQ9	9;9;2	9;9;2	9;9;2	Bifunctional protein NCOAT;Protein O-GlcNAcase;Histone acetyltransferase	Mgea5	>sp|Q9EQQ9-3|NCOAT_MOUSE Isoform 3 of Bifunctional protein NCOAT OS=Mus musculus GN=Mgea5;>sp|Q9EQQ9|NCOAT_MOUSE Bifunctional protein NCOAT OS=Mus musculus GN=Mgea5 PE=1 SV=2	3	9	9	9	15	107.39	4.91	2	1		2		1	4	1	6.2615e-41	1.2917	1.5739	27.777	0.654344			0.00262632		0.00844162	1.46008	1.46008	0.546047	0.0437116	0		0
Q80UW5	Q80UW5	13	13	13	Serine/threonine-protein kinase MRCK gamma	Cdc42bpg	>sp|Q80UW5|MRCKG_MOUSE Serine/threonine-protein kinase MRCK gamma OS=Mus musculus GN=Cdc42bpg PE=2 SV=2	1	13	13	13	13.7	172.14	4.83	1	1	2	4	4	2	2	2	7.6943e-45	0.3374	0.99735	74.269	-0.00382822			0.843495		0.914582	1.89329	1.89329	0.920895	0.0437318	0		0
D3YUJ1;Q9CY62;S4R2J5;S4R1P6;S4R1T4;S4R1H9;S4R201	D3YUJ1;Q9CY62;S4R2J5;S4R1P6;S4R1T4	3;3;3;2;2;1;1	3;3;3;2;2;1;1	3;3;3;2;2;1;1	E3 ubiquitin-protein ligase RNF181	Rnf181	>tr|D3YUJ1|D3YUJ1_MOUSE E3 ubiquitin-protein ligase RNF181 OS=Mus musculus GN=Rnf181 PE=4 SV=1;>sp|Q9CY62|RN181_MOUSE E3 ubiquitin-protein ligase RNF181 OS=Mus musculus GN=Rnf181 PE=2 SV=1;>tr|S4R2J5|S4R2J5_MOUSE E3 ubiquitin-protein ligase RNF181 OS=Mus m	7	3	3	3	17	23.02	4	2				1	1	1		3.9524e-64	0.22758	0.74116	37.595	-0.432143			0.24486		0.217564	1.38074	1.38074	0.465442	0.0438185	0		0
Q9R112;F6ZKZ3	Q9R112;F6ZKZ3	2;2	2;2	2;2	Sulfide:quinone oxidoreductase, mitochondrial	Sqrdl	>sp|Q9R112|SQRD_MOUSE Sulfide:quinone oxidoreductase, mitochondrial OS=Mus musculus GN=Sqrdl PE=1 SV=3;>tr|F6ZKZ3|F6ZKZ3_MOUSE Sulfide:quinone oxidoreductase, mitochondrial OS=Mus musculus GN=Sqrdl PE=4 SV=1	2	2	2	2	6.7	50.282	8								2	1.3441e-06	NaN	NaN	NaN	#VALUE!			1		1	1.14345	1.14345	0.193393	0.0438651	0		0
Q9DCW4	Q9DCW4	12	12	12	Electron transfer flavoprotein subunit beta	Etfb	>sp|Q9DCW4|ETFB_MOUSE Electron transfer flavoprotein subunit beta OS=Mus musculus GN=Etfb PE=1 SV=3	1	12	12	12	62.4	27.623	4.7	4	8	4	7	12	11	3	7	4.1719e-262	0.37424	1.1503	31.553	0.20201			0.131173		0.369484	1.26788	1.26788	0.342418	0.044168	0		0
P97287;P97287-2	P97287;P97287-2	5;3	5;3	5;3	Induced myeloid leukemia cell differentiation protein Mcl-1 homolog	Mcl1	>sp|P97287|MCL1_MOUSE Induced myeloid leukemia cell differentiation protein Mcl-1 homolog OS=Mus musculus GN=Mcl1 PE=1 SV=3;>sp|P97287-2|MCL1_MOUSE Isoform 2 of Induced myeloid leukemia cell differentiation protein Mcl-1 homolog OS=Mus musculus GN=Mcl1	2	5	5	5	23.9	35.217	3.33	2		1	1	1	1			3.5983e-12	0.22	0.58362	83.304	-0.776899			0.119234		0.021746	1.41283	1.41283	0.498588	0.044168	0		0
P21300	P21300	8	2	2	Aldose reductase-related protein 1	Akr1b7	>sp|P21300|ALD1_MOUSE Aldose reductase-related protein 1 OS=Mus musculus GN=Akr1b7 PE=2 SV=4	1	8	2	2	17.4	35.988	3.11	1	6					1	1	9.8416e-44	0.68596	0.87002	8.1983	-0.20088			0.518686		0.6025	1.34431	1.34431	0.426866	0.0441708	0		0
P13020;P13020-2;A6PWS5	P13020;P13020-2	22;22;9	16;16;6	16;16;6	Gelsolin	Gsn	>sp|P13020|GELS_MOUSE Gelsolin OS=Mus musculus GN=Gsn PE=1 SV=3;>sp|P13020-2|GELS_MOUSE Isoform 2 of Gelsolin OS=Mus musculus GN=Gsn	3	22	16	16	37.8	85.941	4.62	7	4	9	12	10	7	6	9	0	0.83609	1.1205	35.385	0.164143			0.219387		0.452007	1.64398	1.64398	0.717193	0.0442467	0		0
P62331	P62331	5	5	5	ADP-ribosylation factor 6	Arf6	>sp|P62331|ARF6_MOUSE ADP-ribosylation factor 6 OS=Mus musculus GN=Arf6 PE=1 SV=2	1	5	5	5	44.6	20.082	4.3	6		4	1	1	1	3	4	3.6822e-38	0.99892	1.2622	34.016	0.335941			0.0708299		0.158074	1.89105	1.89105	0.919188	0.044319	0		0
Q91YD3	Q91YD3	2	2	2	mRNA-decapping enzyme 1A	Dcp1a	>sp|Q91YD3|DCP1A_MOUSE mRNA-decapping enzyme 1A OS=Mus musculus GN=Dcp1a PE=1 SV=1	1	2	2	2	6	65.218	6.67					1		1	1	1.4199e-11	0.43719	0.59448	16.175	-0.7503			0.13348		0.0269074	-1.59922	0.625305	-0.677368	0.0443298	1	PXY	0
Q02614	Q02614	5	5	5	SAP30-binding protein	Sap30bp	>sp|Q02614|S30BP_MOUSE SAP30-binding protein OS=Mus musculus GN=Sap30bp PE=2 SV=2	1	5	5	5	22.7	33.832	6.25						7		1	4.4886e-30	0.77585	1.0864	63.961	0.119555			0.468832		0.561301	1.06294	1.06294	0.0880602	0.0443823	0		0
Q9EQX4	Q9EQX4	2	2	2	Allograft inflammatory factor 1-like	Aif1l	>sp|Q9EQX4|AIF1L_MOUSE Allograft inflammatory factor 1-like OS=Mus musculus GN=Aif1l PE=2 SV=1	1	2	2	2	11.3	17.024	5.67					2		1		1.3649e-06	0.69162	0.83636	12.648	-0.257804			0.746713		0.486354	-1.59898	0.625399	-0.677152	0.0445453	0		0
B2RR83	B2RR83	1	1	1	Probable ATP-dependent RNA helicase YTHDC2	Ythdc2	>sp|B2RR83|YTDC2_MOUSE Probable ATP-dependent RNA helicase YTHDC2 OS=Mus musculus GN=Ythdc2 PE=1 SV=1	1	1	1	1	0.9	161.09	3			1						0.00028276	NaN	NaN	NaN	#VALUE!			1		1	1.10755	1.10755	0.147372	0.044594	1	PXY	0
E9PUU4;Q8BX17	E9PUU4;Q8BX17	17;17	17;17	1;1	Gem-associated protein 5	Gemin5	>tr|E9PUU4|E9PUU4_MOUSE Gem-associated protein 5 OS=Mus musculus GN=Gemin5 PE=4 SV=1;>sp|Q8BX17|GEMI5_MOUSE Gem-associated protein 5 OS=Mus musculus GN=Gemin5 PE=2 SV=2	2	17	17	1	15.4	166.75	4.54	2	4	1	5	4	2	4	2	9.7181e-102	0.55906	0.72395	69.28	-0.466038			0.181519		0.181087	-1.49196	0.670259	-0.577209	0.0448012	0		0
A2AFQ9;F7CKD6	A2AFQ9	17;3	1;0	1;0		Gemin5	>tr|A2AFQ9|A2AFQ9_MOUSE Gem-associated protein 5 OS=Mus musculus GN=Gemin5 PE=4 SV=1	2	17	1	1	15.3	166.52	3			1						6.3779e-83	NaN	NaN	NaN	#VALUE!			1		1	1.11676	1.11676	0.159319	0.0448012	0		0
Q04690;Q04690-2;Q04690-3;Q04690-4	Q04690;Q04690-2;Q04690-3;Q04690-4	2;2;1;1	1;1;1;1	1;1;1;1	Neurofibromin	Nf1	>sp|Q04690|NF1_MOUSE Neurofibromin OS=Mus musculus GN=Nf1 PE=1 SV=1;>sp|Q04690-2|NF1_MOUSE Isoform 1 of Neurofibromin OS=Mus musculus GN=Nf1;>sp|Q04690-3|NF1_MOUSE Isoform 3 of Neurofibromin OS=Mus musculus GN=Nf1;>sp|Q04690-4|NF1_MOUSE Isoform 4 of Neurof	4	2	1	1	0.9	319.59	1	1								2.4103e-08	NaN	NaN	NaN	#VALUE!			1		1	1.02249	1.02249	0.0320867	0.0450376	2	PXY	0			interact
Q5SYH9	Q5SYH9	2	2	1		Nf1	>tr|Q5SYH9|Q5SYH9_MOUSE Neurofibromin (Fragment) OS=Mus musculus GN=Nf1 PE=4 SV=1	1	2	2	1	2.9	92.203	4		1				1			8.7891e-08	0.46862	1.0805	40.805	0.111699			0.729858		0.581804	1.25809	1.25809	0.331235	0.0450376	1	PXY	0			interact
P07901;B7ZC50;B7ZC49;A2A6A2	P07901	43;11;7;7	28;4;4;4	28;4;4;4	Heat shock protein HSP 90-alpha	Hsp90aa1	>sp|P07901|HS90A_MOUSE Heat shock protein HSP 90-alpha OS=Mus musculus GN=Hsp90aa1 PE=1 SV=4	4	43	28	28	54.2	84.787	5.05	14	18	20	18	17	28	28	31	0	0.88465	1.1968	37.719	0.259182			0.0530833		0.264031	1.59725	1.59725	0.67559	0.0452491	0		0
Q9JM13;D3Z2L2;D3YWB4	Q9JM13	4;1;1	4;1;1	4;1;1	Rab5 GDP/GTP exchange factor	Rabgef1	>sp|Q9JM13|RABX5_MOUSE Rab5 GDP/GTP exchange factor OS=Mus musculus GN=Rabgef1 PE=1 SV=1	3	4	4	4	7.9	56.868	5	2				1		1	2	3.2771e-31	0.31876	0.89058	61.88	-0.167183			0.699528		0.676654	1.54462	1.54462	0.627252	0.0454105	0		0
P47955;E9Q3T0	P47955	3;1	3;1	3;1	60S acidic ribosomal protein P1	Rplp1	>sp|P47955|RLA1_MOUSE 60S acidic ribosomal protein P1 OS=Mus musculus GN=Rplp1 PE=2 SV=1	2	3	3	3	52.6	11.475	5.33			4	2		1	2	3	4.6218e-09	0.77955	0.95179	15.288	-0.0712848			0.689081		0.903139	-1.45004	0.689636	-0.536093	0.0454389	0		0
Q9R0H0-2;Q9R0H0;A2A848	Q9R0H0-2;Q9R0H0;A2A848	19;18;15	19;18;15	19;18;15	Peroxisomal acyl-coenzyme A oxidase 1;Acyl-coenzyme A oxidase	Acox1	>sp|Q9R0H0-2|ACOX1_MOUSE Isoform 2 of Peroxisomal acyl-coenzyme A oxidase 1 OS=Mus musculus GN=Acox1;>sp|Q9R0H0|ACOX1_MOUSE Peroxisomal acyl-coenzyme A oxidase 1 OS=Mus musculus GN=Acox1 PE=1 SV=5;>tr|A2A848|A2A848_MOUSE Acyl-coenzyme A oxidase (Fragment)	3	19	19	19	46	74.717	4.74	5	3	2	8	2	4	5	6	2.139e-155	0.87756	1.207	51.498	0.271426			0.134159		0.244458	1.43754	1.43754	0.523602	0.045463	0		0
Q91W34;D6RDS0;Q91W34-2	Q91W34;D6RDS0;Q91W34-2	3;3;3	3;3;3	3;3;3	UPF0420 protein C16orf58 homolog	BC017158	>sp|Q91W34|CP058_MOUSE UPF0420 protein C16orf58 homolog OS=Mus musculus PE=2 SV=1;>tr|D6RDS0|D6RDS0_MOUSE Protein BC017158 OS=Mus musculus GN=BC017158 PE=4 SV=1;>sp|Q91W34-2|CP058_MOUSE Isoform 2 of UPF0420 protein C16orf58 homolog OS=Mus musculus	3	3	3	3	8.8	50.469	6.4		1				1		3	1.9983e-22	0.26065	0.90558	103.04	-0.143086			0.752537		0.731732	-2.19642	0.455286	-1.13515	0.0454787	0		0
O88508;O88508-2;G3UXY2;G3UX07;G3UX63	O88508;O88508-2	3;2;1;1;1	3;2;1;1;1	3;2;1;1;1	DNA (cytosine-5)-methyltransferase 3A	Dnmt3a	>sp|O88508|DNM3A_MOUSE DNA (cytosine-5)-methyltransferase 3A OS=Mus musculus GN=Dnmt3a PE=1 SV=2;>sp|O88508-2|DNM3A_MOUSE Isoform 2 of DNA (cytosine-5)-methyltransferase 3A OS=Mus musculus GN=Dnmt3a	5	3	3	3	3.2	101.67	4.33		1	1					1	1.571e-07	0.29954	0.69804	67.939	-0.518618			0.447192		0.133783	1.50847	1.50847	0.593086	0.0454787	0		0
Q9CQT5	Q9CQT5	2	2	2	Proteasome maturation protein	Pomp	>sp|Q9CQT5|POMP_MOUSE Proteasome maturation protein OS=Mus musculus GN=Pomp PE=2 SV=1	1	2	2	2	22	15.766	3.83	2		1		1	1	1		1.8243e-19	0.42768	0.91629	27.058	-0.126124			0.72748		0.771369	1.18353	1.18353	0.243096	0.045541	0		0
O70404	O70404	2	2	2	Vesicle-associated membrane protein 8	Vamp8	>sp|O70404|VAMP8_MOUSE Vesicle-associated membrane protein 8 OS=Mus musculus GN=Vamp8 PE=1 SV=1	1	2	2	2	23.8	11.451	7.25							3	1	6.1447e-10	0.89285	1.1627	21.14	0.217479			0.348594		0.338657	1.25072	1.25072	0.322759	0.0461011	0		0
Q9DBS5	Q9DBS5	6	1	1	Kinesin light chain 4	Klc4	>sp|Q9DBS5|KLC4_MOUSE Kinesin light chain 4 OS=Mus musculus GN=Klc4 PE=1 SV=1	1	6	1	1	12.3	68.612	8								1	3.178e-38	NaN	NaN	NaN	#VALUE!			1		1	1.50652	1.50652	0.59122	0.0461745	0		0
Q923D5	Q923D5	9	9	9	WW domain-binding protein 11	Wbp11	>sp|Q923D5|WBP11_MOUSE WW domain-binding protein 11 OS=Mus musculus GN=Wbp11 PE=1 SV=2	1	9	9	9	23.9	69.874	5.08	1		1	3	4	1		3	1.2144e-48	0.6432	0.93761	33.286	-0.0929401			0.890442		0.850572	-1.31123	0.762643	-0.390921	0.0462035	0		0
P63330	P63330	10	10	1	Serine/threonine-protein phosphatase 2A catalytic subunit alpha isoform	Ppp2ca	>sp|P63330|PP2AA_MOUSE Serine/threonine-protein phosphatase 2A catalytic subunit alpha isoform OS=Mus musculus GN=Ppp2ca PE=1 SV=1	1	10	10	1	53.1	35.608	5.55		3	4	8	3	10	9	7	0	0.21409	0.7309	65.982	-0.452254			0.0545097		0.195332	1.10377	1.10377	0.14244	0.0464217	0		0
Q67FY2;Q67FY2-2	Q67FY2;Q67FY2-2	1;1	1;1	1;1	B-cell CLL/lymphoma 9-like protein	Bcl9l	>sp|Q67FY2|BCL9L_MOUSE B-cell CLL/lymphoma 9-like protein OS=Mus musculus GN=Bcl9l PE=1 SV=1;>sp|Q67FY2-2|BCL9L_MOUSE Isoform 2 of B-cell CLL/lymphoma 9-like protein OS=Mus musculus GN=Bcl9l	2	1	1	1	0.9	156.68	2		1							0.00033195	NaN	NaN	NaN	#VALUE!			1		1	1.27656	1.27656	0.352261	0.0467516	1	PXY	1	PXF
Q9DAU1;Q9DAU1-2	Q9DAU1;Q9DAU1-2	4;4	4;4	4;4	Protein canopy homolog 3	Cnpy3	>sp|Q9DAU1|CNPY3_MOUSE Protein canopy homolog 3 OS=Mus musculus GN=Cnpy3 PE=1 SV=1;>sp|Q9DAU1-2|CNPY3_MOUSE Isoform 2 of Protein canopy homolog 3 OS=Mus musculus GN=Cnpy3	2	4	4	4	18.1	30.537	3.15	2	4	1	3	2	1			7.8214e-47	0.45267	0.54933	50.024	-0.864255			0.00891962		0.0103532	-2.83617	0.352588	-1.50394	0.0468163	0		0
Q3TF45;E9Q2I1;P51791;Q8K4W8;P51791-2	Q3TF45;E9Q2I1;P51791;Q8K4W8;P51791-2	1;1;1;1;1	1;1;1;1;1	1;1;1;1;1	H(+)/Cl(-) exchange transporter 3	Clcn3	>tr|Q3TF45|Q3TF45_MOUSE H(+)/Cl(-) exchange transporter 3 OS=Mus musculus GN=Clcn3 PE=2 SV=1;>tr|E9Q2I1|E9Q2I1_MOUSE H(+)/Cl(-) exchange transporter 3 OS=Mus musculus GN=Clcn3 PE=4 SV=1;>sp|P51791|CLCN3_MOUSE H(+)/Cl(-) exchange transporter 3 OS=Mus muscul	5	1	1	1	2.1	96.626	8								1	0.00054331	NaN	NaN	NaN	#VALUE!			1		1	1.01314	1.01314	0.0188335	0.0468998	1	PXY	0
B2RRE7	B2RRE7	3	3	3	OTU domain-containing protein 4	Otud4	>sp|B2RRE7|OTUD4_MOUSE OTU domain-containing protein 4 OS=Mus musculus GN=Otud4 PE=1 SV=1	1	3	3	3	4.5	123.05	5.6			1			3	1		1.2765e-13	0.53799	1.2182	21.628	0.284751			0.453514		0.22434	1.26439	1.26439	0.338442	0.0468998	0		0
Q921G7;Q6PF96	Q921G7;Q6PF96	14;14	14;14	14;14	Electron transfer flavoprotein-ubiquinone oxidoreductase, mitochondrial	Etfdh	>sp|Q921G7|ETFD_MOUSE Electron transfer flavoprotein-ubiquinone oxidoreductase, mitochondrial OS=Mus musculus GN=Etfdh PE=1 SV=1;>tr|Q6PF96|Q6PF96_MOUSE Electron transfer flavoprotein-ubiquinone oxidoreductase, mitochondrial OS=Mus musculus GN=Etfdh PE=2 S	2	14	14	14	27.3	68.09	4.6	3	5	2	1	3	4	3	4	9.9761e-60	1.1138	1.3763	97.485	0.460795			0.0164855		0.0586412	1.58696	1.58696	0.666266	0.0468998	0		1	PXF
P51141	P51141	2	1	1	Segment polarity protein dishevelled homolog DVL-1	Dvl1	>sp|P51141|DVL1_MOUSE Segment polarity protein dishevelled homolog DVL-1 OS=Mus musculus GN=Dvl1 PE=1 SV=2	1	2	1	1	3.9	75.358	2		1							9.7948e-06	NaN	NaN	NaN	#VALUE!			1		1	#N/A	#N/A	#N/A	0.0468998	2	PXY	0			interact
P97798;E9QK04;P97798-4;P97798-3;P97798-2;P97798-5	P97798;E9QK04;P97798-4;P97798-3;P97798-2;P97798-5	4;4;4;4;4;4	4;4;4;4;4;4	4;4;4;4;4;4	Neogenin	Neo1	>sp|P97798|NEO1_MOUSE Neogenin OS=Mus musculus GN=Neo1 PE=1 SV=1;>tr|E9QK04|E9QK04_MOUSE Neogenin OS=Mus musculus GN=Neo1 PE=4 SV=1;>sp|P97798-4|NEO1_MOUSE Isoform 4 of Neogenin OS=Mus musculus GN=Neo1;>sp|P97798-3|NEO1_MOUSE Isoform 3 of Neogenin OS=Mus m	6	4	4	4	4.4	163.16	3.25	2				1	1			5.4206e-31	0.2301	0.63619	21.809	-0.65247			0.197359		0.055931	-1.03961	0.961899	-0.0560424	0.0469043	1	PXY	0
P48962	P48962	21	21	12	ADP/ATP translocase 1	Slc25a4	>sp|P48962|ADT1_MOUSE ADP/ATP translocase 1 OS=Mus musculus GN=Slc25a4 PE=1 SV=4	1	21	21	12	61.1	32.904	4.01	14	25	16	24	11	15	8	11	0	0.79498	1.1338	29.69	0.181166			0.175534		0.413686	1.30399	1.30399	0.382933	0.0469043	0		0
Q8BMD8	Q8BMD8	13	13	13	Calcium-binding mitochondrial carrier protein SCaMC-1	Slc25a24	>sp|Q8BMD8|SCMC1_MOUSE Calcium-binding mitochondrial carrier protein SCaMC-1 OS=Mus musculus GN=Slc25a24 PE=2 SV=1	1	13	13	13	37.9	52.901	4.22	5	2	2		1	4		4	2.2764e-56	0.75035	1.0163	42.115	0.0233263			0.746773		0.832495	-1.52395	0.65619	-0.607816	0.0471264	0		0
Q5EG47;Q8BRK8	Q5EG47	12;2	12;2	12;2	5-AMP-activated protein kinase catalytic subunit alpha-1	Prkaa1	>sp|Q5EG47|AAPK1_MOUSE 5-AMP-activated protein kinase catalytic subunit alpha-1 OS=Mus musculus GN=Prkaa1 PE=1 SV=2	2	12	12	12	31.8	63.928	4.29	1	2	6	1	2	1	2	2	5.3548e-44	0.23833	0.75806	88.376	-0.399616			0.250073		0.257274	-1.17571	0.85055	-0.233532	0.0472753	1	PXY	0
Q8QZZ7;G3X9K8	Q8QZZ7;G3X9K8	2;1	2;1	2;1	TP53RK-binding protein	Tprkb	>sp|Q8QZZ7|TPRKB_MOUSE EKC/KEOPS complex subunit Tprkb OS=Mus musculus GN=Tprkb PE=2 SV=1;>tr|G3X9K8|G3X9K8_MOUSE EKC/KEOPS complex subunit Tprkb OS=Mus musculus GN=Tprkb PE=3 SV=1	2	2	2	2	21.1	19.556	3.67	1		1				1		6.372e-15	0.21977	0.80146	24.075	-0.319298			0.670078		0.375887	1.42561	1.42561	0.511579	0.0472855	0		0
A2ARP8;Q9QYR6-2;Q9QYR6	A2ARP8;Q9QYR6-2;Q9QYR6	15;15;15	13;13;13	13;13;13	Microtubule-associated protein 1A;MAP1 light chain LC2	Mtap1a;Map1a	>tr|A2ARP8|A2ARP8_MOUSE Microtubule-associated protein 1A OS=Mus musculus GN=Map1a PE=4 SV=1;>sp|Q9QYR6-2|MAP1A_MOUSE Isoform 2 of Microtubule-associated protein 1A OS=Mus musculus GN=Map1a;>sp|Q9QYR6|MAP1A_MOUSE Microtubule-associated protein 1A OS=Mus mu	3	15	13	13	8.3	325.88	4.61	3	2		2	4	2	4	1	1.5567e-63	0.44876	0.65433	97.01	-0.61191			0.0711349		0.0739928	-1.93194	0.517614	-0.95005	0.0472989	1	PXY	2	PXF
P28658	P28658	20	20	20	Ataxin-10	Atxn10	>sp|P28658|ATX10_MOUSE Ataxin-10 OS=Mus musculus GN=Atxn10 PE=1 SV=2	1	20	20	20	56.8	53.706	5.2	4	3	3	4	8	6	13	4	1.3021e-214	0.39935	0.60513	54.068	-0.724683			0.00203982		0.0328456	-1.28156	0.780299	-0.357901	0.0472989	0		0
Q91V04	Q91V04	2	2	2	Translocating chain-associated membrane protein 1	Tram1	>sp|Q91V04|TRAM1_MOUSE Translocating chain-associated membrane protein 1 OS=Mus musculus GN=Tram1 PE=1 SV=3	1	2	2	2	5.1	43.039	4.25		2				1	1		3.8694e-05	0.66888	0.87039	16.721	-0.200266			0.7551		0.603817	-1.20477	0.830034	-0.268758	0.0472989	0		0
Q61592	Q61592	1	1	1	Growth arrest-specific protein 6	Gas6	>sp|Q61592|GAS6_MOUSE Growth arrest-specific protein 6 OS=Mus musculus GN=Gas6 PE=2 SV=2	1	1	1	1	1.3	74.609	1	1								7.4669e-06	NaN	NaN	NaN	#VALUE!			1		1	-1.02705	0.973662	-0.0385064	0.0472989	0		0
B1B1A8;Q6PDN3;Q6PDN3-3;Q6PDN3-2	B1B1A8;Q6PDN3;Q6PDN3-3;Q6PDN3-2	4;4;4;4	4;4;4;4	1;1;1;1	Myosin light chain kinase, smooth muscle;Myosin light chain kinase, smooth muscle, deglutamylated form	Mylk	>tr|B1B1A8|B1B1A8_MOUSE Myosin light chain kinase, smooth muscle OS=Mus musculus GN=Mylk PE=2 SV=1;>sp|Q6PDN3|MYLK_MOUSE Myosin light chain kinase, smooth muscle OS=Mus musculus GN=Mylk PE=1 SV=3;>sp|Q6PDN3-3|MYLK_MOUSE Isoform 3 of Myosin light chain kina	4	4	4	1	1.9	213.61	5.12	1		1		3		2	1	4.058e-20	0.36322	1.0353	18.223	0.0500489			0.801348		0.753456	1.28988	1.28988	0.367237	0.047552	0		0
E9PV16;Q68FL4;F8WGT1;F8WI65;Q68FL4-2;H3BKT5;E9PX77	E9PV16;Q68FL4;F8WGT1;F8WI65;Q68FL4-2;H3BKT5	8;8;8;7;7;7;1	8;8;8;7;7;7;1	3;3;3;2;2;2;1	Adenosylhomocysteinase;Putative adenosylhomocysteinase 3	Ahcyl2	>tr|E9PV16|E9PV16_MOUSE Adenosylhomocysteinase OS=Mus musculus GN=Ahcyl2 PE=3 SV=1;>sp|Q68FL4|SAHH3_MOUSE Putative adenosylhomocysteinase 3 OS=Mus musculus GN=Ahcyl2 PE=1 SV=1;>tr|F8WGT1|F8WGT1_MOUSE Adenosylhomocysteinase OS=Mus musculus GN=Ahcyl2 PE=3 SV	7	8	8	3	16.6	69.97	4.31	2	1	4	2				4	3.1379e-87	0.40346	0.85351	41.424	-0.22852			0.566501		0.544559	-1.39289	0.717932	-0.478081	0.047582	0		1	PXF
F8WHQ1;Q62393;D3Z7X7;Q62393-3;E9PUA7;Q62393-2;D3Z125;D3Z637	F8WHQ1;Q62393;D3Z7X7;Q62393-3;E9PUA7;Q62393-2;D3Z125;D3Z637	2;2;2;2;2;2;2;2	2;2;2;2;2;2;2;2	2;2;2;2;2;2;2;2	Tumor protein D52	Tpd52	>tr|F8WHQ1|F8WHQ1_MOUSE Tumor protein D52 OS=Mus musculus GN=Tpd52 PE=4 SV=1;>sp|Q62393|TPD52_MOUSE Tumor protein D52 OS=Mus musculus GN=Tpd52 PE=1 SV=2;>tr|D3Z7X7|D3Z7X7_MOUSE Tumor protein D52 (Fragment) OS=Mus musculus GN=Tpd52 PE=4 SV=1;>sp|Q62393-3|TP	8	2	2	2	9.7	26.927	5.75			1			1	2		1.0826e-07	0.85078	1.0846	18.046	0.117163			0.703328		0.567507	1.63168	1.63168	0.706358	0.0478287	0		1	PXF
Q8K183;D3Z7R1	Q8K183;D3Z7R1	7;5	7;5	7;5	Pyridoxal kinase	Pdxk	>sp|Q8K183|PDXK_MOUSE Pyridoxal kinase OS=Mus musculus GN=Pdxk PE=1 SV=1;>tr|D3Z7R1|D3Z7R1_MOUSE Pyridoxal kinase OS=Mus musculus GN=Pdxk PE=4 SV=1	2	7	7	7	37.5	35.015	3.8	3	2	1	1	6	1	1		7.4015e-88	0.28247	0.73108	33.554	-0.451899			0.196815		0.195709	-1.47778	0.676691	-0.563432	0.0478947	1	PXY	0
Q80UY2;Q80UY2-2	Q80UY2;Q80UY2-2	5;4	5;4	5;4	E3 ubiquitin-protein ligase KCMF1	Kcmf1	>sp|Q80UY2|KCMF1_MOUSE E3 ubiquitin-protein ligase KCMF1 OS=Mus musculus GN=Kcmf1 PE=2 SV=1;>sp|Q80UY2-2|KCMF1_MOUSE Isoform 2 of E3 ubiquitin-protein ligase KCMF1 OS=Mus musculus GN=Kcmf1	2	5	5	5	31.5	41.791	4	2			2			2		4.9135e-101	0.30514	1.0631	12.003	0.0882773			0.68315		0.644914	1.25123	1.25123	0.323347	0.0479934	0		0
Q8R3E3;Q8R3E3-2;B1AT64;Q8R3E3-3	Q8R3E3;Q8R3E3-2;B1AT64;Q8R3E3-3	2;2;1;1	2;2;1;1	2;2;1;1	WD repeat domain phosphoinositide-interacting protein 1	Wipi1	>sp|Q8R3E3|WIPI1_MOUSE WD repeat domain phosphoinositide-interacting protein 1 OS=Mus musculus GN=Wipi1 PE=1 SV=1;>sp|Q8R3E3-2|WIPI1_MOUSE Isoform 2 of WD repeat domain phosphoinositide-interacting protein 1 OS=Mus musculus GN=Wipi1;>tr|B1AT64|B1AT64_MOUSE	4	2	2	2	10.5	48.758	4.5				1	1				1.1546e-25	0.34078	1.2134	20.601	0.279055			0.501464		0.232789	1.43657	1.43657	0.522628	0.0479934	1	PXY	0
G3X963;Q8CDM1;E9Q166	G3X963;Q8CDM1	4;2;1	4;2;1	4;2;1	ATPase family AAA domain-containing protein 2	Atad2	>tr|G3X963|G3X963_MOUSE ATPase family AAA domain-containing protein 2 OS=Mus musculus GN=Atad2 PE=4 SV=1;>sp|Q8CDM1|ATAD2_MOUSE ATPase family AAA domain-containing protein 2 OS=Mus musculus GN=Atad2 PE=1 SV=1	3	4	4	4	3.5	155.28	3.6	1	2			1			1	9.0719e-13	0.55971	0.70663	28.833	-0.500973			0.336182		0.148456	-1.45054	0.689398	-0.53659	0.0480721	0		0
P63024	P63024	3	3	2	Vesicle-associated membrane protein 3	Vamp3	>sp|P63024|VAMP3_MOUSE Vesicle-associated membrane protein 3 OS=Mus musculus GN=Vamp3 PE=1 SV=1	1	3	3	2	47.6	11.48	3.5	3			5	1		1		4.6957e-108	0.42227	0.75524	13.173	-0.404993			0.243029		0.250384	-1.52451	0.655948	-0.608346	0.0480957	0		0
Q8BPE4	Q8BPE4	1	1	1	Transmembrane protein 177	Tmem177	>sp|Q8BPE4|TM177_MOUSE Transmembrane protein 177 OS=Mus musculus GN=Tmem177 PE=2 SV=1	1	1	1	1	3.5	34.067	4.67		1				2			3.327e-05	0.32523	1.1762	73.341	0.234133			0.185889		0.30737	-1.6932	0.590598	-0.759752	0.0482624	0		0
Q61508;Q61508-2;D3Z0U9;D3Z038;D3YV22	Q61508;Q61508-2	11;9;5;4;3	11;9;5;4;3	1;1;1;1;1	Extracellular matrix protein 1	Ecm1	>sp|Q61508|ECM1_MOUSE Extracellular matrix protein 1 OS=Mus musculus GN=Ecm1 PE=1 SV=2;>sp|Q61508-2|ECM1_MOUSE Isoform Short of Extracellular matrix protein 1 OS=Mus musculus GN=Ecm1	5	11	11	1	31.8	62.832	5.19	2	1	2	5	1	1	4	5	4.1071e-107	0.45097	1.2517	117.23	0.323889			0.0803628		0.172155	1.71396	1.71396	0.777333	0.0482624	0		0
P51660	P51660	18	18	18	Peroxisomal multifunctional enzyme type 2;(3R)-hydroxyacyl-CoA dehydrogenase;Enoyl-CoA hydratase 2	Hsd17b4	>sp|P51660|DHB4_MOUSE Peroxisomal multifunctional enzyme type 2 OS=Mus musculus GN=Hsd17b4 PE=1 SV=3	1	18	18	18	36.5	79.481	4.98	1	13	10	7	2	5	11	14	2.3949e-237	0.70616	1.1888	38.577	0.249506			0.111749		0.280245	1.33778	1.33778	0.419841	0.0482884	0		0
Q9D1P0;F7CXG9	Q9D1P0;F7CXG9	5;4	5;4	5;4	39S ribosomal protein L13, mitochondrial	Mrpl13	>sp|Q9D1P0|RM13_MOUSE 39S ribosomal protein L13, mitochondrial OS=Mus musculus GN=Mrpl13 PE=2 SV=1;>tr|F7CXG9|F7CXG9_MOUSE 39S ribosomal protein L13, mitochondrial (Fragment) OS=Mus musculus GN=Mrpl13 PE=3 SV=1	2	5	5	5	34.8	20.677	5	1		1	3	3	1	1	2	1.5627e-23	0.30301	0.91517	61.831	-0.127888			0.72346		0.767216	-1.41303	0.707699	-0.498792	0.0483091	0		0
Q8C9S8	Q8C9S8	3	3	3	Cysteine protease ATG4A	Atg4a	>sp|Q8C9S8|ATG4A_MOUSE Cysteine protease ATG4A OS=Mus musculus GN=Atg4a PE=2 SV=2	1	3	3	3	12.6	45.094	5.33		1				1		1	2.2634e-07	0.72752	0.95684	64.274	-0.0636504			0.997743		0.921786	1.19132	1.19132	0.252561	0.0483091	0		0
Q8R127;J3QNN5;F6S0R8	Q8R127	6;2;1	6;2;1	6;2;1	Saccharopine dehydrogenase-like oxidoreductase	Sccpdh	>sp|Q8R127|SCPDL_MOUSE Saccharopine dehydrogenase-like oxidoreductase OS=Mus musculus GN=Sccpdh PE=2 SV=1	3	6	6	6	20.5	47.129	4.92	1	1		3	4		3	1	3.2413e-32	0.88492	1.2048	43.419	0.268794			0.173274		0.248577	1.28541	1.28541	0.362229	0.0483091	0		0
Q3THS6;Q91X83	Q3THS6	13;2	13;2	13;2	S-adenosylmethionine synthase isoform type-2	Mat2a	>sp|Q3THS6|METK2_MOUSE S-adenosylmethionine synthase isoform type-2 OS=Mus musculus GN=Mat2a PE=2 SV=2	2	13	13	13	40.3	43.688	4.22	5	10	4	7	7	8	5	3	2.1416e-161	0.31157	0.77262	44.865	-0.372169			0.113812		0.294487	-1.14871	0.870542	-0.200015	0.0483416	0		0
Q8R2Y0;Q8R2Y0-2	Q8R2Y0;Q8R2Y0-2	1;1	1;1	1;1	Monoacylglycerol lipase ABHD6	Abhd6	>sp|Q8R2Y0|ABHD6_MOUSE Monoacylglycerol lipase ABHD6 OS=Mus musculus GN=Abhd6 PE=2 SV=1;>sp|Q8R2Y0-2|ABHD6_MOUSE Isoform 2 of Monoacylglycerol lipase ABHD6 OS=Mus musculus GN=Abhd6	2	1	1	1	4.5	38.204	3			1						0.00026023	NaN	NaN	NaN	#VALUE!			1		1	-1.20194	0.831988	-0.265365	0.0485698	0		0
Q91ZJ5;Q91ZJ5-2	Q91ZJ5;Q91ZJ5-2	22;21	22;21	22;21	UTP--glucose-1-phosphate uridylyltransferase	Ugp2	>sp|Q91ZJ5|UGPA_MOUSE UTP--glucose-1-phosphate uridylyltransferase OS=Mus musculus GN=Ugp2 PE=2 SV=3;>sp|Q91ZJ5-2|UGPA_MOUSE Isoform 2 of UTP--glucose-1-phosphate uridylyltransferase OS=Mus musculus GN=Ugp2	2	22	22	22	49.6	56.979	3.82	15	9	19	19	8	6	6	7	0	0.94824	1.1957	35.956	0.257855			0.054306		0.266215	1.36131	1.36131	0.444996	0.0485698	0		0
Q9CR60	Q9CR60	2	2	2	Vesicle transport protein GOT1B	Golt1b	>sp|Q9CR60|GOT1B_MOUSE Vesicle transport protein GOT1B OS=Mus musculus GN=Golt1b PE=2 SV=1	1	2	2	2	15.9	15.421	3.86	1	2		1	1	1	1		1.0099e-07	0.79591	0.95062	61.652	-0.0730593			0.941098		0.898813	-1.32238	0.756212	-0.403137	0.0485834	0		0
Q3B7Z2;Q3B7Z2-2	Q3B7Z2	5;2	5;2	5;2	Oxysterol-binding protein 1	Osbp	>sp|Q3B7Z2|OSBP1_MOUSE Oxysterol-binding protein 1 OS=Mus musculus GN=Osbp PE=1 SV=3	2	5	5	5	7.8	88.796	4	2	1	1	1	3	1		1	8.9974e-75	0.58518	0.87552	16.283	-0.191788			0.648942		0.622147	-1.14828	0.870868	-0.199474	0.0486244	0		0
Q8BJF9	Q8BJF9	2	2	2	Charged multivesicular body protein 2b	Chmp2b	>sp|Q8BJF9|CHM2B_MOUSE Charged multivesicular body protein 2b OS=Mus musculus GN=Chmp2b PE=1 SV=1	1	2	2	2	9.4	23.934	3	1				1				1.0932e-08	0.84016	1.7985	71.109	0.846794			0.00655737	+	0.000744454	1.28538	1.28538	0.362195	0.0486244	0		0
Q91YS4;D3YXZ3;O88448;D3Z5Y7	Q91YS4;D3YXZ3;O88448	11;11;10;2	6;6;5;2	6;6;5;2	Kinesin light chain 2	Klc2	>tr|Q91YS4|Q91YS4_MOUSE Kinesin light chain 2 OS=Mus musculus GN=Klc2 PE=1 SV=1;>tr|D3YXZ3|D3YXZ3_MOUSE Kinesin light chain 2 OS=Mus musculus GN=Klc2 PE=4 SV=1;>sp|O88448|KLC2_MOUSE Kinesin light chain 2 OS=Mus musculus GN=Klc2 PE=1 SV=1	4	11	6	6	23.9	68.419	4.73	2	1	2			2	2	2	5.7078e-95	0.31131	1.0336	82.307	0.047678			0.676385		0.760378	1.62655	1.62655	0.701815	0.0487286	0		0
Q9EQF6	Q9EQF6	2	2	2	Dihydropyrimidinase-related protein 5	Dpysl5	>sp|Q9EQF6|DPYL5_MOUSE Dihydropyrimidinase-related protein 5 OS=Mus musculus GN=Dpysl5 PE=1 SV=1	1	2	2	2	8.2	61.516	4.33		1	1					1	8.3038e-53	0.24673	0.87328	15.612	-0.195484			0.762966		0.614127	-1.75377	0.5702	-0.81046	0.0490065	0		0
J3KMT7;Q08122-4;Q08122;Q08122-1;Q08122-2;E0CXS9;F8WIE2;E0CY14;E0CXS2;E0CXU1;Q3TY99;F6TS96;Q5SQA3;Q5SQA4;F6ZBY9;Q62441;E9Q2Q6;Q5SQA2;Q62440;Q62440-5;Q62440-2;Q62440-3;Q62440-4;F6YM15;F6X5U5	J3KMT7;Q08122-4;Q08122;Q08122-1;Q08122-2;E0CXS9;F8WIE2;E0CY14;E0CXS2;E0CXU1;Q3TY99;F6TS96	5;5;5;5;5;5;5;5;5;5;5;5;2;2;2;2;2;2;2;2;2;2;2;2;1	5;5;5;5;5;5;5;5;5;5;5;5;2;2;2;2;2;2;2;2;2;2;2;2;1	3;3;3;3;3;3;3;3;3;3;3;3;0;0;0;0;0;0;0;0;0;0;0;0;0	Transducin-like enhancer protein 3	Tle3	>tr|J3KMT7|J3KMT7_MOUSE Transducin-like enhancer protein 3 OS=Mus musculus GN=Tle3 PE=4 SV=1;>sp|Q08122-4|TLE3_MOUSE Isoform 4 of Transducin-like enhancer protein 3 OS=Mus musculus GN=Tle3;>sp|Q08122|TLE3_MOUSE Transducin-like enhancer protein 3 OS=Mus mus	25	5	5	3	8.3	84.534	3.62	2	1	1		3		1		8.9873e-19	0.18001	0.4934	16.537	-1.01917			0.037385	+	0.00235873	-1.51444	0.66031	-0.598784	0.0490065	0		0
O08917;G3UYU4;G3UWW8;G3UZZ5;G3XA73	O08917;G3UYU4;G3UWW8;G3UZZ5	9;7;5;5;1	9;7;5;5;1	9;7;5;5;1	Flotillin-1	Flot1	>sp|O08917|FLOT1_MOUSE Flotillin-1 OS=Mus musculus GN=Flot1 PE=1 SV=1;>tr|G3UYU4|G3UYU4_MOUSE Flotillin-1 OS=Mus musculus GN=Flot1 PE=4 SV=1;>tr|G3UWW8|G3UWW8_MOUSE Flotillin-1 (Fragment) OS=Mus musculus GN=Flot1 PE=4 SV=1;>tr|G3UZZ5|G3UZZ5_MOUSE Flotillin	5	9	9	9	28	47.513	5.14	2	1	4		4	1	6	3	3.0173e-117	0.33196	0.93674	40.653	-0.0942794			0.865726		0.84734	-1.47417	0.678348	-0.559903	0.0490065	0		0
Q64337;Q64337-2;D3YZJ1;F6VD69	Q64337;Q64337-2;D3YZJ1	13;11;9;2	13;11;9;2	13;11;9;2	Sequestosome-1	Sqstm1	>sp|Q64337|SQSTM_MOUSE Sequestosome-1 OS=Mus musculus GN=Sqstm1 PE=1 SV=1;>sp|Q64337-2|SQSTM_MOUSE Isoform 2 of Sequestosome-1 OS=Mus musculus GN=Sqstm1;>tr|D3YZJ1|D3YZJ1_MOUSE Sequestosome-1 OS=Mus musculus GN=Sqstm1 PE=4 SV=1	4	13	13	13	55.2	48.162	5.16	4	4	2	3		6	2	10	7.1322e-220	0.35133	1.0613	50.56	0.0858325			0.53566		0.651662	1.13977	1.13977	0.188743	0.0490995	0		0
P81117;Q3UKN6;S4R2R9	P81117;Q3UKN6	10;10;1	10;10;1	10;10;1	Nucleobindin-2	Nucb2	>sp|P81117|NUCB2_MOUSE Nucleobindin-2 OS=Mus musculus GN=Nucb2 PE=1 SV=2;>tr|Q3UKN6|Q3UKN6_MOUSE Nucleobindin-2 OS=Mus musculus GN=Nucb2 PE=2 SV=1	3	10	10	10	30.2	50.304	4.95	2		6	3	1	2	4	4	8.4252e-69	0.38097	1.0438	14.729	0.0618453			0.639673		0.719318	1.09363	1.09363	0.129125	0.0493943	0		0
Q8BH59;V9GXX9	Q8BH59	23;3	23;3	20;3	Calcium-binding mitochondrial carrier protein Aralar1	Slc25a12	>sp|Q8BH59|CMC1_MOUSE Calcium-binding mitochondrial carrier protein Aralar1 OS=Mus musculus GN=Slc25a12 PE=1 SV=1	2	23	23	20	51	74.569	4.36	4	7	8	10	10	5	10	1	9.6674e-250	0.52955	1.0275	37.496	0.0391384			0.76459		0.785466	-1.08414	0.92239	-0.116551	0.0494939	0		1	PXF
O09164	O09164	2	2	2	Extracellular superoxide dismutase [Cu-Zn]	Sod3	>sp|O09164|SODE_MOUSE Extracellular superoxide dismutase [Cu-Zn] OS=Mus musculus GN=Sod3 PE=1 SV=1	1	2	2	2	12.4	27.392	5.5					1	1			0.00011652	0.61623	1.2184	48.875	0.284988			0.4532		0.223993	1.1538	1.1538	0.206393	0.0494939	0		0
E9Q9B7	E9Q9B7	6	6	6		Kidins220	>tr|E9Q9B7|E9Q9B7_MOUSE Protein Kidins220 OS=Mus musculus GN=Kidins220 PE=4 SV=1	1	6	6	6	5	199.18	4.88			2	3	1			2	5.3042e-19	0.40212	1.2273	111.76	0.295488			0.307745		0.209012	1.29232	1.29232	0.369963	0.0496161	1	PXY	0
Q62283;Q3UHG5	Q62283;Q3UHG5	1;1	1;1	1;1	Tetraspanin-7	Tspan7	>sp|Q62283|TSN7_MOUSE Tetraspanin-7 OS=Mus musculus GN=Tspan7 PE=2 SV=2;>tr|Q3UHG5|Q3UHG5_MOUSE Tetraspanin-7 OS=Mus musculus GN=Tspan7 PE=2 SV=1	2	1	1	1	6	27.544	6						2			1.0859e-17	0.19166	0.67274	80.903	-0.571879			0.264868		0.0962372	-2.75881	0.362475	-1.46405	0.0496232	0		1	PXF
Q61550	Q61550	9	9	9	Double-strand-break repair protein rad21 homolog	Rad21	>sp|Q61550|RAD21_MOUSE Double-strand-break repair protein rad21 homolog OS=Mus musculus GN=Rad21 PE=1 SV=3	1	9	9	9	22.4	72.082	5.2	2	3			1	2	3	4	3.4619e-66	0.47592	0.88656	63.156	-0.17371			0.691244		0.662014	-1.30331	0.767277	-0.38218	0.0496232	0		0
E9QAS8;P35922;Q6AXB7;P35922-2;E9QAT0;P35922-3;P35922-6;P35922-4;P35922-5	E9QAS8;P35922;Q6AXB7;P35922-2;E9QAT0;P35922-3;P35922-6;P35922-4;P35922-5	10;10;10;10;10;10;9;9;9	8;8;8;8;8;8;8;8;8	1;1;1;1;1;1;1;1;1	Fragile X mental retardation protein 1 homolog	Fmr1	>tr|E9QAS8|E9QAS8_MOUSE Fragile X mental retardation protein 1 homolog OS=Mus musculus GN=Fmr1 PE=4 SV=1;>sp|P35922|FMR1_MOUSE Fragile X mental retardation protein 1 homolog OS=Mus musculus GN=Fmr1 PE=1 SV=1;>tr|Q6AXB7|Q6AXB7_MOUSE Fragile X mental retarda	9	10	8	1	24.9	70.81	4.54	1	1	2	3	2		4		4.2091e-160	0.87722	1.3114	14.863	0.391108			0.0992657		0.104513	1.39733	1.39733	0.482673	0.0497165	0		0
P13864;P13864-2;J3QNW0	P13864;P13864-2;J3QNW0	31;27;26	31;27;26	31;27;26	DNA (cytosine-5)-methyltransferase 1	Dnmt1	>sp|P13864|DNMT1_MOUSE DNA (cytosine-5)-methyltransferase 1 OS=Mus musculus GN=Dnmt1 PE=1 SV=5;>sp|P13864-2|DNMT1_MOUSE Isoform 2 of DNA (cytosine-5)-methyltransferase 1 OS=Mus musculus GN=Dnmt1;>tr|J3QNW0|J3QNW0_MOUSE Cytosine-specific methyltransferase O	3	31	31	31	27.2	183.19	4.43	9	3	8	2	5	9	6	5	8.4783e-182	0.40666	0.7471	91.901	-0.420627			0.120258		0.231087	-1.47891	0.676174	-0.564534	0.0497267	0		0
Q9D6S7	Q9D6S7	5	5	5	Ribosome-recycling factor, mitochondrial	Mrrf	>sp|Q9D6S7|RRFM_MOUSE Ribosome-recycling factor, mitochondrial OS=Mus musculus GN=Mrrf PE=1 SV=1	1	5	5	5	29.4	29.05	4.38	2		1		1	3	1		1.6736e-27	0.76793	0.95386	60.804	-0.0681506			0.923874		0.910789	-1.49449	0.669125	-0.579653	0.0498071	0		0
Q8R4H2	Q8R4H2	12	12	1	Rho guanine nucleotide exchange factor 12	Arhgef12	>sp|Q8R4H2|ARHGC_MOUSE Rho guanine nucleotide exchange factor 12 OS=Mus musculus GN=Arhgef12 PE=1 SV=2	1	12	12	1	11.3	172.35	5.19	4			3		1	3	5	4.2643e-70	0.36284	0.57408	93.772	-0.800676			0.0159127		0.0178844	-1.39083	0.718995	-0.475946	0.0498357	0		0
F8VQN6	F8VQN6	12	1	1		Arhgef12	>tr|F8VQN6|F8VQN6_MOUSE Rho guanine nucleotide exchange factor 12 OS=Mus musculus GN=Arhgef12 PE=4 SV=1	1	12	1	1	11.4	172.47	5					1				1.099e-68	NaN	NaN	NaN	#VALUE!			1		1	#N/A	#N/A	#N/A	0.0498357	0		0
Q6PGG6	Q6PGG6	1	1	1	Guanine nucleotide-binding protein-like 3-like protein	Gnl3l	>sp|Q6PGG6|GNL3L_MOUSE Guanine nucleotide-binding protein-like 3-like protein OS=Mus musculus GN=Gnl3l PE=1 SV=1	1	1	1	1	3.1	65.194	6				1				1	3.3977e-08	0.49914	0.63451	0.61037	-0.656285			0.321765		0.0544397	-1.27932	0.781665	-0.355377	0.0498597	0		0
F6S200;Q3UX37;F7C583	F6S200;Q3UX37	7;7;3	7;7;3	7;7;3		Plekhg1	>tr|F6S200|F6S200_MOUSE Protein Plekhg1 (Fragment) OS=Mus musculus GN=Plekhg1 PE=4 SV=1;>tr|Q3UX37|Q3UX37_MOUSE Protein Plekhg1 OS=Mus musculus GN=Plekhg1 PE=2 SV=1	3	7	7	7	7.4	161.85	4.86	1	1	1			1	2	1	2.7431e-29	0.18673	0.52992	84.121	-0.916154			0.0630384		0.00645673	-1.55068	0.644878	-0.632901	0.0502209	1	PXY	1	PXF
Q8BUK6;F6W1A2	Q8BUK6;F6W1A2	6;3	6;3	6;3	Protein Hook homolog 3	Hook3	>sp|Q8BUK6|HOOK3_MOUSE Protein Hook homolog 3 OS=Mus musculus GN=Hook3 PE=1 SV=2;>tr|F6W1A2|F6W1A2_MOUSE Protein Hook homolog 3 (Fragment) OS=Mus musculus GN=Hook3 PE=4 SV=1	2	6	6	6	10	83.217	4.33	1		3	2		1	1	1	2.5706e-22	0.52758	0.85126	193.44	-0.232328			0.502197		0.536798	1.22746	1.22746	0.295676	0.0502209	0		0
E9Q2H1;Q80TP3	E9Q2H1;Q80TP3	10;10	10;10	10;10	E3 ubiquitin-protein ligase UBR5	Ubr5	>tr|E9Q2H1|E9Q2H1_MOUSE E3 ubiquitin-protein ligase UBR5 OS=Mus musculus GN=Ubr5 PE=4 SV=1;>sp|Q80TP3|UBR5_MOUSE E3 ubiquitin-protein ligase UBR5 OS=Mus musculus GN=Ubr5 PE=1 SV=2	2	10	10	10	6.7	308.96	3.71	3	5		3		5		1	1.6599e-72	0.28701	0.81481	52.062	-0.295464			0.430562		0.416733	1.26524	1.26524	0.339411	0.0502209	0		2	PXF
O88413	O88413	3	3	3	Tubby-related protein 3	Tulp3	>sp|O88413|TULP3_MOUSE Tubby-related protein 3 OS=Mus musculus GN=Tulp3 PE=1 SV=1	1	3	3	3	9.8	51.23	5.33				1	1		1		9.6042e-12	0.53427	1.1784	37.667	0.236829			0.519492		0.302491	1.35263	1.35263	0.435767	0.0502313	0		0
Q8BGE6;D3YZP6	Q8BGE6;D3YZP6	8;4	8;4	8;4	Cysteine protease ATG4B	Atg4b	>sp|Q8BGE6|ATG4B_MOUSE Cysteine protease ATG4B OS=Mus musculus GN=Atg4b PE=2 SV=2;>tr|D3YZP6|D3YZP6_MOUSE Cysteine protease ATG4B (Fragment) OS=Mus musculus GN=Atg4b PE=4 SV=1	2	8	8	8	34.6	44.375	4.25	1	2	3	1	1	1	2	1	8.6792e-45	0.39477	0.71088	69.086	-0.492322			0.155458		0.156084	-1.56992	0.636975	-0.650691	0.0502587	0		0
O35375;O35375-4;O35375-3;O35375-2;O35375-6;O35375-5	O35375;O35375-4;O35375-3;O35375-2;O35375-6;O35375-5	8;8;8;8;8;8	8;8;8;8;8;8	8;8;8;8;8;8	Neuropilin-2	Nrp2	>sp|O35375|NRP2_MOUSE Neuropilin-2 OS=Mus musculus GN=Nrp2 PE=2 SV=2;>sp|O35375-4|NRP2_MOUSE Isoform A17 of Neuropilin-2 OS=Mus musculus GN=Nrp2;>sp|O35375-3|NRP2_MOUSE Isoform A5 of Neuropilin-2 OS=Mus musculus GN=Nrp2;>sp|O35375-2|NRP2_MOUSE Isoform A0 o	6	8	8	8	12.8	104.63	3.9	1	3	3				1	2	6.4817e-23	0.47957	1.166	120.09	0.221568			0.34005		0.330792	1.26322	1.26322	0.337106	0.0503098	1	PXY	1	PXF
Q9DAS9	Q9DAS9	1	1	1	Guanine nucleotide-binding protein G(I)/G(S)/G(O) subunit gamma-12	Gng12	>sp|Q9DAS9|GBG12_MOUSE Guanine nucleotide-binding protein G(I)/G(S)/G(O) subunit gamma-12 OS=Mus musculus GN=Gng12 PE=1 SV=3	1	1	1	1	19.4	7.9972	3.5			1	1					0.00064687	0.26976	0.91411	31.473	-0.12956			0.913965		0.763287	1.29318	1.29318	0.370923	0.0505342	0		0
P70336-2;P70336;F8VPK5	P70336-2;P70336;F8VPK5	28;28;27	28;28;27	22;22;21	Rho-associated protein kinase 2	Rock2	>sp|P70336-2|ROCK2_MOUSE Isoform 2 of Rho-associated protein kinase 2 OS=Mus musculus GN=Rock2;>sp|P70336|ROCK2_MOUSE Rho-associated protein kinase 2 OS=Mus musculus GN=Rock2 PE=1 SV=1;>tr|F8VPK5|F8VPK5_MOUSE Rho-associated protein kinase OS=Mus musculus G	3	28	28	22	25.9	166.76	4.69	4	9	3	8	4	13	5	6	5.2354e-212	0.97181	1.3411	48.445	0.423417			0.0749538		0.0805706	-1.05349	0.949226	-0.0751766	0.0505827	0		0
Q9D2V5;B7ZD25	Q9D2V5;B7ZD25	2;1	2;1	2;1	Uncharacterized protein C20orf4 homolog	0610011L14Rik	>sp|Q9D2V5|AAR2_MOUSE Protein AAR2 homolog OS=Mus musculus GN=Aar2 PE=2 SV=3;>tr|B7ZD25|B7ZD25_MOUSE Protein AAR2 homolog (Fragment) OS=Mus musculus GN=Aar2 PE=4 SV=1	2	2	2	2	6.2	43.408	2.5		1	1						0.00029699	NaN	NaN	NaN	#VALUE!			1		1	1.14661	1.14661	0.197375	0.0505827	0		0
Q7TNC4;Q7TNC4-4;Q7TNC4-3;Q7TNC4-2;Q05CX5;E9PX54;E9Q715	Q7TNC4;Q7TNC4-4;Q7TNC4-3;Q7TNC4-2;Q05CX5;E9PX54;E9Q715	8;8;8;8;6;6;6	8;8;8;8;6;6;6	7;7;7;7;5;5;5	Putative RNA-binding protein Luc7-like 2	Luc7l2	>sp|Q7TNC4|LC7L2_MOUSE Putative RNA-binding protein Luc7-like 2 OS=Mus musculus GN=Luc7l2 PE=1 SV=1;>sp|Q7TNC4-4|LC7L2_MOUSE Isoform 4 of Putative RNA-binding protein Luc7-like 2 OS=Mus musculus GN=Luc7l2;>sp|Q7TNC4-3|LC7L2_MOUSE Isoform 3 of Putative RNA-	7	8	8	7	25	46.582	4.68	2	3	4	7	3	1	2	6	1.0923e-119	0.40782	1.0694	79.97	0.0968016			0.533862		0.621616	1.17397	1.17397	0.231396	0.0505827	0		0			interact
Q9WV34-2;Q9WV34	Q9WV34-2;Q9WV34	3;3	3;3	2;2	MAGUK p55 subfamily member 2	Mpp2	>sp|Q9WV34-2|MPP2_MOUSE Isoform 2 of MAGUK p55 subfamily member 2 OS=Mus musculus GN=Mpp2;>sp|Q9WV34|MPP2_MOUSE MAGUK p55 subfamily member 2 OS=Mus musculus GN=Mpp2 PE=1 SV=1	2	3	3	2	6.9	63.33	4.33		1		1			1		1.5763e-12	0.28155	0.96173	73.99	-0.0562962			0.986283		0.939788	-1.60517	0.622987	-0.682726	0.0505894	1	PXY	0
Q9EQ28;Q8BH76	Q9EQ28;Q8BH76	3;3	3;3	3;3	DNA polymerase delta subunit 3	Pold3	>sp|Q9EQ28|DPOD3_MOUSE DNA polymerase delta subunit 3 OS=Mus musculus GN=Pold3 PE=1 SV=2;>tr|Q8BH76|Q8BH76_MOUSE DNA polymerase delta subunit 3 OS=Mus musculus GN=Pold3 PE=2 SV=1	2	3	3	3	7.4	50.835	5.33				1		2			2.0549e-09	NaN	NaN	NaN	#VALUE!			1		1	1.12414	1.12414	0.168822	0.0505894	0		0
A2APB8	A2APB8	3	3	3	Targeting protein for Xklp2	Tpx2	>sp|A2APB8|TPX2_MOUSE Targeting protein for Xklp2 OS=Mus musculus GN=Tpx2 PE=1 SV=1	1	3	3	3	5	85.893	3.67	1			1		1			2.1162e-11	1.3241	1.7255	53.605	0.787014			0.0960494	+	0.00167125	1.40276	1.40276	0.488268	0.0505894	0		4	PXF
Q3TRM4;Q3TRM4-3;Q3TRM4-2;Q3TRM4-4	Q3TRM4;Q3TRM4-3;Q3TRM4-2;Q3TRM4-4	8;8;8;5	8;8;8;5	8;8;8;5	Neuropathy target esterase	Pnpla6	>sp|Q3TRM4|PLPL6_MOUSE Neuropathy target esterase OS=Mus musculus GN=Pnpla6 PE=2 SV=2;>sp|Q3TRM4-3|PLPL6_MOUSE Isoform 3 of Neuropathy target esterase OS=Mus musculus GN=Pnpla6;>sp|Q3TRM4-2|PLPL6_MOUSE Isoform 2 of Neuropathy target esterase OS=Mus musculu	4	8	8	8	8.7	149.54	3.44	1	5			1		1	1	3.144e-23	0.33487	1.2053	100.02	0.269392			0.172468		0.247636	1.50972	1.50972	0.594281	0.0505894	0		0
P97428	P97428	1	1	1	Regulator of G-protein signaling 16	Rgs16	>sp|P97428|RGS16_MOUSE Regulator of G-protein signaling 16 OS=Mus musculus GN=Rgs16 PE=1 SV=1	1	1	1	1	11.9	22.691	6						1			5.4716e-08	NaN	NaN	NaN	#VALUE!			1		1	#N/A	#N/A	#N/A	0.0505894	0		0
Q9DBN5;Q9DBN5-2;Q9DBN5-3	Q9DBN5;Q9DBN5-2;Q9DBN5-3	2;2;1	2;2;1	2;2;1	Lon protease homolog 2, peroxisomal	Lonp2	>sp|Q9DBN5|LONP2_MOUSE Lon protease homolog 2, peroxisomal OS=Mus musculus GN=Lonp2 PE=2 SV=1;>sp|Q9DBN5-2|LONP2_MOUSE Isoform 2 of Lon protease homolog 2, peroxisomal OS=Mus musculus GN=Lonp2;>sp|Q9DBN5-3|LONP2_MOUSE Isoform 3 of Lon protease homolog 2, p	3	2	2	2	3.1	94.525	4			1		1				0.00084051	0.27236	0.58805	20.239	-0.765989			0.240114		0.0237483	1.70162	1.70162	0.766909	0.0507477	1	PXY	0
Q9JIF0-2;Q9JIF0;Q9JIF0-3;D3Z0A2;F8WH01;D3Z3N0;Q6PAK3	Q9JIF0-2;Q9JIF0;Q9JIF0-3;D3Z0A2;F8WH01;D3Z3N0	20;19;19;19;18;14;3	20;19;19;19;18;14;3	20;19;19;19;18;14;3	Protein arginine N-methyltransferase 1	Prmt1	>sp|Q9JIF0-2|ANM1_MOUSE Isoform 2 of Protein arginine N-methyltransferase 1 OS=Mus musculus GN=Prmt1;>sp|Q9JIF0|ANM1_MOUSE Protein arginine N-methyltransferase 1 OS=Mus musculus GN=Prmt1 PE=1 SV=1;>sp|Q9JIF0-3|ANM1_MOUSE Isoform 3 of Protein arginine N-met	7	20	20	20	62.6	40.522	4.6	12	14	8	5	5	18	7	15	2.1961e-267	0.6292	0.81592	16.907	-0.2935			0.0952894		0.420212	-1.62086	0.616956	-0.696759	0.0507582	0		0
Q6ZWR6;Q6ZWR6-4	Q6ZWR6;Q6ZWR6-4	2;2	2;2	2;2	Nesprin-1	Syne1	>sp|Q6ZWR6|SYNE1_MOUSE Nesprin-1 OS=Mus musculus GN=Syne1 PE=1 SV=2;>sp|Q6ZWR6-4|SYNE1_MOUSE Isoform 4 of Nesprin-1 OS=Mus musculus GN=Syne1	2	2	2	2	0.3	1009.9	2.5	1			1					1.1224e-05	NaN	NaN	NaN	#VALUE!			1		1	-1.13927	0.877755	-0.18811	0.0507582	0		0
D3Z183;Q8CBH5-2	D3Z183;Q8CBH5-2	1;1	1;1	1;1		Mfsd6	>tr|D3Z183|D3Z183_MOUSE Major facilitator superfamily domain-containing protein 6 OS=Mus musculus GN=Mfsd6 PE=4 SV=1;>sp|Q8CBH5-2|MFSD6_MOUSE Isoform 2 of Major facilitator superfamily domain-containing protein 6 OS=Mus musculus GN=Mfsd6	2	1	1	1	1.8	87.827	4				1					1.9624e-07	NaN	NaN	NaN	#VALUE!			1		1	1.1014	1.1014	0.139339	0.0507582	2	PXY	0
Q8CGY8	Q8CGY8	17	1	1	UDP-N-acetylglucosamine--peptide N-acetylglucosaminyltransferase 110 kDa subunit	Ogt	>sp|Q8CGY8|OGT1_MOUSE UDP-N-acetylglucosamine--peptide N-acetylglucosaminyltransferase 110 kDa subunit OS=Mus musculus GN=Ogt PE=1 SV=2	1	17	1	1	22.2	116.95	2		1							2.5829e-85	NaN	NaN	NaN	#VALUE!			1		1	1.24698	1.24698	0.318438	0.0508398	0		2	PXF
P47934;H7BX88;F7BF80	P47934;H7BX88;F7BF80	2;2;1	2;2;1	2;2;1	Carnitine O-acetyltransferase	Crat	>sp|P47934|CACP_MOUSE Carnitine O-acetyltransferase OS=Mus musculus GN=Crat PE=1 SV=3;>tr|H7BX88|H7BX88_MOUSE Carnitine O-acetyltransferase OS=Mus musculus GN=Crat PE=3 SV=1;>tr|F7BF80|F7BF80_MOUSE Carnitine O-acetyltransferase (Fragment) OS=Mus musculus G	3	2	2	2	3.8	70.839	2.5	1			1					2.3946e-07	0.58953	1.3065	37.967	0.385707			0.37859		0.109018	-1.10111	0.908174	-0.138959	0.0508748	0		0
F8VQC1;E9Q740	F8VQC1;E9Q740	13;12	13;12	13;12		Srp72	>tr|F8VQC1|F8VQC1_MOUSE Signal recognition particle subunit SRP72 OS=Mus musculus GN=Srp72 PE=3 SV=1;>tr|E9Q740|E9Q740_MOUSE Signal recognition particle subunit SRP72 OS=Mus musculus GN=Srp72 PE=3 SV=1	2	13	13	13	29.2	74.656	4.15	4	3	6	3	2	2	6	1	1.0475e-196	0.6314	0.92029	35.783	-0.11984			0.756261		0.786214	-1.18764	0.842006	-0.248098	0.0508929	0		0
Q9DBR7;Q9DBR7-2	Q9DBR7;Q9DBR7-2	21;20	21;20	20;19	Protein phosphatase 1 regulatory subunit 12A	Ppp1r12a	>sp|Q9DBR7|MYPT1_MOUSE Protein phosphatase 1 regulatory subunit 12A OS=Mus musculus GN=Ppp1r12a PE=1 SV=2;>sp|Q9DBR7-2|MYPT1_MOUSE Isoform 2 of Protein phosphatase 1 regulatory subunit 12A OS=Mus musculus GN=Ppp1r12a	2	21	21	20	25.7	114.99	4.34	4	8	6	5	6	5	7	3	1.9673e-213	0.84169	1.1626	56.153	0.217355			0.165588		0.338897	1.3488	1.3488	0.431676	0.0510657	0		0
J3QMX8;Q8BJM5	J3QMX8;Q8BJM5	2;2	2;2	2;2	Zinc transporter 6	Slc30a6	>tr|J3QMX8|J3QMX8_MOUSE Zinc transporter 6 OS=Mus musculus GN=Slc30a6 PE=4 SV=1;>sp|Q8BJM5|ZNT6_MOUSE Zinc transporter 6 OS=Mus musculus GN=Slc30a6 PE=1 SV=1	2	2	2	2	5.8	51.668	5			1				1		3.1297e-05	0.49855	1.0087	15.504	0.0124972			0.879536		0.865064	1.37957	1.37957	0.464219	0.051234	0		0
P59024;D3YWB6	P59024;D3YWB6	1;1	1;1	1;1	Peptidyl-prolyl cis-trans isomerase FKBP14	Fkbp14	>sp|P59024|FKB14_MOUSE Peptidyl-prolyl cis-trans isomerase FKBP14 OS=Mus musculus GN=Fkbp14 PE=2 SV=1;>tr|D3YWB6|D3YWB6_MOUSE Peptidyl-prolyl cis-trans isomerase FKBP14 OS=Mus musculus GN=Fkbp14 PE=4 SV=1	2	1	1	1	7.1	24.251	6						1			0.00011776	NaN	NaN	NaN	#VALUE!			1		1	1.2955	1.2955	0.373509	0.0513544	0		0
Q91YW3	Q91YW3	7	7	7	DnaJ homolog subfamily C member 3	Dnajc3	>sp|Q91YW3|DNJC3_MOUSE DnaJ homolog subfamily C member 3 OS=Mus musculus GN=Dnajc3 PE=1 SV=1	1	7	7	7	18.7	57.463	3.92	2	1	3	1	3	2	1		2.8733e-36	0.84448	1.0858	51.039	0.118758			0.470923		0.563365	1.53312	1.53312	0.616471	0.0513908	0		0
Q8R317	Q8R317	12	12	1	Ubiquilin-1	Ubqln1	>sp|Q8R317|UBQL1_MOUSE Ubiquilin-1 OS=Mus musculus GN=Ubqln1 PE=1 SV=1	1	12	12	1	36.1	61.976	4.66	5	1	3	8	7	2	4	5	5.9956e-199	0.27345	0.91454	35.356	-0.128882			0.586484		0.764881	1.17042	1.17042	0.227026	0.0515276	0		0
G3X9K3;D3YYK9	G3X9K3;D3YYK9	5;3	3;3	3;3		Arfgef1	>sp|G3X9K3|BIG1_MOUSE Brefeldin A-inhibited guanine nucleotide-exchange protein 1 OS=Mus musculus GN=Arfgef1 PE=2 SV=1;>tr|D3YYK9|D3YYK9_MOUSE Brefeldin A-inhibited guanine nucleotide-exchange protein 1 OS=Mus musculus GN=Arfgef1 PE=4 SV=1	2	5	3	3	4.2	208.5	5.5			1		1	1		1	3.0467e-16	0.41335	0.632	17.938	-0.662004			0.190293		0.0522665	-1.44571	0.691702	-0.531778	0.0515388	0		0
Q6PER3;D3Z6G3;D3YUY6	Q6PER3;D3Z6G3;D3YUY6	7;6;4	5;4;2	5;4;2	Microtubule-associated protein RP/EB family member 3	Mapre3	>sp|Q6PER3|MARE3_MOUSE Microtubule-associated protein RP/EB family member 3 OS=Mus musculus GN=Mapre3 PE=1 SV=1;>tr|D3Z6G3|D3Z6G3_MOUSE Microtubule-associated protein RP/EB family member 3 OS=Mus musculus GN=Mapre3 PE=4 SV=1;>tr|D3YUY6|D3YUY6_MOUSE Microtu	3	7	5	5	33.1	31.966	4.18	2	2	1	6	1	3	1	1	2.7289e-86	0.92909	1.1172	33.885	0.159887			0.334916		0.46189	1.63663	1.63663	0.710728	0.0515621	0		0
Q9R1J0	Q9R1J0	8	8	8	Sterol-4-alpha-carboxylate 3-dehydrogenase, decarboxylating	Nsdhl	>sp|Q9R1J0|NSDHL_MOUSE Sterol-4-alpha-carboxylate 3-dehydrogenase, decarboxylating OS=Mus musculus GN=Nsdhl PE=2 SV=1	1	8	8	8	35.4	40.685	3.81	2	2	5	1	2	2	2		9.0057e-56	0.26854	0.54039	61.95	-0.887927			0.00712058		0.00837148	-1.59851	0.625583	-0.676728	0.0515771	1	PXY	0
Q8BP48	Q8BP48	11	11	11	Methionine aminopeptidase 1	Metap1	>sp|Q8BP48|MAP11_MOUSE Methionine aminopeptidase 1 OS=Mus musculus GN=Metap1 PE=2 SV=1	1	11	11	11	45.1	43.221	4.32	2	2	7	3	4	2	3	2	1.2587e-134	0.32206	0.92854	92.737	-0.106964			0.797044		0.816866	-1.4126	0.707914	-0.498353	0.0515771	0		0
Q6PD03	Q6PD03	1	1	1	Serine/threonine-protein phosphatase 2A 56 kDa regulatory subunit alpha isoform	Ppp2r5a	>sp|Q6PD03|2A5A_MOUSE Serine/threonine-protein phosphatase 2A 56 kDa regulatory subunit alpha isoform OS=Mus musculus GN=Ppp2r5a PE=2 SV=1	1	1	1	1	2.7	56.346	4				1					0.00054689	NaN	NaN	NaN	#VALUE!			1		1	-1.04389	0.957955	-0.0619697	0.0515771	0		1	PXF
Q9EPL8	Q9EPL8	23	23	22	Importin-7	Ipo7	>sp|Q9EPL8|IPO7_MOUSE Importin-7 OS=Mus musculus GN=Ipo7 PE=1 SV=2	1	23	23	22	27.1	119.49	5.3	1	4	13	11	5	9	16	11	0	0.57337	1.2587	48.364	0.331934			0.159701		0.162655	1.21763	1.21763	0.284076	0.0515771	0		0
Q8VCF1-3;Q8VCF1;Q8VCF1-2	Q8VCF1-3;Q8VCF1;Q8VCF1-2	4;4;2	4;4;2	4;4;2	Soluble calcium-activated nucleotidase 1	Cant1	>sp|Q8VCF1-3|CANT1_MOUSE Isoform 3 of Soluble calcium-activated nucleotidase 1 OS=Mus musculus GN=Cant1;>sp|Q8VCF1|CANT1_MOUSE Soluble calcium-activated nucleotidase 1 OS=Mus musculus GN=Cant1 PE=2 SV=1;>sp|Q8VCF1-2|CANT1_MOUSE Isoform 2 of Soluble calcium	3	4	4	4	13.2	49.565	2.75		2	1	1					3.5422e-12	0.30694	0.85181	50.106	-0.231396			0.704544		0.538692	1.35985	1.35985	0.443448	0.0515771	1	PXY	0
O08749	O08749	16	16	16	Dihydrolipoyl dehydrogenase, mitochondrial	Dld	>sp|O08749|DLDH_MOUSE Dihydrolipoyl dehydrogenase, mitochondrial OS=Mus musculus GN=Dld PE=1 SV=2	1	16	16	16	40.1	54.272	3.44	16	8	6	9	6	5	6	1	0	0.80961	1.119	15.899	0.16221			0.224823		0.456481	1.39267	1.39267	0.477853	0.0515771	0		0
Q91VM3;Q91VM3-2;A2AEV5;A2AEV2;F6Q8K5;F6YHS5;F7CAT9;F7DCL5;S4R186;F6QP00	Q91VM3;Q91VM3-2;A2AEV5;A2AEV2;F6Q8K5;F6YHS5;F7CAT9	4;4;4;3;2;2;2;1;1;1	4;4;4;3;2;2;2;1;1;1	4;4;4;3;2;2;2;1;1;1	WD repeat domain phosphoinositide-interacting protein 4	Wdr45	>sp|Q91VM3|WIPI4_MOUSE WD repeat domain phosphoinositide-interacting protein 4 OS=Mus musculus GN=Wdr45 PE=2 SV=1;>sp|Q91VM3-2|WIPI4_MOUSE Isoform 2 of WD repeat domain phosphoinositide-interacting protein 4 OS=Mus musculus GN=Wdr45;>tr|A2AEV5|A2AEV5_MOUSE	10	4	4	4	15.6	39.787	4.83	1		1	1		1	1	1	4.8159e-32	0.27586	0.98149	32.022	-0.0269545			0.978837		0.985254	1.74479	1.74479	0.803053	0.0515771	0		1	PXF
A2ADH1;F6WHL0;Q9CQY5;F6TBV1;Q9CQY5-3;Q9CQY5-2	A2ADH1;F6WHL0;Q9CQY5;F6TBV1;Q9CQY5-3;Q9CQY5-2	3;3;3;3;3;3	3;3;3;3;3;3	3;3;3;3;3;3	Magnesium transporter protein 1	Magt1	>tr|A2ADH1|A2ADH1_MOUSE Magnesium transporter protein 1 OS=Mus musculus GN=Magt1 PE=4 SV=1;>tr|F6WHL0|F6WHL0_MOUSE Magnesium transporter protein 1 (Fragment) OS=Mus musculus GN=Magt1 PE=4 SV=1;>sp|Q9CQY5|MAGT1_MOUSE Magnesium transporter protein 1 OS=Mus m	6	3	3	3	9	41.637	6		1						2	3.1668e-15	0.52636	1.1749	103.71	0.232538			0.408794		0.310281	-1.3867	0.721137	-0.471656	0.0516511	1	PXY	0
Q811U4;F6XRI9;D3Z5P8;D3Z4L5	Q811U4;F6XRI9	5;3;1;1	5;3;1;1	5;3;1;1	Mitofusin-1	Mfn1	>sp|Q811U4|MFN1_MOUSE Mitofusin-1 OS=Mus musculus GN=Mfn1 PE=1 SV=3;>tr|F6XRI9|F6XRI9_MOUSE Mitofusin-1 (Fragment) OS=Mus musculus GN=Mfn1 PE=4 SV=1	4	5	5	5	9.2	83.725	7				1		1		4	4.4589e-16	0.37808	1.067	76.902	0.0935602			0.742232		0.630432	1.38227	1.38227	0.467039	0.051822	0		0
P62192	P62192	17	17	17	26S protease regulatory subunit 4	Psmc1	>sp|P62192|PRS4_MOUSE 26S protease regulatory subunit 4 OS=Mus musculus GN=Psmc1 PE=1 SV=1	1	17	17	17	50.9	49.184	4	9	8	8	10	9	1	4	7	1.6224e-275	0.57368	0.99494	68.855	-0.00731857			0.979572		0.925219	1.41323	1.41323	0.498996	0.0519385	0		0
E9Q969;E9Q5X2;D3YUJ4;Q812E0;Q7TN99;Q7TN99-2;D3Z5R9;Q7TN99-3;D3Z1R6;Q7TN99-4;F6T0J8;Q7TN99-5	E9Q969;E9Q5X2;D3YUJ4;Q812E0;Q7TN99;Q7TN99-2;D3Z5R9;Q7TN99-3;D3Z1R6;Q7TN99-4;F6T0J8	3;3;3;3;2;2;2;2;2;2;2;1	1;1;1;1;0;0;0;0;0;0;0;0	1;1;1;1;0;0;0;0;0;0;0;0	Cytoplasmic polyadenylation element-binding protein 2;Cytoplasmic polyadenylation element-binding protein 3	Cpeb2;Cpeb3	>tr|E9Q969|E9Q969_MOUSE Cytoplasmic polyadenylation element-binding protein 2 OS=Mus musculus GN=Cpeb2 PE=4 SV=1;>tr|E9Q5X2|E9Q5X2_MOUSE Cytoplasmic polyadenylation element-binding protein 2 OS=Mus musculus GN=Cpeb2 PE=4 SV=1;>tr|D3YUJ4|D3YUJ4_MOUSE Cytopl	12	3	1	1	4.1	107.34	2		1							4.5865e-13	NaN	NaN	NaN	#VALUE!			1		1	1.0891	1.0891	0.123136	0.0519833	0		0
Q62009;Q62009-2;Q62009-3;Q62009-4;Q62009-5;F7C9H0	Q62009;Q62009-2;Q62009-3;Q62009-4;Q62009-5	27;26;26;25;25;3	14;13;14;13;13;2	14;13;14;13;13;2	Periostin	Postn	>sp|Q62009|POSTN_MOUSE Periostin OS=Mus musculus GN=Postn PE=1 SV=2;>sp|Q62009-2|POSTN_MOUSE Isoform 2 of Periostin OS=Mus musculus GN=Postn;>sp|Q62009-3|POSTN_MOUSE Isoform 3 of Periostin OS=Mus musculus GN=Postn;>sp|Q62009-4|POSTN_MOUSE Isoform 4 of Peri	6	27	14	14	45.1	93.142	4.19	5	3	2	3	7	3	1	3	1.4449e-259	0.99703	1.2666	40.796	0.340961			0.0671623		0.152473	1.17963	1.17963	0.238334	0.0519833	1	PXY	0
Q7TQH0-2;Q7TQH0-3;Q7TQH0;Q3TGG2;E9Q5Q0;J3QP59	Q7TQH0-2;Q7TQH0-3;Q7TQH0;Q3TGG2;E9Q5Q0	20;19;18;18;16;8	20;19;18;18;16;8	20;19;18;18;16;8	Ataxin-2-like protein	Atxn2l	>sp|Q7TQH0-2|ATX2L_MOUSE Isoform 2 of Ataxin-2-like protein OS=Mus musculus GN=Atxn2l;>sp|Q7TQH0-3|ATX2L_MOUSE Isoform 3 of Ataxin-2-like protein OS=Mus musculus GN=Atxn2l;>sp|Q7TQH0|ATX2L_MOUSE Ataxin-2-like protein OS=Mus musculus GN=Atxn2l PE=1 SV=1;>tr	6	20	20	20	27.2	113.04	4.53	5	6	4	8	8	9	5	4	9.8366e-156	0.62018	0.91188	84.704	-0.133084			0.574214		0.755026	-1.21425	0.823554	-0.280065	0.0523063	0		1	PXF
Q8R574	Q8R574	8	8	7	Phosphoribosyl pyrophosphate synthase-associated protein 2	Prpsap2	>sp|Q8R574|KPRB_MOUSE Phosphoribosyl pyrophosphate synthase-associated protein 2 OS=Mus musculus GN=Prpsap2 PE=1 SV=1	1	8	8	7	33.1	40.88	5.5	1	1	1	1	1	4	2	3	1.411e-49	0.55033	0.6726	105.39	-0.572179			0.0882619		0.0960524	-1.68568	0.593232	-0.753331	0.0526119	0		0
P56546-2;P56546;Q91YZ2;E9PWQ9;E9Q0T4	P56546-2;P56546;Q91YZ2;E9PWQ9;E9Q0T4	12;12;12;8;6	12;12;12;8;6	10;10;10;6;4	C-terminal-binding protein 2	Ctbp2	>sp|P56546-2|CTBP2_MOUSE Isoform 2 of C-terminal-binding protein 2 OS=Mus musculus GN=Ctbp2;>sp|P56546|CTBP2_MOUSE C-terminal-binding protein 2 OS=Mus musculus GN=Ctbp2 PE=1 SV=2;>tr|Q91YZ2|Q91YZ2_MOUSE C-terminal binding protein 2, isoform CRA_b OS=Mus mu	5	12	12	10	17.1	107.13	5.94		2	3	4	3	2	8	9	1.3048e-157	0.32873	0.75995	58.315	-0.396024			0.146503		0.26195	-1.20882	0.827253	-0.273599	0.0526119	0		0
P68181-4;P68181;P68181-3;P68181-2	P68181-4;P68181;P68181-3;P68181-2	10;10;10;10	4;4;4;4	4;4;4;4	cAMP-dependent protein kinase catalytic subunit beta	Prkacb	>sp|P68181-4|KAPCB_MOUSE Isoform 4 of cAMP-dependent protein kinase catalytic subunit beta OS=Mus musculus GN=Prkacb;>sp|P68181|KAPCB_MOUSE cAMP-dependent protein kinase catalytic subunit beta OS=Mus musculus GN=Prkacb PE=1 SV=2;>sp|P68181-3|KAPCB_MOUSE Is	4	10	4	4	31.9	46.013	3.57	2	1	1		1	1	1		6.7894e-51	0.32146	0.78539	27.319	-0.348519			0.305871		0.329316	-1.5568	0.642343	-0.638584	0.0526942	0		0
Q3TUQ5;O35691	Q3TUQ5;O35691	7;7	7;7	7;7	Pinin	Pnn	>tr|Q3TUQ5|Q3TUQ5_MOUSE Pinin OS=Mus musculus GN=Pnn PE=2 SV=1;>sp|O35691|PININ_MOUSE Pinin OS=Mus musculus GN=Pnn PE=1 SV=4	2	7	7	7	11.7	82.504	2.62	3	5	6		1	1			4.2504e-69	0.83609	1.0223	16.202	0.0318186			0.725194		0.807151	1.34752	1.34752	0.430307	0.0527915	0		0
Q8BTS0;Q61656;S4R1I6;B1ARB9;B1ARC0;B1ARB8;S4R1E3	Q8BTS0;Q61656;S4R1I6	29;29;24;9;8;5;5	29;29;24;9;8;5;5	23;23;18;8;8;5;5	Probable ATP-dependent RNA helicase DDX5	Ddx5	>tr|Q8BTS0|Q8BTS0_MOUSE DEAD (Asp-Glu-Ala-Asp) box polypeptide 5 OS=Mus musculus GN=Ddx5 PE=2 SV=1;>sp|Q61656|DDX5_MOUSE Probable ATP-dependent RNA helicase DDX5 OS=Mus musculus GN=Ddx5 PE=1 SV=2;>tr|S4R1I6|S4R1I6_MOUSE MCG2872, isoform CRA_b OS=Mus muscul	7	29	29	23	50.6	69.265	4.54	13	14	24	17	15	10	18	18	0	0.25459	0.81443	32.35	-0.296137			0.0923402		0.415545	1.2618	1.2618	0.335483	0.0528173	0		0			interact
Q8BU85	Q8BU85	2	2	2	Methionine-R-sulfoxide reductase B3, mitochondrial	Msrb3	>sp|Q8BU85|MSRB3_MOUSE Methionine-R-sulfoxide reductase B3, mitochondrial OS=Mus musculus GN=Msrb3 PE=1 SV=2	1	2	2	2	11.5	26.832	5	1		1		2			2	3.7771e-12	0.74122	1.0255	15.893	0.0363275			0.845075		0.793775	1.2266	1.2266	0.294665	0.0528309	0		0
D3YUC9	D3YUC9	1	1	1		Msrb3	>tr|D3YUC9|D3YUC9_MOUSE Methionine-R-sulfoxide reductase B3, mitochondrial OS=Mus musculus GN=Msrb3 PE=4 SV=1	1	1	1	1	9.6	12.058	6.5						2	2		7.0895e-08	1.0951	1.317	30.807	0.397255			0.318712		0.0995672	1.2266	1.2266	0.294665	0.0528309	0		0
Q3ULW8;Q8CFB8;E9PX17;E9Q992	Q3ULW8;Q8CFB8	12;12;5;5	12;12;5;5	12;12;5;5		Parp3	>tr|Q3ULW8|Q3ULW8_MOUSE Protein Parp3 OS=Mus musculus GN=Parp3 PE=2 SV=1;>tr|Q8CFB8|Q8CFB8_MOUSE NAD+ ADP-ribosyltransferase 3 PARP-3 OS=Mus musculus GN=Parp3 PE=2 SV=1	4	12	12	12	29.8	59.948	4.27	1	9	2	6	2	4	3	3	2.4035e-171	0.8649	1.1321	31.939	0.179001			0.288542		0.41845	1.38613	1.38613	0.471063	0.0528309	0		0
Q8K3H0	Q8K3H0	4	4	4	DCC-interacting protein 13-alpha	Appl1	>sp|Q8K3H0|DP13A_MOUSE DCC-interacting protein 13-alpha OS=Mus musculus GN=Appl1 PE=1 SV=1	1	4	4	4	7.5	79.327	5.86				1	3	1		2	1.3467e-12	0.37396	1.3493	37.846	0.432211			0.149527		0.0748887	1.55099	1.55099	0.633189	0.0528309	0		1	PXF
Q8R4K2;Q3USX5	Q8R4K2;Q3USX5	2;2	2;2	2;2	Interleukin-1 receptor-associated kinase 4	Irak4	>sp|Q8R4K2|IRAK4_MOUSE Interleukin-1 receptor-associated kinase 4 OS=Mus musculus GN=Irak4 PE=1 SV=1;>tr|Q3USX5|Q3USX5_MOUSE Interleukin-1 receptor-associated kinase 4 OS=Mus musculus GN=Irak4 PE=2 SV=1	2	2	2	2	5.4	50.871	2	1		1						2.2778e-05	0.59893	1.0936	9.0822	0.129085			0.704485		0.536909	1.33276	1.33276	0.414417	0.0528497	0		0
Q8R322	Q8R322	1	1	1	Nucleoporin GLE1	Gle1	>sp|Q8R322|GLE1_MOUSE Nucleoporin GLE1 OS=Mus musculus GN=Gle1 PE=1 SV=2	1	1	1	1	2.6	79.573	8								1	5.8807e-05	NaN	NaN	NaN	#VALUE!			1		1	-1.20736	0.828253	-0.271856	0.0530304	0		0
D3Z7P0;Q8K3W0;E9Q0U3;Q8K3W0-1;Q8K3W0-5;Q8K3W0-6;E9Q8Q1;Q8K3W0-4	D3Z7P0;Q8K3W0;E9Q0U3;Q8K3W0-1	6;6;5;3;2;2;2;1	6;6;5;3;2;2;2;1	6;6;5;3;2;2;2;1	BRCA1-A complex subunit BRE	Bre	>tr|D3Z7P0|D3Z7P0_MOUSE BRCA1-A complex subunit BRE OS=Mus musculus GN=Bre PE=4 SV=1;>sp|Q8K3W0|BRE_MOUSE BRCA1-A complex subunit BRE OS=Mus musculus GN=Bre PE=1 SV=2;>tr|E9Q0U3|E9Q0U3_MOUSE BRCA1-A complex subunit BRE OS=Mus musculus GN=Bre PE=4 SV=1;>sp|	8	6	6	6	16.1	43.749	5.1			2	1	2	4	1		1.4929e-18	0.56063	1.034	42.839	0.0482362			0.807092		0.758746	1.19128	1.19128	0.252513	0.0530609	0		0
Q8BSL7;A2A6T9;E9Q2C2;D3YV25	Q8BSL7	11;2;1;1	1;1;0;0	1;1;0;0	ADP-ribosylation factor 2	Arf2	>sp|Q8BSL7|ARF2_MOUSE ADP-ribosylation factor 2 OS=Mus musculus GN=Arf2 PE=1 SV=2	4	11	1	1	59.7	20.746	6.5						1	1		0	0.92856	1.2347	12.311	0.304161			0.470772		0.197197	1.40689	1.40689	0.49251	0.0530677	0		0
G3X995;Q05722	G3X995;Q05722	1;1	1;1	1;1	Collagen alpha-1(IX) chain	Col9a1	>tr|G3X995|G3X995_MOUSE Collagen alpha-1(IX) chain OS=Mus musculus GN=Col9a1 PE=4 SV=1;>sp|Q05722|CO9A1_MOUSE Collagen alpha-1(IX) chain OS=Mus musculus GN=Col9a1 PE=2 SV=2	2	1	1	1	1.3	92.094	5					1				1.6771e-06	NaN	NaN	NaN	#VALUE!			1		1	1.08184	1.08184	0.113487	0.0533219	0		0
Q922H4;D3Z0T7;D3Z5Z5;D3Z2T0;D3YVK2;D3Z2L8	Q922H4	3;1;1;1;1;1	3;1;1;1;1;1	3;1;1;1;1;1	Mannose-1-phosphate guanyltransferase alpha	Gmppa	>sp|Q922H4|GMPPA_MOUSE Mannose-1-phosphate guanyltransferase alpha OS=Mus musculus GN=Gmppa PE=2 SV=1	6	3	3	3	11.2	46.244	2.8	1	1	1	2					2.4891e-18	0.20382	0.71246	7.8005	-0.489119			0.349212		0.158983	-1.68997	0.591726	-0.756998	0.053387	0		0
G3X9Z0;Q8R060;H3BKZ0;H3BJ52;H3BKB9	G3X9Z0;Q8R060;H3BKZ0;H3BJ52;H3BKB9	4;4;4;3;2	4;4;4;3;2	4;4;4;3;2	Protein zwilch homolog	Zwilch	>tr|G3X9Z0|G3X9Z0_MOUSE Protein zwilch homolog OS=Mus musculus GN=Zwilch PE=4 SV=1;>sp|Q8R060|ZWILC_MOUSE Protein zwilch homolog OS=Mus musculus GN=Zwilch PE=2 SV=1;>tr|H3BKZ0|H3BKZ0_MOUSE Protein zwilch homolog OS=Mus musculus GN=Zwilch PE=4 SV=1;>tr|H3BJ	5	4	4	4	7.4	67.45	5.25			1	1		1		1	2.4481e-10	0.4072	0.8338	43.382	-0.262227			0.65573		0.477866	-1.15339	0.867009	-0.20588	0.0535078	0		0
O55098	O55098	5	5	5	Serine/threonine-protein kinase 10	Stk10	>sp|O55098|STK10_MOUSE Serine/threonine-protein kinase 10 OS=Mus musculus GN=Stk10 PE=1 SV=2	1	5	5	5	10.5	111.9	3.67	3		1	1	2	1	1		3.9708e-42	0.29887	0.98978	27.084	-0.0148202			0.887117		0.948123	1.10594	1.10594	0.145273	0.0535394	0		0
Q80W68;Q80W68-2	Q80W68	7;3	7;3	7;3	Kin of IRRE-like protein 1	Kirrel	>sp|Q80W68|KIRR1_MOUSE Kin of IRRE-like protein 1 OS=Mus musculus GN=Kirrel PE=1 SV=1	2	7	7	7	13.1	87.175	4.25	1	1	1	2	1		1	1	5.9357e-26	0.44503	0.81781	117.06	-0.290162			0.455316		0.426164	-1.35279	0.739213	-0.435938	0.0535894	0		0
Q61543;F8WHM5;F6RSH1;E9PWD8	Q61543;F8WHM5	31;30;14;7	31;30;14;7	31;30;14;7	Golgi apparatus protein 1	Glg1	>sp|Q61543|GSLG1_MOUSE Golgi apparatus protein 1 OS=Mus musculus GN=Glg1 PE=1 SV=1;>tr|F8WHM5|F8WHM5_MOUSE Golgi apparatus protein 1 (Fragment) OS=Mus musculus GN=Glg1 PE=4 SV=1	4	31	31	31	36.9	133.73	4.8	7	14	2	8	9	14	10	11	0	0.77634	1.0047	42.01	0.00676478			0.959149		0.882402	1.2336	1.2336	0.302875	0.0536228	0		0
P63271;Q9Z199;D6RHM5;G3UVU8	P63271;Q9Z199;D6RHM5;G3UVU8	3;3;2;2	3;3;2;2	3;3;2;2	Transcription elongation factor SPT4 1;Transcription elongation factor SPT4 2	Supt4h1;Supt4h2	>sp|P63271|SPT4A_MOUSE Transcription elongation factor SPT4-A OS=Mus musculus GN=Supt4h1a PE=2 SV=1;>sp|Q9Z199|SPT4B_MOUSE Transcription elongation factor SPT4-B OS=Mus musculus GN=Supt4h1b PE=2 SV=1;>tr|D6RHM5|D6RHM5_MOUSE MCG7669, isoform CRA_b OS=Mus mu	4	3	3	3	38.5	13.193	3.33	1	1					1		2.1013e-10	0.72422	0.96198	23.734	-0.0559212			1		0.940707	1.36879	1.36879	0.452901	0.0536228	0		0
Q9Z2G9;Q9Z2G9-2	Q9Z2G9	3;1	3;1	3;1	Oxidoreductase HTATIP2	Htatip2	>sp|Q9Z2G9|HTAI2_MOUSE Oxidoreductase HTATIP2 OS=Mus musculus GN=Htatip2 PE=1 SV=3	2	3	3	3	17.8	26.87	2.5	1		3						1.0348e-07	0.77024	1.0558	94.091	0.0783366			0.767686		0.67253	1.43243	1.43243	0.518465	0.0537126	0		0
Q9Z2X1;Q9Z2X1-2;J3QMQ5;J3QM80;J3QMT0;J3QP45;J3QMV8;J3QNH2	Q9Z2X1;Q9Z2X1-2;J3QMQ5;J3QM80	11;10;9;6;5;2;1;1	9;8;8;6;5;2;1;1	9;8;8;6;5;2;1;1	Heterogeneous nuclear ribonucleoprotein F;Heterogeneous nuclear ribonucleoprotein F, N-terminally processed	Hnrnpf	>sp|Q9Z2X1|HNRPF_MOUSE Heterogeneous nuclear ribonucleoprotein F OS=Mus musculus GN=Hnrnpf PE=1 SV=3;>sp|Q9Z2X1-2|HNRPF_MOUSE Isoform 2 of Heterogeneous nuclear ribonucleoprotein F OS=Mus musculus GN=Hnrnpf;>tr|J3QMQ5|J3QMQ5_MOUSE MCG129396 OS=Mus musculus	8	11	9	9	40.2	45.729	4.09	10	4	5	9	2	7	5	4	0	0.35716	1.2093	57.106	0.274172			0.0407947		0.240211	1.48711	1.48711	0.572511	0.0537126	0		0
Q8K3C3;B1AS04;B1AS03	Q8K3C3;B1AS04	4;3;1	4;3;1	4;3;1	Protein LZIC	Lzic	>sp|Q8K3C3|LZIC_MOUSE Protein LZIC OS=Mus musculus GN=Lzic PE=1 SV=1;>tr|B1AS04|B1AS04_MOUSE Protein LZIC (Fragment) OS=Mus musculus GN=Lzic PE=4 SV=1	3	4	4	4	19.5	21.536	5.4			1	1	1		1	1	6.9891e-14	0.83474	1.2068	18.884	0.271187			0.344612		0.24483	1.99912	1.99912	0.999365	0.0537126	0		0
Q9JHI7;D6RGB5;D3YTN9	Q9JHI7;D6RGB5	8;4;2	8;4;2	8;4;2	Exosome complex component RRP45	Exosc9	>sp|Q9JHI7|EXOS9_MOUSE Exosome complex component RRP45 OS=Mus musculus GN=Exosc9 PE=2 SV=1;>tr|D6RGB5|D6RGB5_MOUSE Exosome complex component RRP45 OS=Mus musculus GN=Exosc9 PE=4 SV=1	3	8	8	8	24	48.936	5.08		1	3	1	1	4	2	1	1.0494e-35	0.90681	1.2374	21.013	0.307312			0.126944		0.193027	1.19692	1.19692	0.259327	0.0537705	0		0
A2A6Q5-3;A2A6Q5-2;A2A6Q5;Q8R568	A2A6Q5-3;A2A6Q5-2;A2A6Q5;Q8R568	1;1;1;1	1;1;1;1	1;1;1;1	Cell division cycle protein 27 homolog	Cdc27	>sp|A2A6Q5-3|CDC27_MOUSE Isoform 3 of Cell division cycle protein 27 homolog OS=Mus musculus GN=Cdc27;>sp|A2A6Q5-2|CDC27_MOUSE Isoform 2 of Cell division cycle protein 27 homolog OS=Mus musculus GN=Cdc27;>sp|A2A6Q5|CDC27_MOUSE Cell division cycle protein 2	4	1	1	1	1.8	92.533	2		1							0.0013153	NaN	NaN	NaN	#VALUE!			1		1	1.37812	1.37812	0.462702	0.0537705	0		0
Q61735-2;Q61735	Q61735-2;Q61735	3;2	3;2	3;2	Leukocyte surface antigen CD47	Cd47	>sp|Q61735-2|CD47_MOUSE Isoform 2 of Leukocyte surface antigen CD47 OS=Mus musculus GN=Cd47;>sp|Q61735|CD47_MOUSE Leukocyte surface antigen CD47 OS=Mus musculus GN=Cd47 PE=1 SV=2	2	3	3	3	13.6	35.316	3.8	1		2			2			1.2852e-11	1.1479	1.3867	26.302	0.471656			0.245719		0.0532896	1.14092	1.14092	0.190198	0.0537999	0		0
E9PUW7;Q9EPK7;Q9EPK7-2	E9PUW7;Q9EPK7;Q9EPK7-2	10;10;10	10;10;10	10;10;10	Exportin-7	Xpo7	>tr|E9PUW7|E9PUW7_MOUSE Exportin-7 OS=Mus musculus GN=Xpo7 PE=4 SV=1;>sp|Q9EPK7|XPO7_MOUSE Exportin-7 OS=Mus musculus GN=Xpo7 PE=2 SV=3;>sp|Q9EPK7-2|XPO7_MOUSE Isoform 2 of Exportin-7 OS=Mus musculus GN=Xpo7	3	10	10	10	13.3	123.9	5.33		1	1	2	3	2		3	7.5095e-68	0.44295	0.76005	63.845	-0.395834			0.266739		0.262199	-1.81153	0.55202	-0.857209	0.0538678	0		0
Q8CBY8-2;Q8CBY8	Q8CBY8-2;Q8CBY8	10;9	10;9	10;9	Dynactin subunit 4	Dctn4	>sp|Q8CBY8-2|DCTN4_MOUSE Isoform 2 of Dynactin subunit 4 OS=Mus musculus GN=Dctn4;>sp|Q8CBY8|DCTN4_MOUSE Dynactin subunit 4 OS=Mus musculus GN=Dctn4 PE=1 SV=1	2	10	10	10	28.9	52.241	5.82			3	1	3	8	4	3	2.228e-75	0.31663	0.97694	44.405	-0.0336581			0.969481		0.995358	1.2699	1.2699	0.344715	0.0538746	0		0
Q91VE6;Q91VE6-2;E0CXU3	Q91VE6;Q91VE6-2	9;8;3	9;8;3	9;8;3	MKI67 FHA domain-interacting nucleolar phosphoprotein	Mki67ip	>sp|Q91VE6|MK67I_MOUSE MKI67 FHA domain-interacting nucleolar phosphoprotein OS=Mus musculus GN=Nifk PE=1 SV=1;>sp|Q91VE6-2|MK67I_MOUSE Isoform 2 of MKI67 FHA domain-interacting nucleolar phosphoprotein OS=Mus musculus GN=Nifk	3	9	9	9	49.2	36.265	4.27		5	6		6		4	1	3.1409e-125	0.85216	1.0839	25.471	0.116232			0.445115		0.569932	1.19688	1.19688	0.259279	0.0540678	0		0
E9QM75;Q9WUU8;D3Z2W0;Q9WUU8-3;Q9WUU8-2;D3Z3B6;D3Z410	E9QM75;Q9WUU8;D3Z2W0;Q9WUU8-3;Q9WUU8-2;D3Z3B6;D3Z410	2;2;2;2;2;1;1	2;2;2;2;2;1;1	2;2;2;2;2;1;1	TNFAIP3-interacting protein 1	Tnip1	>tr|E9QM75|E9QM75_MOUSE TNFAIP3-interacting protein 1 OS=Mus musculus GN=Tnip1 PE=4 SV=1;>sp|Q9WUU8|TNIP1_MOUSE TNFAIP3-interacting protein 1 OS=Mus musculus GN=Tnip1 PE=1 SV=1;>tr|D3Z2W0|D3Z2W0_MOUSE TNFAIP3-interacting protein 1 OS=Mus musculus GN=Tnip1	7	2	2	2	6	72.95	4.5		1					1		0.00069204	0.57611	1.174	66.704	0.231432			0.562472		0.312309	1.33127	1.33127	0.412803	0.054201	1	PXY	0
Q9CRC8;D6RHB1;F6RDA7;F6RGS7	Q9CRC8	16;3;3;3	16;3;3;3	16;3;3;3	Leucine-rich repeat-containing protein 40	Lrrc40	>sp|Q9CRC8|LRC40_MOUSE Leucine-rich repeat-containing protein 40 OS=Mus musculus GN=Lrrc40 PE=2 SV=2	4	16	16	16	37.9	68.075	4.68	3	1		7	4	2	2	3	4.1635e-74	0.27962	0.85559	57.519	-0.225008			0.574162		0.551764	-1.54026	0.649241	-0.623174	0.054216	0		0
D3YUP1;Q9WVG6;Q9WVG6-2;D6RFA7	D3YUP1;Q9WVG6;Q9WVG6-2	7;7;7;2	7;7;7;2	7;7;7;2	Histone-arginine methyltransferase CARM1	Carm1	>tr|D3YUP1|D3YUP1_MOUSE Histone-arginine methyltransferase CARM1 OS=Mus musculus GN=Carm1 PE=4 SV=1;>sp|Q9WVG6|CARM1_MOUSE Histone-arginine methyltransferase CARM1 OS=Mus musculus GN=Carm1 PE=1 SV=2;>sp|Q9WVG6-2|CARM1_MOUSE Isoform 2 of Histone-arginine me	4	7	7	7	16	70.322	4.1	3	1	1	1	1			3	2.7537e-133	0.24483	0.67963	11.423	-0.557179			0.0976329		0.10564	-1.70842	0.585336	-0.772663	0.0544354	0		1	PXF
Q3TMP1	Q3TMP1	3	3	3		Gtf3c3	>tr|Q3TMP1|Q3TMP1_MOUSE General transcription factor IIIC, polypeptide 3 OS=Mus musculus GN=Gtf3c3 PE=2 SV=1	1	3	3	3	3.6	100.62	2	2	1		1					1.3302e-07	0.27319	0.48583	50.946	-1.04148			0.101751	+	0.00187344	-1.2485	0.800961	-0.320196	0.0545935	0		0
Q8K2F8;F6X2V9;A2BH69	Q8K2F8	5;1;1	5;1;1	5;1;1	Protein LSM14 homolog A	Lsm14a	>sp|Q8K2F8|LS14A_MOUSE Protein LSM14 homolog A OS=Mus musculus GN=Lsm14a PE=1 SV=1	3	5	5	5	18.8	50.545	4.11	1		2	3	1	1	1		1.432e-49	0.34321	0.98582	37.058	-0.0206038			0.899907		0.965812	1.20069	1.20069	0.263864	0.0547007	0		0
B2RQS1;Q9ERG2;V9GXT1;V9GX64	B2RQS1;Q9ERG2	13;12;1;1	13;12;1;1	11;10;0;0	Striatin-3	Strn3	>tr|B2RQS1|B2RQS1_MOUSE Striatin-3 OS=Mus musculus GN=Strn3 PE=2 SV=1;>sp|Q9ERG2|STRN3_MOUSE Striatin-3 OS=Mus musculus GN=Strn3 PE=1 SV=1	4	13	13	11	26.8	77.731	5.1	1	2	4	4	9	2	4	5	3.0356e-118	0.93243	1.2164	33.257	0.282618			0.120466		0.227478	1.508	1.508	0.592636	0.0547108	0		0
Q5SNZ0;Q5SNZ0-2;Q5SNZ0-3;F6R1B7	Q5SNZ0;Q5SNZ0-2;Q5SNZ0-3;F6R1B7	2;2;1;1	2;2;1;1	2;2;1;1	Girdin	Ccdc88a	>sp|Q5SNZ0|GRDN_MOUSE Girdin OS=Mus musculus GN=Ccdc88a PE=1 SV=2;>sp|Q5SNZ0-2|GRDN_MOUSE Isoform 2 of Girdin OS=Mus musculus GN=Ccdc88a;>sp|Q5SNZ0-3|GRDN_MOUSE Isoform 3 of Girdin OS=Mus musculus GN=Ccdc88a;>tr|F6R1B7|F6R1B7_MOUSE Girdin (Fragment) OS=Mus	4	2	2	2	1.1	215.92	5					2				1.1367e-19	NaN	NaN	NaN	#VALUE!			1		1	-1.11951	0.893248	-0.162867	0.0547502	0		0
Q922U1	Q922U1	4	4	4	U4/U6 small nuclear ribonucleoprotein Prp3	Prpf3	>sp|Q922U1|PRPF3_MOUSE U4/U6 small nuclear ribonucleoprotein Prp3 OS=Mus musculus GN=Prpf3 PE=2 SV=1	1	4	4	4	9.5	77.454	4.6			2	1		1	1		4.19e-08	0.66272	0.82179	21.553	-0.283158			0.467812		0.438811	1.20689	1.20689	0.271294	0.0547816	0		0
P70206	P70206	2	2	2	Plexin-A1	Plxna1	>sp|P70206|PLXA1_MOUSE Plexin-A1 OS=Mus musculus GN=Plxna1 PE=1 SV=1	1	2	2	2	1	211.1	4	1						1		0.00046128	0.49058	0.94353	72.387	-0.0838597			0.974916		0.872548	1.42668	1.42668	0.512662	0.054818	0		0
Q62415	Q62415	1	1	1	Apoptosis-stimulating of p53 protein 1	Ppp1r13b	>sp|Q62415|ASPP1_MOUSE Apoptosis-stimulating of p53 protein 1 OS=Mus musculus GN=Ppp1r13b PE=2 SV=2	1	1	1	1	1.4	119.17	3			1						0.00012473	NaN	NaN	NaN	#VALUE!			1		1	-1.03565	0.965577	-0.0505365	0.0550428	1	PXY	0
Q9Z1Q5	Q9Z1Q5	11	11	11	Chloride intracellular channel protein 1	Clic1	>sp|Q9Z1Q5|CLIC1_MOUSE Chloride intracellular channel protein 1 OS=Mus musculus GN=Clic1 PE=1 SV=3	1	11	11	11	66.8	27.013	3.95	8	10	4	8	1	1	5	7	4.0997e-236	0.78514	1.0055	13.897	0.00791308			0.946204		0.878924	1.34885	1.34885	0.43173	0.0553123	1	PXY	0
P35505;D3Z2R9	P35505;D3Z2R9	3;2	3;2	3;2	Fumarylacetoacetase	Fah	>sp|P35505|FAAA_MOUSE Fumarylacetoacetase OS=Mus musculus GN=Fah PE=1 SV=2;>tr|D3Z2R9|D3Z2R9_MOUSE Fumarylacetoacetase (Fragment) OS=Mus musculus GN=Fah PE=4 SV=1	2	3	3	3	9.8	46.175	4.12	2	1			1	4			3.059e-11	0.37978	1.2335	16.054	0.302758			0.19824		0.199074	1.5256	1.5256	0.609377	0.0554213	1	PXY	0
Q8BWW9;Q8BWW9-2;G3UXH4;G3UZM9;Q8BWW9-3;Q8K045;G3UYD6	Q8BWW9;Q8BWW9-2;G3UXH4;G3UZM9;Q8BWW9-3	13;13;13;12;11;1;1	13;13;13;12;11;1;1	12;12;12;11;11;0;1	Serine/threonine-protein kinase N2	Pkn2	>sp|Q8BWW9|PKN2_MOUSE Serine/threonine-protein kinase N2 OS=Mus musculus GN=Pkn2 PE=1 SV=3;>sp|Q8BWW9-2|PKN2_MOUSE Isoform 2 of Serine/threonine-protein kinase N2 OS=Mus musculus GN=Pkn2;>tr|G3UXH4|G3UXH4_MOUSE Serine/threonine-protein kinase N2 OS=Mus mus	7	13	13	12	20	111.61	4.11	3	1	5	1	4		2	2	1.7076e-63	0.59989	1.0862	74.993	0.11929			0.441287		0.561988	1.168	1.168	0.22404	0.0555449	0		0			interact
Q8BI84;J3KMG3;Q8BI84-2;Q8BI84-3;J3KMH5	Q8BI84;J3KMG3;Q8BI84-2	22;20;17;5;4	22;20;17;5;4	22;20;17;5;4	Melanoma inhibitory activity protein 3	Mia3	>sp|Q8BI84|MIA3_MOUSE Melanoma inhibitory activity protein 3 OS=Mus musculus GN=Mia3 PE=1 SV=2;>tr|J3KMG3|J3KMG3_MOUSE Melanoma inhibitory activity protein 3 OS=Mus musculus GN=Mia3 PE=4 SV=1;>sp|Q8BI84-2|MIA3_MOUSE Isoform 2 of Melanoma inhibitory activit	5	22	22	22	18.7	213.67	4.71	3	2	7	3	3	5	3	5	5.354e-151	0.48047	0.91579	62.285	-0.126911			0.784131		0.769515	1.16104	1.16104	0.215418	0.055633	0		0
Q91X52;A2AC16	Q91X52;A2AC16	3;3	3;3	3;3	L-xylulose reductase	Dcxr	>sp|Q91X52|DCXR_MOUSE L-xylulose reductase OS=Mus musculus GN=Dcxr PE=2 SV=2;>tr|A2AC16|A2AC16_MOUSE Dicarbonyl L-xylulose reductase, isoform CRA_a OS=Mus musculus GN=Dcxr PE=4 SV=1	2	3	3	3	16	25.746	3	3		2		1		1		4.9074e-11	0.66852	1.3534	75.164	0.436588			0.145755		0.0721852	1.54648	1.54648	0.628988	0.0557429	0		0
A2AEX6;A2AEX8;P97447;A2AEY2;A2AEY1;A2AEX7;P97447-2;A2AEY0;A2AEX9	A2AEX6;A2AEX8;P97447;A2AEY2;A2AEY1;A2AEX7;P97447-2	9;9;9;7;7;5;5;2;1	9;9;9;7;7;5;5;2;1	9;9;9;7;7;5;5;2;1	Four and a half LIM domains protein 1	Fhl1	>tr|A2AEX6|A2AEX6_MOUSE Four and a half LIM domains protein 1 OS=Mus musculus GN=Fhl1 PE=4 SV=1;>tr|A2AEX8|A2AEX8_MOUSE Four and a half LIM domains 1, isoform CRA_b OS=Mus musculus GN=Fhl1 PE=4 SV=1;>sp|P97447|FHL1_MOUSE Four and a half LIM domains protein	9	9	9	9	45	35.08	3.83	3	4	2	9	1	1		3	8.8792e-109	0.6973	1.007	46.117	0.0100637			0.933492		0.872417	1.23685	1.23685	0.306671	0.0557956	0		0
O88630	O88630	2	2	2	Golgi SNAP receptor complex member 1	Gosr1	>sp|O88630|GOSR1_MOUSE Golgi SNAP receptor complex member 1 OS=Mus musculus GN=Gosr1 PE=1 SV=2	1	2	2	2	10	28.489	4.5		1					1		7.9051e-05	0.57927	0.76873	0.35464	-0.379451			0.484469		0.284279	-1.25309	0.798027	-0.32549	0.0558683	0		0
O88685;A2AGN7;B7ZCF1;F6Q2E3	O88685;A2AGN7;B7ZCF1	21;21;19;7	21;21;19;7	21;21;19;7	26S protease regulatory subunit 6A	Psmc3	>sp|O88685|PRS6A_MOUSE 26S protease regulatory subunit 6A OS=Mus musculus GN=Psmc3 PE=1 SV=2;>tr|A2AGN7|A2AGN7_MOUSE 26S protease regulatory subunit 6A OS=Mus musculus GN=Psmc3 PE=4 SV=1;>tr|B7ZCF1|B7ZCF1_MOUSE 26S protease regulatory subunit 6A OS=Mus mus	4	21	21	21	60.2	49.548	4.63	1	9	13	10	12	10	7	6	0	0.80089	1.0625	37.959	0.0874628			0.573498		0.647159	1.448	1.448	0.534062	0.0559219	0		0
Q8CGB3-3;Q8CGB3;Q8CGB3-2	Q8CGB3-3;Q8CGB3	3;3;1	3;3;1	3;3;1	Uveal autoantigen with coiled-coil domains and ankyrin repeats	Uaca	>sp|Q8CGB3-3|UACA_MOUSE Isoform 3 of Uveal autoantigen with coiled-coil domains and ankyrin repeats OS=Mus musculus GN=Uaca;>sp|Q8CGB3|UACA_MOUSE Uveal autoantigen with coiled-coil domains and ankyrin repeats OS=Mus musculus GN=Uaca PE=1 SV=2	3	3	3	3	2.4	160.93	5		1				1	1		1.3224e-07	NaN	NaN	NaN	#VALUE!			1		1	1.13734	1.13734	0.185664	0.0559315	0		0
Q9JL56;D3Z3E2	Q9JL56	5;1	5;1	5;1	Glycerophosphodiester phosphodiesterase 1	Gde1	>sp|Q9JL56|GDE1_MOUSE Glycerophosphodiester phosphodiesterase 1 OS=Mus musculus GN=Gde1 PE=2 SV=1	2	5	5	5	22.4	37.629	2.6	2	1	1			1			1.9818e-28	0.87095	1.295	80.222	0.372952			0.208164		0.120266	1.44419	1.44419	0.530261	0.0559315	0		0
P07091;D3YUT9	P07091;D3YUT9	4;2	4;2	4;2	Protein S100-A4	S100a4	>sp|P07091|S10A4_MOUSE Protein S100-A4 OS=Mus musculus GN=S100a4 PE=1 SV=1;>tr|D3YUT9|D3YUT9_MOUSE Protein S100-A4 OS=Mus musculus GN=S100a4 PE=4 SV=1	2	4	4	4	25.7	11.721	4.02	2	5	9	12	8	7		1	2.0987e-266	0.69685	0.94596	21.659	-0.0801489			0.652218		0.881557	1.19867	1.19867	0.261435	0.0562453	0		0
Q3TXV4;Q921E2;A2ARZ7	Q3TXV4;Q921E2	4;4;1	4;4;1	3;3;0	Ras-related protein Rab-31	Rab31	>tr|Q3TXV4|Q3TXV4_MOUSE Rab22B OS=Mus musculus GN=Rab31 PE=2 SV=1;>sp|Q921E2|RAB31_MOUSE Ras-related protein Rab-31 OS=Mus musculus GN=Rab31 PE=1 SV=1	3	4	4	3	24.6	21.462	4.78	1		1	3		2	1	1	3.8599e-23	0.55648	0.85958	56.009	-0.218296			0.592068		0.565665	1.21026	1.21026	0.275317	0.0562453	0		0
Q91YR1;D3Z2H0	Q91YR1	12;2	12;2	11;2	Twinfilin-1	Twf1	>sp|Q91YR1|TWF1_MOUSE Twinfilin-1 OS=Mus musculus GN=Twf1 PE=1 SV=2	2	12	12	11	43.1	40.079	4.49	3	4	14	2	5	8	4	5	0	0.36216	0.92865	20.532	-0.106793			0.652888		0.817275	-1.09463	0.913551	-0.130443	0.0562831	0		0
Q6ZWQ7	Q6ZWQ7	3	3	3		Spcs3	>tr|Q6ZWQ7|Q6ZWQ7_MOUSE Signal peptidase complex subunit 3 OS=Mus musculus GN=Spcs3 PE=2 SV=1	1	3	3	3	17.8	20.313	4.18		3	1	2	3	1		1	1.823e-37	0.65943	0.83303	6.7127	-0.26356			0.475842		0.475323	-1.65192	0.605356	-0.724144	0.0563692	0		0
Q8R502;D3YUV5;D3Z557	Q8R502	19;3;2	19;3;2	16;2;2	Leucine-rich repeat-containing protein 8C	Lrrc8c	>sp|Q8R502|LRC8C_MOUSE Leucine-rich repeat-containing protein 8C OS=Mus musculus GN=Lrrc8c PE=2 SV=1	3	19	19	16	30.3	92.371	4.03	4	6	7	4	3	6	3	2	8.7564e-92	0.53331	0.78559	64.434	-0.348152			0.209799		0.329877	-1.17102	0.853956	-0.227766	0.0563692	0		0
Q9JLN9	Q9JLN9	6	6	6	Serine/threonine-protein kinase mTOR	Mtor	>sp|Q9JLN9|MTOR_MOUSE Serine/threonine-protein kinase mTOR OS=Mus musculus GN=Mtor PE=1 SV=2	1	6	6	6	3.9	288.79	4		1	1	1	3				4.4721e-14	0.56809	0.91272	96.857	-0.131756			0.86983		0.758137	-1.39523	0.716728	-0.480503	0.0564684	0		1	PXF
Q8VCY6	Q8VCY6	2	2	2	U3 small nucleolar RNA-associated protein 6 homolog	Utp6	>sp|Q8VCY6|UTP6_MOUSE U3 small nucleolar RNA-associated protein 6 homolog OS=Mus musculus GN=Utp6 PE=2 SV=1	1	2	2	2	6.4	70.429	3.67			2		1				1.1727e-11	0.76727	0.99117	3.0607	-0.0127956			0.924404		0.941936	-1.25543	0.79654	-0.328182	0.0564684	0		0
G3X9Q2;Q61016	G3X9Q2;Q61016	1;1	1;1	1;1	Guanine nucleotide-binding protein subunit gamma;Guanine nucleotide-binding protein G(I)/G(S)/G(O) subunit gamma-7	Gng7	>tr|G3X9Q2|G3X9Q2_MOUSE Guanine nucleotide-binding protein subunit gamma OS=Mus musculus GN=Gng7 PE=3 SV=1;>sp|Q61016|GBG7_MOUSE Guanine nucleotide-binding protein G(I)/G(S)/G(O) subunit gamma-7 OS=Mus musculus GN=Gng7 PE=2 SV=2	2	1	1	1	20.3	7.6108	1	1								0.00020694	NaN	NaN	NaN	#VALUE!			1		1	1.07537	1.07537	0.104833	0.0564684	0		0
P23116	P23116	37	37	37	Eukaryotic translation initiation factor 3 subunit A	Eif3a	>sp|P23116|EIF3A_MOUSE Eukaryotic translation initiation factor 3 subunit A OS=Mus musculus GN=Eif3a PE=1 SV=5	1	37	37	37	30.5	161.93	4.04	15	22	27	9	13	10	8	16	0	0.43689	0.99668	41.768	-0.00479772			0.98348		0.917535	1.35399	1.35399	0.437217	0.0565068	0		0
Q8C5W3-2;Q8C5W3;D3YVP4	Q8C5W3-2;Q8C5W3	5;5;1	5;5;1	5;5;1	Tubulin-specific chaperone cofactor E-like protein	Tbcel	>sp|Q8C5W3-2|TBCEL_MOUSE Isoform 2 of Tubulin-specific chaperone cofactor E-like protein OS=Mus musculus GN=Tbcel;>sp|Q8C5W3|TBCEL_MOUSE Tubulin-specific chaperone cofactor E-like protein OS=Mus musculus GN=Tbcel PE=1 SV=1	3	5	5	5	14.3	49.923	3.57	2	2			1	1		1	1.9264e-17	0.29379	1.0142	244.23	0.0203422			0.873027		0.841444	1.37289	1.37289	0.457216	0.0565068	0		0
Q8K094	Q8K094	4	4	4		Pvr	>tr|Q8K094|Q8K094_MOUSE Poliovirus receptor OS=Mus musculus GN=Pvr PE=2 SV=1	1	4	4	4	16.4	44.667	4.38		2	1	3				2	9.3035e-28	0.66507	1.2425	24.091	0.313246			0.183671		0.185352	1.592	1.592	0.67084	0.0566427	0		0
Q8CEE7	Q8CEE7	1	1	1	Retinol dehydrogenase 13	Rdh13	>sp|Q8CEE7|RDH13_MOUSE Retinol dehydrogenase 13 OS=Mus musculus GN=Rdh13 PE=2 SV=1	1	1	1	1	3.9	36.464	3			1						2.5864e-11	NaN	NaN	NaN	#VALUE!			1		1	1.89082	1.89082	0.919012	0.0566427	0		0
P33609	P33609	8	8	8	DNA polymerase alpha catalytic subunit	Pola1	>sp|P33609|DPOLA_MOUSE DNA polymerase alpha catalytic subunit OS=Mus musculus GN=Pola1 PE=1 SV=2	1	8	8	8	7.2	167.34	3.89	3	1	1	1			1	2	4.2595e-27	0.65297	1.3557	61.891	0.439038			0.0650777		0.0707074	-1.24524	0.803058	-0.316424	0.0567118	0		0
Q61249	Q61249	8	8	8	Immunoglobulin-binding protein 1	Igbp1	>sp|Q61249|IGBP1_MOUSE Immunoglobulin-binding protein 1 OS=Mus musculus GN=Igbp1 PE=1 SV=1	1	8	8	8	33.8	38.97	3.84	4	3	1	2	5	2	1	1	2.0977e-45	0.3318	0.77175	49.861	-0.373795			0.28588		0.292187	-1.65498	0.604237	-0.726814	0.0573112	0		0
Q9R0Y5-2;Q9R0Y5	Q9R0Y5-2;Q9R0Y5	8;8	8;8	8;8	Adenylate kinase isoenzyme 1	Ak1	>sp|Q9R0Y5-2|KAD1_MOUSE Isoform 2 of Adenylate kinase isoenzyme 1 OS=Mus musculus GN=Ak1;>sp|Q9R0Y5|KAD1_MOUSE Adenylate kinase isoenzyme 1 OS=Mus musculus GN=Ak1 PE=1 SV=1	2	8	8	8	54.3	23.116	4.28	1	4	6	6	10	2		3	1.3271e-131	0.37116	1.1509	38.948	0.202762			0.195667		0.367945	1.54659	1.54659	0.629091	0.0573112	0		0
Q9CX56;Q9CPS5	Q9CX56;Q9CPS5	9;9	9;9	9;9	26S proteasome non-ATPase regulatory subunit 8	Psmd8	>sp|Q9CX56|PSMD8_MOUSE 26S proteasome non-ATPase regulatory subunit 8 OS=Mus musculus GN=Psmd8 PE=1 SV=2;>tr|Q9CPS5|Q9CPS5_MOUSE 26S proteasome non-ATPase regulatory subunit 8 OS=Mus musculus GN=Psmd8 PE=2 SV=2	2	9	9	9	31.4	39.93	3.62	5	6	11	2	2	4	1	3	5.1927e-116	0.79745	1.0392	44.445	0.0554733			0.718795		0.737693	1.41523	1.41523	0.501037	0.0575119	0		0
Q6Q899;Q6Q899-2;A2AP29;Q6Q899-3;Q6Q899-4	Q6Q899;Q6Q899-2	4;3;1;1;1	4;3;1;1;1	4;3;1;1;1	Probable ATP-dependent RNA helicase DDX58	Ddx58	>sp|Q6Q899|DDX58_MOUSE Probable ATP-dependent RNA helicase DDX58 OS=Mus musculus GN=Ddx58 PE=1 SV=2;>sp|Q6Q899-2|DDX58_MOUSE Isoform 2 of Probable ATP-dependent RNA helicase DDX58 OS=Mus musculus GN=Ddx58	5	4	4	4	4.8	105.97	3.75	1		2					1	8.3034e-10	0.67895	1.3806	42.034	0.465295			0.300227		0.0563718	1.22135	1.22135	0.288477	0.0575233	0		0
P26450;Q80UI5	P26450;Q80UI5	2;2	2;2	2;2	Phosphatidylinositol 3-kinase regulatory subunit alpha	Pik3r1	>sp|P26450|P85A_MOUSE Phosphatidylinositol 3-kinase regulatory subunit alpha OS=Mus musculus GN=Pik3r1 PE=1 SV=2;>tr|Q80UI5|Q80UI5_MOUSE Phosphatidylinositol 3-kinase regulatory subunit alpha OS=Mus musculus GN=Pik3r1 PE=2 SV=1	2	2	2	2	4.6	83.516	7.5							1	1	7.0995e-05	NaN	NaN	NaN	#VALUE!			1		1	-1.07079	0.93389	-0.0986756	0.0575298	0		0
E9Q3X0;Q9EQK5;D3Z2N7	E9Q3X0;Q9EQK5	21;20;6	21;20;6	21;20;6	Major vault protein	Mvp	>tr|E9Q3X0|E9Q3X0_MOUSE Major vault protein OS=Mus musculus GN=Mvp PE=4 SV=1;>sp|Q9EQK5|MVP_MOUSE Major vault protein OS=Mus musculus GN=Mvp PE=1 SV=4	3	21	21	21	34.1	96.856	4.47	6	6	5	10	7	4	8	5	1.0583e-126	0.80027	1.0841	35.058	0.116498			0.639427		0.569239	1.5919	1.5919	0.67075	0.0575298	0		1	PXF
Q8R5J9	Q8R5J9	4	4	4	PRA1 family protein 3	Arl6ip5	>sp|Q8R5J9|PRAF3_MOUSE PRA1 family protein 3 OS=Mus musculus GN=Arl6ip5 PE=1 SV=2	1	4	4	4	24.5	21.557	2.85	2	4	4	2			1		1.0951e-24	0.32889	1.1201	14.024	0.163628			0.629049		0.453197	1.62142	1.62142	0.697258	0.0575298	0		0
J3QP80;Q9CQL7	J3QP80;Q9CQL7	3;3	3;3	3;3	MORF4 family-associated protein 1	Mrfap1	>tr|J3QP80|J3QP80_MOUSE MCG15559 OS=Mus musculus GN=Gm5814 PE=4 SV=1;>sp|Q9CQL7|MOFA1_MOUSE MORF4 family-associated protein 1 OS=Mus musculus GN=Mrfap1 PE=1 SV=1	2	3	3	3	32.8	14.162	3.8	1		2		1		1		2.2812e-79	0.16276	0.55016	13.797	-0.862077			0.00977549		0.010555	1.20166	1.20166	0.265029	0.0577868	0		0
P62774	P62774	6	6	6	Myotrophin	Mtpn	>sp|P62774|MTPN_MOUSE Myotrophin OS=Mus musculus GN=Mtpn PE=1 SV=2	1	6	6	6	60.2	12.861	4.39	4	5		8	9	5	3	2	9.3527e-227	0.86042	1.0956	21.171	0.131721			0.437548		0.530258	1.25814	1.25814	0.331292	0.0577936	0		0
Q6KAU4	Q6KAU4	1	1	1	Multivesicular body subunit 12B	Fam125b	>sp|Q6KAU4|MB12B_MOUSE Multivesicular body subunit 12B OS=Mus musculus GN=Mvb12b PE=2 SV=2	1	1	1	1	7.9	35.411	4.33		1	1					1	5.8661e-16	0.19783	0.46039	20.834	-1.11907			0.0773165	+	0.000812316	-1.32844	0.752763	-0.409733	0.058037	1	PXY	0
P35282	P35282	7	7	7	Ras-related protein Rab-21	Rab21	>sp|P35282|RAB21_MOUSE Ras-related protein Rab-21 OS=Mus musculus GN=Rab21 PE=1 SV=4	1	7	7	7	42.8	24.106	4.59		3	2		8	2	2		6.2196e-90	0.66387	1.1054	42.278	0.144569			0.372947		0.498449	1.13438	1.13438	0.181904	0.0580401	0		0
P62077	P62077	3	3	3	Mitochondrial import inner membrane translocase subunit Tim8 B	Timm8b	>sp|P62077|TIM8B_MOUSE Mitochondrial import inner membrane translocase subunit Tim8 B OS=Mus musculus GN=Timm8b PE=3 SV=1	1	3	3	3	42.2	9.2864	3.82	1	2	1	4	2			1	7.9994e-44	0.28153	0.99704	17.766	-0.00427671			0.85807		0.915948	1.16014	1.16014	0.214299	0.0580733	0		0
O88958;D3Z0R5	O88958;D3Z0R5	12;6	12;6	10;5	Glucosamine-6-phosphate isomerase 1	Gnpda1	>sp|O88958|GNPI1_MOUSE Glucosamine-6-phosphate isomerase 1 OS=Mus musculus GN=Gnpda1 PE=2 SV=3;>tr|D3Z0R5|D3Z0R5_MOUSE Glucosamine-6-phosphate isomerase 1 (Fragment) OS=Mus musculus GN=Gnpda1 PE=4 SV=1	2	12	12	10	58.5	32.549	3.68	5	5	1	6	2	4		2	5.779e-163	0.67647	0.88282	34.742	-0.179809			0.576656		0.648449	-1.28037	0.781024	-0.356561	0.0581099	0		0
O35646	O35646	2	2	2	Calpain-6	Capn6	>sp|O35646|CAN6_MOUSE Calpain-6 OS=Mus musculus GN=Capn6 PE=1 SV=2	1	2	2	2	4.1	74.542	5				1		1			0.00042487	NaN	NaN	NaN	#VALUE!			1		1	1.2151	1.2151	0.281075	0.058219	0		0
Q9CZE3;Q8QZZ8;E9QLQ7;Q91YQ1	Q9CZE3	4;1;1;1	4;1;1;1	4;1;1;1	Ras-related protein Rab-32	Rab32	>sp|Q9CZE3|RAB32_MOUSE Ras-related protein Rab-32 OS=Mus musculus GN=Rab32 PE=2 SV=3	4	4	4	4	23.8	25.068	5			1		2	2			1.8734e-17	0.42801	1.2039	177	0.267716			0.174732		0.250279	1.61023	1.61023	0.687267	0.058219	0		0
Q8VBZ3	Q8VBZ3	8	8	8	Cleft lip and palate transmembrane protein 1 homolog	Clptm1	>sp|Q8VBZ3|CLPT1_MOUSE Cleft lip and palate transmembrane protein 1 homolog OS=Mus musculus GN=Clptm1 PE=2 SV=1	1	8	8	8	17	75.29	4.38	1	1	3	1	2	4	1		7.3367e-49	0.29197	0.62846	73.747	-0.670107			0.00974033		0.0493115	-1.30201	0.768043	-0.380741	0.058256	0		0
P20664;J3QN19	P20664;J3QN19	2;1	2;1	2;1	DNA primase small subunit	Prim1	>sp|P20664|PRI1_MOUSE DNA primase small subunit OS=Mus musculus GN=Prim1 PE=1 SV=1;>tr|J3QN19|J3QN19_MOUSE DNA primase OS=Mus musculus GN=Prim1 PE=3 SV=1	2	2	2	2	6.5	49.295	2.67	1	1			1				1.0917e-05	0.22437	0.66211	113.98	-0.594857			0.244175		0.082893	-1.42004	0.704206	-0.505932	0.0587049	0		0
A2A4P0;A2A4N9	A2A4P0;A2A4N9	2;2	1;1	1;1	ATP-dependent RNA helicase DHX8	Dhx8	>sp|A2A4P0|DHX8_MOUSE ATP-dependent RNA helicase DHX8 OS=Mus musculus GN=Dhx8 PE=2 SV=1;>tr|A2A4N9|A2A4N9_MOUSE ATP-dependent RNA helicase DHX8 (Fragment) OS=Mus musculus GN=Dhx8 PE=4 SV=1	2	2	1	1	1.8	142.57	4				1					4.0066e-07	NaN	NaN	NaN	#VALUE!			1		1	1.11812	1.11812	0.161075	0.0587049	2	PXY	0
Q61024;D3Z0C2;D3YYR0;D3Z028	Q61024	19;5;2;2	19;5;2;2	19;5;2;2	Asparagine synthetase [glutamine-hydrolyzing]	Asns	>sp|Q61024|ASNS_MOUSE Asparagine synthetase [glutamine-hydrolyzing] OS=Mus musculus GN=Asns PE=2 SV=3	4	19	19	19	45.6	64.282	4.04	11	15	7	11	6	2	13	6	5.6872e-184	0.81082	1.0194	25.965	0.0277203			0.731042		0.819358	1.15824	1.15824	0.211934	0.0587272	0		0
Q8JZX4;A2AP40	Q8JZX4	6;2	6;2	6;2	Splicing factor 45	Rbm17	>sp|Q8JZX4|SPF45_MOUSE Splicing factor 45 OS=Mus musculus GN=Rbm17 PE=1 SV=1	2	6	6	6	19.5	45.303	4.31	2		4	1	1	2	3		8.1593e-38	0.57531	1.0297	24.231	0.0422241			0.6935		0.776373	1.47468	1.47468	0.560402	0.0588973	1	PXY	0
E9QPI5;Q6A026	E9QPI5;Q6A026	13;13	13;13	11;11	Sister chromatid cohesion protein PDS5 homolog A	Pds5a	>tr|E9QPI5|E9QPI5_MOUSE Sister chromatid cohesion protein PDS5 homolog A OS=Mus musculus GN=Pds5a PE=4 SV=1;>sp|Q6A026|PDS5A_MOUSE Sister chromatid cohesion protein PDS5 homolog A OS=Mus musculus GN=Pds5a PE=3 SV=3	2	13	13	11	14.9	150.22	4.24	3	2	1	3	1	4	3		5.032e-75	0.40676	1.0602	76.031	0.0843364			0.565991		0.655806	1.03751	1.03751	0.0531252	0.059002	1	PXY	1	PXF
Q8VE88;Q8VE88-2	Q8VE88;Q8VE88-2	8;8	8;8	8;8	Protein FAM114A2	Fam114a2	>sp|Q8VE88|F1142_MOUSE Protein FAM114A2 OS=Mus musculus GN=Fam114a2 PE=2 SV=2;>sp|Q8VE88-2|F1142_MOUSE Isoform 2 of Protein FAM114A2 OS=Mus musculus GN=Fam114a2	2	8	8	8	24.7	54.044	3.93	3	2		5	1	1	3		2.0444e-51	0.52718	1.2227	68.755	0.29007			0.112489		0.216648	1.54751	1.54751	0.629949	0.059002	0		0
Q8C1E7	Q8C1E7	2	2	2	Transmembrane protein 120A	Tmem120a	>sp|Q8C1E7|T120A_MOUSE Transmembrane protein 120A OS=Mus musculus GN=Tmem120a PE=2 SV=1	1	2	2	2	7.3	40.751	5.5				1			1		5.7888e-11	0.35276	0.7786	44.896	-0.361046			0.509665		0.310548	-1.61472	0.619302	-0.691284	0.0590514	0		0
P60670;P60670-2	P60670;P60670-2	17;17	17;17	17;17	Nuclear protein localization protein 4 homolog	Nploc4	>sp|P60670|NPL4_MOUSE Nuclear protein localization protein 4 homolog OS=Mus musculus GN=Nploc4 PE=1 SV=3;>sp|P60670-2|NPL4_MOUSE Isoform 2 of Nuclear protein localization protein 4 homolog OS=Mus musculus GN=Nploc4	2	17	17	17	48.2	68.016	4.24	3	7	2	3	6	2	2	4	1.2533e-238	0.56052	0.85306	43.335	-0.229281			0.445602		0.543004	-1.18036	0.847199	-0.239227	0.0590514	0		0
Q8BJY1;F7BA91	Q8BJY1	17;3	17;3	17;3	26S proteasome non-ATPase regulatory subunit 5	Psmd5	>sp|Q8BJY1|PSMD5_MOUSE 26S proteasome non-ATPase regulatory subunit 5 OS=Mus musculus GN=Psmd5 PE=1 SV=4	2	17	17	17	44	55.971	5.26	5	4		6	8	7	8	9	3.4991e-162	0.3269	1.0701	66.572	0.0977456			0.529933		0.619058	1.30956	1.30956	0.389082	0.0592696	0		1	PXF
Q9R0Q6;D3YVI5	Q9R0Q6	4;1	3;1	3;1	Actin-related protein 2/3 complex subunit 1A	Arpc1a	>sp|Q9R0Q6|ARC1A_MOUSE Actin-related protein 2/3 complex subunit 1A OS=Mus musculus GN=Arpc1a PE=1 SV=1	2	4	3	3	18.1	41.626	5				2		2			5.6856e-24	0.31705	1.1001	9.1718	0.137635			0.670199		0.515489	1.4238	1.4238	0.509747	0.0593472	0		0
P32233;F7BQ65	P32233	13;2	13;2	13;2	Developmentally-regulated GTP-binding protein 1	Drg1	>sp|P32233|DRG1_MOUSE Developmentally-regulated GTP-binding protein 1 OS=Mus musculus GN=Drg1 PE=1 SV=1	2	13	13	13	42.2	40.512	5.17	5	2	2	2	2	3	8	6	2.2092e-124	0.57675	0.89424	26.224	-0.161266			0.630069		0.690032	-1.59716	0.626111	-0.675509	0.0594838	1	PXY	0
Q99JY4;E9Q8R5;E9Q7A5;E9PXM1	Q99JY4;E9Q8R5;E9Q7A5	3;3;3;1	3;3;3;1	3;3;3;1	TraB domain-containing protein	Trabd	>sp|Q99JY4|TRABD_MOUSE TraB domain-containing protein OS=Mus musculus GN=Trabd PE=2 SV=1;>tr|E9Q8R5|E9Q8R5_MOUSE TraB domain-containing protein OS=Mus musculus GN=Trabd PE=4 SV=1;>tr|E9Q7A5|E9Q7A5_MOUSE TraB domain-containing protein (Fragment) OS=Mus musc	4	3	3	3	14.4	42.189	5.67			1			1		1	6.6692e-07	0.57336	1.3107	28.569	0.390338			0.373712		0.105147	1.37379	1.37379	0.458161	0.0596262	0		0
Q8BGR2;D3YV62;D3Z6C1;D3Z5Q6	Q8BGR2	11;1;1;1	11;1;1;1	11;1;1;1	Leucine-rich repeat-containing protein 8D	Lrrc8d	>sp|Q8BGR2|LRC8D_MOUSE Leucine-rich repeat-containing protein 8D OS=Mus musculus GN=Lrrc8d PE=2 SV=1	4	11	11	11	17.8	98.112	3.88	3	3	2	2	1	1	4		8.5665e-129	0.47955	0.71911	90.925	-0.475716			0.17157		0.171556	-1.41621	0.70611	-0.502035	0.059723	1	PXY	0
E9QKQ3;Q9Z2Q2;K4DI66;H7BX94;Q9Z2Q2-2;F6ZLH4;Q9Z2Q2-3;D3Z5V3	E9QKQ3;Q9Z2Q2;K4DI66;H7BX94;Q9Z2Q2-2;F6ZLH4;Q9Z2Q2-3	5;5;3;3;3;3;3;2	5;5;3;3;3;3;3;2	5;5;3;3;3;3;3;2	Protein C16orf88 homolog	2310008H09Rik;Tsg118	>tr|E9QKQ3|E9QKQ3_MOUSE Lysine-rich nucleolar protein 1 OS=Mus musculus GN=Knop1 PE=4 SV=1;>sp|Q9Z2Q2|KNOP1_MOUSE Lysine-rich nucleolar protein 1 OS=Mus musculus GN=Knop1 PE=1 SV=2;>tr|K4DI66|K4DI66_MOUSE Lysine-rich nucleolar protein 1 OS=Mus musculus GN=	8	5	5	5	13	59.679	5.12		1	1	1	2	1		2	4.6558e-21	0.38959	1.3252	91.829	0.40621			0.173483		0.0926986	-1.42624	0.701144	-0.512217	0.0600141	0		1	PXF
Q6PCN7;G3UVU1	Q6PCN7;G3UVU1	1;1	1;1	1;1	Helicase-like transcription factor	Hltf	>sp|Q6PCN7|HLTF_MOUSE Helicase-like transcription factor OS=Mus musculus GN=Hltf PE=1 SV=1;>tr|G3UVU1|G3UVU1_MOUSE Helicase-like transcription factor OS=Mus musculus GN=Hltf PE=4 SV=1	2	1	1	1	1.5	113.32	4				1					0.00013502	NaN	NaN	NaN	#VALUE!			1		1	-1.04287	0.958892	-0.0605593	0.0600531	0		0
Q9D0R2	Q9D0R2	29	29	28	Threonine--tRNA ligase, cytoplasmic	Tars	>sp|Q9D0R2|SYTC_MOUSE Threonine--tRNA ligase, cytoplasmic OS=Mus musculus GN=Tars PE=1 SV=2	1	29	29	28	48.2	83.355	4.47	11	17	13	7	7	13	9	16	0	0.81003	1.1168	28.296	0.159371			0.232984		0.463098	1.40957	1.40957	0.495255	0.0602547	0		0
Q99JF5	Q99JF5	2	2	2	Diphosphomevalonate decarboxylase	Mvd	>sp|Q99JF5|MVD1_MOUSE Diphosphomevalonate decarboxylase OS=Mus musculus GN=Mvd PE=1 SV=2	1	2	2	2	7.2	44.072	4		1		1	2				8.3268e-07	0.35803	0.43272	116.05	-1.20849			0.0127508	+	0.000290128	-1.84856	0.540962	-0.886402	0.0604317	0		0
Q8BLY2	Q8BLY2	4	3	3	Probable threonine--tRNA ligase 2, cytoplasmic	Tarsl2	>sp|Q8BLY2|SYTC2_MOUSE Probable threonine--tRNA ligase 2, cytoplasmic OS=Mus musculus GN=Tarsl2 PE=2 SV=1	1	4	3	3	6.6	91.317	3.75	1			2		1			1.8409e-19	0.68577	0.98204	52.69	-0.0261463			0.947766		0.982779	1.42439	1.42439	0.510344	0.0605543	0		0
Q9DD02;Q9DD02-2;D3YU13;G5E8I4	Q9DD02;Q9DD02-2;D3YU13;G5E8I4	2;1;1;1	2;1;1;1	2;1;1;1	Protein Hikeshi	L7rn6;l7Rn6	>sp|Q9DD02|HIKES_MOUSE Protein Hikeshi OS=Mus musculus GN=L7rn6 PE=2 SV=1;>sp|Q9DD02-2|HIKES_MOUSE Isoform 2 of Protein Hikeshi OS=Mus musculus GN=L7rn6;>tr|D3YU13|D3YU13_MOUSE Protein l7Rn6 OS=Mus musculus GN=l7Rn6 PE=4 SV=1;>tr|G5E8I4|G5E8I4_MOUSE Protei	4	2	2	2	11.2	21.618	3.67			1	2					1.4292e-09	0.7962	1.0891	16.366	0.123136			0.713131		0.552073	-1.11058	0.90043	-0.151313	0.0606503	1	PXY	0
P97783	P97783	3	3	3	Protein AF1q	Mllt11	>sp|P97783|AF1Q_MOUSE Protein AF1q OS=Mus musculus GN=Mllt11 PE=2 SV=1	1	3	3	3	61.1	10.029	3		1	1	1					8.4514e-09	0.5142	0.54202	167.99	-0.883582			0.170129		0.00870757	1.53102	1.53102	0.614493	0.0606553	0		0
F2Z4A3	F2Z4A3	7	7	7		Fat1	>tr|F2Z4A3|F2Z4A3_MOUSE Protein Fat1 OS=Mus musculus GN=Fat1 PE=4 SV=1	1	7	7	7	2.4	506.26	4.86	1			1	2	2	1		5.8632e-26	1.1588	1.5215	96.727	0.605494			0.0482583		0.014431	1.37618	1.37618	0.460669	0.0607899	5	PXY	5	PXF
Q9D211	Q9D211	3	3	3	CDKN2AIP N-terminal-like protein	Cdkn2aipnl	>sp|Q9D211|C2AIL_MOUSE CDKN2AIP N-terminal-like protein OS=Mus musculus GN=Cdkn2aipnl PE=2 SV=1	1	3	3	3	35.3	13.209	4.25	1				2	1			4.3049e-13	0.25223	0.90228	53.456	-0.148353			0.74084		0.719563	-2.05285	0.487128	-1.03763	0.0611568	1	PXY	0
P00375	P00375	8	8	8	Dihydrofolate reductase	Dhfr	>sp|P00375|DYR_MOUSE Dihydrofolate reductase OS=Mus musculus GN=Dhfr PE=1 SV=3	1	8	8	8	50.8	21.606	3.88	2	8	4	3	3		4	2	5.9642e-42	0.61037	0.89303	18.946	-0.163219			0.624343		0.685604	-1.78613	0.55987	-0.836837	0.0611822	1	PXY	0
E9PVU0;E9Q175;V9GX76;V9GXM4;E9Q174;E9Q3L1;Q64331	E9PVU0;E9Q175;V9GX76;V9GXM4;E9Q174;E9Q3L1;Q64331	9;9;8;8;8;8;7	9;9;8;8;8;8;7	9;9;8;8;8;8;7	Unconventional myosin-VI	Myo6	>tr|E9PVU0|E9PVU0_MOUSE Unconventional myosin-VI OS=Mus musculus GN=Myo6 PE=4 SV=1;>tr|E9Q175|E9Q175_MOUSE Unconventional myosin-VI OS=Mus musculus GN=Myo6 PE=4 SV=1;>tr|V9GX76|V9GX76_MOUSE Unconventional myosin-VI OS=Mus musculus GN=Myo6 PE=4 SV=1;>tr|V9G	7	9	9	9	9.8	146.31	3.33	3	2	1	2	2	2			1.5476e-91	0.88421	1.1662	74.753	0.221815			0.339538		0.33032	1.49161	1.49161	0.57687	0.0611861	0		0
P24860;G3UY65;Q68EM3	P24860;G3UY65;Q68EM3	1;1;1	1;1;1	1;1;1	G2/mitotic-specific cyclin-B1	Ccnb1	>sp|P24860|CCNB1_MOUSE G2/mitotic-specific cyclin-B1 OS=Mus musculus GN=Ccnb1 PE=2 SV=3;>tr|G3UY65|G3UY65_MOUSE G2/mitotic-specific cyclin-B1 OS=Mus musculus GN=Ccnb1 PE=3 SV=1;>tr|Q68EM3|Q68EM3_MOUSE Ccnb1 protein OS=Mus musculus GN=Ccnb1 PE=2 SV=1	3	1	1	1	3	48.051	4				1					0.00012437	NaN	NaN	NaN	#VALUE!			1		1	1.0465	1.0465	0.0655723	0.0612659	0		0
Q8BML9;D3Z158;Q8R1V9;F6TDS3	Q8BML9;D3Z158;Q8R1V9	24;23;17;5	24;23;17;5	24;23;17;5		Qars	>tr|Q8BML9|Q8BML9_MOUSE Glutaminyl-tRNA synthetase OS=Mus musculus GN=Qars PE=2 SV=1;>tr|D3Z158|D3Z158_MOUSE Protein Qars OS=Mus musculus GN=Qars PE=3 SV=1;>tr|Q8R1V9|Q8R1V9_MOUSE Protein Qars OS=Mus musculus GN=Qars PE=2 SV=1	4	24	24	24	37.7	87.676	4.51	8	3	5	19	6	11	5	6	5.7493e-231	0.32558	0.9064	58.202	-0.14178			0.549216		0.73476	-1.87944	0.532073	-0.910303	0.0612751	0		1	PXF
Q8BFV2	Q8BFV2	2	2	2	PCI domain-containing protein 2	Pcid2	>sp|Q8BFV2|PCID2_MOUSE PCI domain-containing protein 2 OS=Mus musculus GN=Pcid2 PE=2 SV=1	1	2	2	2	7	46.132	3.5		2	1				1		5.4987e-19	0.69548	0.83507	14.533	-0.260031			0.510394		0.48207	-1.50502	0.664443	-0.589783	0.0612751	0		0
Q7TSV4	Q7TSV4	12	12	12	Phosphoglucomutase-2	Pgm2	>sp|Q7TSV4|PGM2_MOUSE Phosphoglucomutase-2 OS=Mus musculus GN=Pgm2 PE=1 SV=1	1	12	12	12	22.1	68.747	4.52	4	2	2	3		4	3	3	2.6099e-63	0.45503	1.2207	18.897	0.287709			0.115071		0.220039	-1.42133	0.703566	-0.507242	0.0612751	0		0
Q99MN1;Q8R2P8	Q99MN1;Q8R2P8	22;20	22;20	22;20	Lysine--tRNA ligase;Lysyl-tRNA synthetase	Kars	>sp|Q99MN1|SYK_MOUSE Lysine--tRNA ligase OS=Mus musculus GN=Kars PE=1 SV=1;>tr|Q8R2P8|Q8R2P8_MOUSE Lysine--tRNA ligase OS=Mus musculus GN=Kars PE=2 SV=1	2	22	22	22	39	67.839	4.57	6	10	13	13	5	3	7	15	0	0.57262	0.86906	29.161	-0.202472			0.25068		0.599087	-1.32005	0.757547	-0.400593	0.0612751	0		1	PXF
E9PUR0;E9Q1M6;F7C545;F7DE17;F6RUI8	E9PUR0;E9Q1M6	11;11;4;1;1	3;3;1;1;1	3;3;1;1;1		Ankhd1	>tr|E9PUR0|E9PUR0_MOUSE Protein Ankhd1 OS=Mus musculus GN=Ankhd1 PE=4 SV=1;>tr|E9Q1M6|E9Q1M6_MOUSE Protein Ankhd1 OS=Mus musculus GN=Ankhd1 PE=4 SV=1	5	11	3	3	6.8	269.67	7						2		2	8.2748e-45	0.18697	0.66592	44.494	-0.586579			0.382114		0.0875162	-1.31689	0.759365	-0.397135	0.0612751	1	PXY	0
P38585	P38585	2	2	2	Tubulin--tyrosine ligase	Ttl	>sp|P38585|TTL_MOUSE Tubulin--tyrosine ligase OS=Mus musculus GN=Ttl PE=2 SV=2	1	2	2	2	7.2	43.136	2	1		1						2.4102e-17	0.37777	1.0892	31.751	0.123269			0.355229		0.551733	1.41947	1.41947	0.505352	0.0612751	0		0
Q62470-2;Q62470;Q62470-3;F6UD16	Q62470-2;Q62470;Q62470-3	4;4;2;1	4;4;2;1	4;4;2;1	Integrin alpha-3;Integrin alpha-3 heavy chain;Integrin alpha-3 light chain	Itga3	>sp|Q62470-2|ITA3_MOUSE Isoform 2 of Integrin alpha-3 OS=Mus musculus GN=Itga3;>sp|Q62470|ITA3_MOUSE Integrin alpha-3 OS=Mus musculus GN=Itga3 PE=1 SV=1;>sp|Q62470-3|ITA3_MOUSE Isoform 3 of Integrin alpha-3 OS=Mus musculus GN=Itga3	4	4	4	4	4.6	118.88	2.86	3	1		2			1		3.9256e-25	0.23502	0.82479	24.235	-0.277901			0.477315		0.448443	1.50289	1.50289	0.587739	0.0612751	0		0
Q6NVE9	Q6NVE9	3	3	3	Protein phosphatase PTC7 homolog	Pptc7	>sp|Q6NVE9|PPTC7_MOUSE Protein phosphatase PTC7 homolog OS=Mus musculus GN=Pptc7 PE=2 SV=1	1	3	3	3	17.4	33.048	4.75		1	1			1		1	6.9601e-10	1.0056	1.9521	181.92	0.965027			0.00205064	+	0.000129958	1.48286	1.48286	0.568382	0.0612941	0		0
Q8BG94;A2AU52	Q8BG94;A2AU52	3;2	3;2	3;2	COMM domain-containing protein 7	Commd7	>sp|Q8BG94|COMD7_MOUSE COMM domain-containing protein 7 OS=Mus musculus GN=Commd7 PE=2 SV=1;>tr|A2AU52|A2AU52_MOUSE COMM domain-containing protein 7 OS=Mus musculus GN=Commd7 PE=4 SV=1	2	3	3	3	18.5	22.652	4.75	1		1				1	1	6.4346e-15	0.75976	1.4583	81.438	0.544288			0.0740167		0.027009	1.18854	1.18854	0.24919	0.0613528	0		0
Q8BU30;F6Q6R1;E9Q866	Q8BU30	44;3;3	44;3;3	44;3;3	Isoleucine--tRNA ligase, cytoplasmic	Iars	>sp|Q8BU30|SYIC_MOUSE Isoleucine--tRNA ligase, cytoplasmic OS=Mus musculus GN=Iars PE=2 SV=2	3	44	44	44	46.8	144.27	3.98	21	31	26	12	15	7	13	20	0	0.62409	1.0583	30.598	0.0817487			0.598419		0.662999	1.23253	1.23253	0.301623	0.0613592	2	PXY	1	PXF
Q3UM33;O88895;O88895-2	Q3UM33;O88895;O88895-2	2;2;1	2;2;1	2;2;1	Histone deacetylase;Histone deacetylase 3	Hdac3	>tr|Q3UM33|Q3UM33_MOUSE Histone deacetylase OS=Mus musculus GN=Hdac3 PE=2 SV=1;>sp|O88895|HDAC3_MOUSE Histone deacetylase 3 OS=Mus musculus GN=Hdac3 PE=1 SV=1;>sp|O88895-2|HDAC3_MOUSE Isoform Short of Histone deacetylase 3 OS=Mus musculus GN=Hdac3	3	2	2	2	5.4	48.82	3.5			1	1					6.2394e-10	0.86923	1.1711	18.349	0.227864			0.567184		0.318915	1.65418	1.65418	0.726116	0.0613678	0		0
E9Q360;Q8K2A7;E9Q361	E9Q360;Q8K2A7;E9Q361	3;3;3	3;3;3	3;3;3	Integrator complex subunit 10	Ints10	>tr|E9Q360|E9Q360_MOUSE Integrator complex subunit 10 OS=Mus musculus GN=Ints10 PE=4 SV=1;>sp|Q8K2A7|INT10_MOUSE Integrator complex subunit 10 OS=Mus musculus GN=Ints10 PE=1 SV=3;>tr|E9Q361|E9Q361_MOUSE Integrator complex subunit 10 OS=Mus musculus GN=Ints	3	3	3	3	4.6	84.826	5.33			1		1			1	7.8762e-11	0.32288	0.85139	21.166	-0.232108			0.779547		0.537246	1.26293	1.26293	0.336775	0.0613894	0		0
Q9JHJ0	Q9JHJ0	13	13	12	Tropomodulin-3	Tmod3	>sp|Q9JHJ0|TMOD3_MOUSE Tropomodulin-3 OS=Mus musculus GN=Tmod3 PE=2 SV=1	1	13	13	12	40.3	39.502	4.5	6	2	5		1	3	3	6	5.0676e-111	0.81348	1.0923	43.853	0.127369			0.414263		0.541262	1.51519	1.51519	0.599499	0.06146	0		0
B0QZN5;P63044	B0QZN5;P63044	2;2	1;1	1;1	Vesicle-associated membrane protein 2	Vamp2	>tr|B0QZN5|B0QZN5_MOUSE Vesicle-associated membrane protein 2 OS=Mus musculus GN=Vamp2 PE=4 SV=1;>sp|P63044|VAMP2_MOUSE Vesicle-associated membrane protein 2 OS=Mus musculus GN=Vamp2 PE=1 SV=2	2	2	1	1	20.2	17.862	7							2		9.0417e-66	0.18848	0.59989	26.541	-0.73723			0.140947		0.0298099	-1.68383	0.593884	-0.751746	0.0614672	0		0
B9EJ54;E9Q880	B9EJ54	23;6	23;6	23;6		Nup205	>tr|B9EJ54|B9EJ54_MOUSE MCG21756, isoform CRA_b OS=Mus musculus GN=Nup205 PE=2 SV=1	2	23	23	23	15	227.46	4.18	6	4	7	7	4	3	2	6	3.0705e-145	0.70534	0.96137	32.68	-0.0568363			0.960145		0.938465	-1.37828	0.725542	-0.462869	0.0614672	0		0
P48432;Q60I23	P48432;Q60I23	2;2	2;2	2;2	Transcription factor SOX-2	Sox2	>sp|P48432|SOX2_MOUSE Transcription factor SOX-2 OS=Mus musculus GN=Sox2 PE=1 SV=2;>tr|Q60I23|Q60I23_MOUSE SRY-box containing gene 2 OS=Mus musculus GN=Sox2 PE=1 SV=1	2	2	2	2	19.7	34.454	5.5			1					1	5.5985e-05	NaN	NaN	NaN	#VALUE!			1		1	1.18024	1.18024	0.23908	0.0614672	0		0
Q9EP89	Q9EP89	5	5	5	Serine beta-lactamase-like protein LACTB, mitochondrial	Lactb	>sp|Q9EP89|LACTB_MOUSE Serine beta-lactamase-like protein LACTB, mitochondrial OS=Mus musculus GN=Lactb PE=1 SV=1	1	5	5	5	13.2	60.705	3.6	2	1				1		1	2.0635e-21	0.85233	1.1059	53.216	0.145221			0.367539		0.496861	1.3731	1.3731	0.457437	0.0614672	1	PXY	1	PXF
P18654;B1AXN9	P18654;B1AXN9	11;10	11;10	7;6	Ribosomal protein S6 kinase alpha-3	Rps6ka3	>sp|P18654|KS6A3_MOUSE Ribosomal protein S6 kinase alpha-3 OS=Mus musculus GN=Rps6ka3 PE=1 SV=2;>tr|B1AXN9|B1AXN9_MOUSE Ribosomal protein S6 kinase alpha-3 OS=Mus musculus GN=Rps6ka3 PE=4 SV=1	2	11	11	7	20.7	83.693	4.69	4	1	1	1	2	1	2	4	5.1296e-40	0.66826	0.85873	49.076	-0.219724			0.585782		0.562695	1.17706	1.17706	0.235188	0.0614959	1	PXY	0			interact
Q8C483;P26638;A2AFS0;A2AFS1	Q8C483;P26638;A2AFS0	17;17;12;4	17;17;12;4	17;17;12;4	Serine--tRNA ligase, cytoplasmic	Sars	>tr|Q8C483|Q8C483_MOUSE Serine--tRNA ligase, cytoplasmic OS=Mus musculus GN=Sars PE=2 SV=1;>sp|P26638|SYSC_MOUSE Serine--tRNA ligase, cytoplasmic OS=Mus musculus GN=Sars PE=2 SV=3;>tr|A2AFS0|A2AFS0_MOUSE Serine--tRNA ligase, cytoplasmic (Fragment) OS=Mus m	4	17	17	17	39	61.166	4.96	3	1	12	11	19	14	9	5	0	0.46151	1.0348	29.823	0.049352			0.707408		0.755488	1.33512	1.33512	0.416969	0.0616107	0		0
Q99JY9;Q641P0;Q641P0-2	Q99JY9	20;4;3	20;4;3	20;4;3	Actin-related protein 3	Actr3	>sp|Q99JY9|ARP3_MOUSE Actin-related protein 3 OS=Mus musculus GN=Actr3 PE=1 SV=3	3	20	20	20	56.9	47.357	4.76	8	6	5	13	12	15	8	8	0	0.50559	1.077	31.148	0.107018			0.421534		0.594184	1.38391	1.38391	0.46875	0.061701	0		0
Q99LJ2	Q99LJ2	1	1	1	Ankyrin repeat and BTB/POZ domain-containing protein 1	Abtb1	>sp|Q99LJ2|ABTB1_MOUSE Ankyrin repeat and BTB/POZ domain-containing protein 1 OS=Mus musculus GN=Abtb1 PE=2 SV=1	1	1	1	1	3.3	54.057	3			1						6.6914e-05	NaN	NaN	NaN	#VALUE!			1		1	-1.45128	0.689047	-0.537326	0.0618432	0		0
Q80U04;Q80U04-2	Q80U04;Q80U04-2	3;3	3;3	3;3	E3 ubiquitin-protein ligase Praja-2	Pja2	>sp|Q80U04|PJA2_MOUSE E3 ubiquitin-protein ligase Praja-2 OS=Mus musculus GN=Pja2 PE=1 SV=2;>sp|Q80U04-2|PJA2_MOUSE Isoform 2 of E3 ubiquitin-protein ligase Praja-2 OS=Mus musculus GN=Pja2	2	3	3	3	10.3	77.957	4.2	2					2	1		3.7843e-30	0.23738	0.83586	66.495	-0.258667			0.512967		0.484692	1.18565	1.18565	0.245678	0.06188	0		0
Q9QY73;D3YVM2	Q9QY73;D3YVM2	4;4	4;4	4;4	Transmembrane protein 59	Tmem59	>sp|Q9QY73|TMM59_MOUSE Transmembrane protein 59 OS=Mus musculus GN=Tmem59 PE=1 SV=2;>tr|D3YVM2|D3YVM2_MOUSE Transmembrane protein 59 OS=Mus musculus GN=Tmem59 PE=4 SV=1	2	4	4	4	16.1	36.313	5.6			2			1		2	1.3466e-47	0.46031	0.95456	34.785	-0.0670922			0.926339		0.913373	1.22684	1.22684	0.294947	0.06188	0		0
Q9JLZ3;F6RT60;F6R307;Q9JLZ3-3;E9QMT1;Q9JLZ3-2;E9Q6L3	Q9JLZ3;F6RT60;F6R307	5;4;4;2;1;1;1	5;4;4;2;1;1;1	5;4;4;2;1;1;1	Methylglutaconyl-CoA hydratase, mitochondrial	Auh	>sp|Q9JLZ3|AUHM_MOUSE Methylglutaconyl-CoA hydratase, mitochondrial OS=Mus musculus GN=Auh PE=1 SV=1;>tr|F6RT60|F6RT60_MOUSE Methylglutaconyl-CoA hydratase, mitochondrial (Fragment) OS=Mus musculus GN=Auh PE=3 SV=1;>tr|F6R307|F6R307_MOUSE Methylglutaconyl-	7	5	5	5	21	33.395	5.08		3		2	1	3		3	2.4725e-15	0.4201	1.3612	15.045	0.444879			0.0345326		0.0672836	1.45081	1.45081	0.536859	0.0619329	1	PXY	0
A3KGB4;Q9Z1A9	A3KGB4	9;1	9;1	9;1	TBC1 domain family member 8B	Tbc1d8b	>sp|A3KGB4|TBC8B_MOUSE TBC1 domain family member 8B OS=Mus musculus GN=Tbc1d8b PE=2 SV=1	2	9	9	9	11.6	127.89	4.57		2	5		1	3	2	1	9.0013e-41	1.0179	1.3162	30.818	0.396379			0.0565648		0.100261	1.48925	1.48925	0.574586	0.0620656	2	PXY	0
O35280;G3UYC5;G3UYB1;O35280-2	O35280;G3UYC5;G3UYB1;O35280-2	1;1;1;1	1;1;1;1	1;1;1;1	Serine/threonine-protein kinase Chk1	Chek1	>sp|O35280|CHK1_MOUSE Serine/threonine-protein kinase Chk1 OS=Mus musculus GN=Chek1 PE=1 SV=2;>tr|G3UYC5|G3UYC5_MOUSE Serine/threonine-protein kinase Chk1 OS=Mus musculus GN=Chek1 PE=4 SV=1;>tr|G3UYB1|G3UYB1_MOUSE Serine/threonine-protein kinase Chk1 OS=Mu	4	1	1	1	2.3	54.381	1	1								7.1426e-05	NaN	NaN	NaN	#VALUE!			1		1	1.0638	1.0638	0.0892269	0.0620819	0		0
Q8JZN5;F6W0S5;F6TBZ5	Q8JZN5	15;4;3	15;4;3	15;4;3	Acyl-CoA dehydrogenase family member 9, mitochondrial	Acad9	>sp|Q8JZN5|ACAD9_MOUSE Acyl-CoA dehydrogenase family member 9, mitochondrial OS=Mus musculus GN=Acad9 PE=1 SV=2	3	15	15	15	31.5	68.721	4.94	4		2	9	6	6	6	3	1.9914e-144	0.71739	1.2478	53.589	0.319387			0.0841265		0.177649	1.5607	1.5607	0.642193	0.0620819	0		0
Q91VD9	Q91VD9	27	27	27	NADH-ubiquinone oxidoreductase 75 kDa subunit, mitochondrial	Ndufs1	>sp|Q91VD9|NDUS1_MOUSE NADH-ubiquinone oxidoreductase 75 kDa subunit, mitochondrial OS=Mus musculus GN=Ndufs1 PE=1 SV=2	1	27	27	27	45.9	79.776	4.89	11	3	14	6	11	9	15	13	4.7054e-283	0.36879	0.96854	33.752	-0.0461165			0.848498		0.964757	1.28671	1.28671	0.363687	0.0621144	0		0
Q62422	Q62422	9	9	9	Osteoclast-stimulating factor 1	Ostf1	>sp|Q62422|OSTF1_MOUSE Osteoclast-stimulating factor 1 OS=Mus musculus GN=Ostf1 PE=1 SV=2	1	9	9	9	53.5	23.782	3.83	5	5	2	6			1	5	2.1228e-148	0.90066	1.1668	17.764	0.222557			0.206196		0.328907	1.3603	1.3603	0.443925	0.0621144	0		0
P54227;D3Z5N2;D3Z1Z8;P55821	P54227;D3Z5N2;D3Z1Z8	5;5;5;2	5;5;5;2	5;5;5;2	Stathmin	Stmn1	>sp|P54227|STMN1_MOUSE Stathmin OS=Mus musculus GN=Stmn1 PE=1 SV=2;>tr|D3Z5N2|D3Z5N2_MOUSE Stathmin OS=Mus musculus GN=Stmn1 PE=3 SV=1;>tr|D3Z1Z8|D3Z1Z8_MOUSE Stathmin (Fragment) OS=Mus musculus GN=Stmn1 PE=3 SV=1	4	5	5	5	24.8	17.274	3.26	8	5		5	4	5			1.0854e-53	0.74973	1.0102	19.651	0.0146409			0.919421		0.858597	1.37551	1.37551	0.459967	0.0621308	0		1	PXF
P08228	P08228	8	8	8	Superoxide dismutase [Cu-Zn]	Sod1	>sp|P08228|SODC_MOUSE Superoxide dismutase [Cu-Zn] OS=Mus musculus GN=Sod1 PE=1 SV=2	1	8	8	8	72.7	15.942	4.76	8	7	3	5	12	8	6	10	0	0.69182	1.0772	17.572	0.107286			0.71952		0.593472	-1.35453	0.738263	-0.437792	0.0626618	0		0
Q9ES28;Q9ES28-7;Q9ES28-2;Q9ES28-3;Q9ES28-4;Q9ES28-8;D3Z0V2;Q9ES28-5;Q9ES28-6;F6WMJ3;Q8K4I3;A2AFJ8;H3BJ53	Q9ES28;Q9ES28-7;Q9ES28-2;Q9ES28-3;Q9ES28-4;Q9ES28-8;D3Z0V2;Q9ES28-5;Q9ES28-6	12;12;12;12;12;12;12;9;9;2;2;1;1	12;12;12;12;12;12;12;9;9;2;2;1;1	12;12;12;12;12;12;12;9;9;2;2;1;1	Rho guanine nucleotide exchange factor 7	Arhgef7	>sp|Q9ES28|ARHG7_MOUSE Rho guanine nucleotide exchange factor 7 OS=Mus musculus GN=Arhgef7 PE=1 SV=2;>sp|Q9ES28-7|ARHG7_MOUSE Isoform G of Rho guanine nucleotide exchange factor 7 OS=Mus musculus GN=Arhgef7;>sp|Q9ES28-2|ARHG7_MOUSE Isoform A of Rho guanine	13	12	12	12	20.1	97.055	5.57	2	1	1	2	3	6	2	6	4.031e-44	0.69884	1.0968	32.524	0.1333			0.402562		0.526293	1.20905	1.20905	0.273874	0.0626676	0		0
G3X8R0;Q60870	G3X8R0;Q60870	1;1	1;1	1;1	Receptor expression-enhancing protein 5	Reep5	>tr|G3X8R0|G3X8R0_MOUSE Receptor accessory protein 5, isoform CRA_a OS=Mus musculus GN=Reep5 PE=4 SV=1;>sp|Q60870|REEP5_MOUSE Receptor expression-enhancing protein 5 OS=Mus musculus GN=Reep5 PE=1 SV=1	2	1	1	1	4.8	21.447	4		2						1	0.00023417	0.81986	1.0376	4.3492	0.0532504			0.791229		0.74414	1.23716	1.23716	0.307032	0.0628783	0		0
Q8BYC6;Q3V3K3;F6RXB5	Q8BYC6;Q3V3K3	3;2;1	2;2;0	2;2;0	Serine/threonine-protein kinase TAO3	Taok3	>sp|Q8BYC6|TAOK3_MOUSE Serine/threonine-protein kinase TAO3 OS=Mus musculus GN=Taok3 PE=1 SV=2;>tr|Q3V3K3|Q3V3K3_MOUSE Serine/threonine-protein kinase TAO3 OS=Mus musculus GN=Taok3 PE=2 SV=1	3	3	2	2	4.6	105.33	1.5	1	1							4.0933e-11	NaN	NaN	NaN	#VALUE!			1		1	-1.21696	0.82172	-0.283282	0.0628899	0		0
P70297;Q3UGN9;A2ARJ0;B0R0N7	P70297;Q3UGN9	7;7;3;1	6;6;2;0	6;6;2;0	Signal transducing adapter molecule 1	Stam	>sp|P70297|STAM1_MOUSE Signal transducing adapter molecule 1 OS=Mus musculus GN=Stam PE=2 SV=3;>tr|Q3UGN9|Q3UGN9_MOUSE Signal transducing adapter molecule 1 OS=Mus musculus GN=Stam PE=2 SV=1	4	7	6	6	21	59.771	4.67	3	1		1	1	2	2	2	2.7928e-25	0.88267	1.0851	15.814	0.117828			0.376657		0.565779	1.0212	1.0212	0.0302654	0.0628899	0		0
Q61216;Q61216-2;B2KF76;F6RX99;B2KF75	Q61216;Q61216-2	9;7;4;4;1	9;7;4;4;1	9;7;4;4;1	Double-strand break repair protein MRE11A	Mre11a	>sp|Q61216|MRE11_MOUSE Double-strand break repair protein MRE11A OS=Mus musculus GN=Mre11a PE=1 SV=1;>sp|Q61216-2|MRE11_MOUSE Isoform 2 of Double-strand break repair protein MRE11A OS=Mus musculus GN=Mre11a	5	9	9	9	13.5	80.222	4.2	2		3	2			1	2	1.4411e-19	0.33068	0.7977	53.831	-0.326082			0.394263		0.364727	-1.32725	0.753438	-0.40844	0.0629427	0		0
P17918	P17918	11	11	11	Proliferating cell nuclear antigen	Pcna	>sp|P17918|PCNA_MOUSE Proliferating cell nuclear antigen OS=Mus musculus GN=Pcna PE=1 SV=2	1	11	11	11	57.9	28.785	5.38	4	5	4	5	3	3	13	11	8.7758e-273	0.70348	0.84627	37.812	-0.24081			0.17148		0.519716	-1.4272	0.700673	-0.513188	0.0631049	0		0
E9PXY8;Q6A4J8-2;F8VPX1;Q6A4J8;Q6A4J8-3;G3UWR8	E9PXY8;Q6A4J8-2;F8VPX1;Q6A4J8;Q6A4J8-3	19;19;19;19;19;4	19;19;19;19;19;4	19;19;19;19;19;4	Ubiquitin carboxyl-terminal hydrolase;Ubiquitin carboxyl-terminal hydrolase 7	Usp7	>tr|E9PXY8|E9PXY8_MOUSE Ubiquitin carboxyl-terminal hydrolase OS=Mus musculus GN=Usp7 PE=3 SV=1;>sp|Q6A4J8-2|UBP7_MOUSE Isoform 2 of Ubiquitin carboxyl-terminal hydrolase 7 OS=Mus musculus GN=Usp7;>tr|F8VPX1|F8VPX1_MOUSE Ubiquitin carboxyl-terminal hydrola	6	19	19	19	20.5	132.85	5.03		5	6	4	6	5	3	7	1.1604e-65	0.70008	0.99146	53.824	-0.0123735			0.888586		0.940647	1.13474	1.13474	0.182362	0.0632439	1	PXY	0
Q99N96;Q9D3F3	Q99N96;Q9D3F3	6;5	6;5	6;5	39S ribosomal protein L1, mitochondrial	Mrpl1	>sp|Q99N96|RM01_MOUSE 39S ribosomal protein L1, mitochondrial OS=Mus musculus GN=Mrpl1 PE=1 SV=2;>tr|Q9D3F3|Q9D3F3_MOUSE 39S ribosomal protein L1, mitochondrial OS=Mus musculus GN=Mrpl1 PE=2 SV=1	2	6	6	6	21.1	37.596	4.2	1	2		3	1	1	2		1.1528e-28	0.80733	1.0889	67.832	0.122871			0.431189		0.552753	1.17697	1.17697	0.235078	0.0632439	0		0			interact
Q99JI6	Q99JI6	6	6	3	Ras-related protein Rap-1b	Rap1b	>sp|Q99JI6|RAP1B_MOUSE Ras-related protein Rap-1b OS=Mus musculus GN=Rap1b PE=2 SV=2	1	6	6	3	33.2	20.825	4.11	7	1		1	2	2	1	4	1.0716e-72	0.67526	0.84344	39.685	-0.245643			0.406313		0.51011	1.29568	1.29568	0.373709	0.0632439	0		0
Q9CQZ0;Q921I0;Q9CQZ0-2	Q9CQZ0;Q921I0;Q9CQZ0-2	2;1;1	2;1;1	1;1;0	ORM1-like protein 2;ORM1-like protein 1	Ormdl2;Ormdl1	>sp|Q9CQZ0|ORML2_MOUSE ORM1-like protein 2 OS=Mus musculus GN=Ormdl2 PE=2 SV=1;>sp|Q921I0|ORML1_MOUSE ORM1-like protein 1 OS=Mus musculus GN=Ormdl1 PE=2 SV=1;>sp|Q9CQZ0-2|ORML2_MOUSE Isoform 2 of ORM1-like protein 2 OS=Mus musculus GN=Ormdl2	3	2	2	1	17	17.389	3.5	1			2	1				1.0347e-36	0.21187	0.65443	40.702	-0.611689			0.229756		0.0741026	-1.54531	0.647119	-0.627896	0.0634097	0		0
P70404	P70404	12	12	12	Isocitrate dehydrogenase [NAD] subunit gamma 1, mitochondrial	Idh3g	>sp|P70404|IDHG1_MOUSE Isocitrate dehydrogenase [NAD] subunit gamma 1, mitochondrial OS=Mus musculus GN=Idh3g PE=1 SV=1	1	12	12	12	42.2	42.785	4.41	4	10	5	1		10	10	1	4.3653e-203	0.50753	1.0679	15.5	0.0947766			0.542338		0.627117	1.15256	1.15256	0.204842	0.0634421	0		0
Q9CQC8;Q9CQC8-2	Q9CQC8;Q9CQC8-2	2;1	2;1	2;1	Maspardin	Spg21	>sp|Q9CQC8|SPG21_MOUSE Maspardin OS=Mus musculus GN=Spg21 PE=1 SV=1;>sp|Q9CQC8-2|SPG21_MOUSE Isoform 2 of Maspardin OS=Mus musculus GN=Spg21	2	2	2	2	10.4	34.952	3.5			1	1					2.338e-09	0.53661	0.71508	0.80608	-0.483823			0.482811		0.163865	-1.68696	0.592782	-0.754426	0.063499	0		0
Q8BH43;B1AUN0	Q8BH43	3;1	3;1	3;1	Wiskott-Aldrich syndrome protein family member 2	Wasf2	>sp|Q8BH43|WASF2_MOUSE Wiskott-Aldrich syndrome protein family member 2 OS=Mus musculus GN=Wasf2 PE=1 SV=1	2	3	3	3	6.8	54.073	5.25	1		2			1	3	1	1.6127e-17	0.2674	0.93903	17.93	-0.0907568			0.809505		0.855846	1.07282	1.07282	0.101408	0.063683	0		1	PXF
Q99LG2;E9PV58	Q99LG2;E9PV58	9;8	5;5	5;5	Transportin-2	Tnpo2	>sp|Q99LG2|TNPO2_MOUSE Transportin-2 OS=Mus musculus GN=Tnpo2 PE=2 SV=1;>tr|E9PV58|E9PV58_MOUSE Transportin-2 OS=Mus musculus GN=Tnpo2 PE=4 SV=1	2	9	5	5	12.1	100.46	3.22	2	1	3		2	1			1.2996e-54	0.29065	0.68199	40.65	-0.552178			0.100494		0.109001	-1.28964	0.77541	-0.366968	0.0637356	0		0
Q8CFQ3;A2AQA7	Q8CFQ3;A2AQA7	9;9	9;9	9;9	Intron-binding protein aquarius	Aqr	>sp|Q8CFQ3|AQR_MOUSE Intron-binding protein aquarius OS=Mus musculus GN=Aqr PE=2 SV=2;>tr|A2AQA7|A2AQA7_MOUSE Intron-binding protein aquarius OS=Mus musculus GN=Aqr PE=4 SV=1	2	9	9	9	8.4	170.29	5.11	1	1			3	2		2	2.4463e-21	0.3035	0.82927	49.18	-0.270086			0.432036		0.462983	-1.12302	0.890456	-0.167384	0.0638007	0		0
Q9DCZ4;B1ASQ2;Q9D186	Q9DCZ4;B1ASQ2;Q9D186	2;2;2	2;2;2	2;2;2	Apolipoprotein O	Apoo	>sp|Q9DCZ4|APOO_MOUSE Apolipoprotein O OS=Mus musculus GN=Apoo PE=2 SV=1;>tr|B1ASQ2|B1ASQ2_MOUSE Apolipoprotein O OS=Mus musculus GN=Apoo PE=4 SV=1;>tr|Q9D186|Q9D186_MOUSE Apolipoprotein O OS=Mus musculus GN=Apoo PE=2 SV=1	3	2	2	2	12.3	24.136	4.75	2			3				3	4.5875e-10	0.45448	0.96035	32.22	-0.0583678			0.978697		0.934714	1.29077	1.29077	0.368232	0.0638007	0		0
Q9JIW9;F6QC68	Q9JIW9	5;2	2;2	2;2	Ras-related protein Ral-B	Ralb	>sp|Q9JIW9|RALB_MOUSE Ras-related protein Ral-B OS=Mus musculus GN=Ralb PE=2 SV=1	2	5	2	2	26.7	23.349	6					2			1	6.9631e-19	0.51507	0.78127	21.354	-0.356107			0.34724		0.317861	-1.51598	0.659639	-0.600251	0.0639544	0		0
Q9D0C1	Q9D0C1	1	1	1	E3 ubiquitin-protein ligase RNF115	Rnf115	>sp|Q9D0C1|RN115_MOUSE E3 ubiquitin-protein ligase RNF115 OS=Mus musculus GN=Rnf115 PE=1 SV=1	1	1	1	1	5.9	33.859	6						1			2.9544e-14	NaN	NaN	NaN	#VALUE!			1		1	1.20798	1.20798	0.272597	0.0639544	1	PXY	0
Q8R180;Q8R2E9	Q8R180	9;1	9;1	9;1	ERO1-like protein alpha	Ero1l	>sp|Q8R180|ERO1A_MOUSE ERO1-like protein alpha OS=Mus musculus GN=Ero1l PE=1 SV=2	2	9	9	9	27.8	54.084	3.92	4	1	2		1		2	2	1.2033e-73	0.59233	1.1321	37.281	0.179001			0.327942		0.41845	1.59901	1.59901	0.677179	0.0639544	0		0
Q3UFK8;D3Z5B2	Q3UFK8;D3Z5B2	9;7	9;7	9;7	FERM domain-containing protein 8	Frmd8	>sp|Q3UFK8|FRMD8_MOUSE FERM domain-containing protein 8 OS=Mus musculus GN=Frmd8 PE=1 SV=2;>tr|D3Z5B2|D3Z5B2_MOUSE FERM domain-containing protein 8 (Fragment) OS=Mus musculus GN=Frmd8 PE=4 SV=1	2	9	9	9	31.3	51.827	3.89	6	1		1	5	2	3		4.0386e-110	0.18674	0.6212	55.416	-0.68687			0.0408174		0.0436419	1.20278	1.20278	0.266373	0.064001	1	PXY	0
Q8K296;R4GML8;B1ATD4;B1ATD5;M0QW74;Q8K296-2	Q8K296;R4GML8;B1ATD4;B1ATD5	3;3;3;3;1;1	3;3;3;3;1;1	3;3;3;3;1;1	Myotubularin-related protein 3	Mtmr3	>sp|Q8K296|MTMR3_MOUSE Myotubularin-related protein 3 OS=Mus musculus GN=Mtmr3 PE=1 SV=2;>tr|R4GML8|R4GML8_MOUSE Myotubularin-related protein 3 (Fragment) OS=Mus musculus GN=Mtmr3 PE=4 SV=1;>tr|B1ATD4|B1ATD4_MOUSE Myotubularin-related protein 3 (Fragment)	6	3	3	3	4.9	133.84	4.67		1			1		1		2.0945e-06	0.24423	0.85321	62.645	-0.229027			0.783511		0.543522	1.33855	1.33855	0.420671	0.064001	0		0
Q61712;F6ZL86;F6WEH1	Q61712;F6ZL86;F6WEH1	1;1;1	1;1;1	1;1;1	DnaJ homolog subfamily C member 1	Dnajc1	>sp|Q61712|DNJC1_MOUSE DnaJ homolog subfamily C member 1 OS=Mus musculus GN=Dnajc1 PE=1 SV=1;>tr|F6ZL86|F6ZL86_MOUSE DnaJ homolog subfamily C member 1 (Fragment) OS=Mus musculus GN=Dnajc1 PE=4 SV=1;>tr|F6WEH1|F6WEH1_MOUSE DnaJ homolog subfamily C member 1	3	1	1	1	1.4	63.869	5					1				1.7203e-05	NaN	NaN	NaN	#VALUE!			1		1	#N/A	#N/A	#N/A	0.0640483	0		1	PXF
P62869	P62869	9	9	9	Transcription elongation factor B polypeptide 2	Tceb2	>sp|P62869|ELOB_MOUSE Transcription elongation factor B polypeptide 2 OS=Mus musculus GN=Tceb2 PE=1 SV=1	1	9	9	9	78	13.17	4.1	4	8	5	3	8	7	5		1.5079e-204	0.55725	1.0357	78.753	0.0506062			0.741998		0.751832	1.23617	1.23617	0.305877	0.0640564	0		0
G5E8I8;Q8CGZ0	G5E8I8;Q8CGZ0	12;12	12;12	12;12	Calcium homeostasis endoplasmic reticulum protein	Cherp	>tr|G5E8I8|G5E8I8_MOUSE Calcium homeostasis endoplasmic reticulum protein OS=Mus musculus GN=Cherp PE=4 SV=1;>sp|Q8CGZ0|CHERP_MOUSE Calcium homeostasis endoplasmic reticulum protein OS=Mus musculus GN=Cherp PE=1 SV=1	2	12	12	12	17.5	106.41	5.27	1	2	2	2	5	2	4	4	3.0141e-122	0.51368	0.80769	60.316	-0.308126			0.391885		0.394716	-1.62366	0.615892	-0.69925	0.0641469	0		1	PXF
Q9QXG2;A2AD03;Q3UR39	Q9QXG2;A2AD03;Q3UR39	1;1;1	1;1;1	1;1;1	Rab proteins geranylgeranyltransferase component A 1	Chm	>sp|Q9QXG2|RAE1_MOUSE Rab proteins geranylgeranyltransferase component A 1 OS=Mus musculus GN=Chm PE=2 SV=1;>tr|A2AD03|A2AD03_MOUSE Rab proteins geranylgeranyltransferase component A 1 OS=Mus musculus GN=Chm PE=4 SV=1;>tr|Q3UR39|Q3UR39_MOUSE Rab proteins g	3	1	1	1	1.8	73.976	1	1								0.00047549	NaN	NaN	NaN	#VALUE!			1		1	1.16947	1.16947	0.225855	0.0641469	0		0
Q8BVU5;A2AH27;A2AH28;A2AH29;A2AH30	Q8BVU5;A2AH27	10;6;4;3;2	10;6;4;3;2	10;6;4;3;2	ADP-ribose pyrophosphatase, mitochondrial	Nudt9	>sp|Q8BVU5|NUDT9_MOUSE ADP-ribose pyrophosphatase, mitochondrial OS=Mus musculus GN=Nudt9 PE=2 SV=1;>tr|A2AH27|A2AH27_MOUSE ADP-ribose pyrophosphatase, mitochondrial (Fragment) OS=Mus musculus GN=Nudt9 PE=4 SV=1	5	10	10	10	38.3	38.604	3.96	5	7	2	1		3	4	3	3.3573e-77	0.83001	1.0169	100.88	0.0241778			0.743716		0.829946	1.33353	1.33353	0.41525	0.0641469	0		1	PXF
P46414	P46414	2	2	2	Cyclin-dependent kinase inhibitor 1B	Cdkn1b	>sp|P46414|CDN1B_MOUSE Cyclin-dependent kinase inhibitor 1B OS=Mus musculus GN=Cdkn1b PE=1 SV=2	1	2	2	2	16.8	22.193	3.5			3		1				3.4504e-18	1.4091	1.6733	20.341	0.742696			0.114622		0.0029486	1.58684	1.58684	0.666157	0.0641469	0		0
Q9R0N0	Q9R0N0	10	10	10	Galactokinase	Galk1	>sp|Q9R0N0|GALK1_MOUSE Galactokinase OS=Mus musculus GN=Galk1 PE=2 SV=2	1	10	10	10	26	42.295	3.86	5	3	3	3	2	1	3	2	1.6188e-56	0.27802	0.76433	57.871	-0.387732			0.0994245		0.272965	-1.81407	0.551247	-0.85923	0.0641874	0		0
Q9JIX0	Q9JIX0	2	2	2	Enhancer of yellow 2 transcription factor homolog	Eny2	>sp|Q9JIX0|ENY2_MOUSE Transcription and mRNA export factor ENY2 OS=Mus musculus GN=Eny2 PE=2 SV=1	1	2	2	2	25.7	11.528	4.33				2	1				3.5765e-08	0.66221	0.79424	2.2818	-0.332353			0.654209		0.354598	-1.43174	0.698451	-0.51777	0.0642535	0		0
O55060;D3Z380;D3YWK6;D3Z217;D3Z0R1;D6RIK3	O55060;D3Z380;D3YWK6;D3Z217;D3Z0R1;D6RIK3	3;2;2;2;2;2	3;2;2;2;2;2	3;2;2;2;2;2	Thiopurine S-methyltransferase	Tpmt	>sp|O55060|TPMT_MOUSE Thiopurine S-methyltransferase OS=Mus musculus GN=Tpmt PE=1 SV=1;>tr|D3Z380|D3Z380_MOUSE Thiopurine S-methyltransferase OS=Mus musculus GN=Tpmt PE=4 SV=1;>tr|D3YWK6|D3YWK6_MOUSE Thiopurine S-methyltransferase (Fragment) OS=Mus musculu	6	3	3	3	15.4	27.585	6.2					1	3		1	3.0763e-21	0.74061	0.96353	88.196	-0.0535985			0.957825		0.9464	-1.14963	0.869845	-0.20117	0.0642535	1	PXY	0
Q9Z2A0;F2Z3X6;Q3TRL2;F2Z400;F2Z3Z9;F2Z4A5;F2Z3V6	Q9Z2A0;F2Z3X6;Q3TRL2;F2Z400;F2Z3Z9;F2Z4A5;F2Z3V6	2;2;2;2;2;1;1	2;2;2;2;2;1;1	2;2;2;2;2;1;1	3-phosphoinositide-dependent protein kinase 1	Pdpk1	>sp|Q9Z2A0|PDPK1_MOUSE 3-phosphoinositide-dependent protein kinase 1 OS=Mus musculus GN=Pdpk1 PE=1 SV=2;>tr|F2Z3X6|F2Z3X6_MOUSE 3-phosphoinositide-dependent protein kinase 1 OS=Mus musculus GN=Pdpk1 PE=4 SV=1;>tr|Q3TRL2|Q3TRL2_MOUSE 3-phosphoinositide-depe	7	2	2	2	4.3	63.758	3.5			1	1					7.0842e-05	0.39588	0.76237	11.142	-0.391437			0.584415		0.268005	1.41526	1.41526	0.501067	0.0642535	0		0
Q8VEB4	Q8VEB4	4	4	4	Group XV phospholipase A2	Pla2g15	>sp|Q8VEB4|PAG15_MOUSE Group XV phospholipase A2 OS=Mus musculus GN=Pla2g15 PE=1 SV=1	1	4	4	4	12.9	47.307	4.56	1	2			2	3		1	3.2691e-14	0.9191	1.1531	10.795	0.205518			0.374362		0.362345	1.6767	1.6767	0.745625	0.0642535	0		1	PXF
Q6PDI6;Q6PDI6-3	Q6PDI6;Q6PDI6-3	1;1	1;1	1;1	Protein FAM63B	Fam63b	>sp|Q6PDI6|FA63B_MOUSE Protein FAM63B OS=Mus musculus GN=Fam63b PE=2 SV=1;>sp|Q6PDI6-3|FA63B_MOUSE Isoform 3 of Protein FAM63B OS=Mus musculus GN=Fam63b	2	1	1	1	2.3	65.636	1	1								0.00044331	NaN	NaN	NaN	#VALUE!			1		1	#N/A	#N/A	#N/A	0.0642535	0		0
Q6NXI6;Q6NXI6-2	Q6NXI6;Q6NXI6-2	3;3	3;3	3;3	Regulation of nuclear pre-mRNA domain-containing protein 2	Rprd2	>sp|Q6NXI6|RPRD2_MOUSE Regulation of nuclear pre-mRNA domain-containing protein 2 OS=Mus musculus GN=Rprd2 PE=1 SV=1;>sp|Q6NXI6-2|RPRD2_MOUSE Isoform 2 of Regulation of nuclear pre-mRNA domain-containing protein 2 OS=Mus musculus GN=Rprd2	2	3	3	3	3.5	156.58	4.67			1		1	1			4.3687e-05	0.78144	1.022	139.7	0.0313952			0.836556		0.80841	-1.37933	0.72499	-0.463968	0.0649245	1	PXY	0
P70335;P70335-2	P70335;P70335-2	8;8	2;2	2;2	Rho-associated protein kinase 1	Rock1	>sp|P70335|ROCK1_MOUSE Rho-associated protein kinase 1 OS=Mus musculus GN=Rock1 PE=1 SV=1;>sp|P70335-2|ROCK1_MOUSE Isoform 2 of Rho-associated protein kinase 1 OS=Mus musculus GN=Rock1	2	8	2	2	6.9	158.17	4	1						1		2.1207e-29	1.2298	1.6193	100.01	0.69537			0.0983225		0.00524854	1.24307	1.24307	0.313908	0.0649356	0		0
Q91YY4;H3BLF0	Q91YY4;H3BLF0	2;1	2;1	2;1	ATP synthase mitochondrial F1 complex assembly factor 2	Atpaf2	>sp|Q91YY4|ATPF2_MOUSE ATP synthase mitochondrial F1 complex assembly factor 2 OS=Mus musculus GN=Atpaf2 PE=2 SV=1;>tr|H3BLF0|H3BLF0_MOUSE ATP synthase mitochondrial F1 complex assembly factor 2 OS=Mus musculus GN=Atpaf2 PE=4 SV=1	2	2	2	2	11.1	33.289	6						2			2.0752e-12	0.67325	1.4756	93.903	0.561302			0.221155		0.022804	-1.65884	0.602831	-0.730175	0.0649747	0		0
Q3UKW2;P62204;Q9D6P8;G3UX57	Q3UKW2;P62204	7;7;3;1	7;7;3;1	7;7;3;1	Calmodulin	Calm1	>tr|Q3UKW2|Q3UKW2_MOUSE Calmodulin OS=Mus musculus GN=Calm1 PE=2 SV=1;>sp|P62204|CALM_MOUSE Calmodulin OS=Mus musculus GN=Calm1 PE=1 SV=2	4	7	7	7	41.1	21.56	5.35	4	2	5	1	9	10	6	9	0	0.62473	0.85771	58.264	-0.221438			0.208781		0.559137	-1.44801	0.690603	-0.534072	0.0649747	0		0
Q91Z92	Q91Z92	1	1	1	Beta-1,3-galactosyltransferase 6	B3galt6	>sp|Q91Z92|B3GT6_MOUSE Beta-1,3-galactosyltransferase 6 OS=Mus musculus GN=B3galt6 PE=2 SV=1	1	1	1	1	5.8	37.021	4		1				1			1.0265e-09	0.16199	0.57966	17.356	-0.786721			0.22649		0.0200706	-1.37248	0.728608	-0.456785	0.0649766	0		0
Q8VEJ9	Q8VEJ9	3	2	2	Vacuolar protein sorting-associated protein 4A	Vps4a	>sp|Q8VEJ9|VPS4A_MOUSE Vacuolar protein sorting-associated protein 4A OS=Mus musculus GN=Vps4a PE=1 SV=1	1	3	2	2	6.9	48.906	3		2			1				1.9906e-09	0.4365	1.5051	82.742	0.589859			0.200813		0.0170174	1.29704	1.29704	0.375223	0.0649766	0		0
Q9JMB0	Q9JMB0	1	1	1	G kinase-anchoring protein 1	Gkap1	>sp|Q9JMB0|GKAP1_MOUSE G kinase-anchoring protein 1 OS=Mus musculus GN=Gkap1 PE=1 SV=1	1	1	1	1	3.8	41.762	1.5	1	1							0.00017685	0.16213	0.533	4.596	-0.907793			0.157842		0.00697809	1.52337	1.52337	0.607266	0.0651767	0		0
P46938;P46938-2;G3UYW7;G3UYV4;G3UY62;G3UYA6;Q6RHR9;Q9WVQ1;E9PZ12;Q6RHR9-3;Q6RHR9-2;Q9WVQ1-2;Q9WVQ1-4	P46938;P46938-2;G3UYW7;G3UYV4;G3UY62;G3UYA6	13;13;9;9;9;9;1;1;1;1;1;1;1	13;13;9;9;9;9;1;1;1;1;1;1;1	13;13;9;9;9;9;1;1;1;1;1;1;1	Yorkie homolog	Yap1	>sp|P46938|YAP1_MOUSE Yorkie homolog OS=Mus musculus GN=Yap1 PE=1 SV=2;>sp|P46938-2|YAP1_MOUSE Isoform 2 of Yorkie homolog OS=Mus musculus GN=Yap1;>tr|G3UYW7|G3UYW7_MOUSE Yorkie homolog (Fragment) OS=Mus musculus GN=Yap1 PE=4 SV=1;>tr|G3UYV4|G3UYV4_MOUSE Y	13	13	13	13	52.5	52.383	4.11	7	4	7	4	2	4	2	6	3.5377e-213	0.30114	1.0371	27.645	0.052555			0.786011		0.74616	1.54235	1.54235	0.62513	0.0652914	0		0
Q60967	Q60967	17	17	16	Bifunctional 3-phosphoadenosine 5-phosphosulfate synthase 1;Sulfate adenylyltransferase;Adenylyl-sulfate kinase	Papss1	>sp|Q60967|PAPS1_MOUSE Bifunctional 3-phosphoadenosine 5-phosphosulfate synthase 1 OS=Mus musculus GN=Papss1 PE=2 SV=1	1	17	17	16	39.4	70.793	5.35	1	2	8		7	7	4	8	3.5343e-147	0.41022	0.67708	61.848	-0.562602			0.0323109		0.10209	-1.34404	0.744025	-0.426576	0.0655491	0		0
D3YW25;O70131;D6RFN5	D3YW25;O70131;D6RFN5	1;1;1	1;1;1	1;1;1	Ninjurin-1	Ninj1	>tr|D3YW25|D3YW25_MOUSE Ninjurin 1, isoform CRA_a OS=Mus musculus GN=Ninj1 PE=4 SV=1;>sp|O70131|NINJ1_MOUSE Ninjurin-1 OS=Mus musculus GN=Ninj1 PE=2 SV=1;>tr|D6RFN5|D6RFN5_MOUSE Ninjurin-1 OS=Mus musculus GN=Ninj1 PE=4 SV=1	3	1	1	1	9.5	22.714	4				2					1.2678e-11	0.61015	0.74774	16.162	-0.419391			0.552646		0.232572	-1.57466	0.635058	-0.65504	0.0655982	0		0
Q8BMS4	Q8BMS4	2	2	2	Hexaprenyldihydroxybenzoate methyltransferase, mitochondrial	Coq3	>sp|Q8BMS4|COQ3_MOUSE Hexaprenyldihydroxybenzoate methyltransferase, mitochondrial OS=Mus musculus GN=Coq3 PE=1 SV=1	1	2	2	2	8.9	40.956	6.25			1			1		2	2.5635e-35	0.86136	1.0372	7.2873	0.0526941			0.732014		0.745756	1.41103	1.41103	0.496749	0.0655982	0		0
Q6XLQ8;G3V004;G3UXA8;G3UYI3;G3UXA3	Q6XLQ8;G3V004	15;9;7;6;4	2;0;0;1;0	2;0;0;1;0		Calu	>tr|Q6XLQ8|Q6XLQ8_MOUSE Calumenin OS=Mus musculus GN=Calu PE=2 SV=1;>tr|G3V004|G3V004_MOUSE Calumenin OS=Mus musculus GN=Calu PE=4 SV=1	5	15	2	2	52.4	37.117	5.56			2	1	1	2	1	2	0	0.6085	0.92824	36.003	-0.10743			0.832619		0.815751	-1.37994	0.724669	-0.464606	0.065666	0		0
O35887;G3UWR0;G3UWV3;G3UY49	O35887;G3UWR0;G3UWV3	16;11;8;7	16;11;8;7	3;3;1;3	Calumenin	Calu	>sp|O35887|CALU_MOUSE Calumenin OS=Mus musculus GN=Calu PE=1 SV=1;>tr|G3UWR0|G3UWR0_MOUSE Calumenin OS=Mus musculus GN=Calu PE=4 SV=1;>tr|G3UWV3|G3UWV3_MOUSE Calumenin OS=Mus musculus GN=Calu PE=4 SV=1	4	16	16	3	58.7	37.063	5	5	5	5	13	13	17	7	9	1.7611e-280	0.67392	0.95492	67.478	-0.0665482			0.709094		0.914702	-1.37994	0.724669	-0.464606	0.065666	0		0
Q8K2K6;Q8K2K6-1;Q8K2K6-3;Q8K2K6-2	Q8K2K6;Q8K2K6-1;Q8K2K6-3;Q8K2K6-2	4;4;4;3	4;4;4;3	4;4;4;3	Arf-GAP domain and FG repeat-containing protein 1	Agfg1	>sp|Q8K2K6|AGFG1_MOUSE Arf-GAP domain and FG repeat-containing protein 1 OS=Mus musculus GN=Agfg1 PE=1 SV=2;>sp|Q8K2K6-1|AGFG1_MOUSE Isoform 1 of Arf-GAP domain and FG repeat-containing protein 1 OS=Mus musculus GN=Agfg1;>sp|Q8K2K6-3|AGFG1_MOUSE Isoform 3	4	4	4	4	15.2	58.042	6			1		2	4	1	2	3.7694e-42	0.87445	1.0751	16.195	0.104471			0.509282		0.600972	1.26864	1.26864	0.343283	0.0656741	0		0
J3KMM1;Q3UJD6-2;E9Q9M5;Q3UJD6	J3KMM1;Q3UJD6-2;E9Q9M5;Q3UJD6	15;15;14;13	15;15;14;13	15;15;14;13	Ubiquitin carboxyl-terminal hydrolase;Ubiquitin carboxyl-terminal hydrolase 19	Usp19	>tr|J3KMM1|J3KMM1_MOUSE Ubiquitin carboxyl-terminal hydrolase OS=Mus musculus GN=Usp19 PE=3 SV=1;>sp|Q3UJD6-2|UBP19_MOUSE Isoform 2 of Ubiquitin carboxyl-terminal hydrolase 19 OS=Mus musculus GN=Usp19;>tr|E9Q9M5|E9Q9M5_MOUSE Ubiquitin carboxyl-terminal hyd	4	15	15	15	19.6	146.41	5	2	3	2	1	4	3	2	5	1.5097e-93	0.26292	0.93585	75.935	-0.0956508			0.833347		0.844034	-1.05149	0.951031	-0.0724351	0.0657753	1	PXY	0
P32883-2;P32883	P32883-2;P32883	4;3	4;3	1;0	GTPase KRas;GTPase KRas, N-terminally processed	Kras	>sp|P32883-2|RASK_MOUSE Isoform 2B of GTPase KRas OS=Mus musculus GN=Kras;>sp|P32883|RASK_MOUSE GTPase KRas OS=Mus musculus GN=Kras PE=1 SV=1	2	4	4	1	26.6	21.482	4.62	1	2			2	1		2	6.8691e-14	0.76423	0.95298	9.9502	-0.0694822			0.85994		0.907538	1.49651	1.49651	0.581602	0.0657753	0		0
O08579;I7HJS1;Q3THM8;B7FAU5	O08579;I7HJS1;Q3THM8	9;7;5;4	9;7;5;4	9;7;5;4	Emerin	Emd	>sp|O08579|EMD_MOUSE Emerin OS=Mus musculus GN=Emd PE=1 SV=1;>tr|I7HJS1|I7HJS1_MOUSE Emerin OS=Mus musculus GN=Emd PE=4 SV=1;>tr|Q3THM8|Q3THM8_MOUSE Emerin OS=Mus musculus GN=Emd PE=2 SV=1	4	9	9	9	51.7	29.435	5.78	1		5		5	2	9	5	4.7326e-214	0.29045	0.83022	75.216	-0.268434			0.35517		0.466089	-1.41294	0.707744	-0.4987	0.0658106	0		0
O35685	O35685	12	12	12	Nuclear migration protein nudC	Nudc	>sp|O35685|NUDC_MOUSE Nuclear migration protein nudC OS=Mus musculus GN=Nudc PE=1 SV=1	1	12	12	12	41.3	38.358	5.71	1	3		5	6	11	9	6	1.3769e-57	0.79827	1.0017	14.779	0.0024505			0.980959		0.895487	1.28362	1.28362	0.360218	0.0658336	1	PXY	0
Q8C079;Q8C079-3;Q8C079-4;Q8C9H6;Q8C9H6-3;F6RUA3;E9QN41;Q8C9H6-4;Q8C079-2	Q8C079;Q8C079-3;Q8C079-4	3;3;3;1;1;1;1;1;1	3;3;3;1;1;1;1;1;1	3;3;3;1;1;1;1;1;1	Protein FAM40A	Fam40a	>sp|Q8C079|STRP1_MOUSE Striatin-interacting protein 1 OS=Mus musculus GN=Strip1 PE=1 SV=2;>sp|Q8C079-3|STRP1_MOUSE Isoform 3 of Striatin-interacting protein 1 OS=Mus musculus GN=Strip1;>sp|Q8C079-4|STRP1_MOUSE Isoform 4 of Striatin-interacting protein 1 OS	9	3	3	3	4.9	95.584	4.67	1	1				3	1		4.8804e-22	0.54183	1.21	25.798	0.275007			0.338636		0.238931	1.37865	1.37865	0.463256	0.0658472	1	PXY	0
Q923F1;Q61189	Q923F1;Q61189	7;6	7;6	7;6	Methylosome subunit pICln	Clns1a	>tr|Q923F1|Q923F1_MOUSE Chloride channel, nucleotide-sensitive, 1A OS=Mus musculus GN=Clns1a PE=2 SV=1;>sp|Q61189|ICLN_MOUSE Methylosome subunit pICln OS=Mus musculus GN=Clns1a PE=2 SV=1	2	7	7	7	45.2	26.522	4.18	4	3	3	3	2	1	3	3	1.2126e-158	0.74583	1.3706	43.587	0.454808			0.0178081		0.0617775	1.46056	1.46056	0.546522	0.0658472	0		0
Q8BLN5	Q8BLN5	12	12	12	Lanosterol synthase	Lss	>sp|Q8BLN5|ERG7_MOUSE Lanosterol synthase OS=Mus musculus GN=Lss PE=2 SV=2	1	12	12	12	24.7	83.14	4.25	2		5	5	3	3	1	1	3.3674e-55	0.31346	0.81301	82.845	-0.298655			0.408933		0.411118	-1.46839	0.681018	-0.554235	0.0658817	0		1	PXF
Q8CCK0	Q8CCK0	5	3	3	Core histone macro-H2A.2	H2afy2	>sp|Q8CCK0|H2AW_MOUSE Core histone macro-H2A.2 OS=Mus musculus GN=H2afy2 PE=1 SV=3	1	5	3	3	21.8	40.092	4	1	1		2	1			1	5.4689e-18	0.34232	1.1557	59.475	0.208767			0.367249		0.35581	-1.21895	0.820378	-0.285639	0.0660138	0		0
Q3URQ4	Q3URQ4	1	1	1		C78339	>tr|Q3URQ4|Q3URQ4_MOUSE Protein C78339 OS=Mus musculus GN=C78339 PE=2 SV=1	1	1	1	1	5	42.295	1	1								2.05e-05	NaN	NaN	NaN	#VALUE!			1		1	-1.01526	0.984969	-0.0218492	0.0660138	1	PXY	0
O55101;B0QZP8;H3BIZ8;H3BKF4;H3BJ78;H3BJY1	O55101;B0QZP8;H3BIZ8;H3BKF4;H3BJ78;H3BJY1	1;1;1;1;1;1	1;1;1;1;1;1	1;1;1;1;1;1	Synaptogyrin-2	Syngr2	>sp|O55101|SNG2_MOUSE Synaptogyrin-2 OS=Mus musculus GN=Syngr2 PE=2 SV=1;>tr|B0QZP8|B0QZP8_MOUSE Synaptogyrin 2, isoform CRA_c OS=Mus musculus GN=Syngr2 PE=4 SV=1;>tr|H3BIZ8|H3BIZ8_MOUSE Synaptogyrin 2, isoform CRA_b OS=Mus musculus GN=Syngr2 PE=4 SV=1;>tr	6	1	1	1	4.5	24.778	2		2							1.6315e-12	0.28119	0.99805	28.89	-0.002816			0.906982		0.9115	1.31812	1.31812	0.398482	0.0660138	1	PXY	0
J3QNG0;P16460	J3QNG0;P16460	4;4	4;4	4;4	Argininosuccinate synthase	Ass1	>tr|J3QNG0|J3QNG0_MOUSE MCG15755 OS=Mus musculus GN=Gm5424 PE=3 SV=1;>sp|P16460|ASSY_MOUSE Argininosuccinate synthase OS=Mus musculus GN=Ass1 PE=1 SV=1	2	4	4	4	10.2	46.584	5		1			2			1	1.475e-09	0.39153	0.47694	77.061	-1.06812			0.00246291	+	0.00141463	1.49199	1.49199	0.577238	0.0660138	0		0
G5E8A0;Q8CI95;S4R1M9;S4R296;Q8R2T7	G5E8A0;Q8CI95	5;4;1;1;1	5;4;1;1;1	5;4;1;1;1	Oxysterol-binding protein;Oxysterol-binding protein-related protein 11	Osbpl11	>tr|G5E8A0|G5E8A0_MOUSE Oxysterol-binding protein OS=Mus musculus GN=Osbpl11 PE=3 SV=1;>sp|Q8CI95|OSB11_MOUSE Oxysterol-binding protein-related protein 11 OS=Mus musculus GN=Osbpl11 PE=1 SV=2	5	5	5	5	12.9	84.332	6	1					1	1	2	1.3887e-35	0.40268	1.0516	21.536	0.072586			0.738977		0.688713	1.51875	1.51875	0.602884	0.0662408	0		0
P70245;A2AC29	P70245;A2AC29	1;1	1;1	1;1	3-beta-hydroxysteroid-Delta(8),Delta(7)-isomerase	Ebp	>sp|P70245|EBP_MOUSE 3-beta-hydroxysteroid-Delta(8),Delta(7)-isomerase OS=Mus musculus GN=Ebp PE=1 SV=3;>tr|A2AC29|A2AC29_MOUSE 3-beta-hydroxysteroid-Delta(8),Delta(7)-isomerase (Fragment) OS=Mus musculus GN=Ebp PE=4 SV=1	2	1	1	1	5.7	26.215	6				1			2		3.4488e-07	0.28944	0.98659	23.022	-0.0194774			0.98039		0.962365	1.43681	1.43681	0.522869	0.066318	0		0
Q8VCB1;J3QPB5	Q8VCB1;J3QPB5	6;5	6;5	6;5	Nucleoporin NDC1	Tmem48	>sp|Q8VCB1|NDC1_MOUSE Nucleoporin NDC1 OS=Mus musculus GN=Ndc1 PE=2 SV=1;>tr|J3QPB5|J3QPB5_MOUSE Nucleoporin NDC1 OS=Mus musculus GN=Ndc1 PE=4 SV=1	2	6	6	6	17.8	75.409	4.22	1	2	2		1		2	1	1.4255e-73	0.36021	0.99312	37.2	-0.00996004			0.864037		0.933278	1.35429	1.35429	0.437537	0.0663508	0		0
Q9EP69	Q9EP69	14	14	14	Phosphatidylinositide phosphatase SAC1	Sacm1l	>sp|Q9EP69|SAC1_MOUSE Phosphatidylinositide phosphatase SAC1 OS=Mus musculus GN=Sacm1l PE=2 SV=1	1	14	14	14	31.5	66.943	4.62	3	4	7	2	2	5	4	5	4.6417e-61	0.55868	1.0834	38.028	0.115566			0.446999		0.571669	1.35653	1.35653	0.439921	0.0663769	0		1	PXF
P57722;P57722-2;E9Q7D8;G3UYM5	P57722;P57722-2;E9Q7D8	6;6;6;1	2;2;2;0	2;2;2;0	Poly(rC)-binding protein 3	Pcbp3	>sp|P57722|PCBP3_MOUSE Poly(rC)-binding protein 3 OS=Mus musculus GN=Pcbp3 PE=2 SV=3;>sp|P57722-2|PCBP3_MOUSE Isoform 2 of Poly(rC)-binding protein 3 OS=Mus musculus GN=Pcbp3;>tr|E9Q7D8|E9Q7D8_MOUSE Poly(rC)-binding protein 3 OS=Mus musculus GN=Pcbp3 PE=4	4	6	2	2	23.2	39.294	3.25		2	1			1			4.3035e-143	0.72476	0.95274	15.246	-0.0698455			0.975995		0.906651	-1.28341	0.779174	-0.359982	0.0664711	0		0
Q80U78;Q80U78-3;Q80U78-2;Q3TTW5;E9Q6M7;Q80U78-4;A8WHM8	Q80U78;Q80U78-3;Q80U78-2;Q3TTW5;E9Q6M7	8;8;8;6;6;3;2	7;7;7;5;5;3;2	7;7;7;5;5;3;2	Pumilio homolog 1	Pum1	>sp|Q80U78|PUM1_MOUSE Pumilio homolog 1 OS=Mus musculus GN=Pum1 PE=1 SV=2;>sp|Q80U78-3|PUM1_MOUSE Isoform 3 of Pumilio homolog 1 OS=Mus musculus GN=Pum1;>sp|Q80U78-2|PUM1_MOUSE Isoform 2 of Pumilio homolog 1 OS=Mus musculus GN=Pum1;>tr|Q3TTW5|Q3TTW5_MOUSE	7	8	7	7	10.2	126.62	4.2	1	1	2	1	1	4			1.5524e-55	0.2747	0.96373	25.669	-0.0532991			0.898702		0.947134	1.12782	1.12782	0.173537	0.0669015	0		0
O08582	O08582	11	11	11	GTP-binding protein 1	Gtpbp1	>sp|O08582|GTPB1_MOUSE GTP-binding protein 1 OS=Mus musculus GN=Gtpbp1 PE=1 SV=2	1	11	11	11	26	72.3	5.2	2	3	5	1	2	5	7	5	1.9848e-93	0.5189	0.76248	12.394	-0.391229			0.261343		0.268282	-1.38185	0.723668	-0.466601	0.0670085	0		1	PXF
Q8BGT8;Q8BGT8-2;F6U6Z2;F7D3N3;E0CXW9;Q8K0S0;E0CXJ1	Q8BGT8;Q8BGT8-2;F6U6Z2;F7D3N3	7;7;6;5;2;1;1	7;7;6;5;2;1;1	7;7;6;5;2;1;1	Phytanoyl-CoA hydroxylase-interacting protein-like	Phyhipl	>sp|Q8BGT8|PHIPL_MOUSE Phytanoyl-CoA hydroxylase-interacting protein-like OS=Mus musculus GN=Phyhipl PE=2 SV=1;>sp|Q8BGT8-2|PHIPL_MOUSE Isoform 2 of Phytanoyl-CoA hydroxylase-interacting protein-like OS=Mus musculus GN=Phyhipl;>tr|F6U6Z2|F6U6Z2_MOUSE Phyta	7	7	7	7	21.9	42.34	4.56	1		3	1	1		2	1	4.3704e-17	0.81803	1.0239	18.423	0.0340748			0.852303		0.80045	-1.33939	0.746609	-0.421576	0.0672601	0		0
E9Q0N0;Q9Z0R4;E9Q3I5;Q9Z0R4-2;E9Q3I4;E9Q3I9;E9Q3I8;CON__ENSEMBL:ENSBTAP00000001528;Q6NZJ5;F6ZLP6;D3Z6P4;Q6J1S9	E9Q0N0;Q9Z0R4;E9Q3I5;Q9Z0R4-2;E9Q3I4;E9Q3I9;E9Q3I8	8;8;7;7;7;6;6;2;2;2;1;1	8;8;7;7;7;6;6;2;2;2;1;1	8;8;7;7;7;6;6;2;2;2;1;1	Intersectin-1	Itsn1	>tr|E9Q0N0|E9Q0N0_MOUSE Intersectin-1 OS=Mus musculus GN=Itsn1 PE=4 SV=1;>sp|Q9Z0R4|ITSN1_MOUSE Intersectin-1 OS=Mus musculus GN=Itsn1 PE=1 SV=2;>tr|E9Q3I5|E9Q3I5_MOUSE Intersectin-1 OS=Mus musculus GN=Itsn1 PE=4 SV=1;>sp|Q9Z0R4-2|ITSN1_MOUSE Isoform 2 of	12	8	8	8	6.9	194.89	5.27		2			3	3	3		4.4584e-34	0.87811	1.2142	70.096	0.280006			0.232712		0.231363	1.3828	1.3828	0.467593	0.0675186	1	PXY	0
Q9ESP1	Q9ESP1	5	5	5	Stromal cell-derived factor 2-like protein 1	Sdf2l1	>sp|Q9ESP1|SDF2L_MOUSE Stromal cell-derived factor 2-like protein 1 OS=Mus musculus GN=Sdf2l1 PE=2 SV=2	1	5	5	5	43.9	23.648	4.25		4	1	2		4		1	2.7378e-67	0.46838	0.82531	41.885	-0.276992			0.449549		0.450122	-1.76914	0.565246	-0.823048	0.0675405	0		0
F6ZHD8;Q9D6Y9;G3UW30	F6ZHD8;Q9D6Y9;G3UW30	3;2;2	3;2;2	3;2;2	1,4-alpha-glucan-branching enzyme	Gbe1	>tr|F6ZHD8|F6ZHD8_MOUSE 1,4-alpha-glucan-branching enzyme OS=Mus musculus GN=Gbe1 PE=4 SV=2;>sp|Q9D6Y9|GLGB_MOUSE 1,4-alpha-glucan-branching enzyme OS=Mus musculus GN=Gbe1 PE=2 SV=1;>tr|G3UW30|G3UW30_MOUSE 1,4-alpha-glucan-branching enzyme OS=Mus musculus	3	3	3	3	4.8	80.336	7.33							2	1	2.9617e-07	0.5657	1.1605	3.2667	0.214747			0.584665		0.343978	-1.32208	0.756384	-0.402809	0.0675405	0		0
Q8BVA2	Q8BVA2	1	1	1	Transmembrane protein 222	Tmem222	>sp|Q8BVA2|TM222_MOUSE Transmembrane protein 222 OS=Mus musculus GN=Tmem222 PE=2 SV=1	1	1	1	1	9.6	23.18	1	1								4.9419e-05	NaN	NaN	NaN	#VALUE!			1		1	-1.10049	0.908686	-0.138146	0.0676901	0		0
P51163;Q3TPL3	P51163	4;1	4;1	4;1	Uroporphyrinogen-III synthase	Uros	>sp|P51163|HEM4_MOUSE Uroporphyrinogen-III synthase OS=Mus musculus GN=Uros PE=2 SV=1	2	4	4	4	26.4	28.504	4		1	1	1	1	1			1.0827e-10	0.3519	1.2245	41.494	0.292193			0.44371		0.213633	1.31374	1.31374	0.39368	0.0677079	0		0
O35379;E9Q1I5	O35379	11;2	11;2	11;2	Multidrug resistance-associated protein 1	Abcc1	>sp|O35379|MRP1_MOUSE Multidrug resistance-associated protein 1 OS=Mus musculus GN=Abcc1 PE=1 SV=1	2	11	11	11	11.1	171.18	5.07	1	2	1	1	2	3	1	3	2.0956e-61	0.29326	0.98774	51.548	-0.0177968			0.890424		0.957224	1.42759	1.42759	0.513582	0.0677079	0		2	PXF
P61982	P61982	10	7	7	14-3-3 protein gamma;14-3-3 protein gamma, N-terminally processed	Ywhag	>sp|P61982|1433G_MOUSE 14-3-3 protein gamma OS=Mus musculus GN=Ywhag PE=1 SV=2	1	10	7	7	48.2	28.302	4.49	7	1	5	3	7	4	2	6	0	0.46305	1.0716	18.269	0.0997665			0.453323		0.613598	1.31021	1.31021	0.389798	0.0677153	0		0
Q9CXE2;Q9CXE2-2;Q921K9;D3YYL1;Q921K9-2	Q9CXE2;Q9CXE2-2;Q921K9;D3YYL1;Q921K9-2	2;2;1;1;1	2;2;1;1;1	1;1;0;0;0	B-cell CLL/lymphoma 7 protein family member A;B-cell CLL/lymphoma 7 protein family member B	Bcl7a;Bcl7b	>sp|Q9CXE2|BCL7A_MOUSE B-cell CLL/lymphoma 7 protein family member A OS=Mus musculus GN=Bcl7a PE=2 SV=1;>sp|Q9CXE2-2|BCL7A_MOUSE Isoform 2 of B-cell CLL/lymphoma 7 protein family member A OS=Mus musculus GN=Bcl7a;>sp|Q921K9|BCL7B_MOUSE B-cell CLL/lymphoma	5	2	2	1	8.6	22.781	4.2	1			3				1	2.042e-07	0.35846	0.81696	42.158	-0.291663			0.394634		0.423483	-1.2403	0.806257	-0.310689	0.0679593	0		0
Q3UKC1	Q3UKC1	3	3	3	Tax1-binding protein 1 homolog	Tax1bp1	>sp|Q3UKC1|TAXB1_MOUSE Tax1-binding protein 1 homolog OS=Mus musculus GN=Tax1bp1 PE=1 SV=2	1	3	3	3	4.8	93.629	4.25		1	1	1				1	1.7278e-06	1.1507	1.8252	27.034	0.868055			0.0420533	+	0.000551771	1.68654	1.68654	0.754067	0.068081	2	PXY	0
Q6ZPF4;D3Z7A7;Q6ZPF4-2;A2APV2-3;A2APV2;F8VPR2;E9PXE6;A2APV2-2;F6XR20;A2AQW2	Q6ZPF4;D3Z7A7;Q6ZPF4-2	7;7;7;2;2;2;2;2;2;2	7;7;7;2;2;2;2;2;2;2	7;7;7;2;2;2;2;2;2;2	Formin-like protein 3	Fmnl3	>sp|Q6ZPF4|FMNL3_MOUSE Formin-like protein 3 OS=Mus musculus GN=Fmnl3 PE=1 SV=2;>tr|D3Z7A7|D3Z7A7_MOUSE Formin-like protein 3 OS=Mus musculus GN=Fmnl3 PE=4 SV=1;>sp|Q6ZPF4-2|FMNL3_MOUSE Isoform 2 of Formin-like protein 3 OS=Mus musculus GN=Fmnl3	10	7	7	7	8.8	117.17	5		1	2			5	1		4.5164e-26	1.0655	1.379	91.365	0.463622			0.124053		0.0572068	1.75187	1.75187	0.808896	0.068081	0		0
Q9D2N4;Q9D2N4-2;Q8CFR5;G3UYM7;O70585-2;G3UZ87;G3UY34;Q9D2N4-3;Q9D2N4-4;G3UXK0;Q9D2N4-7	Q9D2N4;Q9D2N4-2;Q8CFR5;G3UYM7;O70585-2;G3UZ87;G3UY34;Q9D2N4-3;Q9D2N4-4;G3UXK0;Q9D2N4-7	2;2;2;1;1;1;1;1;1;1;1	2;2;2;1;1;1;1;1;1;1;1	1;1;1;0;0;0;0;0;0;0;0	Dystrobrevin alpha	Dtna;Dtnb	>sp|Q9D2N4|DTNA_MOUSE Dystrobrevin alpha OS=Mus musculus GN=Dtna PE=1 SV=2;>sp|Q9D2N4-2|DTNA_MOUSE Isoform 2 of Dystrobrevin alpha OS=Mus musculus GN=Dtna;>tr|Q8CFR5|Q8CFR5_MOUSE Dystrobrevin OS=Mus musculus GN=Dtna PE=2 SV=1;>tr|G3UYM7|G3UYM7_MOUSE Dystro	11	2	2	1	2.8	84.066	3.5	1					1			9.9373e-07	0.40635	0.80333	17.444	-0.315935			0.674189		0.381494	-1.19469	0.837037	-0.256636	0.0682712	0		0
Q6P1H6;Q6P1H6-2;Q6P1H6-3;Q6P1H6-4	Q6P1H6;Q6P1H6-2;Q6P1H6-3	7;7;6;3	7;7;6;3	7;7;6;3	Ankyrin repeat and LEM domain-containing protein 2	Ankle2	>sp|Q6P1H6|ANKL2_MOUSE Ankyrin repeat and LEM domain-containing protein 2 OS=Mus musculus GN=Ankle2 PE=2 SV=2;>sp|Q6P1H6-2|ANKL2_MOUSE Isoform 2 of Ankyrin repeat and LEM domain-containing protein 2 OS=Mus musculus GN=Ankle2;>sp|Q6P1H6-3|ANKL2_MOUSE Isofor	4	7	7	7	11.4	106.2	3.89		1	2	3	3				2.498e-23	0.43776	1.0042	69.288	0.00604663			0.943088		0.884578	1.30744	1.30744	0.386745	0.0682956	0		0
[truncated: 3,984 more rows]
