# Supplementary material for: Global ubiquitinome profiling identifies NEDD4 as a regulator of Profilin 1 and actin remodelling in neural crest cells
Source: Nat Commun. 2022 Apr 19;13:2018. doi: 10.1038/s41467-022-29660-3 (PMC9018756; doi:10.1038/s41467-022-29660-3)
Supplement: Supplementary file 5 — Supplementary data 2 [file 41467_2022_29660_MOESM5_ESM.xlsx]

## Sheet: Sheet1
Gene Symbol	RefSeq	Raw P-val	stepup p-val	Ratio	Fold-Change	Fold-Change (Description)	T	log2 ratio
Nefl	NM_010910	5.93488e-09	0.000211021	0.438546	-2.28026	nedd4 down vs con	-178.304	-1.1892
5031410I06Rik	NM_207657	1.49123e-08	0.00026511	0.41528	-2.40801	nedd4 down vs con	-141.617	-1.26784
Ube2r2	NM_026275	7.48309e-08	0.000886896	0.638015	-1.56736	nedd4 down vs con	-94.6099	-0.648338
Nxt2	NM_172782	1.80146e-07	0.00128105	2.32783	2.32783	nedd4 up vs con	75.9463	1.21899
Nckap5l	NM_001001884	1.608e-07	0.00128105	0.637868	-1.56772	nedd4 down vs con	-78.1354	-0.64867
Rasl11a	NM_026864	5.2799e-07	0.00312887	2.26097	2.26097	nedd4 up vs con	58.0319	1.17694
5031410I06Rik	NM_207657	6.37113e-07	0.00322916	0.409024	-2.44485	nedd4 down vs con	-55.3666	-1.28974
Pmp2	NM_001030305	7.26553e-07	0.00322916	0.105989	-9.43491	nedd4 down vs con	-53.5758	-3.23801
Adam8	NM_007403	2.37723e-06	0.00447804	4.41754	4.41754	nedd4 up vs con	39.8166	2.14324
Reep3	NM_178606	1.77576e-06	0.00447804	1.88981	1.88981	nedd4 up vs con	42.8349	0.918241
Cnot6l	NM_178854	1.77726e-06	0.00447804	1.68847	1.68847	nedd4 up vs con	42.8258	0.755717
Cnbp	NM_013493	2.00502e-06	0.00447804	1.31914	1.31914	nedd4 up vs con	41.5517	0.399598
Srek1ip1	NM_026075	1.19907e-06	0.00447804	0.718852	-1.39111	nedd4 down vs con	-47.261	-0.476233
Mpdu1	NM_011900	1.39719e-06	0.00447804	0.644231	-1.55224	nedd4 down vs con	-45.4856	-0.63435
Gbx2	NM_010262	1.8874e-06	0.00447804	0.575879	-1.73647	nedd4 down vs con	-42.1857	-0.796162
Nek9	NM_145138	2.16474e-06	0.00447804	0.496097	-2.01573	nedd4 down vs con	-40.7616	-1.01131
Ccl7	NM_013654	1.94177e-06	0.00447804	0.4197	-2.38265	nedd4 down vs con	-41.8867	-1.25257
Tbc1d2b	NM_194334	2.44422e-06	0.00447804	0.409079	-2.44451	nedd4 down vs con	-39.5403	-1.28955
Eps8l3	NM_133867	2.51886e-06	0.00447804	0.404733	-2.47076	nedd4 down vs con	-39.2435	-1.30496
Tmem229b	NM_178745	2.41116e-06	0.00447804	0.235165	-4.25233	nedd4 down vs con	-39.6755	-2.08825
Hint3	NM_025798	2.7848e-06	0.00471507	0.642994	-1.55522	nedd4 down vs con	-38.2689	-0.637123
B630019K06Rik	NM_175327	3.34943e-06	0.00517793	1.95321	1.95321	nedd4 up vs con	36.5387	0.965847
Atf6	NM_001081304	3.20413e-06	0.00517793	1.53425	1.53425	nedd4 up vs con	36.9471	0.617534
Rod1	NM_144904	3.92782e-06	0.00581907	0.505178	-1.9795	nedd4 down vs con	-35.1086	-0.985136
Smurf2	NM_025481	4.39422e-06	0.00624964	1.6162	1.6162	nedd4 up vs con	34.1348	0.692606
Cacna2d1	NM_001110843	6.02989e-06	0.0076248	3.17412	3.17412	nedd4 up vs con	31.5307	1.66636
Fbxw7	NM_001177773	5.5906e-06	0.0076248	1.76602	1.76602	nedd4 up vs con	32.1346	0.820502
Hirip3	NM_172746	5.85114e-06	0.0076248	0.689046	-1.45128	nedd4 down vs con	-31.7696	-0.537328
Rbpms	NM_019733	6.2189e-06	0.0076248	0.609036	-1.64194	nedd4 down vs con	-31.2875	-0.715401
Hectd1	NM_144788	7.10994e-06	0.0084267	1.42247	1.42247	nedd4 up vs con	30.254	0.508398
Samd4b	NM_175021	7.87712e-06	0.00903481	0.400249	-2.49844	nedd4 down vs con	-29.486	-1.32103
Usp32	NM_001029934	1.03989e-05	0.00999306	1.81837	1.81837	nedd4 up vs con	27.5002	0.862646
Ablim1	NM_178688	9.74678e-06	0.00999306	1.66367	1.66367	nedd4 up vs con	27.9511	0.734369
Hydin	NM_172916	9.94122e-06	0.00999306	1.47234	1.47234	nedd4 up vs con	27.8128	0.558111
Gla	NM_013463	1.03625e-05	0.00999306	1.31039	1.31039	nedd4 up vs con	27.5244	0.389996
Helb	NM_080446	9.54689e-06	0.00999306	0.643652	-1.55364	nedd4 down vs con	-28.0968	-0.635647
Plxna4	NM_175750	1.01801e-05	0.00999306	0.395173	-2.53054	nedd4 down vs con	-27.6475	-1.33944
Dlc1	NM_001194940	1.1911e-05	0.0105493	1.9478	1.9478	nedd4 up vs con	26.5784	0.961846
Ccng1	NM_009831	1.1937e-05	0.0105493	1.72213	1.72213	nedd4 up vs con	26.5638	0.784194
Tbk1	NM_019786	1.27579e-05	0.0105493	1.66006	1.66006	nedd4 up vs con	26.1237	0.731235
Megf9	NM_172694	1.257e-05	0.0105493	0.429902	-2.32611	nedd4 down vs con	-26.2213	-1.21792
Gm10220	NM_001134299	1.21826e-05	0.0105493	0.40092	-2.49427	nedd4 down vs con	-26.4283	-1.31861
Hsd11b1	NM_008288	1.22507e-05	0.0105493	0.236478	-4.22872	nedd4 down vs con	-26.3913	-2.08022
Trp53inp1	NM_021897	1.4637e-05	0.0110007	2.11332	2.11332	nedd4 up vs con	25.2373	1.07951
Pkp2	NM_026163	1.6851e-05	0.0110007	1.62247	1.62247	nedd4 up vs con	24.3593	0.698192
3830403N18Rik	NM_027510	1.72568e-05	0.0110007	1.55279	1.55279	nedd4 up vs con	24.2141	0.634863
Cast	NM_009817	1.39371e-05	0.0110007	1.54489	1.54489	nedd4 up vs con	25.5499	0.627504
Gsk3b	NM_019827	1.54218e-05	0.0110007	1.31001	1.31001	nedd4 up vs con	24.9081	0.389578
Jag1	NM_013822	1.57532e-05	0.0110007	0.724364	-1.38052	nedd4 down vs con	-24.7754	-0.465213
Myo9a	NM_173018	1.73178e-05	0.0110007	0.70247	-1.42355	nedd4 down vs con	-24.1926	-0.509491
Tgfb2	NM_009367	1.49614e-05	0.0110007	0.701234	-1.42606	nedd4 down vs con	-25.0986	-0.512032
LOC100043371	BC099486	1.49551e-05	0.0110007	0.664961	-1.50385	nedd4 down vs con	-25.1012	-0.588658
Btbd16	NM_001081038	1.53318e-05	0.0110007	0.596932	-1.67523	nedd4 down vs con	-24.9448	-0.744361
Chpt1	NM_144807	1.67513e-05	0.0110007	0.558016	-1.79206	nedd4 down vs con	-24.3957	-0.841622
Fst	NM_008046	1.69403e-05	0.0110007	0.366751	-2.72665	nedd4 down vs con	-24.327	-1.44713
2310030G06Rik	BC027409	1.78746e-05	0.01115	1.72476	1.72476	nedd4 up vs con	24.0008	0.786396
Atxn3	NM_029705	1.84433e-05	0.0113064	1.52579	1.52579	nedd4 up vs con	23.8125	0.609556
Cpeb3	NM_198300	2.04409e-05	0.0113562	1.90377	1.90377	nedd4 up vs con	23.2045	0.928859
Casq1	NM_009813	1.99165e-05	0.0113562	1.80806	1.80806	nedd4 up vs con	23.3567	0.854443
Gpx8	NM_027127	2.00881e-05	0.0113562	1.45389	1.45389	nedd4 up vs con	23.3064	0.539918
Map3k8	NM_007746	1.91178e-05	0.0113562	1.37935	1.37935	nedd4 up vs con	23.5984	0.463989
Nras	NM_010937	2.03992e-05	0.0113562	0.730869	-1.36823	nedd4 down vs con	-23.2165	-0.452315
Dock11	NM_001009947	2.03552e-05	0.0113562	0.551178	-1.8143	nedd4 down vs con	-23.2291	-0.85941
Atp6v0a1	NM_016920	2.10811e-05	0.011465	0.718393	-1.392	nedd4 down vs con	-23.0252	-0.477155
Mmgt1	NM_146234	2.12816e-05	0.011465	0.701015	-1.4265	nedd4 down vs con	-22.9705	-0.512483
Serinc1	NM_019760	2.2165e-05	0.0116371	1.66371	1.66371	nedd4 up vs con	22.7366	0.734404
Epb4.1l2	NM_013511	2.22556e-05	0.0116371	1.50546	1.50546	nedd4 up vs con	22.7133	0.590204
Klhl30	NM_027551	2.45662e-05	0.012461	2.84238	2.84238	nedd4 up vs con	22.1557	1.5071
Cyb5r4	NM_024195	2.45639e-05	0.012461	2.19898	2.19898	nedd4 up vs con	22.1562	1.13683
Oc90	NM_010953	2.48828e-05	0.012461	0.344777	-2.90043	nedd4 down vs con	-22.0843	-1.53626
Csnk1a1	NM_146087	2.58238e-05	0.0125034	2.06794	2.06794	nedd4 up vs con	21.879	1.04819
Fam178b	NM_201365	2.63741e-05	0.0125034	0.735609	-1.35942	nedd4 down vs con	-21.7631	-0.442989
	---	2.6059e-05	0.0125034	0.669364	-1.49396	nedd4 down vs con	-21.8291	-0.579137
Fndc1	NM_001081416	2.63033e-05	0.0125034	0.432393	-2.31271	nedd4 down vs con	-21.7779	-1.20958
Hdac1	NM_008228	2.7706e-05	0.012962	2.07167	2.07167	nedd4 up vs con	21.4948	1.05079
Enpp3	NM_134005	2.96775e-05	0.0130807	3.98996	3.98996	nedd4 up vs con	21.1259	1.99637
Lrrc58	NM_177093	2.97991e-05	0.0130807	1.57663	1.57663	nedd4 up vs con	21.1042	0.656844
Rnf146	NM_001110197	2.94913e-05	0.0130807	0.745875	-1.34071	nedd4 down vs con	-21.1595	-0.422994
Slc30a9	NM_178651	2.8512e-05	0.0130807	0.741549	-1.34853	nedd4 down vs con	-21.3402	-0.431386
Lpgat1	NM_001134829	2.88455e-05	0.0130807	0.447558	-2.23435	nedd4 down vs con	-21.2778	-1.15985
Fam46a	NM_001160378	3.20879e-05	0.0132851	3.55958	3.55958	nedd4 up vs con	20.7144	1.83171
Adam9	NM_007404	3.48396e-05	0.0132851	3.49532	3.49532	nedd4 up vs con	20.2894	1.80542
Dynlt3	NM_025975	3.52762e-05	0.0132851	2.79628	2.79628	nedd4 up vs con	20.2258	1.48351
Themis	NM_178666	3.44648e-05	0.0132851	2.79425	2.79425	nedd4 up vs con	20.3448	1.48246
Akap8l	NM_017476	3.61763e-05	0.0132851	1.50864	1.50864	nedd4 up vs con	20.0978	0.593249
9530068E07Rik	NM_153117	3.36113e-05	0.0132851	1.49755	1.49755	nedd4 up vs con	20.4738	0.582604
Rbms1	NM_001141932	3.23176e-05	0.0132851	1.47067	1.47067	nedd4 up vs con	20.6772	0.556474
Col4a5	NM_001163155	3.19555e-05	0.0132851	1.43332	1.43332	nedd4 up vs con	20.736	0.519361
Ptplad2	NM_025760	3.21675e-05	0.0132851	1.2428	1.2428	nedd4 up vs con	20.7015	0.313594
Dusp7	NM_153459	3.60976e-05	0.0132851	0.699015	-1.43058	nedd4 down vs con	-20.1088	-0.516605
Stx17	NM_026343	3.60256e-05	0.0132851	0.642599	-1.55618	nedd4 down vs con	-20.1189	-0.638009
Map2k4	NM_009157	3.30681e-05	0.0132851	0.614003	-1.62866	nedd4 down vs con	-20.558	-0.703682
Abat	NM_172961	3.06684e-05	0.0132851	0.602051	-1.66099	nedd4 down vs con	-20.9519	-0.732042
4932411E22Rik	BC140961	3.6342e-05	0.0132851	0.506561	-1.9741	nedd4 down vs con	-20.0746	-0.981192
Mfap3	NM_145426	3.33646e-05	0.0132851	0.484682	-2.06321	nedd4 down vs con	-20.5118	-1.04489
Atp10b	NM_176999	3.66167e-05	0.0132851	0.231272	-4.3239	nedd4 down vs con	-20.0366	-2.11234
Hhla1	NM_001145096	3.4049e-05	0.0132851	0.225724	-4.43018	nedd4 down vs con	-20.4071	-2.14737
Tns1	NM_027884	4.03878e-05	0.0136088	3.85888	3.85888	nedd4 up vs con	19.5475	1.94818
Npepl1	NM_213733	4.03623e-05	0.0136088	2.83874	2.83874	nedd4 up vs con	19.5506	1.50525
Mybl1	NM_008651	4.02848e-05	0.0136088	2.51687	2.51687	nedd4 up vs con	19.5601	1.33163
Serpinb8	NM_011459	3.7986e-05	0.0136088	2.42189	2.42189	nedd4 up vs con	19.852	1.27613
Rb1	NM_009029	4.0035e-05	0.0136088	2.0773	2.0773	nedd4 up vs con	19.5908	1.05471
LOC100043371	ENSMUST00000101568	3.91526e-05	0.0136088	0.637139	-1.56952	nedd4 down vs con	-19.7012	-0.65032
	---	3.92133e-05	0.0136088	0.589824	-1.69542	nedd4 down vs con	-19.6935	-0.761644
Med25	NM_029365	4.05706e-05	0.0136088	0.5268	-1.89825	nedd4 down vs con	-19.5252	-0.924673
LOC641050	M11024	4.27926e-05	0.0136384	0.896204	-1.11582	nedd4 down vs con	-19.2644	-0.158101
R3hdm2	NM_001168292	4.19403e-05	0.0136384	0.808871	-1.23629	nedd4 down vs con	-19.3624	-0.306018
Olfr161	ENSMUST00000061541	4.10708e-05	0.0136384	0.7824	-1.27812	nedd4 down vs con	-19.465	-0.354022
Ptprj	NM_008982	4.248e-05	0.0136384	0.623228	-1.60455	nedd4 down vs con	-19.3001	-0.682168
Cox15	NM_144874	4.29604e-05	0.0136384	0.556044	-1.79842	nedd4 down vs con	-19.2454	-0.846729
Kcnma1	NM_010610	4.37851e-05	0.0137772	0.639955	-1.56261	nedd4 down vs con	-19.1533	-0.643958
Fgd3	NM_015759	4.42551e-05	0.0138029	3.31379	3.31379	nedd4 up vs con	19.1018	1.72848
Adh7	NM_009626	4.56614e-05	0.0141177	2.00107	2.00107	nedd4 up vs con	18.9516	1.00077
Cp	NM_001042611	4.64592e-05	0.0142405	5.34978	5.34978	nedd4 up vs con	18.869	2.41948
Sema3c	NM_013657	5.32654e-05	0.0143014	4.06936	4.06936	nedd4 up vs con	18.2289	2.0248
Tns1	NM_027884	5.35859e-05	0.0143014	3.29105	3.29105	nedd4 up vs con	18.2013	1.71855
Fam46a	NM_001160378	5.29075e-05	0.0143014	2.1431	2.1431	nedd4 up vs con	18.26	1.0997
Ephb6	NM_001146351	5.15049e-05	0.0143014	1.95935	1.95935	nedd4 up vs con	18.3843	0.970375
Fubp3	NM_001033389	5.02752e-05	0.0143014	1.9232	1.9232	nedd4 up vs con	18.4968	0.943509
Mgll	NM_001166251	4.91473e-05	0.0143014	1.56789	1.56789	nedd4 up vs con	18.603	0.648824
Usp16	NM_024258	5.38852e-05	0.0143014	1.55676	1.55676	nedd4 up vs con	18.1757	0.638547
Palld	NM_001081390	5.22969e-05	0.0143014	1.3731	1.3731	nedd4 up vs con	18.3136	0.457437
Anln	NM_028390	4.9308e-05	0.0143014	1.36341	1.36341	nedd4 up vs con	18.5877	0.447219
Cpe	NM_013494	4.72794e-05	0.0143014	1.30711	1.30711	nedd4 up vs con	18.7858	0.386381
Ide	NM_031156	4.87633e-05	0.0143014	1.29741	1.29741	nedd4 up vs con	18.6399	0.375634
Sept3	NM_011889	5.38979e-05	0.0143014	0.659036	-1.51737	nedd4 down vs con	-18.1747	-0.601571
Gm1614	ENSMUST00000097619	4.7893e-05	0.0143014	0.646662	-1.5464	nedd4 down vs con	-18.7248	-0.628916
Fam149a	NM_153535	5.38057e-05	0.0143014	0.634649	-1.57568	nedd4 down vs con	-18.1825	-0.655969
Ubn1	NM_026666	5.32678e-05	0.0143014	0.584479	-1.71093	nedd4 down vs con	-18.2287	-0.774777
Med1	NM_013634	5.27974e-05	0.0143014	0.4922	-2.03169	nedd4 down vs con	-18.2696	-1.02268
Cmtm3	NM_024217	5.1289e-05	0.0143014	0.328445	-3.04465	nedd4 down vs con	-18.4038	-1.60628
Cfdp1	NM_011801	4.92155e-05	0.0143014	0.29063	-3.4408	nedd4 down vs con	-18.5965	-1.78274
Naalad2	NM_028279	5.66684e-05	0.0149252	0.755986	-1.32278	nedd4 down vs con	-17.946	-0.403569
Rc3h2	NM_001100591	5.82415e-05	0.0151156	2.0489	2.0489	nedd4 up vs con	17.8223	1.03485
Snx18	NM_130796	5.79532e-05	0.0151156	1.71376	1.71376	nedd4 up vs con	17.8447	0.777165
Syne2	NM_001005510	5.95671e-05	0.0153476	1.79586	1.79586	nedd4 up vs con	17.7213	0.844675
Aox1	NM_009676	6.48243e-05	0.0155242	2.77778	2.77778	nedd4 up vs con	17.3465	1.47393
Dppa2	NM_028615	6.49103e-05	0.0155242	2.36154	2.36154	nedd4 up vs con	17.3407	1.23973
Gng5	NM_010318	6.83533e-05	0.0155242	2.26336	2.26336	nedd4 up vs con	17.1156	1.17847
Hist1h2bg	NM_178196	6.81513e-05	0.0155242	2.20056	2.20056	nedd4 up vs con	17.1284	1.13787
Csf1	NM_007778	6.85755e-05	0.0155242	2.05445	2.05445	nedd4 up vs con	17.1016	1.03875
Hist1h1c	NM_015786	6.22444e-05	0.0155242	1.93472	1.93472	nedd4 up vs con	17.5255	0.952125
Ppp3ca	NM_008913	6.31609e-05	0.0155242	1.86693	1.86693	nedd4 up vs con	17.4609	0.900668
Epb4.1l5	NM_145506	6.96372e-05	0.0155242	1.83564	1.83564	nedd4 up vs con	17.0353	0.876283
Klhl9	NM_172871	7.12891e-05	0.0155242	1.69221	1.69221	nedd4 up vs con	16.9346	0.758909
Atp5f1	NM_009725	6.51661e-05	0.0155242	1.65279	1.65279	nedd4 up vs con	17.3235	0.724903
Myo1e	NM_181072	7.17931e-05	0.0155242	1.5814	1.5814	nedd4 up vs con	16.9045	0.661202
Rsbn1l	NM_001080977	6.48666e-05	0.0155242	1.5804	1.5804	nedd4 up vs con	17.3437	0.66029
Chuk	NM_007700	6.60438e-05	0.0155242	1.33884	1.33884	nedd4 up vs con	17.265	0.420984
Sept2	NM_001159719	6.95761e-05	0.0155242	1.30182	1.30182	nedd4 up vs con	17.0391	0.38053
Copa	NM_009938	7.07748e-05	0.0155242	1.26325	1.26325	nedd4 up vs con	16.9656	0.33714
9130011E15Rik	NM_198296	6.99453e-05	0.0155242	1.20666	1.20666	nedd4 up vs con	17.0163	0.271019
Fdx1l	NM_001039824	6.6399e-05	0.0155242	1.07336	1.07336	nedd4 up vs con	17.2416	0.102134
Svep1	NM_022814	7.09437e-05	0.0155242	0.688514	-1.4524	nedd4 down vs con	-16.9554	-0.538442
Adamdec1	NM_021475	6.35801e-05	0.0155242	0.661009	-1.51284	nedd4 down vs con	-17.4317	-0.597258
Reck	NM_016678	7.2041e-05	0.0155242	0.554026	-1.80497	nedd4 down vs con	-16.8897	-0.851974
Ttll4	NM_001014974	6.98788e-05	0.0155242	0.534024	-1.87257	nedd4 down vs con	-17.0204	-0.905024
Speer4d	NM_025759	7.00796e-05	0.0155242	0.492824	-2.02912	nedd4 down vs con	-17.008	-1.02086
Cpsf2	NM_016856	6.76382e-05	0.0155242	0.457574	-2.18544	nedd4 down vs con	-17.1612	-1.12792
Col14a1	NM_181277	6.91624e-05	0.0155242	0.417209	-2.39688	nedd4 down vs con	-17.0648	-1.26116
Tmem229b	NM_178745	7.09378e-05	0.0155242	0.403235	-2.47994	nedd4 down vs con	-16.9558	-1.31031
2610029I01Rik	NM_029840	6.61002e-05	0.0155242	0.335927	-2.97684	nedd4 down vs con	-17.2613	-1.57378
Cmtm5	NM_026066	6.20317e-05	0.0155242	0.248006	-4.03216	nedd4 down vs con	-17.5407	-2.01155
Tor3a	NM_023141	7.34579e-05	0.0155804	1.93967	1.93967	nedd4 up vs con	16.8067	0.955811
Mtch2	NM_019758	7.40545e-05	0.0155804	0.646747	-1.5462	nedd4 down vs con	-16.7724	-0.628727
Efna3	NM_010108	7.38749e-05	0.0155804	0.615938	-1.62354	nedd4 down vs con	-16.7827	-0.699143
Wdr45l	NM_025793	7.3228e-05	0.0155804	0.404298	-2.47343	nedd4 down vs con	-16.82	-1.30651
Nagpa	NM_013796	7.50165e-05	0.0156899	0.45961	-2.17576	nedd4 down vs con	-16.7177	-1.12152
Radil	NM_178702	7.6596e-05	0.0158905	1.58441	1.58441	nedd4 up vs con	16.6298	0.663946
Hpcal1	NM_016677	7.68695e-05	0.0158905	0.690894	-1.4474	nedd4 down vs con	-16.6148	-0.533464
Lrrk2	NM_025730	7.81028e-05	0.0159417	1.76557	1.76557	nedd4 up vs con	16.548	0.820134
Nacc1	NM_025788	7.8462e-05	0.0159417	1.66279	1.66279	nedd4 up vs con	16.5288	0.733606
Slc35b4	NM_021435	7.79364e-05	0.0159417	0.362726	-2.7569	nedd4 down vs con	-16.557	-1.46305
Agbl3	NM_178630	8.05152e-05	0.0162659	1.36772	1.36772	nedd4 up vs con	16.4211	0.451773
Cyb5r4	NM_024195	8.106e-05	0.0162834	2.28498	2.28498	nedd4 up vs con	16.3931	1.19218
Grb10	NM_010345	8.19089e-05	0.0163615	1.54741	1.54741	nedd4 up vs con	16.35	0.629856
Chic1	NM_009767	8.29294e-05	0.0163813	1.66404	1.66404	nedd4 up vs con	16.2988	0.73469
Ulk2	NM_013881	8.29157e-05	0.0163813	1.451	1.451	nedd4 up vs con	16.2995	0.537048
Abhd12	NM_024465	9.15577e-05	0.0166506	1.98582	1.98582	nedd4 up vs con	15.8954	0.989735
Gclc	NM_010295	8.92645e-05	0.0166506	1.8846	1.8846	nedd4 up vs con	15.9978	0.914258
Crybb1	NM_023695	9.05254e-05	0.0166506	1.86384	1.86384	nedd4 up vs con	15.9411	0.898278
Lnpep	NM_172827	8.61411e-05	0.0166506	1.82473	1.82473	nedd4 up vs con	16.1428	0.867683
Abca1	NM_013454	9.08561e-05	0.0166506	1.75036	1.75036	nedd4 up vs con	15.9264	0.807652
Olfml3	NM_133859	9.05558e-05	0.0166506	1.66628	1.66628	nedd4 up vs con	15.9397	0.736631
Bco2	NM_133217	8.89411e-05	0.0166506	1.60489	1.60489	nedd4 up vs con	16.0125	0.682474
Dixdc1	NM_178118	8.7896e-05	0.0166506	1.32302	1.32302	nedd4 up vs con	16.0605	0.403835
Mapk1	NM_011949	8.8162e-05	0.0166506	0.707074	-1.41428	nedd4 down vs con	-16.0482	-0.500067
Gm4983	XR_106691	8.84574e-05	0.0166506	0.677526	-1.47596	nedd4 down vs con	-16.0347	-0.561652
Cdkal1	NM_144536	8.58522e-05	0.0166506	0.583115	-1.71493	nedd4 down vs con	-16.1565	-0.778148
Pde9a	NM_008804	8.79314e-05	0.0166506	0.514627	-1.94316	nedd4 down vs con	-16.0589	-0.958401
Mtss1	NM_001146180	8.65683e-05	0.0166506	0.476948	-2.09666	nedd4 down vs con	-16.1226	-1.0681
Ppp2r5d	NM_009358	8.95536e-05	0.0166506	0.474864	-2.10586	nedd4 down vs con	-15.9847	-1.07441
Snap29	NM_023348	9.17851e-05	0.0166506	0.462629	-2.16156	nedd4 down vs con	-15.8854	-1.11207
Slc31a1	NM_175090	9.14227e-05	0.0166506	0.300921	-3.32314	nedd4 down vs con	-15.9013	-1.73254
Arih1	NM_019927	9.48021e-05	0.0169386	1.83875	1.83875	nedd4 up vs con	15.7558	0.878725
Prdm4	NM_181650	9.44107e-05	0.0169386	0.926352	-1.0795	nedd4 down vs con	-15.7723	-0.110368
Gpc6	NM_001079844	9.39588e-05	0.0169386	0.565525	-1.76827	nedd4 down vs con	-15.7915	-0.822337
Car5b	NM_181315	0.000101694	0.0173183	3.08398	3.08398	nedd4 up vs con	15.4781	1.62479
Pcmtd2	NM_153594	0.000103619	0.0173183	2.52612	2.52612	nedd4 up vs con	15.4047	1.33692
Ttyh2	NM_053273	0.000110693	0.0173183	2.43708	2.43708	nedd4 up vs con	15.1489	1.28515
Hspa4l	NM_011020	0.000102899	0.0173183	2.41282	2.41282	nedd4 up vs con	15.4319	1.27072
Eda2r	NM_001161432	0.000113589	0.0173183	2.33376	2.33376	nedd4 up vs con	15.0499	1.22266
Fndc3a	NM_207636	0.000109492	0.0173183	2.1603	2.1603	nedd4 up vs con	15.1908	1.11123
Hdac1	NM_008228	0.000107644	0.0173183	1.97939	1.97939	nedd4 up vs con	15.2566	0.985056
Smpdl3a	NM_020561	0.000104097	0.0173183	1.94312	1.94312	nedd4 up vs con	15.3867	0.958375
Hyls1	NM_029762	0.00010121	0.0173183	1.82814	1.82814	nedd4 up vs con	15.4968	0.870377
Pfkfb3	NM_001177753	0.000106619	0.0173183	1.80142	1.80142	nedd4 up vs con	15.2936	0.849135
Edem3	NM_001039644	0.000105749	0.0173183	1.75588	1.75588	nedd4 up vs con	15.3254	0.812194
Pdgfra	NM_011058	0.000107112	0.0173183	1.75581	1.75581	nedd4 up vs con	15.2757	0.812137
Col10a1	NM_009925	0.000113212	0.0173183	1.54686	1.54686	nedd4 up vs con	15.0626	0.629343
Dcn	NM_007833	0.000103508	0.0173183	1.49688	1.49688	nedd4 up vs con	15.4088	0.581959
Stat6	NM_009284	0.0001121	0.0173183	1.47406	1.47406	nedd4 up vs con	15.1004	0.559795
Plin2	NM_007408	0.000104166	0.0173183	1.46477	1.46477	nedd4 up vs con	15.3841	0.550674
	---	0.000112184	0.0173183	1.40011	1.40011	nedd4 up vs con	15.0975	0.48554
Usp4	NM_011678	0.000104592	0.0173183	1.27854	1.27854	nedd4 up vs con	15.3682	0.354497
Yy1	NM_009537	0.000111632	0.0173183	1.26537	1.26537	nedd4 up vs con	15.1164	0.339559
Insig2	NM_133748	0.000103355	0.0173183	1.22804	1.22804	nedd4 up vs con	15.4146	0.296358
Set	NM_023871	0.000107953	0.0173183	0.828744	-1.20665	nedd4 down vs con	-15.2454	-0.271002
Myo9a	NM_173018	9.96055e-05	0.0173183	0.744094	-1.34392	nedd4 down vs con	-15.5597	-0.426443
Hmg20a	NM_025812	0.000111199	0.0173183	0.706846	-1.41474	nedd4 down vs con	-15.1313	-0.500532
Nek6	NM_021606	0.000113747	0.0173183	0.702652	-1.42318	nedd4 down vs con	-15.0447	-0.509118
Ntm	NM_172290	0.000113975	0.0173183	0.634103	-1.57703	nedd4 down vs con	-15.037	-0.657211
Extl3	NM_018788	9.86583e-05	0.0173183	0.617858	-1.6185	nedd4 down vs con	-15.5974	-0.694653
Wdr82	NM_029896	0.000102117	0.0173183	0.591891	-1.6895	nedd4 down vs con	-15.4618	-0.756597
Kpna1	NM_008465	0.000103084	0.0173183	0.589055	-1.69763	nedd4 down vs con	-15.4249	-0.763526
Casd1	NM_145398	0.000101992	0.0173183	0.502225	-1.99114	nedd4 down vs con	-15.4666	-0.993594
Nkd2	NM_028186	0.000111796	0.0173183	0.463246	-2.15868	nedd4 down vs con	-15.1108	-1.11015
	---	0.000110003	0.0173183	0.452139	-2.21171	nedd4 down vs con	-15.1729	-1.14516
Fxyd3	NM_008557	0.000107889	0.0173183	0.445565	-2.24434	nedd4 down vs con	-15.2477	-1.16629
LOC100038746	ENSMUST00000084298	0.000109537	0.0173183	0.270524	-3.69653	nedd4 down vs con	-15.1892	-1.88617
Dhcr24	NM_053272	0.000106715	0.0173183	0.204018	-4.90154	nedd4 down vs con	-15.2901	-2.29323
Dnajc13	NM_001163026	0.000114603	0.0173397	0.662972	-1.50836	nedd4 down vs con	-15.016	-0.59298
Mobkl1a	NM_026735	0.00011561	0.0174179	1.99287	1.99287	nedd4 up vs con	14.9828	0.994848
Tnrc6b	NM_144812	0.000116305	0.0174487	2.12869	2.12869	nedd4 up vs con	14.96	1.08997
Ghr	NM_010284	0.000118105	0.0175784	1.64015	1.64015	nedd4 up vs con	14.9018	0.713828
Fam19a5	NM_134096	0.000118158	0.0175784	0.708304	-1.41182	nedd4 down vs con	-14.9001	-0.497559
Spg20	NM_144895	0.000119146	0.0176514	1.54475	1.54475	nedd4 up vs con	14.8687	0.627373
Vcl	NM_009502	0.000120263	0.017743	1.2661	1.2661	nedd4 up vs con	14.8335	0.340391
Srpx2	NM_026838	0.000122085	0.0179374	1.77545	1.77545	nedd4 up vs con	14.777	0.828185
Irx5	NM_018826	0.00012637	0.0180865	1.57516	1.57516	nedd4 up vs con	14.6482	0.655498
Smpd3	NM_021491	0.000126346	0.0180865	1.53426	1.53426	nedd4 up vs con	14.6489	0.617543
Hsph1	NM_013559	0.000126151	0.0180865	1.49077	1.49077	nedd4 up vs con	14.6546	0.576058
Acvr1	NM_001110204	0.000125048	0.0180865	1.43852	1.43852	nedd4 up vs con	14.6873	0.524585
Samd12	NM_177225	0.000124158	0.0180865	1.16239	1.16239	nedd4 up vs con	14.714	0.217094
Speer4d	NM_025759	0.000126396	0.0180865	0.509422	-1.96301	nedd4 down vs con	-14.6474	-0.973067
2010107G23Rik	BC024943	0.000127179	0.0180879	1.41383	1.41383	nedd4 up vs con	14.6245	0.499609
Tns1	NM_027884	0.000135707	0.0182648	3.52233	3.52233	nedd4 up vs con	14.3854	1.81653
Dppa2	NM_028615	0.000138825	0.0182648	2.15511	2.15511	nedd4 up vs con	14.3026	1.10776
St3gal2	NM_009179	0.000135429	0.0182648	2.10976	2.10976	nedd4 up vs con	14.3929	1.07708
Gnai3	NM_010306	0.000135437	0.0182648	2.06411	2.06411	nedd4 up vs con	14.3927	1.04552
Ado	NM_001005419	0.000134954	0.0182648	2.01099	2.01099	nedd4 up vs con	14.4057	1.00791
Mex3c	NM_001039214	0.000130199	0.0182648	1.68414	1.68414	nedd4 up vs con	14.5376	0.752012
Rpe	NM_025683	0.000142804	0.0182648	1.64914	1.64914	nedd4 up vs con	14.2003	0.721714
Bod1l	NM_001081422	0.000131629	0.0182648	1.53216	1.53216	nedd4 up vs con	14.4973	0.615567
Tbc1d8	NM_018775	0.000129365	0.0182648	1.41515	1.41515	nedd4 up vs con	14.5613	0.500955
Bzw1	NM_025824	0.000142988	0.0182648	1.40891	1.40891	nedd4 up vs con	14.1956	0.494579
Tsga10	NM_207228	0.00014332	0.0182648	1.32387	1.32387	nedd4 up vs con	14.1873	0.404761
Smarcad1	NM_007958	0.000141404	0.0182648	1.30952	1.30952	nedd4 up vs con	14.2359	0.389038
Zfr	NM_011767	0.000139979	0.0182648	1.30802	1.30802	nedd4 up vs con	14.2726	0.387385
Spag9	NM_027569	0.000132475	0.0182648	1.27804	1.27804	nedd4 up vs con	14.4737	0.353933
Pttg1ip	NM_145925	0.000139157	0.0182648	1.2759	1.2759	nedd4 up vs con	14.2939	0.351515
Leng1	NM_027203	0.000142339	0.0182648	1.24803	1.24803	nedd4 up vs con	14.2121	0.319653
Capn7	NM_009796	0.000140068	0.0182648	0.691646	-1.44583	nedd4 down vs con	-14.2702	-0.531894
Speer4b	NM_028561	0.000140753	0.0182648	0.68734	-1.45489	nedd4 down vs con	-14.2526	-0.540904
Naf1	NM_001163564	0.000137609	0.0182648	0.633621	-1.57823	nedd4 down vs con	-14.3346	-0.658308
Sipa1l1	NM_001167983	0.000139954	0.0182648	0.620815	-1.61079	nedd4 down vs con	-14.2732	-0.687765
Ccnyl1	NM_001097644	0.000139178	0.0182648	0.604996	-1.6529	nedd4 down vs con	-14.2934	-0.725002
Slc9a8	NM_148929	0.000132235	0.0182648	0.599611	-1.66775	nedd4 down vs con	-14.4804	-0.737901
Hn1l	NM_198937	0.000142623	0.0182648	0.523876	-1.90885	nedd4 down vs con	-14.2049	-0.932703
Usmg5	NM_023211	0.000136319	0.0182648	0.486618	-2.055	nedd4 down vs con	-14.3689	-1.03914
Pnkd	NM_001039509	0.000134579	0.0182648	0.467312	-2.1399	nedd4 down vs con	-14.4159	-1.09754
Xpo6	NM_028816	0.000134348	0.0182648	0.454085	-2.20223	nedd4 down vs con	-14.4222	-1.13897
Abp1	NM_029638	0.000130953	0.0182648	0.268221	-3.72827	nedd4 down vs con	-14.5163	-1.89851
Tecrl	NM_153801	0.000132759	0.0182648	0.25672	-3.8953	nedd4 down vs con	-14.4659	-1.96173
1810013L24Rik	NM_001081400	0.000145741	0.0184411	1.62678	1.62678	nedd4 up vs con	14.127	0.702019
Zwint	NM_025635	0.000145684	0.0184411	1.58046	1.58046	nedd4 up vs con	14.1284	0.660345
Atp5f1	NM_009725	0.000146875	0.0184533	2.00566	2.00566	nedd4 up vs con	14.0992	1.00408
Taf6	NM_009315	0.000146644	0.0184533	0.438079	-2.28269	nedd4 down vs con	-14.1048	-1.19074
Car6	NM_009802	0.000148065	0.0185374	0.342481	-2.91987	nedd4 down vs con	-14.0703	-1.5459
Nfe2l2	NM_010902	0.000148806	0.0185648	2.42347	2.42347	nedd4 up vs con	14.0525	1.27707
Dennd4a	NM_001162917	0.000150169	0.0186693	0.770831	-1.2973	nedd4 down vs con	-14.0199	-0.375514
Zc3h12c	NM_001162921	0.000150928	0.0186982	1.80336	1.80336	nedd4 up vs con	14.002	0.850687
Cacna2d1	NM_001110843	0.000154594	0.0186999	3.03197	3.03197	nedd4 up vs con	13.9168	1.60026
9030617O03Rik	BC066161	0.000153986	0.0186999	2.69435	2.69435	nedd4 up vs con	13.9307	1.42994
ORF63	NM_144854	0.000155608	0.0186999	2.52925	2.52925	nedd4 up vs con	13.8937	1.33871
Ahr	NM_013464	0.000157252	0.0186999	2.1904	2.1904	nedd4 up vs con	13.8566	1.13119
Hmgcs1	NM_145942	0.00015575	0.0186999	1.81609	1.81609	nedd4 up vs con	13.8904	0.860836
Il13ra1	NM_133990	0.000153238	0.0186999	1.6239	1.6239	nedd4 up vs con	13.948	0.699463
Col8a1	NM_007739	0.000156902	0.0186999	1.44456	1.44456	nedd4 up vs con	13.8644	0.53063
Fn1	NM_010233	0.00015672	0.0186999	1.27223	1.27223	nedd4 up vs con	13.8685	0.34736
Pmpcb	NM_028431	0.000155274	0.0186999	1.2332	1.2332	nedd4 up vs con	13.9013	0.302407
1110054O05Rik	NM_001013577	0.000156826	0.0186999	0.590918	-1.69228	nedd4 down vs con	-13.8661	-0.75897
Rnf145	NM_028862	0.000156305	0.0186999	0.542675	-1.84272	nedd4 down vs con	-13.8779	-0.88184
Plxnd1	NM_026376	0.000153943	0.0186999	0.32486	-3.07825	nedd4 down vs con	-13.9317	-1.62211
Srpk1	NM_016795	0.00015829	0.0187271	0.83178	-1.20224	nedd4 down vs con	-13.8334	-0.265726
Slc27a6	NM_001081072	0.000158534	0.0187271	0.528197	-1.89323	nedd4 down vs con	-13.828	-0.920852
Gm2a	NM_010299	0.00016127	0.0188157	3.07357	3.07357	nedd4 up vs con	13.7679	1.61992
Naa50	NM_028108	0.000160271	0.0188157	1.51926	1.51926	nedd4 up vs con	13.7897	0.603369
Ifit3	NM_010501	0.000161401	0.0188157	0.537226	-1.86141	nedd4 down vs con	-13.7651	-0.896399
Ctsk	NM_007802	0.00016119	0.0188157	0.507129	-1.97189	nedd4 down vs con	-13.7697	-0.979575
Cdk6	NM_009873	0.000162703	0.018834	2.10989	2.10989	nedd4 up vs con	13.737	1.07717
Dynlt1c	NM_001166630	0.000163147	0.018834	1.48169	1.48169	nedd4 up vs con	13.7275	0.567244
Pigq	NM_011822	0.000162591	0.018834	0.369789	-2.70425	nedd4 down vs con	-13.7394	-1.43523
4732418C07Rik	BC059213	0.000164499	0.0189286	0.716374	-1.39592	nedd4 down vs con	-13.6987	-0.481215
Lipt1	NM_001037918	0.000166237	0.0190668	1.91038	1.91038	nedd4 up vs con	13.6621	0.93386
Gdpd1	NM_025638	0.00017377	0.0191287	2.55603	2.55603	nedd4 up vs con	13.5089	1.3539
Reps2	NM_178256	0.000171162	0.0191287	2.41124	2.41124	nedd4 up vs con	13.561	1.26978
Nacc1	NM_025788	0.00017232	0.0191287	1.77707	1.77707	nedd4 up vs con	13.5377	0.829501
Ptpn22	NM_008979	0.000168025	0.0191287	1.4798	1.4798	nedd4 up vs con	13.625	0.565402
Ehd3	NM_020578	0.000172699	0.0191287	1.38512	1.38512	nedd4 up vs con	13.5301	0.470011
Epb4.1l3	NM_013813	0.000173154	0.0191287	1.2348	1.2348	nedd4 up vs con	13.5211	0.304277
Ddx5	NM_007840	0.000173253	0.0191287	1.23353	1.23353	nedd4 up vs con	13.5191	0.302793
Armc2	NM_001034858	0.000169076	0.0191287	0.724047	-1.38113	nedd4 down vs con	-13.6033	-0.465845
Ccny	NM_026484	0.000168987	0.0191287	0.658445	-1.51873	nedd4 down vs con	-13.6052	-0.602865
Tanc2	NM_181071	0.000172865	0.0191287	0.567959	-1.76069	nedd4 down vs con	-13.5268	-0.816141
Sh3bgrl	NM_019989	0.00016997	0.0191287	0.547166	-1.8276	nedd4 down vs con	-13.5851	-0.86995
Myo5b	NM_201600	0.000169373	0.0191287	0.482656	-2.07187	nedd4 down vs con	-13.5973	-1.05093
Rassf4	NM_178045	0.00017123	0.0191287	0.472415	-2.11678	nedd4 down vs con	-13.5596	-1.08187
Fam49b	NM_144846	0.000175048	0.0192099	2.36072	2.36072	nedd4 up vs con	13.4837	1.23923
Tbc1d30	NM_029057	0.000176139	0.0192701	1.46328	1.46328	nedd4 up vs con	13.4624	0.549206
Acpl2	NM_153420	0.000179045	0.0194369	2.63889	2.63889	nedd4 up vs con	13.4064	1.39993
Arl6ip1	NM_019419	0.000178415	0.0194369	2.28071	2.28071	nedd4 up vs con	13.4184	1.18948
Mark3	NM_021516	0.000179303	0.0194369	1.5301	1.5301	nedd4 up vs con	13.4015	0.613626
Cpt1a	NM_013495	0.000183697	0.0196857	2.07617	2.07617	nedd4 up vs con	13.3191	1.05392
Asb12	NM_080858	0.00018476	0.0196857	2.0329	2.0329	nedd4 up vs con	13.2996	1.02354
Fscn1	NM_007984	0.000184538	0.0196857	1.73677	1.73677	nedd4 up vs con	13.3036	0.796407
Epc1	NM_007935	0.000184921	0.0196857	1.1608	1.1608	nedd4 up vs con	13.2966	0.215119
Ttpal	NM_029512	0.000184272	0.0196857	0.712133	-1.40423	nedd4 down vs con	-13.3085	-0.489781
Lbh	NM_029999	0.000183335	0.0196857	0.497578	-2.00973	nedd4 down vs con	-13.3258	-1.00701
Dpysl3	NM_009468	0.00018598	0.0197394	0.566189	-1.7662	nedd4 down vs con	-13.2773	-0.820644
Dhrs3	NM_011303	0.000187116	0.0197421	1.34603	1.34603	nedd4 up vs con	13.2567	0.428711
Oxct1	NM_024188	0.000186674	0.0197421	0.392642	-2.54685	nedd4 down vs con	-13.2647	-1.34871
Mon1b	NM_173015	0.000188373	0.019816	0.734076	-1.36226	nedd4 down vs con	-13.2341	-0.445999
Tubg2	NM_134028	0.000189695	0.0198962	0.449325	-2.22556	nedd4 down vs con	-13.2106	-1.15417
Galc	NM_008079	0.000192887	0.0200904	2.98547	2.98547	nedd4 up vs con	13.1545	1.57796
Fabp7	NM_021272	0.000196694	0.0200904	2.30273	2.30273	nedd4 up vs con	13.0892	1.20335
Tmtc3	NM_001033332	0.000195455	0.0200904	1.96488	1.96488	nedd4 up vs con	13.1103	0.974441
2700007P21Rik	NM_173750	0.000193263	0.0200904	1.8286	1.8286	nedd4 up vs con	13.148	0.87074
Klf7	NM_033563	0.000195598	0.0200904	1.66112	1.66112	nedd4 up vs con	13.1078	0.732156
Tbc1d9b	NM_029745	0.000194135	0.0200904	1.28815	1.28815	nedd4 up vs con	13.1329	0.365301
Mtmr10	NM_172742	0.000195648	0.0200904	1.24698	1.24698	nedd4 up vs con	13.107	0.318438
Mlxip	NM_133917	0.000197197	0.0200904	0.602339	-1.66019	nedd4 down vs con	-13.0806	-0.731352
Speer4e	NM_001122661	0.000192273	0.0200904	0.521757	-1.9166	nedd4 down vs con	-13.1652	-0.93855
Gm10471	NM_001177579	0.000196463	0.0200904	0.385204	-2.59603	nedd4 down vs con	-13.0931	-1.37631
Kifap3	NM_010629	0.000201313	0.0200948	1.70832	1.70832	nedd4 up vs con	13.012	0.772578
Ppp5c	NM_011155	0.000202991	0.0200948	1.59222	1.59222	nedd4 up vs con	12.9845	0.67104
Ube2f	NM_026454	0.000200334	0.0200948	1.52017	1.52017	nedd4 up vs con	13.0281	0.604233
Ctsl	NM_009984	0.000201816	0.0200948	1.51595	1.51595	nedd4 up vs con	13.0037	0.600222
Ercc5	NM_011729	0.000203903	0.0200948	1.3481	1.3481	nedd4 up vs con	12.9696	0.430928
Smn1	NM_011420	0.000200703	0.0200948	0.7162	-1.39626	nedd4 down vs con	-13.022	-0.481566
Sec23b	NM_019787	0.00019836	0.0200948	0.707076	-1.41427	nedd4 down vs con	-13.0611	-0.500063
Clock	NM_007715	0.000199347	0.0200948	0.659286	-1.51679	nedd4 down vs con	-13.0445	-0.601024
Eif3f	NM_025344	0.000200677	0.0200948	0.605146	-1.65249	nedd4 down vs con	-13.0225	-0.724645
Musk	NM_001037127	0.000200417	0.0200948	0.446312	-2.24058	nedd4 down vs con	-13.0268	-1.16388
Cops7a	NM_012003	0.000204023	0.0200948	0.443467	-2.25496	nedd4 down vs con	-12.9677	-1.1731
Rbpms2	NM_028030	0.000203472	0.0200948	0.432509	-2.31209	nedd4 down vs con	-12.9766	-1.2092
Mblac2	NM_028372	0.000205414	0.0201459	2.63863	2.63863	nedd4 up vs con	12.9452	1.39979
Zeb1	NM_011546	0.000206844	0.0201459	1.74476	1.74476	nedd4 up vs con	12.9223	0.803029
Wdr26	NM_145514	0.000207374	0.0201459	1.44027	1.44027	nedd4 up vs con	12.9139	0.526339
Msl3	NM_010832	0.000206351	0.0201459	1.34164	1.34164	nedd4 up vs con	12.9302	0.423998
Hmmr	NM_013552	0.000206205	0.0201459	1.25121	1.25121	nedd4 up vs con	12.9325	0.323324
Smarca2	NM_011416	0.000208657	0.0202153	0.668027	-1.49694	nedd4 down vs con	-12.8936	-0.582022
Gm9948	ENSMUST00000067671	0.000209427	0.0202347	0.796438	-1.25559	nedd4 down vs con	-12.8815	-0.328366
Pmm2	NM_016881	0.000212297	0.0204564	1.30539	1.30539	nedd4 up vs con	12.8369	0.384481
Krtap1-5	NM_027157	0.000213491	0.0205159	2.55705	2.55705	nedd4 up vs con	12.8185	1.35448
Plat	NM_008872	0.000215904	0.0205496	2.92508	2.92508	nedd4 up vs con	12.7818	1.54848
Klf10	NM_013692	0.000215937	0.0205496	1.52791	1.52791	nedd4 up vs con	12.7813	0.61156
Mir411	NR_029916	0.000215313	0.0205496	1.07266	1.07266	nedd4 up vs con	12.7908	0.101193
Plekha1	NM_133942	0.000216267	0.0205496	0.706172	-1.41609	nedd4 down vs con	-12.7764	-0.501908
Tmem86a	NM_026436	0.000216732	0.0205496	0.430672	-2.32195	nedd4 down vs con	-12.7694	-1.21534
Zbtb42	NM_001100460	0.000218827	0.0206383	1.74448	1.74448	nedd4 up vs con	12.7381	0.802797
Crbn	NM_021449	0.000219818	0.0206769	1.74538	1.74538	nedd4 up vs con	12.7234	0.803541
Dync1i2	NM_010064	0.000220511	0.0206873	1.31653	1.31653	nedd4 up vs con	12.7132	0.39674
Thnsl1	NM_177588	0.00022137	0.0207133	1.29439	1.29439	nedd4 up vs con	12.7006	0.372272
Dnajc13	NM_001163026	0.000222272	0.0207431	0.703753	-1.42095	nedd4 down vs con	-12.6874	-0.506859
Fryl	NM_028194	0.000223264	0.0207811	1.75128	1.75128	nedd4 up vs con	12.673	0.80841
Nfil3	NM_017373	0.000224289	0.020822	2.40545	2.40545	nedd4 up vs con	12.6582	1.26631
Mynn	NM_030557	0.000226232	0.0208391	1.37162	1.37162	nedd4 up vs con	12.6304	0.455881
Fundc2	NM_026126	0.000225507	0.0208391	0.5657	-1.76772	nedd4 down vs con	-12.6407	-0.821891
Wfdc13	NM_001012704	0.000225686	0.0208391	0.262746	-3.80595	nedd4 down vs con	-12.6381	-1.92826
Sntb1	NM_016667	0.000227091	0.0208642	0.357106	-2.80029	nedd4 down vs con	-12.6181	-1.48558
Gm4983	XR_106691	0.00022943	0.0210248	0.462114	-2.16397	nedd4 down vs con	-12.5852	-1.11368
Lrp10	NM_022993	0.000231846	0.0211916	1.85338	1.85338	nedd4 up vs con	12.5516	0.890159
Ptp4a1	NM_011200	0.000232877	0.0212312	1.66459	1.66459	nedd4 up vs con	12.5374	0.735167
Arid1b	NM_001085355	0.000234955	0.0213659	1.36708	1.36708	nedd4 up vs con	12.509	0.451098
Mical2	NM_001193305	0.00023615	0.0214197	2.25284	2.25284	nedd4 up vs con	12.4928	1.17174
Kif5b	NM_008448	0.000237463	0.021484	1.48862	1.48862	nedd4 up vs con	12.4751	0.573976
Snap91	NM_013669	0.00023994	0.0215983	1.81057	1.81057	nedd4 up vs con	12.4421	0.856444
Sirt1	NM_019812	0.000239676	0.0215983	0.676688	-1.47779	nedd4 down vs con	-12.4456	-0.563437
Epas1	NM_010137	0.000242347	0.0217598	2.35022	2.35022	nedd4 up vs con	12.4104	1.2328
Tor1aip1	NM_001160018	0.000243304	0.0217907	0.6522	-1.53327	nedd4 down vs con	-12.3979	-0.616614
Usp15	NM_027604	0.000244257	0.0218211	1.71344	1.71344	nedd4 up vs con	12.3856	0.776896
Brd7	NM_012047	0.000249978	0.0218383	2.34492	2.34492	nedd4 up vs con	12.3125	1.22954
F2r	NM_010169	0.00024921	0.0218383	2.28818	2.28818	nedd4 up vs con	12.3222	1.1942
Pdp1	NM_001098230	0.00024954	0.0218383	2.25641	2.25641	nedd4 up vs con	12.318	1.17403
Cgref1	NM_026770	0.000249253	0.0218383	1.92812	1.92812	nedd4 up vs con	12.3217	0.947195
Ncald	NM_134094	0.000248675	0.0218383	1.56678	1.56678	nedd4 up vs con	12.329	0.647803
Dynlt1a	NM_001166629	0.000246252	0.0218383	1.52455	1.52455	nedd4 up vs con	12.3598	0.608383
Fam129a	NM_022018	0.000249408	0.0218383	0.739574	-1.35213	nedd4 down vs con	-12.3197	-0.435234
2810417H13Rik	NM_026515	0.000248523	0.0218383	0.552701	-1.8093	nedd4 down vs con	-12.3309	-0.855429
Uhmk1	NM_010633	0.000249613	0.0218383	0.489454	-2.04309	nedd4 down vs con	-12.3171	-1.03075
Rtn4	NM_194054	0.000254004	0.0219208	1.45472	1.45472	nedd4 up vs con	12.2624	0.540741
Neto2	NM_001081324	0.000252482	0.0219208	0.737811	-1.35536	nedd4 down vs con	-12.2812	-0.438677
Dnajc13	NM_001163026	0.000254002	0.0219208	0.728183	-1.37328	nedd4 down vs con	-12.2624	-0.457627
Rundc3a	NM_016759	0.000253571	0.0219208	0.683948	-1.4621	nedd4 down vs con	-12.2677	-0.548041
Asxl3	NM_001167777	0.000252984	0.0219208	0.571068	-1.75111	nedd4 down vs con	-12.275	-0.808266
Trove2	NM_013835	0.000255325	0.0219449	1.40456	1.40456	nedd4 up vs con	12.2461	0.490118
Zbtb11	NM_173026	0.000259451	0.0219449	1.39985	1.39985	nedd4 up vs con	12.1961	0.485272
Zfp142	NM_029888	0.000259116	0.0219449	1.37156	1.37156	nedd4 up vs con	12.2001	0.455818
Ttc39b	NM_027238	0.000259299	0.0219449	1.33458	1.33458	nedd4 up vs con	12.1979	0.416386
Ap3s1	NM_009681	0.00025594	0.0219449	0.788454	-1.2683	nedd4 down vs con	-12.2386	-0.342902
Cxcl12	NM_001012477	0.000258268	0.0219449	0.637	-1.56986	nedd4 down vs con	-12.2103	-0.650635
Tom1l2	NM_153080	0.000259323	0.0219449	0.582094	-1.71794	nedd4 down vs con	-12.1976	-0.780676
Zbed3	NM_028106	0.000258116	0.0219449	0.580516	-1.72261	nedd4 down vs con	-12.2121	-0.784592
Sipa1	NM_001164481	0.000259838	0.0219449	0.555808	-1.79918	nedd4 down vs con	-12.1914	-0.847341
Speer4d	NM_025759	0.000260615	0.0219584	0.6247	-1.60077	nedd4 down vs con	-12.1821	-0.678765
Nefm	NM_008691	0.000263653	0.0221618	0.640504	-1.56127	nedd4 down vs con	-12.1461	-0.642721
Fbxw9	NM_026791	0.000265671	0.0221741	1.70895	1.70895	nedd4 up vs con	12.1224	0.77311
Zbtb38	NM_175537	0.000264909	0.0221741	1.40757	1.40757	nedd4 up vs con	12.1313	0.493207
Ubiad1	NM_027873	0.000265094	0.0221741	0.346951	-2.88225	nedd4 down vs con	-12.1292	-1.5272
Arrdc3	NM_001042591	0.00026989	0.0222135	2.44177	2.44177	nedd4 up vs con	12.0737	1.28793
Ankib1	NM_001003909	0.000268091	0.0222135	1.80677	1.80677	nedd4 up vs con	12.0944	0.853413
Cdc40	NM_027879	0.000268938	0.0222135	1.49642	1.49642	nedd4 up vs con	12.0846	0.581515
Mypop	NM_145579	0.000269312	0.0222135	0.852011	-1.17369	nedd4 down vs con	-12.0803	-0.231056
Plp1	NM_011123	0.000269638	0.0222135	0.566726	-1.76452	nedd4 down vs con	-12.0766	-0.819277
Lrrc8b	NM_001033550	0.000268288	0.0222135	0.464449	-2.15309	nedd4 down vs con	-12.0921	-1.10641
Osbpl5	NM_024289	0.000272738	0.0223199	2.43493	2.43493	nedd4 up vs con	12.0413	1.28388
Acsbg1	NM_053178	0.000273812	0.0223199	0.836531	-1.19541	nedd4 down vs con	-12.0292	-0.257509
Pabpc4	NM_130881	0.000275282	0.0223199	0.655995	-1.5244	nedd4 down vs con	-12.0128	-0.608243
Cpm	NM_027468	0.000274733	0.0223199	0.650135	-1.53814	nedd4 down vs con	-12.0189	-0.621189
Fam60a	NM_019643	0.000275215	0.0223199	0.569043	-1.75734	nedd4 down vs con	-12.0135	-0.81339
Cd68	NM_009853	0.000275577	0.0223199	0.255693	-3.91094	nedd4 down vs con	-12.0095	-1.96752
Ccdc80	NM_026439	0.000276322	0.0223293	1.73371	1.73371	nedd4 up vs con	12.0012	0.793863
Dag1	NM_010017	0.000278055	0.0224184	0.397166	-2.51784	nedd4 down vs con	-11.982	-1.33219
Gigyf2	NM_146112	0.000281132	0.0225133	1.26384	1.26384	nedd4 up vs con	11.9483	0.337814
Ank2	NM_178655	0.0002804	0.0225133	1.19112	1.19112	nedd4 up vs con	11.9563	0.252319
Strada	NM_028126	0.000281052	0.0225133	0.445209	-2.24613	nedd4 down vs con	-11.9492	-1.16745
Foxp1	NM_053202	0.000281868	0.0225215	1.15171	1.15171	nedd4 up vs con	11.9403	0.203777
Aagab	NM_025857	0.000283421	0.0225443	1.61191	1.61191	nedd4 up vs con	11.9236	0.688771
Cbx2	NM_007623	0.000283199	0.0225443	0.561836	-1.77988	nedd4 down vs con	-11.926	-0.831779
Nupr1	NM_019738	0.00028738	0.0225573	2.75685	2.75685	nedd4 up vs con	11.8813	1.46302
Trim7	NM_053166	0.000287713	0.0225573	1.79474	1.79474	nedd4 up vs con	11.8778	0.843775
Usp33	NM_133247	0.000285851	0.0225573	1.44255	1.44255	nedd4 up vs con	11.8975	0.528621
Pabpc4	NM_130881	0.000288025	0.0225573	0.661172	-1.51247	nedd4 down vs con	-11.8745	-0.596902
	---	0.000285131	0.0225573	0.612865	-1.63168	nedd4 down vs con	-11.9052	-0.706359
Map6d1	NM_198599	0.000286434	0.0225573	0.608393	-1.64367	nedd4 down vs con	-11.8913	-0.716925
Hat1	NM_026115	0.00028996	0.0226093	0.839526	-1.19115	nedd4 down vs con	-11.8542	-0.252353
Ip6k2	NM_029634	0.000293517	0.0226876	1.62966	1.62966	nedd4 up vs con	11.8172	0.704571
Pigu	NM_001004721	0.00029279	0.0226876	0.701116	-1.4263	nedd4 down vs con	-11.8247	-0.512275
Golph3l	NM_146133	0.000292825	0.0226876	0.551633	-1.8128	nedd4 down vs con	-11.8244	-0.858219
Itgb5	NM_001145884	0.000295488	0.0227904	1.60939	1.60939	nedd4 up vs con	11.797	0.686514
Rora	NM_013646	0.000299073	0.0227966	1.72815	1.72815	nedd4 up vs con	11.7607	0.789228
Rab11fip2	NM_001033172	0.00029775	0.0227966	1.49816	1.49816	nedd4 up vs con	11.774	0.583192
Pdgfrl	NM_026840	0.000297718	0.0227966	0.763097	-1.31045	nedd4 down vs con	-11.7743	-0.390062
Srcap	ENSMUST00000084563	0.000299415	0.0227966	0.684164	-1.46164	nedd4 down vs con	-11.7572	-0.547586
St6galnac6	NM_016973	0.000299282	0.0227966	0.475764	-2.10188	nedd4 down vs con	-11.7586	-1.07168
Tmem104	NM_001033393	0.000298136	0.0227966	0.442704	-2.25884	nedd4 down vs con	-11.7701	-1.17559
Mdfic	NM_175088	0.000304611	0.0227979	1.58399	1.58399	nedd4 up vs con	11.7055	0.663563
Fbn1	NM_007993	0.00030357	0.0227979	1.52596	1.52596	nedd4 up vs con	11.7158	0.609717
Xrn1	NM_011916	0.000301475	0.0227979	1.43174	1.43174	nedd4 up vs con	11.7366	0.51777
Fv1	NM_010244	0.000301858	0.0227979	1.29298	1.29298	nedd4 up vs con	11.7328	0.3707
Jmy	NM_021310	0.000304774	0.0227979	0.723813	-1.38157	nedd4 down vs con	-11.7039	-0.466311
Prex1	NM_177782	0.000304723	0.0227979	0.644394	-1.55185	nedd4 down vs con	-11.7044	-0.633985
Ube3b	NM_054093	0.000302436	0.0227979	0.510545	-1.95869	nedd4 down vs con	-11.727	-0.96989
2310046A06Rik	NM_027150	0.000305203	0.0227979	0.446376	-2.24026	nedd4 down vs con	-11.6997	-1.16367
Rnf122	NM_175136	0.000302926	0.0227979	0.321102	-3.11428	nedd4 down vs con	-11.7222	-1.6389
Ttyh1	NM_021324	0.000307149	0.0228472	0.800093	-1.24985	nedd4 down vs con	-11.6807	-0.32176
Dyrk1b	NM_001037957	0.000306832	0.0228472	0.634283	-1.57658	nedd4 down vs con	-11.6838	-0.656801
Ptp4a1	NM_011200	0.000312924	0.0229394	1.71935	1.71935	nedd4 up vs con	11.6251	0.781863
Olfm1	NM_019498	0.000310126	0.0229394	1.50394	1.50394	nedd4 up vs con	11.6519	0.588747
Cbx1	NM_007622	0.000311481	0.0229394	1.46308	1.46308	nedd4 up vs con	11.6389	0.549009
Ccar1	NM_026201	0.000311763	0.0229394	1.37412	1.37412	nedd4 up vs con	11.6362	0.458508
Ext1	NM_010162	0.000316429	0.0229394	1.15376	1.15376	nedd4 up vs con	11.592	0.206343
Arid5a	NM_001172205	0.00031647	0.0229394	1.07011	1.07011	nedd4 up vs con	11.5916	0.0977591
Esyt2	NM_028731	0.000312755	0.0229394	0.781464	-1.27965	nedd4 down vs con	-11.6267	-0.355749
Ispd	NM_178629	0.000316278	0.0229394	0.693996	-1.44093	nedd4 down vs con	-11.5934	-0.527001
Ssh2	NM_177710	0.000316775	0.0229394	0.669912	-1.49273	nedd4 down vs con	-11.5887	-0.577957
Cox11	NM_199008	0.000315644	0.0229394	0.606672	-1.64834	nedd4 down vs con	-11.5994	-0.721011
Sox13	NM_011439	0.000312007	0.0229394	0.514028	-1.94542	nedd4 down vs con	-11.6338	-0.960081
Ly6g	ENSMUST00000023246	0.000316497	0.0229394	0.455009	-2.19776	nedd4 down vs con	-11.5913	-1.13603
Slc41a1	NM_173865	0.000312813	0.0229394	0.444997	-2.2472	nedd4 down vs con	-11.6262	-1.16813
Sema7a	NM_011352	0.000317466	0.0229427	3.22311	3.22311	nedd4 up vs con	11.5823	1.68845
D230025D16Rik	NM_145604	0.000318619	0.0229793	0.671501	-1.4892	nedd4 down vs con	-11.5715	-0.574539
Fryl	NM_028194	0.000319473	0.0229943	1.95638	1.95638	nedd4 up vs con	11.5636	0.968187
8430427H17Rik	NM_001134300	0.000320841	0.0230461	0.533389	-1.8748	nedd4 down vs con	-11.5509	-0.90674
Jup	NM_010593	0.000323506	0.0231102	2.37393	2.37393	nedd4 up vs con	11.5265	1.24728
Smarcd1	NM_031842	0.00032547	0.0231102	1.88265	1.88265	nedd4 up vs con	11.5086	0.912765
Foxf2	NM_010225	0.000325596	0.0231102	1.40291	1.40291	nedd4 up vs con	11.5075	0.488422
5430411K18Rik	NM_001195633	0.000324766	0.0231102	1.39978	1.39978	nedd4 up vs con	11.515	0.4852
Klc1	NM_001025360	0.000325634	0.0231102	1.19681	1.19681	nedd4 up vs con	11.5071	0.259194
Slc22a23	NM_001033167	0.000323219	0.0231102	0.491677	-2.03385	nedd4 down vs con	-11.5291	-1.02422
Cbx4	NM_007625	0.000328103	0.023148	0.750652	-1.33218	nedd4 down vs con	-11.4849	-0.413784
Napepld	NM_178728	0.000328119	0.023148	0.416541	-2.40072	nedd4 down vs con	-11.4847	-1.26347
Elovl5	NM_134255	0.000327813	0.023148	0.349476	-2.86143	nedd4 down vs con	-11.4875	-1.51673
Tax1bp3	NM_029564	0.000328787	0.0231492	0.558213	-1.79143	nedd4 down vs con	-11.4787	-0.841112
2310037I24Rik	BC003301	0.000336676	0.0236578	1.30454	1.30454	nedd4 up vs con	11.4092	0.383541
Nr1h4	NM_001163700	0.000338941	0.0236625	2.16903	2.16903	nedd4 up vs con	11.3896	1.11705
Gin1	NM_026250	0.00033952	0.0236625	1.26101	1.26101	nedd4 up vs con	11.3846	0.33458
Usp9x	NM_009481	0.000337412	0.0236625	1.16847	1.16847	nedd4 up vs con	11.4028	0.224621
1190002H23Rik	NM_025427	0.000338851	0.0236625	0.658721	-1.51809	nedd4 down vs con	-11.3904	-0.602261
Ndst3	NM_031186	0.00034007	0.0236625	0.606978	-1.6475	nedd4 down vs con	-11.3799	-0.720284
Myo1d	NM_177390	0.000341713	0.0237303	1.63479	1.63479	nedd4 up vs con	11.3658	0.709105
Cd82	NM_007656	0.000342439	0.0237344	0.438449	-2.28077	nedd4 down vs con	-11.3596	-1.18952
Glipr1	NM_028608	0.000350285	0.0237686	2.01802	2.01802	nedd4 up vs con	11.2938	1.01294
Pdgfc	NM_019971	0.000349456	0.0237686	1.7253	1.7253	nedd4 up vs con	11.3007	0.786847
Myof	NM_001099634	0.000348652	0.0237686	1.34514	1.34514	nedd4 up vs con	11.3074	0.427756
Xab2	NM_026156	0.000346536	0.0237686	1.28663	1.28663	nedd4 up vs con	11.325	0.363597
Gnl2	NM_145552	0.000349445	0.0237686	1.21933	1.21933	nedd4 up vs con	11.3008	0.286089
Cnot3	NM_146176	0.000345014	0.0237686	0.842274	-1.18726	nedd4 down vs con	-11.3378	-0.247638
Fdps	NM_134469	0.000347191	0.0237686	0.684691	-1.46051	nedd4 down vs con	-11.3196	-0.546475
Csnk2a1	NM_007788	0.000350087	0.0237686	0.632592	-1.5808	nedd4 down vs con	-11.2955	-0.660653
Gstp1	NM_013541	0.000343975	0.0237686	0.608485	-1.64343	nedd4 down vs con	-11.3466	-0.716706
Mycbp	NM_019660	0.000348484	0.0237686	0.439986	-2.2728	nedd4 down vs con	-11.3088	-1.18447
Ceacam1	NM_001039185	0.000349505	0.0237686	0.198093	-5.04813	nedd4 down vs con	-11.3003	-2.33575
Papolb	NM_019943	0.000351449	0.0238021	1.68048	1.68048	nedd4 up vs con	11.2842	0.748873
Ezh1	NM_007970	0.000353074	0.0238621	1.58012	1.58012	nedd4 up vs con	11.2709	0.660034
Pias2	NM_001164168	0.000353677	0.0238621	0.655311	-1.52599	nedd4 down vs con	-11.2659	-0.609748
Smoc2	NM_022315	0.000355739	0.0238847	2.38777	2.38777	nedd4 up vs con	11.2492	1.25566
Txnrd1	NM_001042523	0.000356027	0.0238847	1.43842	1.43842	nedd4 up vs con	11.2468	0.524485
Copz1	NM_019817	0.00035508	0.0238847	0.825029	-1.21208	nedd4 down vs con	-11.2545	-0.277483
Nrip3	NM_020610	0.000359018	0.02404	1.87297	1.87297	nedd4 up vs con	11.2227	0.905328
2010109K11Rik	NM_001162903	0.000363272	0.0240531	1.8603	1.8603	nedd4 up vs con	11.1888	0.895535
D18Ertd653e	BC096371	0.000363011	0.0240531	1.5544	1.5544	nedd4 up vs con	11.1909	0.636358
Lef1	NM_010703	0.000363056	0.0240531	0.645735	-1.54862	nedd4 down vs con	-11.1905	-0.630986
G6pd2	NM_019468	0.000362631	0.0240531	0.622775	-1.60572	nedd4 down vs con	-11.1939	-0.683217
Fgfr1	NM_010206	0.000362608	0.0240531	0.616671	-1.62161	nedd4 down vs con	-11.1941	-0.697427
Tmem180	NM_029186	0.000361663	0.0240531	0.286029	-3.49615	nedd4 down vs con	-11.2016	-1.80577
Itm2b	NM_008410	0.000367527	0.0242896	1.46738	1.46738	nedd4 up vs con	11.1554	0.553243
Cdk2ap2	NM_026373	0.000368421	0.0243035	0.564901	-1.77022	nedd4 down vs con	-11.1485	-0.82393
Rlim	NM_011276	0.000369879	0.0243115	1.29149	1.29149	nedd4 up vs con	11.1372	0.369036
B4galt6	NM_019737	0.00036991	0.0243115	0.587796	-1.70127	nedd4 down vs con	-11.137	-0.766613
Crim1	NM_015800	0.000376082	0.0243301	2.30555	2.30555	nedd4 up vs con	11.0897	1.20511
Mgat5	NM_145128	0.000383843	0.0243301	1.80038	1.80038	nedd4 up vs con	11.0317	0.848301
Bach2	NM_001109661	0.000376546	0.0243301	1.61807	1.61807	nedd4 up vs con	11.0862	0.694274
Lyrm1	NM_029610	0.000371418	0.0243301	1.59034	1.59034	nedd4 up vs con	11.1253	0.669335
Taok1	NM_144825	0.000375434	0.0243301	1.5607	1.5607	nedd4 up vs con	11.0946	0.642193
Tmeff2	NM_019790	0.000381007	0.0243301	1.53857	1.53857	nedd4 up vs con	11.0528	0.62159
Dirc2	NM_153550	0.000377774	0.0243301	1.52965	1.52965	nedd4 up vs con	11.077	0.613202
Ifnar1	NM_010508	0.000373517	0.0243301	1.46185	1.46185	nedd4 up vs con	11.1092	0.547795
Porcn	NM_016913	0.000384136	0.0243301	1.42414	1.42414	nedd4 up vs con	11.0296	0.510091
Cdk14	NM_011074	0.000376105	0.0243301	0.811281	-1.23262	nedd4 down vs con	-11.0896	-0.301726
E330034G19Rik	BC139082	0.000382266	0.0243301	0.742109	-1.34751	nedd4 down vs con	-11.0434	-0.430297
Wasf1	NM_031877	0.000382555	0.0243301	0.727472	-1.37462	nedd4 down vs con	-11.0413	-0.459036
Zfp275	NM_031494	0.000381513	0.0243301	0.691517	-1.4461	nedd4 down vs con	-11.049	-0.532163
Lphn3	NM_198702	0.000384562	0.0243301	0.677971	-1.47499	nedd4 down vs con	-11.0264	-0.560705
Zfp36l2	NM_001001806	0.000380016	0.0243301	0.671656	-1.48886	nedd4 down vs con	-11.0602	-0.574206
Rlbp1	NM_020599	0.000371863	0.0243301	0.657227	-1.52155	nedd4 down vs con	-11.1219	-0.605536
Mov10	NM_001163440	0.000377583	0.0243301	0.612483	-1.6327	nedd4 down vs con	-11.0784	-0.707258
Tesk2	NM_146151	0.000378872	0.0243301	0.595879	-1.67819	nedd4 down vs con	-11.0687	-0.746909
Nedd4	NM_010890	0.000376032	0.0243301	0.325108	-3.0759	nedd4 down vs con	-11.0901	-1.62101
Vmn1r32	NM_134170	0.000386811	0.0243437	0.87452	-1.14348	nedd4 down vs con	-11.0099	-0.193437
Plod1	NM_011122	0.000386741	0.0243437	0.363347	-2.75219	nedd4 down vs con	-11.0104	-1.46058
Slc17a5	NM_172773	0.000388986	0.0244083	1.57645	1.57645	nedd4 up vs con	10.9941	0.656679
Igsf11	NM_170599	0.000389231	0.0244083	0.436301	-2.292	nedd4 down vs con	-10.9923	-1.1966
Ykt6	NM_019661	0.00039917	0.0244473	2.20151	2.20151	nedd4 up vs con	10.9213	1.13849
Zbtb39	NM_198035	0.000393388	0.0244473	1.95956	1.95956	nedd4 up vs con	10.9623	0.97053
Armcx1	NM_001166377	0.000392301	0.0244473	1.66864	1.66864	nedd4 up vs con	10.9701	0.738673
BC018507	NM_144837	0.000400361	0.0244473	1.55855	1.55855	nedd4 up vs con	10.913	0.640204
Cnot7	NM_011135	0.000395007	0.0244473	1.22655	1.22655	nedd4 up vs con	10.9508	0.294606
S100pbp	NM_029036	0.000396903	0.0244473	0.753593	-1.32698	nedd4 down vs con	-10.9373	-0.408143
Nrbp1	NM_147201	0.000397877	0.0244473	0.708224	-1.41198	nedd4 down vs con	-10.9304	-0.497722
Lrrtm2	NM_178005	0.000398227	0.0244473	0.693396	-1.44218	nedd4 down vs con	-10.928	-0.528249
Tsg101	NM_021884	0.000400854	0.0244473	0.664659	-1.50453	nedd4 down vs con	-10.9095	-0.589314
Gpbar1	NM_174985	0.000395161	0.0244473	0.592988	-1.68638	nedd4 down vs con	-10.9497	-0.753925
Zdhhc23	NM_001007460	0.000400836	0.0244473	0.552707	-1.80928	nedd4 down vs con	-10.9096	-0.855413
Ftl2	NM_008049	0.000395543	0.0244473	0.527717	-1.89496	nedd4 down vs con	-10.947	-0.922164
Itga1	NM_001033228	0.000398126	0.0244473	0.495939	-2.01638	nedd4 down vs con	-10.9287	-1.01177
Asah1	NM_019734	0.000392718	0.0244473	0.470755	-2.12425	nedd4 down vs con	-10.9671	-1.08695
Pole4	NM_025882	0.000395575	0.0244473	0.456155	-2.19224	nedd4 down vs con	-10.9467	-1.1324
Cnp	NM_009923	0.0003958	0.0244473	0.335094	-2.98423	nedd4 down vs con	-10.9451	-1.57736
Tnfrsf23	NM_024290	0.000415544	0.0246104	2.09129	2.09129	nedd4 up vs con	10.8091	1.06439
Tmem71	NM_172514	0.000410139	0.0246104	1.91254	1.91254	nedd4 up vs con	10.8455	0.93549
Fam199x	NM_146261	0.000404459	0.0246104	1.63683	1.63683	nedd4 up vs con	10.8844	0.710904
Ube3a	NM_011668	0.00040814	0.0246104	1.43642	1.43642	nedd4 up vs con	10.8591	0.522478
Garnl3	NM_178888	0.000405845	0.0246104	1.27452	1.27452	nedd4 up vs con	10.8749	0.349954
Tubb3	NM_023279	0.00041316	0.0246104	1.27026	1.27026	nedd4 up vs con	10.8251	0.345124
Ash2l	NM_011791	0.000405831	0.0246104	1.25989	1.25989	nedd4 up vs con	10.875	0.333298
Cd109	NM_153098	0.000415201	0.0246104	0.842903	-1.18638	nedd4 down vs con	-10.8114	-0.246561
Rpp30	NM_019428	0.000416679	0.0246104	0.721686	-1.38564	nedd4 down vs con	-10.8015	-0.470557
Hmgb3	NM_008253	0.000416422	0.0246104	0.719869	-1.38914	nedd4 down vs con	-10.8032	-0.474194
Pole2	NM_011133	0.000411167	0.0246104	0.661556	-1.51159	nedd4 down vs con	-10.8385	-0.596065
	---	0.000412727	0.0246104	0.651784	-1.53425	nedd4 down vs con	-10.828	-0.617534
Lpcat3	NM_145130	0.000415268	0.0246104	0.638202	-1.5669	nedd4 down vs con	-10.8109	-0.647915
Fam60a	NM_019643	0.000416379	0.0246104	0.607663	-1.64565	nedd4 down vs con	-10.8035	-0.718657
Gmcl1	NM_011818	0.000414036	0.0246104	0.584474	-1.71094	nedd4 down vs con	-10.8192	-0.774789
Odz2	NM_011856	0.000412555	0.0246104	0.584023	-1.71226	nedd4 down vs con	-10.8291	-0.775903
Spns2	NM_153060	0.000413307	0.0246104	0.537415	-1.86076	nedd4 down vs con	-10.8241	-0.895892
Acn9	NM_001077713	0.000411126	0.0246104	0.525997	-1.90115	nedd4 down vs con	-10.8388	-0.926874
Gm10471	NM_001177579	0.000406479	0.0246104	0.357992	-2.79336	nedd4 down vs con	-10.8705	-1.482
Bmp2k	NM_080708	0.000418995	0.0246244	2.55798	2.55798	nedd4 up vs con	10.7861	1.355
A230046K03Rik	NM_001033375	0.000418392	0.0246244	1.62703	1.62703	nedd4 up vs con	10.7901	0.702241
Rnf169	NM_175388	0.000418212	0.0246244	1.57105	1.57105	nedd4 up vs con	10.7913	0.651729
1700007K13Rik	BC099566	0.000422054	0.0247231	1.68298	1.68298	nedd4 up vs con	10.7659	0.751018
Jub	NM_010590	0.000422064	0.0247231	1.55118	1.55118	nedd4 up vs con	10.7659	0.633366
Rab39b	NM_175122	0.000427799	0.0247327	1.975	1.975	nedd4 up vs con	10.7286	0.981853
Sec24a	NM_175255	0.000428488	0.0247327	1.88423	1.88423	nedd4 up vs con	10.7241	0.913975
Sord	NM_146126	0.000423588	0.0247327	1.66547	1.66547	nedd4 up vs con	10.7559	0.735929
2310037I24Rik	BC083325	0.000424772	0.0247327	1.32209	1.32209	nedd4 up vs con	10.7482	0.40282
Ptk2	NM_007982	0.000424861	0.0247327	0.683901	-1.4622	nedd4 down vs con	-10.7476	-0.548141
Ly6f	NM_008530	0.000427421	0.0247327	0.64923	-1.54029	nedd4 down vs con	-10.731	-0.623198
Timp3	NM_011595	0.0004277	0.0247327	0.60293	-1.65857	nedd4 down vs con	-10.7292	-0.729938
Fto	NM_011936	0.000427396	0.0247327	0.562444	-1.77795	nedd4 down vs con	-10.7312	-0.830219
Lasp1	NM_010688	0.000426587	0.0247327	0.536905	-1.86253	nedd4 down vs con	-10.7364	-0.897261
Grik2	NM_010349	0.000430526	0.0247699	0.743231	-1.34548	nedd4 down vs con	-10.711	-0.428117
Klhl13	NM_026167	0.000430447	0.0247699	0.704797	-1.41885	nedd4 down vs con	-10.7116	-0.50472
Tspan12	NM_173007	0.000437596	0.024844	2.65684	2.65684	nedd4 up vs con	10.6663	1.40971
Tle4	NM_011600	0.000437307	0.024844	1.95924	1.95924	nedd4 up vs con	10.6681	0.970294
Il1r1	NM_008362	0.000436375	0.024844	1.92641	1.92641	nedd4 up vs con	10.6739	0.945915
1600012H06Rik	NM_001083881	0.000437244	0.024844	1.55279	1.55279	nedd4 up vs con	10.6685	0.634863
Pttg1	NM_013917	0.000434606	0.024844	1.45663	1.45663	nedd4 up vs con	10.6851	0.542634
Txndc17	NM_026559	0.000438103	0.024844	1.18997	1.18997	nedd4 up vs con	10.6631	0.250925
Psme3	NM_011192	0.000434203	0.024844	0.710417	-1.40762	nedd4 down vs con	-10.6876	-0.493262
Csnk2a1	NM_007788	0.000434551	0.024844	0.641636	-1.55851	nedd4 down vs con	-10.6854	-0.640173
Apod	NM_007470	0.000435983	0.024844	0.568033	-1.76046	nedd4 down vs con	-10.6764	-0.815953
Cd24a	NM_009846	0.000439357	0.0248754	4.61801	4.61801	nedd4 up vs con	10.6552	2.20727
Dok4	NM_053246	0.000443813	0.024886	2.1856	2.1856	nedd4 up vs con	10.6276	1.12803
Tdg	NM_172552	0.000442603	0.024886	1.81052	1.81052	nedd4 up vs con	10.6351	0.856404
Eif3c	NM_146200	0.000444443	0.024886	1.3723	1.3723	nedd4 up vs con	10.6237	0.456596
Sparc	NM_009242	0.000443594	0.024886	1.1915	1.1915	nedd4 up vs con	10.629	0.252779
Pdcd5	NM_019746	0.000443261	0.024886	1.14937	1.14937	nedd4 up vs con	10.631	0.200843
Vprbp	NM_001015507	0.000441634	0.024886	0.681447	-1.46746	nedd4 down vs con	-10.6411	-0.553327
Ipo9	NM_153774	0.000441296	0.024886	0.635206	-1.57429	nedd4 down vs con	-10.6432	-0.654704
Csde1	NM_144901	0.000445876	0.024927	1.49045	1.49045	nedd4 up vs con	10.6149	0.575748
Acss2	NM_019811	0.000446581	0.0249272	0.746185	-1.34015	nedd4 down vs con	-10.6106	-0.422395
Mlec	NM_175403	0.000448027	0.0249688	0.554784	-1.8025	nedd4 down vs con	-10.6018	-0.850002
Acadm	NM_007382	0.00045194	0.0250436	1.97	1.97	nedd4 up vs con	10.5781	0.978196
Ddx42	NM_028074	0.000451055	0.0250436	0.821762	-1.2169	nedd4 down vs con	-10.5834	-0.283207
Slco3a1	NM_023908	0.0004525	0.0250436	0.748985	-1.33514	nedd4 down vs con	-10.5747	-0.416991
Ppp2r5a	NM_144880	0.000453074	0.0250436	0.674905	-1.48169	nedd4 down vs con	-10.5713	-0.567244
Usmg5	NM_023211	0.000453597	0.0250436	0.501371	-1.99453	nedd4 down vs con	-10.5681	-0.99605
Adipor1	NM_028320	0.000450583	0.0250436	0.384083	-2.60361	nedd4 down vs con	-10.5863	-1.38051
Adrb2	NM_007420	0.00045675	0.0250831	1.80402	1.80402	nedd4 up vs con	10.5493	0.851215
Tpbg	NM_011627	0.00045767	0.0250831	1.49699	1.49699	nedd4 up vs con	10.5438	0.582065
Gm11968	NR_029471	0.000456997	0.0250831	0.657313	-1.52135	nedd4 down vs con	-10.5478	-0.605348
Ppt2	NM_019441	0.00045784	0.0250831	0.63828	-1.56671	nedd4 down vs con	-10.5428	-0.647739
Tex261	NM_009357	0.000455349	0.0250831	0.544644	-1.83606	nedd4 down vs con	-10.5576	-0.876615
Camsap1	NM_001115076	0.000459182	0.025118	1.43768	1.43768	nedd4 up vs con	10.5349	0.523743
Gjb5	NM_010291	0.000461159	0.0251874	0.697905	-1.43286	nedd4 down vs con	-10.5232	-0.518897
Gm13363	NR_002688	0.000463187	0.0252593	1.65517	1.65517	nedd4 up vs con	10.5114	0.726979
Tfpi	NM_011576	0.000465579	0.0253121	0.506229	-1.97539	nedd4 down vs con	-10.4974	-0.982138
BC013529	NM_145418	0.000466807	0.0253401	1.58694	1.58694	nedd4 up vs con	10.4903	0.666248
Eif4e	NM_007917	0.000467519	0.0253401	0.608793	-1.64259	nedd4 down vs con	-10.4862	-0.715976
Tmem184c	NM_145599	0.000469196	0.0253923	1.33981	1.33981	nedd4 up vs con	10.4765	0.422028
Tmem173	NM_028261	0.000471928	0.0255013	0.459871	-2.17452	nedd4 down vs con	-10.4609	-1.1207
Pdlim5	NM_019808	0.000473722	0.0255547	1.34225	1.34225	nedd4 up vs con	10.4506	0.424653
Tax1bp3	NM_029564	0.000474353	0.0255547	0.562306	-1.77839	nedd4 down vs con	-10.4471	-0.830573
Atp2b4	NM_001167949	0.000478754	0.0255714	1.84597	1.84597	nedd4 up vs con	10.4222	0.884379
Zfp185	NM_009549	0.000478614	0.0255714	1.71124	1.71124	nedd4 up vs con	10.423	0.775042
Fgfr2	NM_010207	0.000479656	0.0255714	1.54555	1.54555	nedd4 up vs con	10.4172	0.62812
Cir1	NM_025854	0.000479697	0.0255714	1.41006	1.41006	nedd4 up vs con	10.417	0.495757
Zfp146	NM_011980	0.000477227	0.0255714	0.797947	-1.25322	nedd4 down vs con	-10.4308	-0.325635
Fyb	NM_011815	0.00047669	0.0255714	0.77315	-1.29341	nedd4 down vs con	-10.4338	-0.37118
Oaf	NM_178644	0.000478688	0.0255714	0.502888	-1.98851	nedd4 down vs con	-10.4226	-0.991691
Exd2	NM_133798	0.000483919	0.0257023	1.91797	1.91797	nedd4 up vs con	10.3935	0.93958
Ptprk	NM_008983	0.000483445	0.0257023	1.75746	1.75746	nedd4 up vs con	10.3961	0.813492
Nfatc3	NM_010901	0.000484322	0.0257023	0.539282	-1.85432	nedd4 down vs con	-10.3912	-0.890888
Fcho2	NM_172591	0.000486618	0.0257592	2.00769	2.00769	nedd4 up vs con	10.3786	1.00554
Kdm1a	NM_133872	0.000486843	0.0257592	1.42785	1.42785	nedd4 up vs con	10.3773	0.513844
Sun1	NM_024451	0.000490405	0.0258441	1.40865	1.40865	nedd4 up vs con	10.3579	0.494313
Psmg2	NM_134138	0.000489935	0.0258441	0.73403	-1.36234	nedd4 down vs con	-10.3604	-0.446089
Npl	NM_028749	0.000490627	0.0258441	0.644514	-1.55156	nedd4 down vs con	-10.3567	-0.633716
Trim56	NM_201373	0.000491585	0.0258562	1.18955	1.18955	nedd4 up vs con	10.3514	0.250416
Lgi4	NM_144556	0.000492524	0.0258673	0.472724	-2.1154	nedd4 down vs con	-10.3464	-1.08093
Sema3a	NM_009152	0.000493838	0.0258709	1.53147	1.53147	nedd4 up vs con	10.3393	0.614917
B4galt4	NM_019804	0.000494047	0.0258709	0.780209	-1.28171	nedd4 down vs con	-10.3381	-0.358067
Tspan6	NM_019656	0.000498167	0.0259339	1.53409	1.53409	nedd4 up vs con	10.316	0.617383
Mtch2	NM_019758	0.000497725	0.0259339	0.607004	-1.64744	nedd4 down vs con	-10.3184	-0.720222
Ap2b1	NM_001035854	0.000498098	0.0259339	0.594028	-1.68342	nedd4 down vs con	-10.3164	-0.751397
Tcf7l1	NM_001079822	0.000497703	0.0259339	0.457716	-2.18476	nedd4 down vs con	-10.3185	-1.12748
5031414D18Rik	NM_198642	0.000498961	0.0259372	1.62995	1.62995	nedd4 up vs con	10.3118	0.704828
Gm13154	NM_001014397	0.000502404	0.026078	0.542847	-1.84214	nedd4 down vs con	-10.2935	-0.881382
Fbxo8	NM_015791	0.000508	0.0262184	1.50046	1.50046	nedd4 up vs con	10.2642	0.585405
Taf5	NM_177342	0.000508664	0.0262184	1.32595	1.32595	nedd4 up vs con	10.2607	0.407026
Lilra6	NM_011090	0.000507818	0.0262184	0.824553	-1.21278	nedd4 down vs con	-10.2651	-0.278316
Fech	NM_007998	0.000507585	0.0262184	0.749433	-1.33434	nedd4 down vs con	-10.2663	-0.416129
Speer4f	NM_027609	0.000510268	0.0262184	0.703303	-1.42186	nedd4 down vs con	-10.2524	-0.507782
Arl15	NM_172595	0.000510005	0.0262184	0.6401	-1.56226	nedd4 down vs con	-10.2537	-0.643631
Slc35e1	NM_177766	0.000509802	0.0262184	0.477931	-2.09235	nedd4 down vs con	-10.2548	-1.06513
Rps15a	NM_170669	0.000511907	0.0262476	0.678277	-1.47432	nedd4 down vs con	-10.2439	-0.560054
1110002B05Rik	NM_134054	0.000512315	0.0262476	0.378862	-2.63948	nedd4 down vs con	-10.2418	-1.40026
Lrpap1	NM_013587	0.000513539	0.0262725	1.42378	1.42378	nedd4 up vs con	10.2355	0.509726
Btbd11	NM_028709	0.000516657	0.0263676	1.41944	1.41944	nedd4 up vs con	10.2195	0.505322
Fam82a1	NM_201361	0.000518022	0.0263676	1.24412	1.24412	nedd4 up vs con	10.2126	0.315126
Ndst1	NM_008306	0.000519848	0.0263676	0.660508	-1.51399	nedd4 down vs con	-10.2033	-0.598352
Sar1a	NM_009120	0.000518499	0.0263676	0.612327	-1.63312	nedd4 down vs con	-10.2101	-0.707626
Gyg	NM_013755	0.000519495	0.0263676	0.608786	-1.64261	nedd4 down vs con	-10.2051	-0.715993
Psen2	NM_011183	0.000516942	0.0263676	0.593083	-1.68611	nedd4 down vs con	-10.2181	-0.753694
Lims2	NM_144862	0.000520897	0.0263832	0.805407	-1.24161	nedd4 down vs con	-10.198	-0.31221
Clk3	NM_007713	0.000523698	0.0264873	1.34521	1.34521	nedd4 up vs con	10.1839	0.427831
Nek3	NM_001162947	0.00052697	0.026502	2.00685	2.00685	nedd4 up vs con	10.1676	1.00493
Rchy1	NM_026557	0.000525924	0.026502	1.65889	1.65889	nedd4 up vs con	10.1728	0.730218
Gm3002	NR_033388	0.000526513	0.026502	0.933707	-1.071	nedd4 down vs con	-10.1698	-0.0989582
6720489N17Rik	BC053725	0.000525945	0.026502	0.583811	-1.71288	nedd4 down vs con	-10.1727	-0.776427
Aftph	NM_181411	0.000528106	0.0265217	1.62282	1.62282	nedd4 up vs con	10.1619	0.698503
Csgalnact2	NM_030165	0.000531752	0.0265361	1.32451	1.32451	nedd4 up vs con	10.1439	0.405459
Rnf141	NM_025999	0.000531095	0.0265361	1.27087	1.27087	nedd4 up vs con	10.1471	0.345816
Cadm2	NM_178721	0.000532126	0.0265361	0.762022	-1.3123	nedd4 down vs con	-10.142	-0.392095
Ftl2	NM_008049	0.00053118	0.0265361	0.526052	-1.90095	nedd4 down vs con	-10.1467	-0.926723
Usmg5	NM_023211	0.000531849	0.0265361	0.496536	-2.01395	nedd4 down vs con	-10.1434	-1.01003
	---	0.000534371	0.0266108	1.84301	1.84301	nedd4 up vs con	10.131	0.882064
Akap11	NM_001164503	0.000539482	0.0267903	0.789498	-1.26663	nedd4 down vs con	-10.1062	-0.340992
Col20a1	NM_028518	0.000541508	0.0268534	0.708923	-1.41059	nedd4 down vs con	-10.0964	-0.496299
Tns1	NM_027884	0.000544611	0.0269081	2.79804	2.79804	nedd4 up vs con	10.0815	1.48442
Agpat3	NM_053014	0.000543827	0.0269081	2.10109	2.10109	nedd4 up vs con	10.0853	1.07114
Pdlim1	NM_016861	0.000545638	0.0269081	0.732663	-1.36488	nedd4 down vs con	-10.0766	-0.448778
Nr1d2	NM_011584	0.000545233	0.0269081	0.66911	-1.49452	nedd4 down vs con	-10.0785	-0.579685
Pafah1b2	NM_008775	0.000548052	0.0269523	0.759007	-1.31751	nedd4 down vs con	-10.0651	-0.397815
Hif1a	NM_010431	0.000547328	0.0269523	0.630309	-1.58652	nedd4 down vs con	-10.0686	-0.665869
Myo9a	NM_173018	0.000549513	0.0269868	0.72401	-1.3812	nedd4 down vs con	-10.0582	-0.465918
Fam168b	NM_001160235	0.000551703	0.027057	0.616062	-1.62321	nedd4 down vs con	-10.0479	-0.698853
Epdr1	NM_134065	0.000552683	0.0270654	1.47204	1.47204	nedd4 up vs con	10.0433	0.557817
Sgca	NM_009161	0.000553395	0.0270654	1.09185	1.09185	nedd4 up vs con	10.0399	0.126775
Tmem120b	NM_001039723	0.000554462	0.0270803	0.495195	-2.01941	nedd4 down vs con	-10.035	-1.01393
Ang2	NM_007449	0.000556771	0.0271061	3.54712	3.54712	nedd4 up vs con	10.0242	1.82665
Klf6	NM_011803	0.000558039	0.0271061	1.56124	1.56124	nedd4 up vs con	10.0183	0.642692
Dcaf12	NM_026893	0.000556591	0.0271061	1.49352	1.49352	nedd4 up vs con	10.025	0.578717
Cubn	NM_001081084	0.000557617	0.0271061	0.568812	-1.75805	nedd4 down vs con	-10.0203	-0.813976
Hnrnpf	NM_133834	0.000561492	0.0272366	1.43534	1.43534	nedd4 up vs con	10.0024	0.521393
Mcc	NM_001085373	0.000568965	0.0272549	2.06778	2.06778	nedd4 up vs con	9.96825	1.04808
Cmbl	NM_181588	0.000570479	0.0272549	1.86376	1.86376	nedd4 up vs con	9.96141	0.898216
Setbp1	NM_053099	0.000568726	0.0272549	1.63668	1.63668	nedd4 up vs con	9.96933	0.710772
Rin2	NM_028724	0.000567039	0.0272549	1.61553	1.61553	nedd4 up vs con	9.97699	0.692008
Ell	NM_007924	0.000569143	0.0272549	1.36929	1.36929	nedd4 up vs con	9.96744	0.453428
Fmod	NM_021355	0.000570209	0.0272549	1.36008	1.36008	nedd4 up vs con	9.96263	0.443692
Pbx1	NM_183355	0.000564249	0.0272549	1.32871	1.32871	nedd4 up vs con	9.98971	0.410026
Nup37	NM_028334	0.000570217	0.0272549	0.741186	-1.34919	nedd4 down vs con	-9.96259	-0.432092
Pign	NM_013784	0.000571069	0.0272549	0.715819	-1.397	nedd4 down vs con	-9.95875	-0.482333
Slc26a2	NM_007885	0.000566467	0.0272549	0.711694	-1.4051	nedd4 down vs con	-9.97959	-0.490671
Flot2	NM_008028	0.000568911	0.0272549	0.525227	-1.90394	nedd4 down vs con	-9.96849	-0.928987
Bub1b	NM_009773	0.00057593	0.0274133	0.535303	-1.8681	nedd4 down vs con	-9.93696	-0.901572
Map2k6	NM_011943	0.000576773	0.0274167	0.717186	-1.39434	nedd4 down vs con	-9.93321	-0.479581
Hnrnpf	NM_133834	0.000578772	0.0274751	1.43001	1.43001	nedd4 up vs con	9.92433	0.516025
Gramd4	NM_172611	0.000585986	0.0276698	0.713734	-1.40108	nedd4 down vs con	-9.89261	-0.486542
AA960436	NM_133954	0.000584058	0.0276698	0.696244	-1.43628	nedd4 down vs con	-9.90104	-0.522335
Tmed7	NM_025698	0.00058769	0.0276903	1.66643	1.66643	nedd4 up vs con	9.88519	0.736761
Tspan15	NM_197996	0.000587979	0.0276903	0.448538	-2.22947	nedd4 down vs con	-9.88393	-1.1567
Atp6v1f	NM_025381	0.000591237	0.0278069	0.467553	-2.1388	nedd4 down vs con	-9.86982	-1.0968
Dync1li2	NM_001013380	0.000593168	0.0278452	1.85398	1.85398	nedd4 up vs con	9.86151	0.890626
Psmd1	NM_027357	0.0005944	0.0278452	1.29932	1.29932	nedd4 up vs con	9.85622	0.377757
Dhps	NM_001039514	0.00059407	0.0278452	0.620466	-1.61169	nedd4 down vs con	-9.85764	-0.688576
Plekhg4	NM_001081333	0.000603361	0.0278509	2.38812	2.38812	nedd4 up vs con	9.81816	1.25588
Nlrp2	NM_177690	0.000604378	0.0278509	2.25465	2.25465	nedd4 up vs con	9.81388	1.1729
Prkci	NM_008857	0.000604706	0.0278509	1.79297	1.79297	nedd4 up vs con	9.81251	0.842351
Ptp4a1	NM_011200	0.000602741	0.0278509	1.64607	1.64607	nedd4 up vs con	9.82077	0.719026
D430042O09Rik	BC158019	0.000602607	0.0278509	1.44359	1.44359	nedd4 up vs con	9.82133	0.529661
Zfp52	NM_144515	0.000599083	0.0278509	1.41668	1.41668	nedd4 up vs con	9.83624	0.502514
Rbm22	NM_025776	0.00060155	0.0278509	1.39587	1.39587	nedd4 up vs con	9.82579	0.481165
Ints6	NM_008715	0.000600408	0.0278509	1.24901	1.24901	nedd4 up vs con	9.83062	0.320785
Akap11	NM_001164503	0.00060389	0.0278509	0.76456	-1.30794	nedd4 down vs con	-9.81593	-0.387298
Frmd4a	NM_172475	0.000601741	0.0278509	0.686998	-1.45561	nedd4 down vs con	-9.82499	-0.541622
Patl1	NM_172635	0.000598713	0.0278509	0.662914	-1.50849	nedd4 down vs con	-9.83781	-0.593106
2810417H13Rik	NM_026515	0.000600143	0.0278509	0.488159	-2.04851	nedd4 down vs con	-9.83174	-1.03458
Isca2	NM_028863	0.000602884	0.0278509	0.469699	-2.12902	nedd4 down vs con	-9.82017	-1.09019
Tdrd7	NM_146142	0.000611855	0.02786	1.59874	1.59874	nedd4 up vs con	9.78272	0.676935
Pik3ip1	NM_178149	0.000607908	0.02786	1.55222	1.55222	nedd4 up vs con	9.79911	0.634333
Trib2	NM_144551	0.000610101	0.02786	1.44929	1.44929	nedd4 up vs con	9.78999	0.535346
Bok	NM_016778	0.000611725	0.02786	1.427	1.427	nedd4 up vs con	9.78326	0.512985
	---	0.000611956	0.02786	1.08159	1.08159	nedd4 up vs con	9.78231	0.113154
Mtus1	NM_001005863	0.000611899	0.02786	0.762675	-1.31117	nedd4 down vs con	-9.78254	-0.39086
Wdyhv1	NM_029734	0.000608301	0.02786	0.72008	-1.38873	nedd4 down vs con	-9.79747	-0.473771
Uck2	ENSMUST00000053686	0.000611184	0.02786	0.431277	-2.31869	nedd4 down vs con	-9.7855	-1.21331
Ifnz	NM_197889	0.00061407	0.0278807	1.7009	1.7009	nedd4 up vs con	9.77358	0.766298
Elk4	NM_007923	0.000615303	0.0278807	1.56464	1.56464	nedd4 up vs con	9.76851	0.645831
Exoc2	NM_025588	0.000616232	0.0278807	1.23626	1.23626	nedd4 up vs con	9.7647	0.305982
Purb	ENSMUST00000059507	0.00061633	0.0278807	0.682098	-1.46607	nedd4 down vs con	-9.7643	-0.551949
Slc35f1	NM_178675	0.000613768	0.0278807	0.515674	-1.93921	nedd4 down vs con	-9.77483	-0.955469
Fam115a	BC031718	0.000619068	0.027969	1.16882	1.16882	nedd4 up vs con	9.75311	0.225053
Fbp1	NM_019395	0.000621571	0.0280464	0.357435	-2.79771	nedd4 down vs con	-9.74294	-1.48425
Mcam	NM_023061	0.000622643	0.0280592	0.551121	-1.81448	nedd4 down vs con	-9.73859	-0.859559
Dnttip1	NM_133763	0.000624648	0.028094	1.37504	1.37504	nedd4 up vs con	9.73049	0.459474
Tenc1	NM_153533	0.000625786	0.028094	0.585742	-1.70724	nedd4 down vs con	-9.72591	-0.771663
Slc25a30	NM_026232	0.000625511	0.028094	0.508875	-1.96512	nedd4 down vs con	-9.72702	-0.974617
Cpsf7	NM_172302	0.000627383	0.0281088	0.746768	-1.3391	nedd4 down vs con	-9.7195	-0.421268
Nudcd1	NM_026149	0.000628488	0.0281088	0.698353	-1.43194	nedd4 down vs con	-9.71508	-0.517972
Zfp260	NM_011981	0.000631968	0.0282289	0.707338	-1.41375	nedd4 down vs con	-9.7012	-0.499528
Ccdc93	NM_001025156	0.000634309	0.028298	1.41377	1.41377	nedd4 up vs con	9.69192	0.499547
Golim4	NM_175193	0.0006365	0.0283157	0.698834	-1.43095	nedd4 down vs con	-9.68327	-0.516978
Ptprf	NM_011213	0.00063705	0.0283157	0.620017	-1.61286	nedd4 down vs con	-9.68111	-0.68962
Col28a1	NM_001037865	0.000637096	0.0283157	0.51941	-1.92526	nedd4 down vs con	-9.68093	-0.945054
Whsc1	NM_001081102	0.000644116	0.0285649	1.21199	1.21199	nedd4 up vs con	9.6535	0.277378
Pcdh1	NM_029357	0.000644309	0.0285649	0.71601	-1.39663	nedd4 down vs con	-9.65276	-0.481948
Sar1b	NM_025535	0.000647943	0.0285835	0.646937	-1.54575	nedd4 down vs con	-9.63871	-0.628303
Itga6	NM_008397	0.000646606	0.0285835	0.641265	-1.55942	nedd4 down vs con	-9.64387	-0.641007
6030446N20Rik	NM_178801	0.000646024	0.0285835	0.612836	-1.63176	nedd4 down vs con	-9.64612	-0.706427
Frem2	NM_172862	0.000647215	0.0285835	0.573395	-1.744	nedd4 down vs con	-9.64152	-0.802399
Adamtsl4	NM_144899	0.000650716	0.02866	2.25879	2.25879	nedd4 up vs con	9.62806	1.17555
Adamts10	NM_172619	0.000651289	0.02866	0.793825	-1.25972	nedd4 down vs con	-9.62586	-0.333107
Gm13271	NM_001085528	0.000666351	0.0287833	1.97316	1.97316	nedd4 up vs con	9.56903	0.980508
Gm13271	NM_001085528	0.000666351	0.0287833	1.97316	1.97316	nedd4 up vs con	9.56903	0.980508
Gm13271	NM_001085528	0.000666351	0.0287833	1.97316	1.97316	nedd4 up vs con	9.56903	0.980508
Gm13271	NM_001085528	0.000666351	0.0287833	1.97316	1.97316	nedd4 up vs con	9.56903	0.980508
Gm13271	NM_001085528	0.000666351	0.0287833	1.97316	1.97316	nedd4 up vs con	9.56903	0.980508
Gm13271	NM_001085528	0.000666351	0.0287833	1.97316	1.97316	nedd4 up vs con	9.56903	0.980508
Gm13271	NM_001085528	0.000664343	0.0287833	1.90214	1.90214	nedd4 up vs con	9.57652	0.927623
Gm13271	NM_001085528	0.000660067	0.0287833	1.89304	1.89304	nedd4 up vs con	9.59255	0.920705
Ptp4a1	NM_011200	0.000663772	0.0287833	1.63948	1.63948	nedd4 up vs con	9.57865	0.713238
Cdon	NM_021339	0.000661275	0.0287833	1.35537	1.35537	nedd4 up vs con	9.588	0.438687
Pgm1	NM_025700	0.000663844	0.0287833	1.34205	1.34205	nedd4 up vs con	9.57838	0.424438
Vamp7	NM_011515	0.000657201	0.0287833	1.26199	1.26199	nedd4 up vs con	9.60336	0.3357
Hoxd13	NM_008275	0.000660217	0.0287833	0.827563	-1.20837	nedd4 down vs con	-9.59198	-0.273059
Gm13251	NM_001085522	0.000664475	0.0287833	0.680126	-1.47032	nedd4 down vs con	-9.57602	-0.556126
Ftl2	NM_008049	0.000667045	0.0287833	0.539959	-1.85199	nedd4 down vs con	-9.56645	-0.889078
Usp25	NM_013918	0.000672789	0.0289609	1.59812	1.59812	nedd4 up vs con	9.54522	0.676376
Clu	NM_013492	0.000672349	0.0289609	1.49268	1.49268	nedd4 up vs con	9.54684	0.577905
Pdlim7	NM_001114088	0.000675825	0.0290564	1.4797	1.4797	nedd4 up vs con	9.5341	0.565305
9430020K01Rik	NM_001081963	0.000678868	0.0290817	3.29534	3.29534	nedd4 up vs con	9.523	1.72043
Gm13271	NM_001085528	0.000677248	0.0290817	1.95862	1.95862	nedd4 up vs con	9.5289	0.969838
Hira	NM_010435	0.000678609	0.0290817	1.52284	1.52284	nedd4 up vs con	9.52395	0.606764
Pim1	NM_008842	0.000681109	0.0291426	1.6254	1.6254	nedd4 up vs con	9.51487	0.700795
Wipi2	NM_178398	0.000687142	0.0291656	2.03211	2.03211	nedd4 up vs con	9.49315	1.02298
Aktip	NM_010241	0.000688208	0.0291656	1.56746	1.56746	nedd4 up vs con	9.48934	0.648429
Gigyf1	NM_031408	0.000686831	0.0291656	1.20455	1.20455	nedd4 up vs con	9.49427	0.268494
Pppde2	NM_134095	0.000686945	0.0291656	0.733079	-1.36411	nedd4 down vs con	-9.49386	-0.447959
Dnajc13	NM_001163026	0.000686575	0.0291656	0.689545	-1.45023	nedd4 down vs con	-9.49518	-0.536283
Chn2	NM_001163640	0.000687781	0.0291656	0.588597	-1.69896	nedd4 down vs con	-9.49086	-0.764648
Nup62	NM_053074	0.000686509	0.0291656	0.587787	-1.7013	nedd4 down vs con	-9.49542	-0.766635
Insig1	NM_153526	0.000685826	0.0291656	0.41454	-2.41232	nedd4 down vs con	-9.49787	-1.27042
Il17rc	NM_134159	0.000689134	0.0291701	1.48936	1.48936	nedd4 up vs con	9.48603	0.574693
Dpf2	NM_011262	0.000691647	0.02922	1.62053	1.62053	nedd4 up vs con	9.47709	0.696466
Ly6c2	NM_001099217	0.000692778	0.02922	0.816391	-1.2249	nedd4 down vs con	-9.47307	-0.292668
Pex26	NM_028730	0.000694461	0.0292562	0.879086	-1.13755	nedd4 down vs con	-9.46712	-0.185924
Nupl2	NM_153092	0.000697041	0.0293106	1.74398	1.74398	nedd4 up vs con	9.45802	0.802383
Gm10330	ENSMUST00000072014	0.000697401	0.0293106	0.708498	-1.41144	nedd4 down vs con	-9.45675	-0.497164
Ube2f	NM_026454	0.000707207	0.0296232	1.71093	1.71093	nedd4 up vs con	9.42257	0.774781
Fam108b	NM_146096	0.000706183	0.0296232	1.35604	1.35604	nedd4 up vs con	9.42612	0.4394
Lingo1	NM_181074	0.000707339	0.0296232	0.645933	-1.54815	nedd4 down vs con	-9.42212	-0.630544
Gk5	NM_177352	0.000709931	0.0296326	1.68114	1.68114	nedd4 up vs con	9.41319	0.74944
Arhgap21	NM_001128084	0.000710063	0.0296326	1.50729	1.50729	nedd4 up vs con	9.41273	0.591957
Klf9	NM_010638	0.000708737	0.0296326	1.26494	1.26494	nedd4 up vs con	9.41729	0.339069
Dusp15	NM_001159376	0.000721522	0.0297398	2.14047	2.14047	nedd4 up vs con	9.37372	1.09793
Ptpmt1	NM_025576	0.000721108	0.0297398	2.00316	2.00316	nedd4 up vs con	9.37512	1.00228
Tlr2	NM_011905	0.000717927	0.0297398	1.82073	1.82073	nedd4 up vs con	9.38588	0.864517
Golga1	NM_029793	0.000725324	0.0297398	1.66717	1.66717	nedd4 up vs con	9.36095	0.737401
Hsp90aa1	NM_010480	0.000720416	0.0297398	1.58393	1.58393	nedd4 up vs con	9.37746	0.663509
Ets2	NM_011809	0.000715424	0.0297398	1.50419	1.50419	nedd4 up vs con	9.39439	0.588987
Smek2	NM_134034	0.000723908	0.0297398	1.4942	1.4942	nedd4 up vs con	9.3657	0.579373
Zfp85-rs1	NM_001001130	0.000724406	0.0297398	1.35178	1.35178	nedd4 up vs con	9.36403	0.43486
Trappc6a	NM_025960	0.00072685	0.0297398	1.24493	1.24493	nedd4 up vs con	9.35585	0.316065
Nme2	NM_008705	0.000719779	0.0297398	1.21092	1.21092	nedd4 up vs con	9.37961	0.276104
Cd99l2	NM_138309	0.000722373	0.0297398	1.11871	1.11871	nedd4 up vs con	9.37086	0.161836
Iglon5	NM_001164518	0.000714012	0.0297398	0.786279	-1.27181	nedd4 down vs con	-9.3992	-0.346887
Cs	NM_026444	0.000722886	0.0297398	0.73035	-1.36921	nedd4 down vs con	-9.36913	-0.45334
Limd2	NM_172397	0.000720292	0.0297398	0.640793	-1.56057	nedd4 down vs con	-9.37787	-0.64207
Tmem167b	NM_026198	0.000719403	0.0297398	0.573516	-1.74363	nedd4 down vs con	-9.38088	-0.802094
Meis2	NM_001136072	0.000716143	0.0297398	0.557121	-1.79494	nedd4 down vs con	-9.39194	-0.843937
Dolpp1	NM_020329	0.00072669	0.0297398	0.450671	-2.21891	nedd4 down vs con	-9.35638	-1.14985
Srp54b	NM_001100109	0.000730288	0.0298461	0.782322	-1.27825	nedd4 down vs con	-9.3444	-0.354166
Itga8	NM_001001309	0.000738074	0.0298555	1.86753	1.86753	nedd4 up vs con	9.31872	0.901131
Nmt1	NM_008707	0.000734709	0.0298555	1.42634	1.42634	nedd4 up vs con	9.32977	0.512318
Ccdc50	NM_026202	0.000733982	0.0298555	1.31977	1.31977	nedd4 up vs con	9.33217	0.400287
Pik3c2a	NM_011083	0.000731768	0.0298555	1.28905	1.28905	nedd4 up vs con	9.33949	0.366308
Grcc10	NM_013535	0.000737635	0.0298555	0.794389	-1.25883	nedd4 down vs con	-9.32016	-0.332082
Eif2s3x	NM_012010	0.000733856	0.0298555	0.71925	-1.39034	nedd4 down vs con	-9.33259	-0.475435
Sec61a2	NM_021305	0.000736041	0.0298555	0.654384	-1.52815	nedd4 down vs con	-9.32539	-0.611791
Tspan14	NM_145928	0.000736662	0.0298555	0.514436	-1.94388	nedd4 down vs con	-9.32335	-0.958936
Slc15a2	NM_021301	0.000737487	0.0298555	0.480757	-2.08005	nedd4 down vs con	-9.32064	-1.05662
Hspb3	NM_019960	0.000740657	0.0299259	1.36359	1.36359	nedd4 up vs con	9.31027	0.44741
Cyth2	NM_011181	0.000745019	0.0300339	1.36601	1.36601	nedd4 up vs con	9.29609	0.449968
Mapk11	NM_011161	0.000744323	0.0300339	0.677235	-1.47659	nedd4 down vs con	-9.29835	-0.562272
Hnrnpf	NM_133834	0.000747803	0.030112	1.38721	1.38721	nedd4 up vs con	9.28709	0.472186
Sema5a	NM_009154	0.000752638	0.0301259	1.67649	1.67649	nedd4 up vs con	9.27157	0.745444
Cstl1	NM_177655	0.000753232	0.0301259	1.60949	1.60949	nedd4 up vs con	9.26967	0.686604
Trim24	NM_145076	0.000752099	0.0301259	0.843911	-1.18496	nedd4 down vs con	-9.27329	-0.244837
Rnf144a	NM_001081977	0.000750826	0.0301259	0.671621	-1.48894	nedd4 down vs con	-9.27737	-0.574281
	---	0.00075299	0.0301259	0.466082	-2.14555	nedd4 down vs con	-9.27044	-1.10134
Cln6	NM_001033175	0.000751202	0.0301259	0.370736	-2.69734	nedd4 down vs con	-9.27617	-1.43154
Psme4	NM_134013	0.000754914	0.0301436	0.760407	-1.31509	nedd4 down vs con	-9.2643	-0.395156
	---	0.000755372	0.0301436	0.662514	-1.5094	nedd4 down vs con	-9.26285	-0.593977
Fmo5	NM_001161765	0.000757138	0.0301465	1.75699	1.75699	nedd4 up vs con	9.25723	0.813106
Tug1	NR_002321	0.000756834	0.0301465	1.24896	1.24896	nedd4 up vs con	9.25819	0.320727
Hlx	NM_008250	0.000768652	0.0301468	1.75224	1.75224	nedd4 up vs con	9.22101	0.8092
Snx13	NM_001014973	0.000769863	0.0301468	1.56922	1.56922	nedd4 up vs con	9.21724	0.650048
Nol8	NM_001081350	0.000763579	0.0301468	1.56279	1.56279	nedd4 up vs con	9.23689	0.644124
Slc20a1	NM_015747	0.000763886	0.0301468	1.48361	1.48361	nedd4 up vs con	9.23592	0.569112
Nedd9	NM_001111324	0.000759479	0.0301468	1.42564	1.42564	nedd4 up vs con	9.24981	0.51161
Plod2	NM_001142916	0.000766135	0.0301468	1.31566	1.31566	nedd4 up vs con	9.22887	0.395787
Senp6	NM_146003	0.000766825	0.0301468	1.27936	1.27936	nedd4 up vs con	9.22672	0.355422
Slc4a1ap	NM_009206	0.000763488	0.0301468	1.20859	1.20859	nedd4 up vs con	9.23717	0.273325
Api5	NM_007466	0.000768895	0.0301468	0.710173	-1.40811	nedd4 down vs con	-9.22026	-0.493758
Senp7	NM_025483	0.000768687	0.0301468	0.664031	-1.50595	nedd4 down vs con	-9.2209	-0.590678
Abcd1	NM_007435	0.000769489	0.0301468	0.634605	-1.57578	nedd4 down vs con	-9.21841	-0.656069
Phf8	NM_001113354	0.00076034	0.0301468	0.568752	-1.75823	nedd4 down vs con	-9.24709	-0.814128
Pdxp	NM_020271	0.000767328	0.0301468	0.466013	-2.14586	nedd4 down vs con	-9.22515	-1.10156
A630033H20Rik	NM_175442	0.000767998	0.0301468	0.39984	-2.501	nedd4 down vs con	-9.22305	-1.32251
Epb4.1l1	NM_013510	0.000770805	0.0301504	1.47546	1.47546	nedd4 up vs con	9.21432	0.561165
Arl6ip6	NM_022989	0.000772178	0.0301709	0.506249	-1.97531	nedd4 down vs con	-9.21006	-0.982081
5730494M16Rik	NM_001004361	0.000773439	0.030187	0.37856	-2.64159	nedd4 down vs con	-9.20616	-1.40141
Fzd8	NM_008058	0.000776877	0.030288	1.7885	1.7885	nedd4 up vs con	9.19555	0.83875
Ulk1	NM_009469	0.000779601	0.0303525	1.87416	1.87416	nedd4 up vs con	9.1872	0.906244
Eif4ebp2	NM_010124	0.000780239	0.0303525	0.426384	-2.3453	nedd4 down vs con	-9.18524	-1.22977
Dbp	NM_016974	0.000781432	0.0303657	0.459329	-2.17709	nedd4 down vs con	-9.1816	-1.1224
Chsy1	NM_001081163	0.000783193	0.0303677	0.682894	-1.46436	nedd4 down vs con	-9.17623	-0.550266
Grlf1	NM_172739	0.000782842	0.0303677	0.665752	-1.50206	nedd4 down vs con	-9.1773	-0.586943
BC037703	NM_172295	0.000784048	0.0303678	1.41538	1.41538	nedd4 up vs con	9.17363	0.501189
Wisp2	NM_016873	0.000786425	0.0304072	1.65181	1.65181	nedd4 up vs con	9.16642	0.724048
Slc35a3	NM_144902	0.000786777	0.0304072	0.538363	-1.85748	nedd4 down vs con	-9.16535	-0.893349
Cct4	NM_009837	0.00079006	0.0304694	1.2689	1.2689	nedd4 up vs con	9.15544	0.343578
Siglec1	NM_011426	0.000790163	0.0304694	0.868489	-1.15142	nedd4 down vs con	-9.15513	-0.203421
1110057K04Rik	NM_172401	0.000790958	0.0304694	0.699119	-1.43037	nedd4 down vs con	-9.15273	-0.51639
Ccdc136	NM_145574	0.000793401	0.0304975	1.18471	1.18471	nedd4 up vs con	9.1454	0.244534
Habp4	NM_019986	0.000798803	0.0305713	1.64856	1.64856	nedd4 up vs con	9.12928	0.721206
Nlk	NM_008702	0.000799261	0.0305713	1.23928	1.23928	nedd4 up vs con	9.12792	0.309502
Bod1l	BC061245	0.000798391	0.0305713	0.644943	-1.55052	nedd4 down vs con	-9.13051	-0.632756
Ppp2r3c	NM_021529	0.000799622	0.0305713	0.620613	-1.61131	nedd4 down vs con	-9.12685	-0.688234
Hectd1	ENSMUST00000042052	0.000799226	0.0305713	0.544161	-1.83769	nedd4 down vs con	-9.12803	-0.877895
Rufy1	NM_172557	0.000802392	0.0305853	1.64532	1.64532	nedd4 up vs con	9.11865	0.718368
Riok3	NM_024182	0.000802567	0.0305853	1.63415	1.63415	nedd4 up vs con	9.11814	0.70854
Smc1a	NM_019710	0.00080108	0.0305853	0.556503	-1.79694	nedd4 down vs con	-9.12253	-0.845539
Kif5c	NM_008449	0.000805839	0.0306061	1.36816	1.36816	nedd4 up vs con	9.1085	0.452237
Ccdc3	NM_028804	0.000806145	0.0306061	0.801218	-1.2481	nedd4 down vs con	-9.1076	-0.319733
0610009B22Rik	BC024353	0.000806557	0.0306061	0.687465	-1.45462	nedd4 down vs con	-9.10639	-0.540642
Tmem9b	NM_020050	0.000805463	0.0306061	0.632546	-1.58091	nedd4 down vs con	-9.1096	-0.660758
Gns	NM_029364	0.000808189	0.0306267	0.542396	-1.84367	nedd4 down vs con	-9.1016	-0.882582
Efna2	NM_007909	0.000808821	0.0306267	0.34997	-2.85739	nedd4 down vs con	-9.09975	-1.5147
Ap4b1	NM_026193	0.000813119	0.0306553	2.13135	2.13135	nedd4 up vs con	9.08722	1.09177
Acyp1	NM_025421	0.000811241	0.0306553	1.30721	1.30721	nedd4 up vs con	9.09269	0.386491
Clasp2	NM_001114347	0.000811482	0.0306553	1.30545	1.30545	nedd4 up vs con	9.09199	0.384547
Plekhh2	NM_177606	0.000813888	0.0306553	1.15166	1.15166	nedd4 up vs con	9.08499	0.203715
Hhat	NM_144881	0.000813684	0.0306553	0.402873	-2.48217	nedd4 down vs con	-9.08558	-1.3116
Ccl11	NM_011330	0.000814945	0.0306626	0.849762	-1.1768	nedd4 down vs con	-9.08192	-0.234869
Rnf24	NM_178607	0.000818722	0.0307099	1.29387	1.29387	nedd4 up vs con	9.07101	0.371693
Trnt1	NM_027296	0.000820073	0.0307099	0.775131	-1.2901	nedd4 down vs con	-9.06712	-0.367488
Ap3s1	NM_009681	0.00082052	0.0307099	0.757274	-1.32053	nedd4 down vs con	-9.06583	-0.401113
Steap2	NM_001103157	0.000817969	0.0307099	0.755525	-1.32358	nedd4 down vs con	-9.07318	-0.404449
Insr	NM_010568	0.000819913	0.0307099	0.51141	-1.95538	nedd4 down vs con	-9.06758	-0.967448
Nr3c1	NM_008173	0.000824301	0.0307221	1.3429	1.3429	nedd4 up vs con	9.055	0.425352
Aplp2	NM_001102455	0.000823541	0.0307221	1.12452	1.12452	nedd4 up vs con	9.05717	0.169309
Pdlim1	NM_016861	0.000824187	0.0307221	0.613201	-1.63079	nedd4 down vs con	-9.05533	-0.705568
Fam53c	BC057111	0.000828961	0.0308634	0.787584	-1.26971	nedd4 down vs con	-9.04173	-0.344494
Wrb	NM_207301	0.000830654	0.0308941	0.531548	-1.8813	nedd4 down vs con	-9.03694	-0.911728
Elmod2	NM_178736	0.000834206	0.0309614	2.20007	2.20007	nedd4 up vs con	9.02691	1.13755
Papd4	NM_133905	0.000834	0.0309614	0.74421	-1.34371	nedd4 down vs con	-9.02749	-0.426218
Sqle	NM_009270	0.000835853	0.0309902	0.543382	-1.84032	nedd4 down vs con	-9.02228	-0.879961
Usp49	NM_198421	0.000838122	0.0310419	0.660481	-1.51405	nedd4 down vs con	-9.01592	-0.598411
Ankrd40	NM_027799	0.000842577	0.0310949	1.853	1.853	nedd4 up vs con	9.00349	0.889863
Kdm5c	NM_013668	0.000843263	0.0310949	1.34574	1.34574	nedd4 up vs con	9.00158	0.4284
Oit3	NM_010959	0.00084479	0.0310949	1.26803	1.26803	nedd4 up vs con	8.99734	0.342589
Wwp2	NM_025830	0.000841514	0.0310949	0.652185	-1.53331	nedd4 down vs con	-9.00645	-0.616647
Camk2g	NM_178597	0.000844799	0.0310949	0.6492	-1.54036	nedd4 down vs con	-8.99732	-0.623265
Chic1	NM_009767	0.0008468	0.0311188	1.74688	1.74688	nedd4 up vs con	8.99178	0.804781
Fam107b	BC021353	0.0008472	0.0311188	1.45415	1.45415	nedd4 up vs con	8.99068	0.540176
Sox9	NM_011448	0.000850786	0.0312183	1.57584	1.57584	nedd4 up vs con	8.9808	0.656121
Tipin	NM_025372	0.000853365	0.0312807	0.747224	-1.33829	nedd4 down vs con	-8.97373	-0.420387
Mxra8	NM_024263	0.000855048	0.0312992	1.55339	1.55339	nedd4 up vs con	8.96913	0.63542
Cav2	NM_016900	0.000857895	0.0312992	1.321	1.321	nedd4 up vs con	8.96137	0.40163
Ppfibp2	NM_008905	0.00085718	0.0312992	0.725861	-1.37767	nedd4 down vs con	-8.96331	-0.462235
Ptplad1	NM_021345	0.000858273	0.0312992	0.712748	-1.40302	nedd4 down vs con	-8.96034	-0.488536
G6pdx	NM_008062	0.000857421	0.0312992	0.532094	-1.87937	nedd4 down vs con	-8.96266	-0.910247
Ptprm	NM_008984	0.000859439	0.0313097	1.54391	1.54391	nedd4 up vs con	8.95717	0.626589
Avl9	NM_030235	0.000862018	0.031363	1.62104	1.62104	nedd4 up vs con	8.95019	0.69692
Map2k1	NM_008927	0.000863549	0.031363	0.74463	-1.34295	nedd4 down vs con	-8.94606	-0.425404
Papd7	NM_198600	0.000863379	0.031363	0.695439	-1.43794	nedd4 down vs con	-8.94652	-0.524004
Gclm	NM_008129	0.000865478	0.0314009	1.27106	1.27106	nedd4 up vs con	8.94086	0.346032
Dcun1d4	NM_001190734	0.000866853	0.0314188	1.79513	1.79513	nedd4 up vs con	8.93717	0.844088
Sh3glb1	NM_019464	0.000867783	0.0314204	1.25726	1.25726	nedd4 up vs con	8.93467	0.330283
Rasal2	NM_177644	0.000869757	0.0314599	1.34313	1.34313	nedd4 up vs con	8.92939	0.425599
Cpne2	NM_153507	0.00087405	0.031551	0.75238	-1.32912	nedd4 down vs con	-8.91795	-0.410467
Tmem195	NM_178767	0.000873766	0.031551	0.492417	-2.0308	nedd4 down vs con	-8.9187	-1.02205
2310067B10Rik	NM_028014	0.000877057	0.0316274	0.538504	-1.857	nedd4 down vs con	-8.90997	-0.892971
Rgs12	NM_173402	0.000886813	0.0316916	1.65051	1.65051	nedd4 up vs con	8.88434	0.722912
Kank1	NM_181404	0.000886326	0.0316916	1.61968	1.61968	nedd4 up vs con	8.88561	0.695709
Klhl24	NM_029436	0.000883638	0.0316916	1.37462	1.37462	nedd4 up vs con	8.89264	0.459033
Cr1l	NM_013499	0.000881443	0.0316916	1.24733	1.24733	nedd4 up vs con	8.89841	0.318843
Baz2b	NM_001001182	0.000881973	0.0316916	1.24097	1.24097	nedd4 up vs con	8.89701	0.311468
Pard3	NM_033620	0.000886047	0.0316916	1.19329	1.19329	nedd4 up vs con	8.88634	0.254945
Katnal1	NM_153572	0.000886857	0.0316916	0.657142	-1.52174	nedd4 down vs con	-8.88422	-0.605723
Fxr2	NM_011814	0.000886551	0.0316916	0.64131	-1.55931	nedd4 down vs con	-8.88502	-0.640906
Ftl1	NM_010240	0.00087998	0.0316916	0.535545	-1.86725	nedd4 down vs con	-8.90226	-0.90092
Gm807	ENSMUST00000099271	0.000898769	0.0317224	2.00072	2.00072	nedd4 up vs con	8.85339	1.00052
Abhd5	NM_026179	0.000893721	0.0317224	1.82317	1.82317	nedd4 up vs con	8.8664	0.866449
	---	0.000894597	0.0317224	1.77357	1.77357	nedd4 up vs con	8.86413	0.826656
Ifnz	NM_197889	0.000894544	0.0317224	1.67806	1.67806	nedd4 up vs con	8.86427	0.746794
Chd7	NM_001081417	0.000899415	0.0317224	1.52439	1.52439	nedd4 up vs con	8.85174	0.608232
Arvcf	NM_033474	0.00089406	0.0317224	1.50231	1.50231	nedd4 up vs con	8.86552	0.587183
Dram2	NM_026013	0.000900139	0.0317224	1.43692	1.43692	nedd4 up vs con	8.84988	0.52298
Ypel2	NM_001005341	0.000896476	0.0317224	1.38763	1.38763	nedd4 up vs con	8.85929	0.472623
Dcaf13	NM_198606	0.000898563	0.0317224	1.16338	1.16338	nedd4 up vs con	8.85392	0.218322
Heg1	NM_175256	0.00090021	0.0317224	0.69273	-1.44356	nedd4 down vs con	-8.8497	-0.529635
Kdelr3	NM_134090	0.000899101	0.0317224	0.666696	-1.49993	nedd4 down vs con	-8.85254	-0.584899
Fam65a	NM_001081241	0.000895436	0.0317224	0.60949	-1.64072	nedd4 down vs con	-8.86197	-0.714326
Zfp672	NR_028332	0.000923335	0.0317566	1.60928	1.60928	nedd4 up vs con	8.79139	0.686415
Tjp1	NM_009386	0.000924941	0.0317566	1.52217	1.52217	nedd4 up vs con	8.78741	0.606129
Ell2	NM_138953	0.0009104	0.0317566	1.33604	1.33604	nedd4 up vs con	8.82378	0.417963
Tnks	NM_175091	0.000903873	0.0317566	1.30667	1.30667	nedd4 up vs con	8.84034	0.385895
D6Wsu116e	NM_026585	0.000926044	0.0317566	1.2504	1.2504	nedd4 up vs con	8.78467	0.32239
Leo1	NM_001039522	0.00092634	0.0317566	1.23772	1.23772	nedd4 up vs con	8.78394	0.307685
Stk38	NM_134115	0.000916159	0.0317566	1.23186	1.23186	nedd4 up vs con	8.80929	0.300838
ORF19	NM_001037757	0.000918184	0.0317566	1.22518	1.22518	nedd4 up vs con	8.80422	0.292994
Gm10406	NM_001164727	0.0009218	0.0317566	0.961635	-1.0399	nedd4 down vs con	-8.7952	-0.0564387
Ccna2	NM_009828	0.000918276	0.0317566	0.929904	-1.07538	nedd4 down vs con	-8.80399	-0.104846
Kcng1	NM_001081134	0.0009236	0.0317566	0.811113	-1.23287	nedd4 down vs con	-8.79073	-0.302025
Galnt7	NM_144731	0.000911785	0.0317566	0.79596	-1.25634	nedd4 down vs con	-8.82028	-0.329232
Smchd1	NM_028887	0.000926302	0.0317566	0.793049	-1.26096	nedd4 down vs con	-8.78404	-0.334518
Ptcd2	NM_026873	0.000924257	0.0317566	0.700263	-1.42804	nedd4 down vs con	-8.7891	-0.514031
Cerk	NM_145475	0.000912295	0.0317566	0.698696	-1.43124	nedd4 down vs con	-8.819	-0.517263
Acer3	NM_025408	0.000905655	0.0317566	0.662937	-1.50844	nedd4 down vs con	-8.8358	-0.593056
1700048O20Rik	NR_033553	0.000926802	0.0317566	0.65885	-1.5178	nedd4 down vs con	-8.7828	-0.601978
Cdk18	NM_008795	0.000919073	0.0317566	0.646723	-1.54626	nedd4 down vs con	-8.802	-0.62878
Bzw2	NM_025840	0.000904546	0.0317566	0.643916	-1.553	nedd4 down vs con	-8.83863	-0.635056
Sh3pxd2a	NM_008018	0.000902561	0.0317566	0.63391	-1.57751	nedd4 down vs con	-8.84369	-0.65765
Rps15a	NM_170669	0.000904963	0.0317566	0.606845	-1.64787	nedd4 down vs con	-8.83757	-0.7206
Gstp2	NM_181796	0.000915854	0.0317566	0.601879	-1.66146	nedd4 down vs con	-8.81005	-0.732455
H13	NM_001159551	0.000910035	0.0317566	0.592314	-1.68829	nedd4 down vs con	-8.8247	-0.755566
Fut8	NM_016893	0.000913244	0.0317566	0.528779	-1.89115	nedd4 down vs con	-8.81661	-0.919263
Cyp2j12-ps	NM_001100182	0.000907353	0.0317566	0.503292	-1.98692	nedd4 down vs con	-8.83149	-0.990532
Nr4a1	NM_010444	0.000915513	0.0317566	0.459461	-2.17646	nedd4 down vs con	-8.81091	-1.12199
Mcrs1	NM_016766	0.000927081	0.0317566	0.4432	-2.25632	nedd4 down vs con	-8.78211	-1.17397
Capn2	NM_009794	0.0009288	0.0317848	1.39642	1.39642	nedd4 up vs con	8.77787	0.481733
Sdc2	NM_008304	0.000930722	0.03182	1.72489	1.72489	nedd4 up vs con	8.77314	0.786504
Dock8	NM_028785	0.000932729	0.0318579	0.514867	-1.94225	nedd4 down vs con	-8.76821	-0.957728
Zfp652	NM_201609	0.000936281	0.0319486	1.18545	1.18545	nedd4 up vs con	8.75953	0.245435
6430573F11Rik	BC052184	0.000937344	0.0319542	1.13607	1.13607	nedd4 up vs con	8.75694	0.184052
C330007P06Rik	NM_029951	0.0009397	0.0320038	2.27596	2.27596	nedd4 up vs con	8.75121	1.18648
Plekhg2	NM_138752	0.000942679	0.0320439	0.78455	-1.27462	nedd4 down vs con	-8.74398	-0.350063
Serpina3n	NM_009252	0.000945334	0.0321034	0.85862	-1.16466	nedd4 down vs con	-8.73757	-0.219908
Rala	NM_019491	0.000950139	0.0321744	1.50419	1.50419	nedd4 up vs con	8.72602	0.588987
Rb1cc1	NM_009826	0.000948648	0.0321744	1.24726	1.24726	nedd4 up vs con	8.7296	0.318762
Oxa1l	NM_026936	0.000949926	0.0321744	0.813594	-1.22911	nedd4 down vs con	-8.72653	-0.297619
Sgsh	NM_018822	0.000953468	0.0322564	0.685183	-1.45946	nedd4 down vs con	-8.71806	-0.545439
Got1	NM_010324	0.000958173	0.0323848	0.512756	-1.95025	nedd4 down vs con	-8.70687	-0.963656
Ephx1	NM_010145	0.000961901	0.0323889	1.40163	1.40163	nedd4 up vs con	8.69806	0.487106
S100a6	NM_011313	0.000963762	0.0323889	1.39763	1.39763	nedd4 up vs con	8.69367	0.482982
Eea1	NM_001001932	0.000963668	0.0323889	1.39055	1.39055	nedd4 up vs con	8.69389	0.475656
Gstp2	NM_181796	0.000961637	0.0323889	0.588061	-1.7005	nedd4 down vs con	-8.69868	-0.765962
Gm608	NM_001029889	0.000959582	0.0323889	0.551688	-1.81262	nedd4 down vs con	-8.70354	-0.858075
Kdsr	NM_027534	0.000968286	0.0324184	1.3764	1.3764	nedd4 up vs con	8.68305	0.4609
Slc6a17	NM_172271	0.000966662	0.0324184	0.853746	-1.17131	nedd4 down vs con	-8.68686	-0.228121
Sec14l2	NM_144520	0.0009668	0.0324184	0.695998	-1.43679	nedd4 down vs con	-8.68653	-0.522845
Cenpt	NM_177150	0.000968255	0.0324184	0.557661	-1.7932	nedd4 down vs con	-8.68312	-0.84254
Morc3	NM_001045529	0.000972897	0.0325116	1.2796	1.2796	nedd4 up vs con	8.67229	0.355693
Apobec3	ENSMUST00000100423	0.000972212	0.0325116	0.747343	-1.33807	nedd4 down vs con	-8.67389	-0.420158
Amfr	NM_011787	0.000974187	0.0325241	1.34922	1.34922	nedd4 up vs con	8.6693	0.432126
Tmem232	AF338469	0.000975219	0.0325281	1.25965	1.25965	nedd4 up vs con	8.6669	0.333023
Oat	NM_016978	0.000977379	0.0325695	0.769959	-1.29877	nedd4 down vs con	-8.66189	-0.377146
Rab10	NM_016676	0.000978632	0.0325807	1.36162	1.36162	nedd4 up vs con	8.659	0.445324
Obfc2a	NM_028696	0.000988194	0.0326025	2.27469	2.27469	nedd4 up vs con	8.63705	1.18567
Slc1a4	NM_018861	0.000984783	0.0326025	1.83143	1.83143	nedd4 up vs con	8.64485	0.872971
Gse1	NM_198671	0.000981093	0.0326025	1.48883	1.48883	nedd4 up vs con	8.65332	0.574179
Siae	NM_011734	0.000989768	0.0326025	1.40494	1.40494	nedd4 up vs con	8.63346	0.490509
Cpd	NM_007754	0.000990289	0.0326025	1.27993	1.27993	nedd4 up vs con	8.63227	0.356065
Pex7	NM_008822	0.000989932	0.0326025	1.25227	1.25227	nedd4 up vs con	8.63308	0.324546
Szt2	NM_198170	0.000985076	0.0326025	0.785782	-1.27262	nedd4 down vs con	-8.64418	-0.347799
U05342	NR_024093	0.000985967	0.0326025	0.769302	-1.29988	nedd4 down vs con	-8.64214	-0.378378
Slc41a3	NM_027868	0.000987128	0.0326025	0.576617	-1.73425	nedd4 down vs con	-8.63948	-0.794315
Wdr5	NM_080848	0.000988288	0.0326025	0.574716	-1.73999	nedd4 down vs con	-8.63683	-0.799079
Idi1	NM_145360	0.000984483	0.0326025	0.481078	-2.07866	nedd4 down vs con	-8.64554	-1.05566
Cwf19l1	NM_001081077	0.000988341	0.0326025	0.478047	-2.09184	nedd4 down vs con	-8.63671	-1.06478
Golga7b	NM_001141983	0.000991733	0.0326198	1.46906	1.46906	nedd4 up vs con	8.62899	0.554893
Dennd4a	NM_001162917	0.000993755	0.0326561	0.730388	-1.36914	nedd4 down vs con	-8.6244	-0.453265
Cenpo	NM_134046	0.000997445	0.0327106	0.790051	-1.26574	nedd4 down vs con	-8.61606	-0.339982
2010321M09Rik	NM_175153	0.000997402	0.0327106	0.789482	-1.26665	nedd4 down vs con	-8.61615	-0.341022
Acpp	NM_019807	0.000998228	0.0327106	0.755497	-1.32363	nedd4 down vs con	-8.61429	-0.404502
Ilkap	NM_023343	0.00100131	0.0327531	1.42268	1.42268	nedd4 up vs con	8.60736	0.508611
Fam26e	NM_178908	0.00100807	0.0328273	1.96942	1.96942	nedd4 up vs con	8.59224	0.977771
Sord	NM_146126	0.0010062	0.0328273	1.75571	1.75571	nedd4 up vs con	8.59641	0.812055
Efna1	NM_010107	0.001008	0.0328273	1.35446	1.35446	nedd4 up vs con	8.5924	0.437718
Ftl1	NM_010240	0.0010082	0.0328273	0.495165	-2.01953	nedd4 down vs con	-8.59196	-1.01402
Gm11362	XM_909282	0.0010125	0.0329371	1.27078	1.27078	nedd4 up vs con	8.58242	0.345714
1110007C09Rik	NM_026738	0.00101355	0.0329413	1.3295	1.3295	nedd4 up vs con	8.58008	0.410884
Wdr1	NM_011715	0.00101662	0.0329628	1.81339	1.81339	nedd4 up vs con	8.57331	0.858689
Map3k14	NM_016896	0.00101792	0.0329628	1.43023	1.43023	nedd4 up vs con	8.57045	0.516247
Xlr3c	NM_011727	0.00101729	0.0329628	1.39141	1.39141	nedd4 up vs con	8.57183	0.476548
Ryk	NM_013649	0.00101551	0.0329628	0.634106	-1.57702	nedd4 down vs con	-8.57575	-0.657204
Fam100b	NM_176902	0.00102151	0.0330035	1.45382	1.45382	nedd4 up vs con	8.56257	0.539849
Usp31	NM_001033173	0.00102181	0.0330035	0.649737	-1.53908	nedd4 down vs con	-8.56191	-0.622072
Frzb	NM_011356	0.00102196	0.0330035	0.598767	-1.6701	nedd4 down vs con	-8.56158	-0.739933
Pak3	NM_001195049	0.00102372	0.0330286	1.27319	1.27319	nedd4 up vs con	8.55774	0.348448
Ftl1	NM_010240	0.0010246	0.0330286	0.667623	-1.49785	nedd4 down vs con	-8.55582	-0.582894
Hivep1	NM_007772	0.00102671	0.0330463	1.25482	1.25482	nedd4 up vs con	8.55121	0.32748
Ehd4	NM_133838	0.001027	0.0330463	0.549194	-1.82085	nedd4 down vs con	-8.55057	-0.864612
Gm13271	NM_001085528	0.00103243	0.0331012	1.67293	1.67293	nedd4 up vs con	8.5388	0.742377
Lpar1	NM_010336	0.00103057	0.0331012	0.801064	-1.24834	nedd4 down vs con	-8.54283	-0.320011
Kif16b	NM_001081133	0.00103207	0.0331012	0.682201	-1.46584	nedd4 down vs con	-8.53959	-0.551731
Chi3l1	NM_007695	0.00103131	0.0331012	0.42878	-2.3322	nedd4 down vs con	-8.54122	-1.22169
BC023829	NM_001033328	0.00103843	0.0332635	0.65338	-1.5305	nedd4 down vs con	-8.52588	-0.614006
Sp8	NM_177082	0.00104863	0.0335211	2.21217	2.21217	nedd4 up vs con	8.50413	1.14546
Pdk4	NM_013743	0.0010493	0.0335211	1.619	1.619	nedd4 up vs con	8.5027	0.695103
Myl6	NM_010860	0.00104854	0.0335211	1.29006	1.29006	nedd4 up vs con	8.50433	0.367438
Ywhab	NM_018753	0.00105121	0.033552	0.735721	-1.35921	nedd4 down vs con	-8.49866	-0.442769
Tbx18	NM_023814	0.00105362	0.033597	1.69572	1.69572	nedd4 up vs con	8.49357	0.761898
Nid1	NM_010917	0.00105451	0.033597	0.626984	-1.59494	nedd4 down vs con	-8.4917	-0.673499
Xiap	NM_009688	0.0010557	0.0336047	1.31568	1.31568	nedd4 up vs con	8.4892	0.395809
Trpm4	NM_175130	0.00105982	0.0336756	0.787754	-1.26943	nedd4 down vs con	-8.48055	-0.344183
Shisa2	NM_145463	0.00105981	0.0336756	0.651043	-1.536	nedd4 down vs con	-8.48058	-0.619175
Sfxn4	NM_053198	0.00106137	0.0336949	0.792811	-1.26134	nedd4 down vs con	-8.4773	-0.334951
Efnb2	NM_010111	0.0010631	0.0337195	1.70732	1.70732	nedd4 up vs con	8.47371	0.771733
Dkc1	NM_001030307	0.00106504	0.033751	0.756437	-1.32199	nedd4 down vs con	-8.46966	-0.402708
Kctd18	NR_027630	0.00106668	0.0337709	1.55761	1.55761	nedd4 up vs con	8.46626	0.639334
Tpst1	NM_001130476	0.00106757	0.0337709	0.71057	-1.40732	nedd4 down vs con	-8.46441	-0.492951
Yipf6	NM_207633	0.00107005	0.0337851	1.43688	1.43688	nedd4 up vs con	8.45928	0.52294
Btbd9	NM_027060	0.00107178	0.0337851	1.30258	1.30258	nedd4 up vs con	8.4557	0.381372
Prkar2a	NM_008924	0.00107182	0.0337851	0.674283	-1.48306	nedd4 down vs con	-8.45562	-0.568574
Sepn1	NM_029100	0.0010711	0.0337851	0.608939	-1.6422	nedd4 down vs con	-8.45711	-0.71563
Syne1	NM_001079686	0.00107593	0.0338611	1.34662	1.34662	nedd4 up vs con	8.44717	0.429343
Acap1	NM_153788	0.00107709	0.0338611	0.722718	-1.38367	nedd4 down vs con	-8.44478	-0.468495
Spink5	NM_001081180	0.00107639	0.0338611	0.490488	-2.03879	nedd4 down vs con	-8.44622	-1.02771
Myo10	NM_019472	0.0010801	0.0339258	1.80404	1.80404	nedd4 up vs con	8.43861	0.851231
Pbx2	NM_017463	0.00108127	0.0339327	0.61274	-1.63201	nedd4 down vs con	-8.43622	-0.706653
Ifnz	NM_197889	0.00108515	0.0339943	1.71686	1.71686	nedd4 up vs con	8.42832	0.779772
Ifnz	NM_197889	0.00108515	0.0339943	1.71686	1.71686	nedd4 up vs con	8.42832	0.779772
Ctnnal1	NM_018761	0.00109531	0.0341868	1.3846	1.3846	nedd4 up vs con	8.4078	0.469469
Ube2d3	NM_025356	0.00109605	0.0341868	0.852535	-1.17297	nedd4 down vs con	-8.40631	-0.230169
Hunk	NM_015755	0.0010961	0.0341868	0.55594	-1.79875	nedd4 down vs con	-8.40621	-0.846999
Mvk	NM_023556	0.0010952	0.0341868	0.523942	-1.90861	nedd4 down vs con	-8.40801	-0.932521
2810474O19Rik	NM_026054	0.00109857	0.0342037	1.79882	1.79882	nedd4 up vs con	8.40126	0.847051
Dicer1	NM_148948	0.00109831	0.0342037	1.50988	1.50988	nedd4 up vs con	8.40178	0.594434
Kpna2	NM_010655	0.00110088	0.0342158	1.23264	1.23264	nedd4 up vs con	8.39664	0.301752
Zmynd19	NM_026021	0.00110013	0.0342158	0.772038	-1.29527	nedd4 down vs con	-8.39814	-0.373256
Slc6a12	NM_133661	0.00110419	0.0342589	2.023	2.023	nedd4 up vs con	8.39003	1.0165
Cep350	NM_001039184	0.00110415	0.0342589	1.41545	1.41545	nedd4 up vs con	8.39011	0.501261
4931406P16Rik	BC060233	0.00110608	0.0342874	0.813627	-1.22906	nedd4 down vs con	-8.3863	-0.297561
Sirt2	NM_022432	0.00110783	0.0343118	0.648051	-1.54309	nedd4 down vs con	-8.38282	-0.625821
Ccl8	NM_021443	0.00110906	0.0343199	0.368459	-2.71401	nedd4 down vs con	-8.38039	-1.44042
S100a13	NM_009113	0.00111573	0.0343564	1.69385	1.69385	nedd4 up vs con	8.36724	0.760306
Glis1	NM_147221	0.0011159	0.0343564	1.47435	1.47435	nedd4 up vs con	8.36691	0.560079
Usp2	NM_198092	0.00111824	0.0343564	1.39035	1.39035	nedd4 up vs con	8.36231	0.475448
Bmp1	NR_033241	0.00112138	0.0343564	1.37505	1.37505	nedd4 up vs con	8.35618	0.459484
Ddhd2	NM_028102	0.00112122	0.0343564	1.18342	1.18342	nedd4 up vs con	8.3565	0.242962
Ttc30a2	NM_001081228	0.00112307	0.0343564	0.870945	-1.14818	nedd4 down vs con	-8.35289	-0.199346
Ino80	NM_026574	0.00111395	0.0343564	0.852826	-1.17257	nedd4 down vs con	-8.37074	-0.229677
Cops3	NM_011991	0.00112088	0.0343564	0.798664	-1.25209	nedd4 down vs con	-8.35716	-0.324339
Gm4983	XR_106691	0.00112376	0.0343564	0.528562	-1.89193	nedd4 down vs con	-8.35154	-0.919855
Gm4983	XR_106691	0.00112376	0.0343564	0.528562	-1.89193	nedd4 down vs con	-8.35154	-0.919855
Igfbp3	NM_008343	0.00111523	0.0343564	0.521728	-1.91671	nedd4 down vs con	-8.36823	-0.93863
9430007A20Rik	ENSMUST00000030328	0.00112299	0.0343564	0.356248	-2.80703	nedd4 down vs con	-8.35305	-1.48905
Leprot	NM_175036	0.00112336	0.0343564	0.343199	-2.91377	nedd4 down vs con	-8.35232	-1.54288
Fuca2	NM_025799	0.0011256	0.0343829	1.59103	1.59103	nedd4 up vs con	8.34797	0.669961
Snord47	NR_028543	0.00112977	0.0344806	0.823416	-1.21445	nedd4 down vs con	-8.33989	-0.280307
Pkia	NM_008862	0.0011354	0.0345488	2.58637	2.58637	nedd4 up vs con	8.32903	1.37093
Gal3st1	NM_016922	0.00113589	0.0345488	0.741681	-1.34829	nedd4 down vs con	-8.3281	-0.431129
Pcbp4	NM_021567	0.00113359	0.0345488	0.607542	-1.64598	nedd4 down vs con	-8.33251	-0.718944
Slc25a45	NM_134154	0.00113431	0.0345488	0.488871	-2.04553	nedd4 down vs con	-8.33112	-1.03247
Lhx9	NM_001042577	0.00113731	0.0345625	1.29948	1.29948	nedd4 up vs con	8.32537	0.377934
Tmf1	NM_001081111	0.00114575	0.034609	1.41608	1.41608	nedd4 up vs con	8.30925	0.501903
Psmc5	NM_008950	0.00114515	0.034609	1.25168	1.25168	nedd4 up vs con	8.3104	0.323866
Depdc5	NM_001025426	0.00114341	0.034609	0.766282	-1.305	nedd4 down vs con	-8.31371	-0.384053
Fdft1	NM_010191	0.00114554	0.034609	0.695496	-1.43782	nedd4 down vs con	-8.30966	-0.523886
Ppp2r5a	NM_144880	0.00114274	0.034609	0.684771	-1.46034	nedd4 down vs con	-8.31498	-0.546306
Mrps2	NM_080452	0.00114203	0.034609	0.665296	-1.50309	nedd4 down vs con	-8.31634	-0.587932
Erbb3	NM_010153	0.00114822	0.034609	0.454694	-2.19928	nedd4 down vs con	-8.30457	-1.13703
Ppif	NM_134084	0.00114248	0.034609	0.301192	-3.32014	nedd4 down vs con	-8.31549	-1.73124
Gypa	NM_010369	0.00115235	0.0346933	0.889302	-1.12448	nedd4 down vs con	-8.29677	-0.169255
Eya4	NM_010167	0.0011537	0.0347048	1.50648	1.50648	nedd4 up vs con	8.29421	0.591182
Evl	NM_001163394	0.00115587	0.0347406	0.74856	-1.3359	nedd4 down vs con	-8.29013	-0.41781
Snord118	NR_028566	0.00117094	0.0349869	2.57559	2.57559	nedd4 up vs con	8.26204	1.3649
Snord118	NR_028566	0.00117095	0.0349869	2.57559	2.57559	nedd4 up vs con	8.26201	1.3649
Zbtb10	NM_177660	0.00116792	0.0349869	1.68701	1.68701	nedd4 up vs con	8.26763	0.754469
Tubg1	NM_134024	0.0011672	0.0349869	0.488054	-2.04895	nedd4 down vs con	-8.26898	-1.03489
Idi1	NM_145360	0.00116949	0.0349869	0.483558	-2.06801	nedd4 down vs con	-8.26473	-1.04824
Psp	NM_008953	0.00116568	0.0349869	0.38514	-2.59646	nedd4 down vs con	-8.2718	-1.37655
A730017L22Rik	AK166222	0.00117206	0.0349905	0.674044	-1.48358	nedd4 down vs con	-8.25997	-0.569085
Gdpd5	NM_201352	0.00118048	0.0352123	0.708563	-1.41131	nedd4 down vs con	-8.24449	-0.497032
Scrg1	NM_009136	0.00118261	0.0352463	0.578776	-1.72778	nedd4 down vs con	-8.24059	-0.788923
Cd97	NM_011925	0.00118634	0.035286	1.74907	1.74907	nedd4 up vs con	8.23378	0.806588
Jhdm1d	NM_001033430	0.00119188	0.035286	1.66583	1.66583	nedd4 up vs con	8.22373	0.736241
Fnip2	NM_001162999	0.00119118	0.035286	1.50534	1.50534	nedd4 up vs con	8.22499	0.590089
Ctr9	NM_009431	0.00119037	0.035286	1.33907	1.33907	nedd4 up vs con	8.22647	0.421231
Mbp	NM_010777	0.00119142	0.035286	0.829451	-1.20562	nedd4 down vs con	-8.22457	-0.269771
5730507C01Rik	ENSMUST00000063216	0.00118803	0.035286	0.702002	-1.4245	nedd4 down vs con	-8.23071	-0.510453
Suz12	NM_199196	0.00119111	0.035286	0.648095	-1.54298	nedd4 down vs con	-8.22512	-0.625723
1110012D08Rik	BC037624	0.00118865	0.035286	0.578275	-1.72928	nedd4 down vs con	-8.22958	-0.790172
Atp10a	NM_009728	0.00119333	0.0352994	0.673367	-1.48507	nedd4 down vs con	-8.22112	-0.570535
Sidt2	NM_172257	0.00119781	0.0353198	0.632295	-1.58154	nedd4 down vs con	-8.21303	-0.66133
Drp2	NM_010078	0.00119799	0.0353198	0.588921	-1.69802	nedd4 down vs con	-8.21271	-0.763854
Atp6v1f	NM_025381	0.00119766	0.0353198	0.469503	-2.12991	nedd4 down vs con	-8.21331	-1.09079
Kpnb1	NM_008379	0.00120251	0.0354236	1.18789	1.18789	nedd4 up vs con	8.20461	0.248401
Car13	NM_024495	0.00120569	0.0354558	0.832551	-1.20113	nedd4 down vs con	-8.19892	-0.264389
Gm13051	NM_001037926	0.00120582	0.0354558	0.61785	-1.61852	nedd4 down vs con	-8.19868	-0.694671
Btaf1	NM_001080706	0.00120835	0.0354782	1.34643	1.34643	nedd4 up vs con	8.19419	0.429139
Slc23a2	NM_018824	0.00121099	0.035497	1.63474	1.63474	nedd4 up vs con	8.1895	0.709061
Il6st	NM_010560	0.00121096	0.035497	0.736705	-1.3574	nedd4 down vs con	-8.18955	-0.440841
Il18	NM_008360	0.00121895	0.0356008	2.23209	2.23209	nedd4 up vs con	8.17543	1.1584
Acox3	NM_030721	0.00122202	0.0356008	1.60812	1.60812	nedd4 up vs con	8.17004	0.685375
Pdcl3	NM_026850	0.00122254	0.0356008	1.43494	1.43494	nedd4 up vs con	8.16913	0.52099
Eif2b5	NM_172265	0.00122128	0.0356008	1.3266	1.3266	nedd4 up vs con	8.17133	0.407733
Atg13	NM_145528	0.00122142	0.0356008	0.821467	-1.21733	nedd4 down vs con	-8.17109	-0.283725
Pcolce2	NM_029620	0.0012196	0.0356008	0.685847	-1.45805	nedd4 down vs con	-8.17429	-0.544041
Apln	NM_013912	0.00121981	0.0356008	0.58512	-1.70905	nedd4 down vs con	-8.17392	-0.773196
Lrrc8a	NM_177725	0.00121831	0.0356008	0.562046	-1.77921	nedd4 down vs con	-8.17655	-0.83124
Map4k3	NM_001081357	0.00122609	0.0356457	1.3495	1.3495	nedd4 up vs con	8.16292	0.432425
Ebf1	NM_007897	0.00122873	0.0356933	2.05805	2.05805	nedd4 up vs con	8.15831	1.04128
Enah	NM_010135	0.00123437	0.0357592	1.64489	1.64489	nedd4 up vs con	8.1485	0.717991
	---	0.00123502	0.0357592	1.24688	1.24688	nedd4 up vs con	8.14738	0.318323
Hddc2	NM_027168	0.00123343	0.0357592	1.24682	1.24682	nedd4 up vs con	8.15013	0.318253
Hk1	NM_010438	0.00123237	0.0357592	0.70377	-1.42092	nedd4 down vs con	-8.15198	-0.506824
Hcn2	NM_008226	0.00123747	0.0358009	0.789887	-1.266	nedd4 down vs con	-8.14315	-0.340282
Dsel	NM_001081316	0.00123888	0.0358127	1.74663	1.74663	nedd4 up vs con	8.14071	0.804574
Exoc3	NM_177333	0.001247	0.0358724	1.75468	1.75468	nedd4 up vs con	8.12676	0.811208
Glcci1	NM_133236	0.00124578	0.0358724	1.36754	1.36754	nedd4 up vs con	8.12885	0.451583
Gpsm3	NM_134116	0.0012435	0.0358724	0.720135	-1.38863	nedd4 down vs con	-8.13275	-0.473661
Ubfd1	NM_138589	0.00124635	0.0358724	0.697285	-1.43413	nedd4 down vs con	-8.12788	-0.52018
Gnaq	NM_008139	0.00124533	0.0358724	0.659845	-1.51551	nedd4 down vs con	-8.12963	-0.599801
Rybp	NM_019743	0.00125028	0.0359377	0.781643	-1.27936	nedd4 down vs con	-8.12116	-0.355418
	---	0.00125607	0.0360751	0.795736	-1.2567	nedd4 down vs con	-8.11131	-0.329638
Txndc12	NM_025334	0.00125798	0.0361008	0.698323	-1.432	nedd4 down vs con	-8.10807	-0.518034
Dstyk	NM_172516	0.00126354	0.0361216	1.84057	1.84057	nedd4 up vs con	8.0987	0.880153
Bcar3	NM_013867	0.0012685	0.0361216	1.65615	1.65615	nedd4 up vs con	8.09037	0.727833
Maf	NM_001025577	0.00126492	0.0361216	1.53298	1.53298	nedd4 up vs con	8.09636	0.616339
Tspan5	NM_019571	0.00126484	0.0361216	1.46298	1.46298	nedd4 up vs con	8.09651	0.54891
Sfxn3	NM_053197	0.00126988	0.0361216	1.3018	1.3018	nedd4 up vs con	8.08805	0.380508
Skp2	NM_145468	0.00126893	0.0361216	0.84313	-1.18606	nedd4 down vs con	-8.08964	-0.246173
Usp28	NM_175482	0.00126022	0.0361216	0.738741	-1.35365	nedd4 down vs con	-8.10429	-0.436859
D330045A20Rik	NM_175326	0.00126269	0.0361216	0.709798	-1.40885	nedd4 down vs con	-8.10013	-0.49452
Lphn1	NM_181039	0.00126835	0.0361216	0.562265	-1.77852	nedd4 down vs con	-8.09061	-0.830678
Prps2	NM_026662	0.00126683	0.0361216	0.533862	-1.87314	nedd4 down vs con	-8.09317	-0.905461
Olfml2a	NM_172854	0.00126969	0.0361216	0.497165	-2.01141	nedd4 down vs con	-8.08838	-1.0082
Optn	NM_181848	0.00127147	0.0361378	1.75958	1.75958	nedd4 up vs con	8.08539	0.815231
Ifnz	NM_197889	0.00128174	0.0361411	1.70854	1.70854	nedd4 up vs con	8.06833	0.772764
Lpar6	NM_175116	0.00127368	0.0361411	1.70695	1.70695	nedd4 up vs con	8.08171	0.771421
Hist1h2be	NM_001177653	0.00127812	0.0361411	1.68064	1.68064	nedd4 up vs con	8.07432	0.749011
Zfp26	NM_011753	0.00128723	0.0361411	1.53556	1.53556	nedd4 up vs con	8.05928	0.618765
Tap2	NM_011530	0.00128887	0.0361411	1.52218	1.52218	nedd4 up vs con	8.05658	0.606139
Acvr1b	NM_007395	0.00128771	0.0361411	1.48112	1.48112	nedd4 up vs con	8.05848	0.566689
Hnrnpul2	NM_001081196	0.0012881	0.0361411	1.45904	1.45904	nedd4 up vs con	8.05785	0.545019
Galm	NM_176963	0.00128171	0.0361411	1.43277	1.43277	nedd4 up vs con	8.06838	0.518807
Hist1h2bc	NM_023422	0.00127653	0.0361411	1.41801	1.41801	nedd4 up vs con	8.07697	0.503868
Rheb	NM_053075	0.00128177	0.0361411	1.39021	1.39021	nedd4 up vs con	8.06828	0.475303
Pappa	NM_021362	0.0012838	0.0361411	1.36775	1.36775	nedd4 up vs con	8.06492	0.451805
	---	0.00128808	0.0361411	1.22046	1.22046	nedd4 up vs con	8.05788	0.287425
Usp3	NM_144937	0.00128707	0.0361411	1.2079	1.2079	nedd4 up vs con	8.05954	0.272501
Marveld1	NM_183195	0.00127694	0.0361411	0.599127	-1.6691	nedd4 down vs con	-8.07629	-0.739066
Arf4	NM_007479	0.00128343	0.0361411	0.596179	-1.67735	nedd4 down vs con	-8.06554	-0.746183
Fbxl7	NM_176959	0.00128055	0.0361411	0.584123	-1.71197	nedd4 down vs con	-8.0703	-0.775656
Mcfd2	NM_176808	0.0012799	0.0361411	0.537624	-1.86004	nedd4 down vs con	-8.07138	-0.895331
Atp6v1e1	NM_007510	0.00130219	0.0364286	0.544334	-1.83711	nedd4 down vs con	-8.03484	-0.877436
Tiparp	NM_178892	0.00130648	0.0364361	1.5474	1.5474	nedd4 up vs con	8.0279	0.629846
Morc4	NM_029413	0.00130546	0.0364361	1.26578	1.26578	nedd4 up vs con	8.02954	0.340027
Sypl	NM_013635	0.00130505	0.0364361	1.246	1.246	nedd4 up vs con	8.03021	0.317304
Zbtb4	NM_029348	0.00130656	0.0364361	0.823566	-1.21423	nedd4 down vs con	-8.02777	-0.280044
Nudt16	NM_029385	0.00131073	0.0365238	1.45942	1.45942	nedd4 up vs con	8.02105	0.545395
Ttc39c	NM_028341	0.00131355	0.0365736	1.46643	1.46643	nedd4 up vs con	8.01652	0.552308
Nphp3	NM_028721	0.00131852	0.0366259	0.626122	-1.59713	nedd4 down vs con	-8.00857	-0.675484
Gm4983	XR_106691	0.00131791	0.0366259	0.561787	-1.78003	nedd4 down vs con	-8.00954	-0.831905
Ssbp4	NM_133772	0.00131718	0.0366259	0.543889	-1.83861	nedd4 down vs con	-8.01071	-0.878616
Rab8b	NM_173413	0.00132146	0.0366789	1.73395	1.73395	nedd4 up vs con	8.00388	0.794062
Gtf2b	NM_145546	0.00132344	0.0367052	1.48268	1.48268	nedd4 up vs con	8.00073	0.568207
Olfr460	NM_146383	0.00132476	0.0367132	0.848595	-1.17842	nedd4 down vs con	-7.99864	-0.236852
Dot1l	NM_199322	0.00132603	0.0367199	1.87843	1.87843	nedd4 up vs con	7.99661	0.909527
Lrrc16a	NM_026825	0.00133277	0.0367753	1.83607	1.83607	nedd4 up vs con	7.98596	0.876621
Actr6	NM_025914	0.00133503	0.0367753	1.57386	1.57386	nedd4 up vs con	7.9824	0.654307
Gxylt2	NM_198612	0.0013324	0.0367753	1.41596	1.41596	nedd4 up vs con	7.98654	0.501781
Dr1	NM_026106	0.00133619	0.0367753	1.26442	1.26442	nedd4 up vs con	7.98058	0.338476
Kif17	NM_010623	0.00133631	0.0367753	0.762009	-1.31232	nedd4 down vs con	-7.9804	-0.39212
Slc36a1	NM_153139	0.00133617	0.0367753	0.542439	-1.84352	nedd4 down vs con	-7.98062	-0.882467
Itpr3	NM_080553	0.00133609	0.0367753	0.441668	-2.26414	nedd4 down vs con	-7.98074	-1.17897
Tmem131	NM_018872	0.0013387	0.0368128	0.825025	-1.21209	nedd4 down vs con	-7.97664	-0.27749
Ddr2	NM_022563	0.00134014	0.0368239	0.594105	-1.6832	nedd4 down vs con	-7.97438	-0.75121
Srrm2	NM_175229	0.00134119	0.0368243	0.793375	-1.26044	nedd4 down vs con	-7.97274	-0.333925
Lxn	NM_016753	0.00134274	0.0368383	1.59643	1.59643	nedd4 up vs con	7.97033	0.674849
Mbd4	NM_010774	0.00134526	0.0368791	0.566003	-1.76678	nedd4 down vs con	-7.96639	-0.821118
Prkg1	NM_001013833	0.00134635	0.0368792	0.787473	-1.26988	nedd4 down vs con	-7.96469	-0.344698
4933411K20Rik	BC049135	0.00134734	0.0368792	0.675064	-1.48134	nedd4 down vs con	-7.96316	-0.566904
C630050I24Rik	ENSMUST00000046116	0.00135178	0.0369723	0.829939	-1.20491	nedd4 down vs con	-7.95626	-0.268923
Tdg	NM_011561	0.00135623	0.0369749	1.93392	1.93392	nedd4 up vs con	7.9494	0.951528
Polr1d	NM_181730	0.00135713	0.0369749	1.44745	1.44745	nedd4 up vs con	7.948	0.533514
Ppp1r12c	NM_029834	0.00135591	0.0369749	1.38815	1.38815	nedd4 up vs con	7.94989	0.473163
Kif20a	NM_001166406	0.00135823	0.0369749	1.38476	1.38476	nedd4 up vs con	7.94631	0.469636
Cadm4	NM_153112	0.00135415	0.0369749	0.522981	-1.91212	nedd4 down vs con	-7.95261	-0.93517
Cdc25a	NM_007658	0.00135916	0.0369749	0.519736	-1.92406	nedd4 down vs con	-7.94488	-0.944149
BC018242	NM_144935	0.0013622	0.0370292	0.504641	-1.98161	nedd4 down vs con	-7.94022	-0.986671
Usp6nl	NM_181399	0.00136348	0.0370358	0.621642	-1.60864	nedd4 down vs con	-7.93825	-0.685844
Mxd4	NM_010753	0.00136795	0.0370779	1.64707	1.64707	nedd4 up vs con	7.93142	0.719902
Eri2	NM_027698	0.00136816	0.0370779	1.48958	1.48958	nedd4 up vs con	7.9311	0.574906
Rfx2	NM_027787	0.00136664	0.0370779	0.761114	-1.31386	nedd4 down vs con	-7.93341	-0.393816
Ctnnd1	NM_007615	0.00137576	0.0372555	1.11135	1.11135	nedd4 up vs con	7.91954	0.152313
Panx3	NM_172454	0.00138155	0.0373032	1.79765	1.79765	nedd4 up vs con	7.9108	0.846112
Asap1	NM_010026	0.00138172	0.0373032	1.58251	1.58251	nedd4 up vs con	7.91054	0.662215
Crkl	NM_007764	0.00138082	0.0373032	0.737816	-1.35535	nedd4 down vs con	-7.9119	-0.438667
E130309D02Rik	NM_172726	0.00138026	0.0373032	0.558413	-1.79079	nedd4 down vs con	-7.91274	-0.840596
1700037H04Rik	BC071212	0.00138596	0.0373893	0.614734	-1.62672	nedd4 down vs con	-7.90416	-0.701966
Tnks1bp1	NM_001081260	0.00138913	0.0374359	1.38235	1.38235	nedd4 up vs con	7.89941	0.467123
Tcfap2a	NM_011547	0.00138979	0.0374359	0.703079	-1.42232	nedd4 down vs con	-7.89842	-0.508241
Hells	NM_008234	0.00139563	0.0375648	0.76758	-1.3028	nedd4 down vs con	-7.8897	-0.381611
Tbl1xr1	NM_030732	0.00139811	0.037603	1.22097	1.22097	nedd4 up vs con	7.88602	0.288028
Fas	NM_007987	0.00140443	0.0376957	2.22085	2.22085	nedd4 up vs con	7.87666	1.15111
Nfkbia	NM_010907	0.00140474	0.0376957	1.5918	1.5918	nedd4 up vs con	7.8762	0.670659
Cdk16	NM_011049	0.00140443	0.0376957	0.741323	-1.34894	nedd4 down vs con	-7.87666	-0.431826
Akr1b10	NM_172398	0.00140697	0.0377271	1.87053	1.87053	nedd4 up vs con	7.87292	0.903447
Akt3	NM_011785	0.00140846	0.0377386	0.644474	-1.55165	nedd4 down vs con	-7.87072	-0.633806
Klhdc5	NM_001081237	0.00141468	0.0378482	1.55303	1.55303	nedd4 up vs con	7.86159	0.635086
Adam23	NM_011780	0.00141745	0.0378654	1.76353	1.76353	nedd4 up vs con	7.85754	0.818466
Cdc42ep5	NM_021454	0.00141658	0.0378654	0.609991	-1.63937	nedd4 down vs con	-7.85881	-0.71314
Mtmr12	NM_172958	0.00142773	0.0380828	0.89775	-1.1139	nedd4 down vs con	-7.84259	-0.155614
Chmp1b	NM_024190	0.001429	0.0380882	1.65	1.65	nedd4 up vs con	7.84075	0.722466
Zc3h12c	NM_001162921	0.00143469	0.0380969	1.66301	1.66301	nedd4 up vs con	7.83256	0.733797
Phldb3	NM_001102613	0.00143334	0.0380969	1.37753	1.37753	nedd4 up vs con	7.83449	0.462084
Hectd2	NM_001163471	0.00143092	0.0380969	1.32218	1.32218	nedd4 up vs con	7.83798	0.402919
2700060E02Rik	NM_026528	0.0014338	0.0380969	1.13037	1.13037	nedd4 up vs con	7.83383	0.176795
9930005F22Rik	AK137636	0.00143395	0.0380969	0.745225	-1.34188	nedd4 down vs con	-7.83362	-0.424252
Igsf9b	NM_001129787	0.00143738	0.0381114	1.72835	1.72835	nedd4 up vs con	7.82869	0.789395
Gphn	NM_172952	0.00143634	0.0381114	0.615077	-1.62581	nedd4 down vs con	-7.83018	-0.701161
Vps36	NM_027338	0.00143918	0.0381309	1.22534	1.22534	nedd4 up vs con	7.8261	0.293182
Tuba1a	NM_011653	0.00144172	0.0381696	1.24188	1.24188	nedd4 up vs con	7.82248	0.312526
Kif1b	NM_207682	0.0014456	0.0382188	1.72911	1.72911	nedd4 up vs con	7.81694	0.79003
Sumo3	NM_019929	0.00144573	0.0382188	0.729694	-1.37044	nedd4 down vs con	-7.81675	-0.454637
Hist1h3d	NM_178204	0.00145528	0.0382383	2.21629	2.21629	nedd4 up vs con	7.8032	1.14815
Slc40a1	NM_016917	0.00148437	0.0382383	1.99391	1.99391	nedd4 up vs con	7.76258	0.9956
Tdg	NM_011561	0.00148518	0.0382383	1.82582	1.82582	nedd4 up vs con	7.76147	0.868545
Tdg	NM_172552	0.00146812	0.0382383	1.70933	1.70933	nedd4 up vs con	7.78514	0.773431
Slc33a1	NM_015728	0.00148201	0.0382383	1.61008	1.61008	nedd4 up vs con	7.76584	0.687132
Wdr37	NM_172445	0.00146745	0.0382383	1.54543	1.54543	nedd4 up vs con	7.78608	0.628008
Kcnh1	NM_010600	0.00148288	0.0382383	1.48132	1.48132	nedd4 up vs con	7.76464	0.566883
Rasa2	NM_053268	0.00146454	0.0382383	1.45203	1.45203	nedd4 up vs con	7.79016	0.538071
Slc39a13	NM_026721	0.00146016	0.0382383	1.42026	1.42026	nedd4 up vs con	7.79631	0.506155
Lgals8	NM_018886	0.00147219	0.0382383	1.40531	1.40531	nedd4 up vs con	7.77946	0.490888
2310014H01Rik	NM_001146711	0.00148273	0.0382383	1.39939	1.39939	nedd4 up vs con	7.76485	0.484798
4930455F23Rik	NM_029115	0.00148278	0.0382383	1.39522	1.39522	nedd4 up vs con	7.76477	0.480493
Tecpr1	NM_027410	0.001475	0.0382383	1.3864	1.3864	nedd4 up vs con	7.77556	0.471344
Apbb2	NM_009686	0.00148137	0.0382383	1.36927	1.36927	nedd4 up vs con	7.76673	0.453407
Wdfy3	NM_172882	0.00147585	0.0382383	1.35935	1.35935	nedd4 up vs con	7.77438	0.442917
Srpk2	NM_009274	0.00147724	0.0382383	1.35502	1.35502	nedd4 up vs con	7.77244	0.438314
Ctsd	NM_009983	0.00145087	0.0382383	1.27328	1.27328	nedd4 up vs con	7.80944	0.34855
Flrt2	NM_201518	0.00146994	0.0382383	1.2713	1.2713	nedd4 up vs con	7.78261	0.346305
Angpt2	NM_007426	0.00146613	0.0382383	1.2574	1.2574	nedd4 up vs con	7.78793	0.330444
Kctd5	NM_027008	0.00146885	0.0382383	0.789872	-1.26603	nedd4 down vs con	-7.78413	-0.340309
Nucks1	NM_175294	0.00148407	0.0382383	0.776718	-1.28747	nedd4 down vs con	-7.76299	-0.364537
Mfap3l	NM_027756	0.00146055	0.0382383	0.726007	-1.3774	nedd4 down vs con	-7.79576	-0.461945
Slc25a46	NM_026165	0.00148138	0.0382383	0.691934	-1.44522	nedd4 down vs con	-7.76672	-0.531294
Neil3	NM_146208	0.00146229	0.0382383	0.647323	-1.54482	nedd4 down vs con	-7.79332	-0.627442
AI452195	ENSMUST00000099179	0.00145597	0.0382383	0.639057	-1.56481	nedd4 down vs con	-7.80222	-0.645983
Smo	NM_176996	0.00147989	0.0382383	0.618836	-1.61594	nedd4 down vs con	-7.76878	-0.692371
BC002195	BC002195	0.00146476	0.0382383	0.599923	-1.66688	nedd4 down vs con	-7.78986	-0.737151
Tnfrsf11b	NM_008764	0.00146796	0.0382383	0.566813	-1.76425	nedd4 down vs con	-7.78537	-0.819055
Fign	NM_021716	0.00147329	0.0382383	0.55199	-1.81163	nedd4 down vs con	-7.77793	-0.857286
Dhcr7	NM_007856	0.00146198	0.0382383	0.537653	-1.85994	nedd4 down vs con	-7.79376	-0.895253
Plekho1	NM_023320	0.00147144	0.0382383	0.535017	-1.8691	nedd4 down vs con	-7.78052	-0.902343
Sc4mol	NM_025436	0.00146084	0.0382383	0.525439	-1.90317	nedd4 down vs con	-7.79536	-0.928405
Sorbs2	NM_172752	0.00148381	0.0382383	0.484914	-2.06222	nedd4 down vs con	-7.76335	-1.0442
Limk1	NM_010717	0.0014704	0.0382383	0.457886	-2.18395	nedd4 down vs con	-7.78196	-1.12694
Kcnk5	NM_021542	0.00148034	0.0382383	0.392736	-2.54624	nedd4 down vs con	-7.76815	-1.34837
3230401D17Rik	NM_025699	0.00148786	0.0382565	1.29665	1.29665	nedd4 up vs con	7.75777	0.374789
Tctn2	NM_026486	0.00148804	0.0382565	0.529811	-1.88746	nedd4 down vs con	-7.75753	-0.91645
Arrb1	NM_177231	0.0014931	0.0383312	0.597968	-1.67233	nedd4 down vs con	-7.75059	-0.74186
Hs2st1	NM_011828	0.00149269	0.0383312	0.43669	-2.28995	nedd4 down vs con	-7.75114	-1.19532
Hist1h1d	NM_145713	0.0014958	0.0383728	1.54436	1.54436	nedd4 up vs con	7.74689	0.627009
Fbxo3	NM_212433	0.00149882	0.0383948	0.677606	-1.47578	nedd4 down vs con	-7.74278	-0.561481
Kctd12	NM_177715	0.00149795	0.0383948	0.481911	-2.07507	nedd4 down vs con	-7.74396	-1.05316
Mtap	NM_024433	0.00150441	0.0384885	0.859525	-1.16343	nedd4 down vs con	-7.73518	-0.218388
Pkp4	NM_026361	0.00150464	0.0384885	0.59443	-1.68228	nedd4 down vs con	-7.73486	-0.750421
Bpgm	NM_007563	0.00151944	0.0387924	2.60228	2.60228	nedd4 up vs con	7.71491	1.37978
Ppp1r15b	NM_133819	0.00152052	0.0387924	1.67835	1.67835	nedd4 up vs con	7.71347	0.747044
Dync1h1	NM_030238	0.00153025	0.0387924	1.64483	1.64483	nedd4 up vs con	7.70049	0.717938
1110001A16Rik	NM_001177403	0.00152733	0.0387924	1.60391	1.60391	nedd4 up vs con	7.70437	0.681593
Itfg1	NM_028007	0.00152306	0.0387924	1.34922	1.34922	nedd4 up vs con	7.71008	0.432126
Rnf103	NM_009543	0.00152307	0.0387924	1.2551	1.2551	nedd4 up vs con	7.71006	0.327802
Ly6c1	NM_010741	0.0015307	0.0387924	0.881414	-1.13454	nedd4 down vs con	-7.69989	-0.182108
Ube2n	NM_080560	0.00152266	0.0387924	0.785918	-1.2724	nedd4 down vs con	-7.71061	-0.347549
Ccdc116	NM_001164606	0.00152077	0.0387924	0.693159	-1.44267	nedd4 down vs con	-7.71313	-0.528742
Nfyc	NM_008692	0.0015268	0.0387924	0.68201	-1.46625	nedd4 down vs con	-7.70508	-0.552135
Dgat2	NM_026384	0.00152642	0.0387924	0.60904	-1.64193	nedd4 down vs con	-7.70558	-0.715391
Pdgfb	NM_011057	0.0015294	0.0387924	0.51094	-1.95718	nedd4 down vs con	-7.70162	-0.968774
2310047B19Rik	NM_025870	0.00153012	0.0387924	0.505031	-1.98008	nedd4 down vs con	-7.70067	-0.985556
Ncam1	NM_001081445	0.00153676	0.0388593	1.61189	1.61189	nedd4 up vs con	7.69187	0.688753
Qrfpr	NM_198192	0.00153956	0.0388593	1.31571	1.31571	nedd4 up vs con	7.68818	0.395842
Setdb1	NM_001163641	0.00154044	0.0388593	0.822139	-1.21634	nedd4 down vs con	-7.68702	-0.282546
Phldb2	NM_153412	0.00154099	0.0388593	0.801363	-1.24787	nedd4 down vs con	-7.68629	-0.319472
Kbtbd11	NM_029116	0.00153814	0.0388593	0.712732	-1.40305	nedd4 down vs con	-7.69004	-0.488568
Art3	NM_181728	0.00153478	0.0388593	0.623423	-1.60405	nedd4 down vs con	-7.69449	-0.681717
Tmem41a	NM_025693	0.00154061	0.0388593	0.519336	-1.92553	nedd4 down vs con	-7.68679	-0.94526
Kpna2	NM_010655	0.00154518	0.0389096	1.25318	1.25318	nedd4 up vs con	7.68078	0.325594
Slc35a5	NM_028756	0.00154473	0.0389096	0.846011	-1.18202	nedd4 down vs con	-7.68138	-0.241252
Zbtb44	NM_001115130	0.00154707	0.0389296	1.37455	1.37455	nedd4 up vs con	7.67831	0.458959
Rad54b	NM_001039556	0.00155208	0.0390281	0.761562	-1.31309	nedd4 down vs con	-7.67175	-0.392967
Syne2	NM_001005510	0.00156201	0.0391703	1.94744	1.94744	nedd4 up vs con	7.65884	0.961579
2900064A13Rik	BC115477	0.00156333	0.0391703	1.2058	1.2058	nedd4 up vs con	7.65713	0.269991
Gm2382	NM_001128601	0.00156284	0.0391703	0.713314	-1.40191	nedd4 down vs con	-7.65777	-0.487391
Lrfn4	NM_153388	0.00156283	0.0391703	0.68784	-1.45383	nedd4 down vs con	-7.65779	-0.539855
1110008L16Rik	NM_025373	0.00156434	0.0391703	0.638752	-1.56555	nedd4 down vs con	-7.65583	-0.646672
Zfp317	NM_172918	0.00156047	0.0391703	0.635369	-1.57389	nedd4 down vs con	-7.66084	-0.654333
Pcdhb12	NM_053137	0.0015713	0.0393167	0.723077	-1.38298	nedd4 down vs con	-7.64686	-0.467779
Vps13d	NM_001128198	0.00157345	0.0393428	1.39227	1.39227	nedd4 up vs con	7.6441	0.477439
Timm8a1	NM_013898	0.00158339	0.039506	1.76808	1.76808	nedd4 up vs con	7.63139	0.822184
Zfp608	NM_175751	0.00158529	0.039506	1.52751	1.52751	nedd4 up vs con	7.62897	0.611182
Churc1	NM_206534	0.00158535	0.039506	1.24113	1.24113	nedd4 up vs con	7.62889	0.311654
Ppme1	NM_028292	0.00158553	0.039506	0.642315	-1.55687	nedd4 down vs con	-7.62867	-0.638647
B3gnt9-ps	NM_178879	0.00158295	0.039506	0.473439	-2.11221	nedd4 down vs con	-7.63195	-1.07875
Wrn	NM_011721	0.00158841	0.03955	0.668103	-1.49678	nedd4 down vs con	-7.62501	-0.581858
Dennd1b	NM_001166501	0.0015917	0.0395634	2.37569	2.37569	nedd4 up vs con	7.62085	1.24835
Kitl	NM_013598	0.00159229	0.0395634	0.713949	-1.40066	nedd4 down vs con	-7.6201	-0.486107
Myo9a	NM_173018	0.00159732	0.0396609	0.789275	-1.26699	nedd4 down vs con	-7.61374	-0.3414
Abca8b	NM_013851	0.00159868	0.0396668	1.42466	1.42466	nedd4 up vs con	7.61204	0.510618
Zbtb43	NM_027947	0.00160189	0.0396984	1.68158	1.68158	nedd4 up vs con	7.60801	0.749817
Rnasel	NM_011882	0.00160218	0.0396984	0.417787	-2.39356	nedd4 down vs con	-7.60764	-1.25916
X99384	NM_013753	0.00160491	0.0397106	0.763784	-1.30927	nedd4 down vs con	-7.60422	-0.388763
Klhl29	NM_001164493	0.00160456	0.0397106	0.473788	-2.11065	nedd4 down vs con	-7.60466	-1.07769
Neurl1B	NM_001081656	0.00160859	0.0397741	1.61865	1.61865	nedd4 up vs con	7.59961	0.694791
Nipa1	NM_153578	0.00161447	0.0398363	3.02883	3.02883	nedd4 up vs con	7.59229	1.59876
Ccdc39	NM_026222	0.00161356	0.0398363	1.47291	1.47291	nedd4 up vs con	7.59342	0.558669
Ppbp	NM_023785	0.00161303	0.0398363	0.642307	-1.55689	nedd4 down vs con	-7.59408	-0.638665
Chchd2	NM_024166	0.00162006	0.0399465	1.34552	1.34552	nedd4 up vs con	7.58536	0.428164
Exoc6	NM_175353	0.00162629	0.0400557	1.26163	1.26163	nedd4 up vs con	7.57767	0.335289
Slc7a13	NM_028746	0.00162674	0.0400557	0.824229	-1.21325	nedd4 down vs con	-7.57711	-0.278883
Myl6	NM_010860	0.001628	0.0400589	1.25124	1.25124	nedd4 up vs con	7.57556	0.323359
Cuta	NM_026307	0.00163362	0.0401694	0.774245	-1.29158	nedd4 down vs con	-7.56866	-0.369138
Rmnd5a	NM_024288	0.00163904	0.0402748	0.573394	-1.744	nedd4 down vs con	-7.56203	-0.802401
Nhej1	NM_029342	0.00164234	0.0403281	1.47709	1.47709	nedd4 up vs con	7.55801	0.562758
Gm5803	NM_001165971	0.00164674	0.0404081	1.20591	1.20591	nedd4 up vs con	7.55267	0.270122
1700061I17Rik	ENSMUST00000029642	0.00165447	0.0405699	2.02195	2.02195	nedd4 up vs con	7.54331	1.01575
Cpeb1	NM_007755	0.0016711	0.0406093	1.92051	1.92051	nedd4 up vs con	7.52338	0.941489
Abcc4	NM_001033336	0.00167145	0.0406093	1.52571	1.52571	nedd4 up vs con	7.52297	0.609481
Chst15	NM_029935	0.00166819	0.0406093	1.51702	1.51702	nedd4 up vs con	7.52685	0.60124
Mmaa	NM_133823	0.00166155	0.0406093	1.4872	1.4872	nedd4 up vs con	7.5348	0.572599
Tnfaip3	NM_009397	0.00167207	0.0406093	1.47902	1.47902	nedd4 up vs con	7.52223	0.564642
Ube2d3	NM_025356	0.00166613	0.0406093	0.858301	-1.16509	nedd4 down vs con	-7.52931	-0.220444
Ube2n	NM_080560	0.00166948	0.0406093	0.761688	-1.31287	nedd4 down vs con	-7.52532	-0.392728
Pkmyt1	NM_023058	0.00166725	0.0406093	0.721495	-1.38601	nedd4 down vs con	-7.52797	-0.470939
4930420K17Rik	BC147127	0.00166315	0.0406093	0.711723	-1.40504	nedd4 down vs con	-7.53288	-0.490612
Dennd4a	NM_001162917	0.00167198	0.0406093	0.703106	-1.42226	nedd4 down vs con	-7.52234	-0.508186
Kctd2	NM_183285	0.00165901	0.0406093	0.64511	-1.55012	nedd4 down vs con	-7.53785	-0.632383
Tmem85	NM_026519	0.00166688	0.0406093	0.561663	-1.78043	nedd4 down vs con	-7.52842	-0.832223
Rab1b	NM_029576	0.00166017	0.0406093	0.544803	-1.83553	nedd4 down vs con	-7.53646	-0.876193
Mrpl34	NM_053162	0.00166078	0.0406093	0.526571	-1.89908	nedd4 down vs con	-7.53572	-0.9253
Slc4a7	NM_001033270	0.00167651	0.0406894	1.29336	1.29336	nedd4 up vs con	7.51695	0.371124
Uck2	NM_030724	0.00167766	0.0406896	0.636182	-1.57188	nedd4 down vs con	-7.51558	-0.652489
M6pr	NM_010749	0.00167901	0.0406945	0.719623	-1.38962	nedd4 down vs con	-7.51399	-0.474687
Cdk8	NM_153599	0.00168674	0.0408262	0.77487	-1.29054	nedd4 down vs con	-7.50486	-0.367974
Creb3	NM_013497	0.00169201	0.0408756	1.57504	1.57504	nedd4 up vs con	7.49867	0.655388
Dtl	NM_029766	0.00169806	0.0409886	0.597881	-1.67257	nedd4 down vs con	-7.49158	-0.74207
Lphn2	NM_001081298	0.0017001	0.0410099	0.663498	-1.50716	nedd4 down vs con	-7.4892	-0.591836
Plcd3	NM_152813	0.00170244	0.0410387	1.42841	1.42841	nedd4 up vs con	7.48647	0.51441
Senp3	NM_001163571	0.00170698	0.0411202	0.681371	-1.46763	nedd4 down vs con	-7.4812	-0.553488
Wdr8	NM_021499	0.00170964	0.0411564	1.26572	1.26572	nedd4 up vs con	7.47811	0.339958
Tnrc18	NM_001122730	0.00171229	0.0411922	1.43199	1.43199	nedd4 up vs con	7.47505	0.518021
Prr13	NM_025385	0.00172195	0.0412496	1.68338	1.68338	nedd4 up vs con	7.46393	0.751361
Tmem65	NM_175212	0.0017199	0.0412496	1.28285	1.28285	nedd4 up vs con	7.46627	0.359352
Dnaja4	NM_021422	0.00172317	0.0412496	1.23305	1.23305	nedd4 up vs con	7.46252	0.302231
Dync2li1	NM_172256	0.0017212	0.0412496	1.18153	1.18153	nedd4 up vs con	7.46478	0.240656
Ubxn7	NM_177633	0.00172223	0.0412496	1.10378	1.10378	nedd4 up vs con	7.4636	0.142453
Rad54l	NM_009015	0.00172245	0.0412496	0.66733	-1.49851	nedd4 down vs con	-7.46334	-0.583528
Man2a1	NM_008549	0.00172395	0.0412496	0.602328	-1.66022	nedd4 down vs con	-7.46162	-0.731379
Polb	NM_011130	0.00172694	0.0412656	1.34444	1.34444	nedd4 up vs con	7.4582	0.427005
Bckdk	NM_009739	0.00172602	0.0412656	0.544336	-1.8371	nedd4 down vs con	-7.45925	-0.877431
Smoc1	NM_001146217	0.00172915	0.0412751	1.26095	1.26095	nedd4 up vs con	7.45568	0.334511
Scap	NM_001001144	0.00172966	0.0412751	0.66202	-1.51053	nedd4 down vs con	-7.45509	-0.595053
Bach1	NM_007520	0.00173262	0.0412902	1.26343	1.26343	nedd4 up vs con	7.45172	0.337346
Wbp1	NM_016757	0.00173201	0.0412902	0.596982	-1.67509	nedd4 down vs con	-7.45241	-0.744241
Adpgk	NM_028121	0.00173402	0.041296	0.712744	-1.40303	nedd4 down vs con	-7.45012	-0.488544
Xpr1	NM_011273	0.00173642	0.0413254	0.650881	-1.53638	nedd4 down vs con	-7.4474	-0.619534
Pcmtd1	NM_183028	0.00173811	0.0413381	1.20828	1.20828	nedd4 up vs con	7.44547	0.272955
Tmbim4	NM_026617	0.00173994	0.0413538	1.27744	1.27744	nedd4 up vs con	7.4434	0.353256
Morf4l1	NM_024431	0.00174179	0.0413567	0.77208	-1.2952	nedd4 down vs con	-7.44131	-0.373178
DXBay18	NM_001025384	0.00174239	0.0413567	0.74862	-1.33579	nedd4 down vs con	-7.44063	-0.417695
Mosc2	NM_133684	0.00174529	0.0413718	1.66234	1.66234	nedd4 up vs con	7.43736	0.733215
Mxi1	NM_010847	0.00174535	0.0413718	0.74492	-1.34243	nedd4 down vs con	-7.43728	-0.424843
Hmgb3	NM_008253	0.00174692	0.0413813	0.69485	-1.43916	nedd4 down vs con	-7.43552	-0.525227
Aup1	NM_007517	0.00175157	0.0414639	1.32447	1.32447	nedd4 up vs con	7.43028	0.405415
Vwa5a	NM_172767	0.00175696	0.0415363	1.73157	1.73157	nedd4 up vs con	7.42422	0.792081
Gja1	NM_010288	0.00175735	0.0415363	1.43166	1.43166	nedd4 up vs con	7.4238	0.517689
Insr	NM_010568	0.00175813	0.0415363	0.620398	-1.61187	nedd4 down vs con	-7.42292	-0.688734
Eid2b	NM_001177427	0.00176298	0.0416233	0.826034	-1.2106	nedd4 down vs con	-7.4175	-0.275727
	---	0.00176482	0.041639	1.16729	1.16729	nedd4 up vs con	7.41545	0.223163
Stard8	NM_199018	0.0017661	0.0416415	0.612295	-1.6332	nedd4 down vs con	-7.41403	-0.707701
Pgap2	NM_145583	0.00176849	0.0416693	0.6906	-1.44802	nedd4 down vs con	-7.41137	-0.534078
Dnajc13	NM_001163026	0.00177082	0.04167	0.762006	-1.31233	nedd4 down vs con	-7.40878	-0.392126
Pdgfrb	NM_001146268	0.00177495	0.0416937	1.45314	1.45314	nedd4 up vs con	7.40421	0.539174
Ccdc75	NM_181649	0.00177535	0.0416937	1.32162	1.32162	nedd4 up vs con	7.40377	0.402307
Golm1	NM_027307	0.00177983	0.0417714	0.5198	-1.92382	nedd4 down vs con	-7.39882	-0.943971
Dnajb13	NM_153527	0.00178237	0.0417736	0.867307	-1.15299	nedd4 down vs con	-7.39603	-0.205385
Cdh6	NM_007666	0.00178166	0.0417736	0.546355	-1.83031	nedd4 down vs con	-7.39682	-0.872089
Arl2	NM_019722	0.00178345	0.0417736	0.418704	-2.38832	nedd4 down vs con	-7.39484	-1.256
Hexb	NM_010422	0.00178678	0.0418241	1.38797	1.38797	nedd4 up vs con	7.39119	0.472976
Dock4	NM_172803	0.00179135	0.0418763	1.52479	1.52479	nedd4 up vs con	7.38618	0.608611
D930048N14Rik	NR_027958	0.00179137	0.0418763	0.789324	-1.26691	nedd4 down vs con	-7.38616	-0.34131
Slc2a13	NM_001033633	0.0018033	0.0420722	1.38343	1.38343	nedd4 up vs con	7.37318	0.46825
1600029D21Rik	NM_029639	0.00181291	0.0422686	1.2278	1.2278	nedd4 up vs con	7.36279	0.296076
Whsc2	NM_011914	0.00181443	0.0422766	0.657706	-1.52044	nedd4 down vs con	-7.36114	-0.604485
	---	0.00181775	0.0423194	0.894417	-1.11805	nedd4 down vs con	-7.35758	-0.16098
4933434E20Rik	NM_025762	0.00181921	0.0423194	0.750663	-1.33216	nedd4 down vs con	-7.35602	-0.413763
Dnajc13	NM_001163026	0.00181984	0.0423194	0.713402	-1.40173	nedd4 down vs con	-7.35534	-0.487213
Gan	NM_001081151	0.00182565	0.0424243	1.91749	1.91749	nedd4 up vs con	7.34912	0.939219
Rdh10	NM_133832	0.00183133	0.0424243	1.84637	1.84637	nedd4 up vs con	7.34307	0.884692
Ap4e1	NM_175550	0.001831	0.0424243	1.58283	1.58283	nedd4 up vs con	7.34342	0.662506
Trappc10	NM_001081055	0.00182798	0.0424243	1.29045	1.29045	nedd4 up vs con	7.34664	0.367874
Akap13	NM_029332	0.00183257	0.0424243	1.18978	1.18978	nedd4 up vs con	7.34175	0.250695
Glo1	NM_025374	0.0018278	0.0424243	1.11607	1.11607	nedd4 up vs con	7.34682	0.158428
	---	0.00183271	0.0424243	0.685143	-1.45955	nedd4 down vs con	-7.3416	-0.545523
Slc38a6	NM_001037717	0.00183545	0.0424326	1.65534	1.65534	nedd4 up vs con	7.33869	0.727128
Wdr43	NM_175639	0.00183461	0.0424326	0.858452	-1.16489	nedd4 down vs con	-7.33958	-0.220191
Stom	NM_013515	0.00184113	0.0425363	1.45955	1.45955	nedd4 up vs con	7.33267	0.545524
Trmt5	NM_029580	0.00184635	0.0425915	1.2112	1.2112	nedd4 up vs con	7.32717	0.276437
Ifi202b	NM_008327	0.00185778	0.042633	1.95012	1.95012	nedd4 up vs con	7.31518	0.963563
Mccc2	NM_030026	0.00185529	0.042633	1.49625	1.49625	nedd4 up vs con	7.31778	0.581351
Armc6	NM_133972	0.00185539	0.042633	1.29756	1.29756	nedd4 up vs con	7.31767	0.375801
Tmem110	NM_028839	0.00185851	0.042633	0.794884	-1.25804	nedd4 down vs con	-7.31441	-0.331184
Ctbp1	NM_013502	0.00185132	0.042633	0.747118	-1.33848	nedd4 down vs con	-7.32194	-0.420592
Akap11	NM_001164503	0.00185574	0.042633	0.745491	-1.3414	nedd4 down vs con	-7.31731	-0.423737
F3	NM_010171	0.00185767	0.042633	0.701591	-1.42533	nedd4 down vs con	-7.31529	-0.511298
Nnt	NR_003544	0.00185731	0.042633	0.64871	-1.54152	nedd4 down vs con	-7.31567	-0.624354
Foxd3	NM_010425	0.00186288	0.0427056	0.689049	-1.45127	nedd4 down vs con	-7.30986	-0.537322
Fgfr1op2	NM_026218	0.00186935	0.0427988	0.647072	-1.54542	nedd4 down vs con	-7.30313	-0.628002
Lman2l	NM_001013374	0.00186818	0.0427988	0.604334	-1.65472	nedd4 down vs con	-7.30435	-0.726582
Gbas	NM_008095	0.00187348	0.0428106	1.52389	1.52389	nedd4 up vs con	7.29885	0.607759
Ttll7	NM_027594	0.00187437	0.0428106	1.36925	1.36925	nedd4 up vs con	7.29793	0.453386
Mllt4	NM_010806	0.00187468	0.0428106	1.32566	1.32566	nedd4 up vs con	7.29761	0.406711
Slc6a6	NM_009320	0.00187338	0.0428106	0.681122	-1.46817	nedd4 down vs con	-7.29895	-0.554015
Gss	NM_008180	0.0018827	0.0429	2.1076	2.1076	nedd4 up vs con	7.28935	1.0756
Fam188a	NM_024185	0.00188168	0.0429	1.72025	1.72025	nedd4 up vs con	7.29039	0.782618
Rfx1	NM_009055	0.00188342	0.0429	0.765318	-1.30665	nedd4 down vs con	-7.28861	-0.385869
Iffo2	NM_183148	0.00188188	0.0429	0.729415	-1.37096	nedd4 down vs con	-7.29019	-0.455188
Dnajb4	NM_025926	0.0018858	0.0429268	0.658068	-1.5196	nedd4 down vs con	-7.28616	-0.603691
Tbc1d15	NM_025706	0.00189099	0.0430082	1.48246	1.48246	nedd4 up vs con	7.28085	0.567993
Ttc3	NM_009441	0.00189301	0.0430082	0.773084	-1.29352	nedd4 down vs con	-7.27878	-0.371303
Gm13051	NM_001037926	0.00189263	0.0430082	0.640292	-1.56179	nedd4 down vs con	-7.27917	-0.643198
Ric8	NM_053194	0.00189979	0.043084	1.78416	1.78416	nedd4 up vs con	7.27187	0.835245
Trafd1	NM_001163470	0.00190162	0.043084	1.36347	1.36347	nedd4 up vs con	7.27002	0.447283
Dlg1	NM_007862	0.0019024	0.043084	1.24696	1.24696	nedd4 up vs con	7.26922	0.318415
Tbccd1	NM_001081368	0.0019015	0.043084	1.19218	1.19218	nedd4 up vs con	7.27014	0.253602
Usp39	NM_138592	0.00190396	0.0430917	0.714699	-1.39919	nedd4 down vs con	-7.26764	-0.484592
Mmp11	NM_008606	0.00190793	0.0430922	2.10228	2.10228	nedd4 up vs con	7.26362	1.07195
Cars	NM_013742	0.00190775	0.0430922	1.76873	1.76873	nedd4 up vs con	7.2638	0.822714
Hsp90aa1	NM_010480	0.00190883	0.0430922	1.52038	1.52038	nedd4 up vs con	7.26271	0.604432
Dck	NM_007832	0.00190724	0.0430922	0.716435	-1.3958	nedd4 down vs con	-7.26432	-0.481092
Sf3b1	NM_031179	0.00191066	0.0431029	1.19826	1.19826	nedd4 up vs con	7.26086	0.260941
Cyp3a57	NM_001100180	0.00191172	0.0431029	1.18773	1.18773	nedd4 up vs con	7.25979	0.248207
Pabpc4	NM_130881	0.00192513	0.0433503	0.627315	-1.5941	nedd4 down vs con	-7.24632	-0.672738
Pppde1	NM_024282	0.00192406	0.0433503	0.437479	-2.28583	nedd4 down vs con	-7.24739	-1.19271
Whrn	NM_001008791	0.00193327	0.0433808	1.50077	1.50077	nedd4 up vs con	7.2382	0.585703
Nrp1	NM_008737	0.00193213	0.0433808	1.214	1.214	nedd4 up vs con	7.23933	0.279768
4833403I15Rik	NM_029008	0.0019314	0.0433808	1.15724	1.15724	nedd4 up vs con	7.24006	0.210688
Macrod1	NM_134147	0.00193381	0.0433808	0.718486	-1.39182	nedd4 down vs con	-7.23766	-0.476968
Btbd3	NM_145534	0.00192787	0.0433808	0.597	-1.67504	nedd4 down vs con	-7.24358	-0.744197
Smpd4	NM_029945	0.00193214	0.0433808	0.525017	-1.9047	nedd4 down vs con	-7.23933	-0.929564
Agfg2	NM_178162	0.00193549	0.043391	0.589615	-1.69602	nedd4 down vs con	-7.236	-0.762155
Cd3eap	NM_145822	0.00193766	0.0434124	1.3818	1.3818	nedd4 up vs con	7.23383	0.466549
Camk2n1	NM_025451	0.00193997	0.0434368	1.38125	1.38125	nedd4 up vs con	7.23154	0.465974
Pmm1	NM_013872	0.00194803	0.043453	1.62094	1.62094	nedd4 up vs con	7.22358	0.696831
Lancl1	NM_001190985	0.00194745	0.043453	1.50854	1.50854	nedd4 up vs con	7.22416	0.593153
Ttll7	NM_027594	0.00194509	0.043453	1.42531	1.42531	nedd4 up vs con	7.22649	0.511276
Cdk12	NM_001109626	0.00194353	0.043453	1.37774	1.37774	nedd4 up vs con	7.22802	0.462304
	---	0.00194637	0.043453	0.756748	-1.32144	nedd4 down vs con	-7.22522	-0.402115
Agk	NM_023538	0.00194323	0.043453	0.603128	-1.65802	nedd4 down vs con	-7.22832	-0.729464
Zfp703	NM_001101502	0.00196146	0.0436241	1.52571	1.52571	nedd4 up vs con	7.2104	0.609481
Ddx1	NM_134040	0.00196112	0.0436241	1.2304	1.2304	nedd4 up vs con	7.21073	0.299127
Ect2	NM_007900	0.00196102	0.0436241	0.792158	-1.26238	nedd4 down vs con	-7.21083	-0.33614
Gm340	AK145489	0.00196183	0.0436241	0.75861	-1.3182	nedd4 down vs con	-7.21004	-0.39857
Yeats4	NM_026570	0.0019589	0.0436241	0.716426	-1.39582	nedd4 down vs con	-7.21291	-0.48111
Cmtm6	NM_026036	0.00196632	0.043642	1.47328	1.47328	nedd4 up vs con	7.20566	0.559032
Ccni	NM_017367	0.00196463	0.043642	0.802606	-1.24594	nedd4 down vs con	-7.2073	-0.317236
Irf6	NM_016851	0.00196879	0.0436423	0.692611	-1.44381	nedd4 down vs con	-7.20325	-0.529883
Sepp1	NM_009155	0.00196842	0.0436423	0.643966	-1.55288	nedd4 down vs con	-7.20361	-0.634944
Calr3	NM_028500	0.00197137	0.0436723	1.34733	1.34733	nedd4 up vs con	7.20074	0.430103
Srgap1	NM_001081037	0.00197644	0.0437116	1.7518	1.7518	nedd4 up vs con	7.19582	0.808838
Mgea5	NM_023799	0.00198245	0.0437116	1.46008	1.46008	nedd4 up vs con	7.19002	0.546047
Pias4	NM_021501	0.00197447	0.0437116	1.45522	1.45522	nedd4 up vs con	7.19773	0.541237
6530418L21Rik	NM_175398	0.00198298	0.0437116	1.35893	1.35893	nedd4 up vs con	7.18951	0.442471
Gm14403	NR_036450	0.00198245	0.0437116	1.35358	1.35358	nedd4 up vs con	7.19002	0.43678
Ptpre	NM_011212	0.00197872	0.0437116	0.855755	-1.16856	nedd4 down vs con	-7.19362	-0.22473
Mlec	NM_175403	0.00197709	0.0437116	0.646911	-1.54581	nedd4 down vs con	-7.1952	-0.628361
Med21	NM_025315	0.00198246	0.0437116	0.624086	-1.60234	nedd4 down vs con	-7.19001	-0.680183
Cdc42bpg	NM_001033342	0.00198513	0.0437318	1.89329	1.89329	nedd4 up vs con	7.18744	0.920895
Zdhhc3	NM_026917	0.00198737	0.0437541	0.51839	-1.92905	nedd4 down vs con	-7.18528	-0.94789
Rnf181	NM_025607	0.00199153	0.0438185	1.38074	1.38074	nedd4 up vs con	7.18129	0.465442
Coro2b	NM_175484	0.00199429	0.0438523	0.646881	-1.54588	nedd4 down vs con	-7.17864	-0.628428
Sqrdl	NM_021507	0.00199858	0.0438651	1.5843	1.5843	nedd4 up vs con	7.17454	0.663846
9030624G23Rik	ENSMUST00000101538	0.00199801	0.0438651	0.693271	-1.44244	nedd4 down vs con	-7.17508	-0.528509
Tns1	NM_027884	0.0020032	0.0439394	1.86577	1.86577	nedd4 up vs con	7.17013	0.899771
Klhl28	NM_025707	0.00201498	0.0441434	1.52236	1.52236	nedd4 up vs con	7.15895	0.60631
Mcl1	NM_008562	0.00201776	0.044168	1.41283	1.41283	nedd4 up vs con	7.15633	0.498588
Etfb	NM_026695	0.00201859	0.044168	1.26788	1.26788	nedd4 up vs con	7.15555	0.342418
Akr1b7	NM_009731	0.00201996	0.0441708	1.34431	1.34431	nedd4 up vs con	7.15425	0.426866
Nasp	NM_016777	0.00202322	0.0442148	0.769276	-1.29992	nedd4 down vs con	-7.15119	-0.378427
Gsn	NM_146120	0.00202597	0.0442467	1.64398	1.64398	nedd4 up vs con	7.1486	0.717193
BC057022	BC057022	0.00202717	0.0442467	0.74669	-1.33924	nedd4 down vs con	-7.14748	-0.421419
Arf6	NM_007481	0.00203172	0.044319	1.89105	1.89105	nedd4 up vs con	7.1432	0.919188
Dcp1a	NM_133761	0.00203347	0.0443298	0.625305	-1.59922	nedd4 down vs con	-7.14158	-0.677368
Sap30bp	NM_020483	0.00203761	0.0443823	1.33322	1.33322	nedd4 up vs con	7.1377	0.414915
Sesn1	NM_001162908	0.00203837	0.0443823	1.32468	1.32468	nedd4 up vs con	7.137	0.405644
Idua	NM_008325	0.00204063	0.0444043	1.36979	1.36979	nedd4 up vs con	7.13489	0.453955
Pogk	NM_175170	0.00204411	0.0444528	1.12505	1.12505	nedd4 up vs con	7.13166	0.169989
B4galt3	NM_020579	0.00204733	0.0444957	0.800173	-1.24973	nedd4 down vs con	-7.12867	-0.321616
Gpd1	NM_010271	0.00204938	0.0445031	0.819872	-1.2197	nedd4 down vs con	-7.12677	-0.286529
Dnajc13	NM_001163026	0.00205018	0.0445031	0.661396	-1.51195	nedd4 down vs con	-7.12603	-0.596414
Arfgef2	NM_001085495	0.00205554	0.0445453	0.892011	-1.12106	nedd4 down vs con	-7.12107	-0.164867
Olfr215	NM_146446	0.00205588	0.0445453	0.826432	-1.21002	nedd4 down vs con	-7.12076	-0.275032
Aif1l	NM_145144	0.00205572	0.0445453	0.625397	-1.59898	nedd4 down vs con	-7.12091	-0.677156
Gng5	NM_010318	0.00206028	0.044594	1.66937	1.66937	nedd4 up vs con	7.11671	0.739304
Ythdc2	NM_001163013	0.00206064	0.044594	1.54069	1.54069	nedd4 up vs con	7.11638	0.623577
Akr1e1	NM_018859	0.00207324	0.0448012	1.21753	1.21753	nedd4 up vs con	7.10484	0.283957
Gemin5	NM_001166669	0.00207399	0.0448012	0.670259	-1.49196	nedd4 down vs con	-7.10415	-0.577209
Nf1	NM_010897	0.0020862	0.0450376	1.25809	1.25809	nedd4 up vs con	7.09305	0.331235
BC005537	NM_024473	0.002091	0.0450856	1.2795	1.2795	nedd4 up vs con	7.08871	0.35558
Mtss1l	NM_198625	0.00209223	0.0450856	0.6712	-1.48987	nedd4 down vs con	-7.0876	-0.575185
Taf12	NM_025579	0.00209194	0.0450856	0.621581	-1.6088	nedd4 down vs con	-7.08786	-0.685986
Aebp1	NM_009636	0.00209401	0.0450966	1.58784	1.58784	nedd4 up vs con	7.086	0.667066
Il6ra	NM_010559	0.00209917	0.0450985	2.36547	2.36547	nedd4 up vs con	7.08135	1.24213
Taf13	NM_025444	0.00209799	0.0450985	1.55638	1.55638	nedd4 up vs con	7.08241	0.638194
Man1a	NM_008548	0.00209681	0.0450985	1.20413	1.20413	nedd4 up vs con	7.08347	0.267991
Slc10a3	NM_145406	0.0020965	0.0450985	0.546707	-1.82913	nedd4 down vs con	-7.08375	-0.87116
Wnt5a	NM_009524	0.00210685	0.0452362	1.58786	1.58786	nedd4 up vs con	7.07446	0.667084
Hsp90aa1	NM_010480	0.00211092	0.0452491	1.59725	1.59725	nedd4 up vs con	7.07082	0.67559
Cyb5d2	NM_001024926	0.00211127	0.0452491	0.663103	-1.50806	nedd4 down vs con	-7.07051	-0.592695
Gramd1a	NM_027898	0.00211054	0.0452491	0.636532	-1.57101	nedd4 down vs con	-7.07116	-0.651695
Rabgef1	NM_019983	0.00212008	0.0454105	1.54462	1.54462	nedd4 up vs con	7.06267	0.627252
Rplp1	NM_018853	0.00212268	0.0454389	0.689635	-1.45004	nedd4 down vs con	-7.06036	-0.536095
Cep350	NM_001039184	0.00212539	0.0454422	1.45719	1.45719	nedd4 up vs con	7.05796	0.543189
D15Ertd621e	NM_145959	0.0021243	0.0454422	1.28719	1.28719	nedd4 up vs con	7.05893	0.364225
Trpc1	NM_011643	0.00212829	0.0454495	1.50487	1.50487	nedd4 up vs con	7.0554	0.589639
Ssx2ip	NM_138744	0.00212799	0.0454495	1.42245	1.42245	nedd4 up vs con	7.05566	0.508378
Acox1	NM_015729	0.0021302	0.045463	1.43754	1.43754	nedd4 up vs con	7.05371	0.523602
Dnmt3a	NM_007872	0.00213511	0.0454787	1.50847	1.50847	nedd4 up vs con	7.04938	0.593086
Gm13051	NM_001037926	0.00213531	0.0454787	0.644814	-1.55083	nedd4 down vs con	-7.0492	-0.633045
BC017158	NM_145590	0.00213464	0.0454787	0.455286	-2.19642	nedd4 down vs con	-7.04979	-1.13515
Pomp	NM_025624	0.00214026	0.045541	1.18353	1.18353	nedd4 up vs con	7.04485	0.243096
Tyk2	NM_018793	0.00215324	0.0457624	1.77913	1.77913	nedd4 up vs con	7.03351	0.831172
Speer4a	NM_029376	0.00215316	0.0457624	0.549195	-1.82085	nedd4 down vs con	-7.03358	-0.86461
Iqsec2	NM_001005475	0.00216073	0.0458943	0.738412	-1.35426	nedd4 down vs con	-7.02699	-0.437502
	---	0.0021734	0.0461011	1.52383	1.52383	nedd4 up vs con	7.01604	0.607702
Rhou	NM_133955	0.00217738	0.0461011	1.31814	1.31814	nedd4 up vs con	7.01262	0.398504
Aurkaip1	NM_025338	0.00217825	0.0461011	1.3044	1.3044	nedd4 up vs con	7.01187	0.383386
Vamp8	NM_016794	0.00217322	0.0461011	1.25072	1.25072	nedd4 up vs con	7.0162	0.322759
Cisd1	BC013522	0.00217765	0.0461011	0.767525	-1.30289	nedd4 down vs con	-7.01238	-0.381714
6720457D02Rik	NM_175252	0.00217557	0.0461011	0.613656	-1.62958	nedd4 down vs con	-7.01418	-0.704498
Ikzf2	NM_011770	0.00217992	0.046109	1.56998	1.56998	nedd4 up vs con	7.01044	0.650746
Klc4	NM_029091	0.00218431	0.0461745	1.31258	1.31258	nedd4 up vs con	7.00667	0.392405
Wbp11	NM_021714	0.00218699	0.0462035	0.762645	-1.31123	nedd4 down vs con	-7.00439	-0.390916
Zcchc24	NM_001101433	0.0021987	0.0464099	0.622938	-1.6053	nedd4 down vs con	-6.99441	-0.68284
Camk2n2	NM_028420	0.00219936	0.0464099	0.573666	-1.74317	nedd4 down vs con	-6.99385	-0.801717
Ppp2ca	NM_019411	0.00220123	0.0464217	1.10377	1.10377	nedd4 up vs con	6.99226	0.14244
Ddhd1	NM_001042719	0.00220403	0.0464531	1.50183	1.50183	nedd4 up vs con	6.98989	0.586722
Pgam1	NM_023418	0.00221064	0.0465382	0.537028	-1.8621	nedd4 down vs con	-6.98431	-0.896931
Pgam1	NM_023418	0.00221068	0.0465382	0.537028	-1.8621	nedd4 down vs con	-6.98428	-0.896931
Fchsd2	NM_199012	0.00221626	0.0466281	0.695075	-1.43869	nedd4 down vs con	-6.97957	-0.524759
Bcl9l	NM_030256	0.00222345	0.0467516	1.47718	1.47718	nedd4 up vs con	6.97355	0.562846
Cnpy3	NM_028065	0.00222784	0.0468163	0.352588	-2.83617	nedd4 down vs con	-6.96987	-1.50394
Itgb3	NM_016780	0.00223291	0.046895	0.467233	-2.14026	nedd4 down vs con	-6.96565	-1.09779
Dvl1	NM_010091	0.00223583	0.0468998	1.71661	1.71661	nedd4 up vs con	6.96321	0.779562
Etfdh	NM_025794	0.00223732	0.0468998	1.58696	1.58696	nedd4 up vs con	6.96198	0.666266
Otud4	NM_001081164	0.00224081	0.0468998	1.26439	1.26439	nedd4 up vs con	6.95908	0.338442
Cxcr2	NM_009909	0.00224105	0.0468998	1.2481	1.2481	nedd4 up vs con	6.95888	0.319734
Clcn3	NM_173874	0.00224081	0.0468998	0.683489	-1.46308	nedd4 down vs con	-6.95908	-0.54901
Atp1b1	NM_009721	0.00224654	0.0469043	1.79104	1.79104	nedd4 up vs con	6.95433	0.840798
Slc25a4	NM_007450	0.00224268	0.0469043	1.30399	1.30399	nedd4 up vs con	6.95753	0.382933
Neo1	NM_008684	0.00224598	0.0469043	0.961895	-1.03961	nedd4 down vs con	-6.9548	-0.0560487
Gnat2	NM_008141	0.00224402	0.0469043	0.778952	-1.28378	nedd4 down vs con	-6.95642	-0.360394
Gm12942	NM_001099319	0.00224991	0.046947	0.720353	-1.38821	nedd4 down vs con	-6.95156	-0.473224
0610010K06Rik	NM_027861	0.00226302	0.0471264	1.42354	1.42354	nedd4 up vs con	6.94078	0.509483
Trp53bp2	NM_173378	0.00226239	0.0471264	1.34535	1.34535	nedd4 up vs con	6.94129	0.427982
Gm7444	NR_033529	0.00226168	0.0471264	1.17011	1.17011	nedd4 up vs con	6.94187	0.226644
Slc25a24	NM_172685	0.00226381	0.0471264	0.65619	-1.52395	nedd4 down vs con	-6.94013	-0.607814
Mgat4a	NM_173870	0.00226599	0.0471442	0.642302	-1.5569	nedd4 down vs con	-6.93834	-0.638676
Prkaa1	NM_001013367	0.00227495	0.0472753	0.850552	-1.17571	nedd4 down vs con	-6.93103	-0.233529
8430419L09Rik	NM_028982	0.00227649	0.0472796	0.684538	-1.46084	nedd4 down vs con	-6.92978	-0.546797
Tprkb	NM_001170488	0.0022781	0.0472855	1.42561	1.42561	nedd4 up vs con	6.92847	0.511579
Gas6	NM_019521	0.00228043	0.0472989	1.37314	1.37314	nedd4 up vs con	6.92658	0.457479
Tram1	NM_028173	0.00228646	0.0472989	0.830035	-1.20477	nedd4 down vs con	-6.92169	-0.268756
Dnajc24	NM_026992	0.00228673	0.0472989	0.816724	-1.2244	nedd4 down vs con	-6.92148	-0.292079
Ftsjd1	NM_146215	0.00228298	0.0472989	0.796402	-1.25565	nedd4 down vs con	-6.92451	-0.328431
Atxn10	NM_016843	0.00228301	0.0472989	0.780302	-1.28156	nedd4 down vs con	-6.92448	-0.357895
Mtap1a	NM_032393	0.0022843	0.0472989	0.517614	-1.93194	nedd4 down vs con	-6.92344	-0.950051
Bptf	NM_176850	0.00228943	0.0473274	1.37137	1.37137	nedd4 up vs con	6.91929	0.455618
Rgs4	NM_009062	0.00230038	0.0475261	1.11623	1.11623	nedd4 up vs con	6.91047	0.158634
Usp12	NM_011669	0.00231072	0.047552	1.4822	1.4822	nedd4 up vs con	6.90219	0.56774
4632415K11Rik	BC030874	0.00230967	0.047552	1.42062	1.42062	nedd4 up vs con	6.90303	0.506521
2310015D24Rik	ENSMUST00000100177	0.0023109	0.047552	1.41107	1.41107	nedd4 up vs con	6.90205	0.49679
Mylk	NM_139300	0.00230733	0.047552	1.28988	1.28988	nedd4 up vs con	6.9049	0.367237
Col11a1	NM_007729	0.00231302	0.047566	0.58507	-1.7092	nedd4 down vs con	-6.90036	-0.773319
Ahcyl2	NM_021414	0.00231577	0.047582	0.717931	-1.39289	nedd4 down vs con	-6.89817	-0.478083
Gm9992	NM_001142539	0.00231647	0.047582	0.571939	-1.74844	nedd4 down vs con	-6.89761	-0.806067
DXBay18	NM_001025384	0.00232154	0.0476585	0.764712	-1.30768	nedd4 down vs con	-6.89358	-0.387012
Jhdm1d	NM_001033430	0.00232325	0.0476661	1.70265	1.70265	nedd4 up vs con	6.89222	0.767782
Plk2	NM_152804	0.00232465	0.0476674	2.32926	2.32926	nedd4 up vs con	6.89111	1.21987
BC016423	NM_134063	0.00233277	0.0478063	0.765347	-1.3066	nedd4 down vs con	-6.88469	-0.385814
Tpd52	NM_009412	0.00233521	0.0478287	1.63168	1.63168	nedd4 up vs con	6.88277	0.706358
Rnf148	NM_027754	0.00233897	0.0478783	0.859141	-1.16395	nedd4 down vs con	-6.8798	-0.219033
Bnip2	NM_016787	0.00234247	0.0478947	1.25285	1.25285	nedd4 up vs con	6.87705	0.325214
Pdxk	NM_172134	0.00234245	0.0478947	0.676689	-1.47778	nedd4 down vs con	-6.87707	-0.563435
Dtx2	NM_023742	0.00234392	0.0478967	1.3378	1.3378	nedd4 up vs con	6.87592	0.419862
Wipi1	NM_145940	0.00235304	0.0479934	1.43657	1.43657	nedd4 up vs con	6.86878	0.522628
Cenpq	NM_031863	0.00235049	0.0479934	1.37725	1.37725	nedd4 up vs con	6.87077	0.46179
Kcmf1	NM_019715	0.00235339	0.0479934	1.25123	1.25123	nedd4 up vs con	6.8685	0.323347
Klhdc5	BC147633	0.00235405	0.0479934	1.18908	1.18908	nedd4 up vs con	6.86799	0.249846
Pex11b	NM_011069	0.00235699	0.0480259	0.720041	-1.38881	nedd4 down vs con	-6.8657	-0.473849
Atad2	NM_027435	0.00236061	0.0480721	0.689401	-1.45054	nedd4 down vs con	-6.86288	-0.536585
Vamp3	NM_009498	0.00236312	0.0480957	0.655947	-1.52451	nedd4 down vs con	-6.86093	-0.608349
Sept15	NM_053102	0.00236856	0.0481541	0.928945	-1.07649	nedd4 down vs con	-6.85671	-0.106335
Pcnxl3	NM_144868	0.0023687	0.0481541	0.661285	-1.51221	nedd4 down vs con	-6.8566	-0.596656
Ccnb1	NM_172301	0.002372	0.0481936	1.25999	1.25999	nedd4 up vs con	6.85405	0.333412
Kcnmb4	NM_021452	0.0023767	0.0482615	0.659178	-1.51704	nedd4 down vs con	-6.85042	-0.60126
Ecm1	NM_007899	0.00238353	0.0482624	1.71396	1.71396	nedd4 up vs con	6.84516	0.777333
Pcyt1b	NM_211138	0.00238215	0.0482624	0.622484	-1.60647	nedd4 down vs con	-6.84622	-0.683891
Tmem177	NM_175106	0.00237922	0.0482624	0.590598	-1.6932	nedd4 down vs con	-6.84848	-0.759752
Hsd17b4	NM_008292	0.00238641	0.0482884	1.33778	1.33778	nedd4 up vs con	6.84295	0.419841
Trak1	NM_175114	0.00238889	0.0482884	0.722729	-1.38365	nedd4 down vs con	-6.84105	-0.468473
Gm12824	NM_001085549	0.00238809	0.0482884	0.694465	-1.43996	nedd4 down vs con	-6.84166	-0.526026
1300018J18Rik	NM_027905	0.00239042	0.0482919	1.46634	1.46634	nedd4 up vs con	6.83988	0.55222
Rnf32	NM_021470	0.00239942	0.0483091	1.42473	1.42473	nedd4 up vs con	6.833	0.510689
Sccpdh	NM_178653	0.00239794	0.0483091	1.28541	1.28541	nedd4 up vs con	6.83412	0.362229
Zfp644	NM_026856	0.0023946	0.0483091	1.20263	1.20263	nedd4 up vs con	6.83668	0.266193
Atg4a	NM_174875	0.00239287	0.0483091	1.19132	1.19132	nedd4 up vs con	6.838	0.252561
Tbc1d19	NM_144517	0.00239606	0.0483091	0.843703	-1.18525	nedd4 down vs con	-6.83556	-0.245193
Mrpl13	NM_026759	0.00239857	0.0483091	0.707698	-1.41303	nedd4 down vs con	-6.83364	-0.498794
Mfhas1	NM_001081279	0.00240375	0.0483416	1.20092	1.20092	nedd4 up vs con	6.8297	0.26414
Mat2a	NM_145569	0.00240273	0.0483416	0.870539	-1.14871	nedd4 down vs con	-6.83048	-0.200019
Ass1	NM_007494	0.00241422	0.0484808	1.47295	1.47295	nedd4 up vs con	6.82176	0.558708
Tspyl1	NM_009433	0.00241477	0.0484808	1.4406	1.4406	nedd4 up vs con	6.82134	0.52667
Adam17	NM_009615	0.00241841	0.0485265	1.32122	1.32122	nedd4 up vs con	6.81859	0.401871
Ap3s1	NM_009681	0.00241985	0.0485281	0.764135	-1.30867	nedd4 down vs con	-6.8175	-0.388101
6330578E17Rik	NM_198006	0.00242133	0.0485303	0.565712	-1.76768	nedd4 down vs con	-6.81639	-0.82186
	---	0.00243285	0.0485698	1.65264	1.65264	nedd4 up vs con	6.80773	0.724772
Rnf19a	NM_013923	0.00243968	0.0485698	1.57044	1.57044	nedd4 up vs con	6.80262	0.651169
Rell1	NM_145923	0.00243596	0.0485698	1.4096	1.4096	nedd4 up vs con	6.80541	0.495286
Ugp2	NM_139297	0.00242631	0.0485698	1.36131	1.36131	nedd4 up vs con	6.81264	0.444996
2900073G15Rik	NM_026064	0.0024314	0.0485698	1.15741	1.15741	nedd4 up vs con	6.80882	0.2109
Abhd6	NM_025341	0.00242615	0.0485698	0.901805	-1.10889	nedd4 down vs con	-6.81276	-0.149113
Arih2	NM_011790	0.00243851	0.0485698	0.7087	-1.41103	nedd4 down vs con	-6.8035	-0.496753
Pafah1b3	NM_008776	0.0024314	0.0485698	0.6909	-1.44739	nedd4 down vs con	-6.80882	-0.533451
1700029I01Rik	NM_027285	0.00243775	0.0485698	0.67645	-1.47831	nedd4 down vs con	-6.80406	-0.563945
Stard3nl	NM_024270	0.00243516	0.0485698	0.631349	-1.58391	nedd4 down vs con	-6.806	-0.66349
Golt1b	NM_025872	0.00244174	0.0485834	0.756211	-1.32238	nedd4 down vs con	-6.80108	-0.403139
Chmp2b	NM_026879	0.00244654	0.0486244	1.28538	1.28538	nedd4 up vs con	6.79751	0.362195
Osbp	NM_001033174	0.0024457	0.0486244	0.870867	-1.14828	nedd4 down vs con	-6.79813	-0.199476
Ptprj	NM_008982	0.00244933	0.0486527	0.583786	-1.71296	nedd4 down vs con	-6.79544	-0.776488
Foxc1	NM_008592	0.00245709	0.048698	1.37623	1.37623	nedd4 up vs con	6.78968	0.460722
Msl2	NM_001100451	0.00245331	0.048698	1.26575	1.26575	nedd4 up vs con	6.79248	0.339992
Pusl1	NM_001033490	0.00245701	0.048698	1.16771	1.16771	nedd4 up vs con	6.78974	0.223682
Adamts12	NM_175501	0.00245457	0.048698	0.64689	-1.54586	nedd4 down vs con	-6.79155	-0.628408
Klc2	NM_008451	0.00246	0.0487286	1.62655	1.62655	nedd4 up vs con	6.78752	0.701815
Ttll5	NM_001081423	0.00246546	0.0488095	0.848748	-1.17821	nedd4 down vs con	-6.7835	-0.236592
Cyb5	NM_025797	0.00247404	0.0489521	1.35628	1.35628	nedd4 up vs con	6.77719	0.439655
Tmem62	NM_175285	0.0024774	0.0489913	1.78713	1.78713	nedd4 up vs con	6.77472	0.837645
Lrig1	NM_008377	0.00248707	0.0490065	1.60696	1.60696	nedd4 up vs con	6.76765	0.684334
G930009F23Rik	AK145170	0.0024921	0.0490065	1.60408	1.60408	nedd4 up vs con	6.76399	0.681746
	---	0.00249457	0.0490065	1.35727	1.35727	nedd4 up vs con	6.76219	0.440708
P2rx5	NM_033321	0.00248102	0.0490065	1.28049	1.28049	nedd4 up vs con	6.77207	0.356696
Atp6v0d2	NM_175406	0.00249319	0.0490065	1.1981	1.1981	nedd4 up vs con	6.7632	0.260748
Dennd4a	NM_001162917	0.00248208	0.0490065	0.748259	-1.33644	nedd4 down vs con	-6.7713	-0.41839
Ptpn6	NM_013545	0.00249371	0.0490065	0.681705	-1.46691	nedd4 down vs con	-6.76282	-0.552781
Flot1	NM_008027	0.00249596	0.0490065	0.67835	-1.47417	nedd4 down vs con	-6.76118	-0.559898
Tle3	NM_001083927	0.00248953	0.0490065	0.660312	-1.51444	nedd4 down vs con	-6.76586	-0.59878
C1ql1	NM_011795	0.00249085	0.0490065	0.647312	-1.54485	nedd4 down vs con	-6.7649	-0.627467
Tspan31	NM_025982	0.00249746	0.0490065	0.638427	-1.56635	nedd4 down vs con	-6.76009	-0.647406
Mmp19	NM_021412	0.00249266	0.0490065	0.591951	-1.68933	nedd4 down vs con	-6.76358	-0.75645
Dpysl5	NM_023047	0.00249236	0.0490065	0.570202	-1.75377	nedd4 down vs con	-6.7638	-0.810455
Spsb2	NM_013539	0.00250178	0.0490641	1.48439	1.48439	nedd4 up vs con	6.75696	0.56987
Fam118b	BC051180	0.00250447	0.0490703	1.18816	1.18816	nedd4 up vs con	6.75502	0.248729
Tulp4	NM_054040	0.00250485	0.0490703	0.740008	-1.35134	nedd4 down vs con	-6.75474	-0.434387
Pcp4	NM_008791	0.00250851	0.0490995	1.52544	1.52544	nedd4 up vs con	6.7521	0.609225
Sqstm1	NM_011018	0.00250911	0.0490995	1.45112	1.45112	nedd4 up vs con	6.75167	0.537167
Vps4b	NM_009190	0.00251293	0.0491189	1.13032	1.13032	nedd4 up vs con	6.74891	0.176731
Grinl1a	NM_178602	0.00251424	0.0491189	0.531854	-1.88022	nedd4 down vs con	-6.74797	-0.910898
Aph1b	NM_177583	0.00251714	0.0491373	0.540807	-1.84909	nedd4 down vs con	-6.74588	-0.886814
Cir1	NM_025854	0.00252585	0.0492646	1.43185	1.43185	nedd4 up vs con	6.73964	0.51788
Ahi1	NM_026203	0.00253369	0.0493633	1.23352	1.23352	nedd4 up vs con	6.73404	0.302781
Pkib	NM_008863	0.00253341	0.0493633	0.844557	-1.18405	nedd4 down vs con	-6.73424	-0.243733
Fryl	NM_028194	0.00253559	0.0493732	1.62984	1.62984	nedd4 up vs con	6.73269	0.70473
Nucb2	NM_001130479	0.00253806	0.0493943	0.845891	-1.18219	nedd4 down vs con	-6.73093	-0.241456
Sod3	NM_011435	0.00254579	0.0494939	2.57291	2.57291	nedd4 up vs con	6.72544	1.3634
Slc25a12	NM_172436	0.00254597	0.0494939	0.60191	-1.66138	nedd4 down vs con	-6.72532	-0.73238
Kidins220	NM_001081378	0.00255365	0.0496161	1.29232	1.29232	nedd4 up vs con	6.71988	0.369963
Rad21	NM_009009	0.00255546	0.0496232	0.767277	-1.30331	nedd4 down vs con	-6.71861	-0.382181
Tspan7	NM_019634	0.0025568	0.0496232	0.362475	-2.75881	nedd4 down vs con	-6.71766	-1.46405
Fmr1	NM_008031	0.00256506	0.0497165	1.39733	1.39733	nedd4 up vs con	6.71185	0.482673
Rnf139	NM_175226	0.00256542	0.0497165	1.12358	1.12358	nedd4 up vs con	6.7116	0.168103
Arap3	NM_139206	0.0025658	0.0497165	0.775055	-1.29023	nedd4 down vs con	-6.71133	-0.367629
Dnmt1	NM_010066	0.00256773	0.0497267	0.676174	-1.47891	nedd4 down vs con	-6.70998	-0.564534
Mrrf	NM_026422	0.00257328	0.0498071	0.669125	-1.49449	nedd4 down vs con	-6.70609	-0.579652
Xlr3b	NM_001081643	0.00257795	0.0498357	1.38678	1.38678	nedd4 up vs con	6.70283	0.471739
Arhgef12	NM_027144	0.00257654	0.0498357	0.718994	-1.39083	nedd4 down vs con	-6.70381	-0.475948
Ankfn1	NM_001080933	0.00257897	0.0498357	0.408527	-2.44782	nedd4 down vs con	-6.70212	-1.2915
Baz1a	NM_013815	0.00258461	0.0498597	1.60439	1.60439	nedd4 up vs con	6.69819	0.682025
Gnl3l	NM_198110	0.00258582	0.0498597	0.781663	-1.27932	nedd4 down vs con	-6.69735	-0.355381
Gm10033	ENSMUST00000072427	0.00258372	0.0498597	0.723269	-1.38261	nedd4 down vs con	-6.69881	-0.467396
Peg10	NM_130877	0.0025829	0.0498597	0.661608	-1.51147	nedd4 down vs con	-6.69938	-0.595951
Efhd1	NM_028889	0.00258806	0.0498759	0.681533	-1.46728	nedd4 down vs con	-6.69579	-0.553145
Dennd2a	NM_172477	0.00259863	0.0500524	0.548986	-1.82154	nedd4 down vs con	-6.68847	-0.865159
Camta2	NM_178116	0.00260527	0.0501262	0.707449	-1.41353	nedd4 down vs con	-6.68389	-0.499302
Ubr5	NM_001081359	0.00261738	0.0502209	1.26524	1.26524	nedd4 up vs con	6.67558	0.339411
Hook3	NM_207659	0.00261587	0.0502209	1.22746	1.22746	nedd4 up vs con	6.67661	0.295676
Zfp809	NM_172763	0.00261867	0.0502209	0.78175	-1.27918	nedd4 down vs con	-6.67469	-0.355221
	---	0.00261692	0.0502209	0.692101	-1.44488	nedd4 down vs con	-6.67589	-0.530946
Plekhg1	NM_001033253	0.00261856	0.0502209	0.644877	-1.55068	nedd4 down vs con	-6.67477	-0.632904
Rplp1	NM_018853	0.00261704	0.0502209	0.534134	-1.87219	nedd4 down vs con	-6.67581	-0.904726
Tulp3	NM_011657	0.00262204	0.0502313	1.35263	1.35263	nedd4 up vs con	6.67239	0.435767
Dennd4a	NM_001162917	0.00262072	0.0502313	0.758879	-1.31773	nedd4 down vs con	-6.67329	-0.398058
Atg4b	NM_174874	0.00262488	0.0502587	0.636977	-1.56992	nedd4 down vs con	-6.67044	-0.650687
Nrp2	NM_001077403	0.00262897	0.0503098	1.26322	1.26322	nedd4 up vs con	6.66766	0.337106
Hyal3	NM_178020	0.00263265	0.0503273	0.688868	-1.45166	nedd4 down vs con	-6.66516	-0.537701
Gab2	NM_010248	0.00263502	0.0503443	1.45399	1.45399	nedd4 up vs con	6.66354	0.540017
Fhl2	NM_010212	0.00264307	0.0504439	1.99785	1.99785	nedd4 up vs con	6.65809	0.998448
Btg2	NM_007570	0.00264657	0.0504834	1.65679	1.65679	nedd4 up vs con	6.65572	0.728391
P2rx7	NM_011027	0.00264798	0.0504834	0.752248	-1.32935	nedd4 down vs con	-6.65477	-0.41072
Tspyl4	NM_030203	0.00265293	0.0505342	1.36188	1.36188	nedd4 up vs con	6.65143	0.4456
Gng12	NM_001177560	0.00265349	0.0505342	1.29318	1.29318	nedd4 up vs con	6.65106	0.370923
D730040F13Rik	NM_175518	0.00265842	0.050574	1.74066	1.74066	nedd4 up vs con	6.64774	0.799634
Abca2	NM_007379	0.00265772	0.050574	0.670619	-1.49116	nedd4 down vs con	-6.64821	-0.576435
Rock2	NM_009072	0.00266102	0.0505827	1.52852	1.52852	nedd4 up vs con	6.64599	0.612135
Luc7l2	NM_138680	0.0026621	0.0505827	1.17397	1.17397	nedd4 up vs con	6.64527	0.231396
0610011L14Rik	NM_001164818	0.00266457	0.0505827	0.681811	-1.46668	nedd4 down vs con	-6.64361	-0.552556
Pnpla6	NM_001122818	0.00267863	0.0505894	1.50972	1.50972	nedd4 up vs con	6.63422	0.594281
Adamts17	NM_001033877	0.00268105	0.0505894	1.48429	1.48429	nedd4 up vs con	6.63261	0.569773
Gpr133	NM_001081342	0.00268446	0.0505894	1.47635	1.47635	nedd4 up vs con	6.63035	0.562035
Tpx2	NM_001141977	0.00267498	0.0505894	1.40276	1.40276	nedd4 up vs con	6.63665	0.488268
1700052N19Rik	NM_024261	0.00268195	0.0505894	1.17914	1.17914	nedd4 up vs con	6.63201	0.237735
Ccdc79	NM_180958	0.00268068	0.0505894	0.932679	-1.07218	nedd4 down vs con	-6.63286	-0.100547
Pold3	NM_133692	0.00268555	0.0505894	0.785971	-1.27231	nedd4 down vs con	-6.62963	-0.347452
Xrcc3	NM_028875	0.00268698	0.0505894	0.711186	-1.4061	nedd4 down vs con	-6.62868	-0.491701
Rgs16	NM_011267	0.00268072	0.0505894	0.686965	-1.45568	nedd4 down vs con	-6.63284	-0.541691
Eef2k	ENSMUST00000047875	0.00267422	0.0505894	0.651581	-1.53473	nedd4 down vs con	-6.63716	-0.617984
Mpp2	NM_016695	0.00267676	0.0505894	0.622988	-1.60517	nedd4 down vs con	-6.63547	-0.682724
Apol6	NM_028010	0.00268502	0.0505894	0.609185	-1.64154	nedd4 down vs con	-6.62998	-0.715048
S1pr2	NM_010333	0.00268452	0.0505894	0.539869	-1.8523	nedd4 down vs con	-6.63031	-0.889319
Adipor2	NM_197985	0.00268769	0.0505894	0.533594	-1.87408	nedd4 down vs con	-6.62821	-0.906186
Ldlr	NM_010700	0.00267294	0.0505894	0.496273	-2.01502	nedd4 down vs con	-6.63802	-1.01079
Slc38a3	NM_023805	0.00269218	0.0506472	1.52482	1.52482	nedd4 up vs con	6.62524	0.608639
Zfp180	NM_001045486	0.00269715	0.0507138	0.635879	-1.57263	nedd4 down vs con	-6.62195	-0.653176
Gmpr	NM_025508	0.00270274	0.0507385	0.71592	-1.3968	nedd4 down vs con	-6.61826	-0.48213
Dusp10	NM_022019	0.00270165	0.0507385	0.664353	-1.50522	nedd4 down vs con	-6.61898	-0.589978
H2-DMa	NM_010386	0.00269996	0.0507385	0.573404	-1.74397	nedd4 down vs con	-6.6201	-0.802376
Lonp2	NM_025827	0.00270609	0.0507477	1.70162	1.70162	nedd4 up vs con	6.61606	0.766909
1810055G02Rik	BC019471	0.00270543	0.0507477	0.777384	-1.28637	nedd4 down vs con	-6.6165	-0.363301
Zfp238	NM_001012330	0.00270784	0.0507514	1.76251	1.76251	nedd4 up vs con	6.61491	0.817631
Mmadhc	NM_133839	0.00270914	0.0507514	1.41456	1.41456	nedd4 up vs con	6.61406	0.500353
Syne1	NM_001079686	0.00271198	0.0507582	1.57345	1.57345	nedd4 up vs con	6.6122	0.653931
Vdr	NM_009504	0.00271656	0.0507582	1.46831	1.46831	nedd4 up vs con	6.6092	0.554157
Mfsd6	NM_133829	0.00271753	0.0507582	1.3934	1.3934	nedd4 up vs con	6.60857	0.478609
Aff4	NM_033565	0.0027195	0.0507582	1.30734	1.30734	nedd4 up vs con	6.60728	0.386634
	---	0.00271879	0.0507582	0.760642	-1.31468	nedd4 down vs con	-6.60774	-0.39471
Cks1b	NM_016904	0.00271451	0.0507582	0.737595	-1.35576	nedd4 down vs con	-6.61054	-0.439099
Prmt1	NM_019830	0.00271288	0.0507582	0.616955	-1.62086	nedd4 down vs con	-6.61161	-0.696763
Spc25	NM_025565	0.00272155	0.05077	0.643829	-1.55321	nedd4 down vs con	-6.60594	-0.635251
Ogt	NM_139144	0.00272672	0.0508398	1.37812	1.37812	nedd4 up vs con	6.60256	0.462702
Echs1	NM_053119	0.00273147	0.0508748	1.59453	1.59453	nedd4 up vs con	6.59948	0.673131
Crat	NM_007760	0.0027302	0.0508748	0.908171	-1.10111	nedd4 down vs con	-6.6003	-0.138964
Stk11ip	NM_027886	0.00273489	0.0508929	1.47186	1.47186	nedd4 up vs con	6.59725	0.55764
Srp72	NM_025691	0.0027353	0.0508929	0.842003	-1.18764	nedd4 down vs con	-6.59699	-0.248103
Dpagt1	NM_007875	0.00273972	0.0509485	0.473348	-2.11261	nedd4 down vs con	-6.59413	-1.07903
Twist2	NM_007855	0.00274197	0.0509636	0.531638	-1.88098	nedd4 down vs con	-6.59267	-0.911484
Ppp1r12a	NM_027892	0.00274889	0.0510657	1.3488	1.3488	nedd4 up vs con	6.5882	0.431676
Slc30a6	NM_144798	0.0027594	0.051234	1.37957	1.37957	nedd4 up vs con	6.58145	0.464219
Gm9938	ENSMUST00000067077	0.00276969	0.0513447	1.26857	1.26857	nedd4 up vs con	6.57486	0.343203
LOC630837	ENSMUST00000103453	0.00276965	0.0513447	0.810752	-1.23342	nedd4 down vs con	-6.57488	-0.302667
Fkbp14	NM_153573	0.00277166	0.0513544	0.717111	-1.39449	nedd4 down vs con	-6.5736	-0.479732
Dnajc3	NM_008929	0.00277933	0.0513908	1.53312	1.53312	nedd4 up vs con	6.56871	0.616471
Dnajc3	NM_008929	0.00277933	0.0513908	1.53312	1.53312	nedd4 up vs con	6.56871	0.616471
Kctd21	NM_001039039	0.00277534	0.0513908	1.29493	1.29493	nedd4 up vs con	6.57125	0.372874
Lrtm1	NM_176920	0.00277978	0.0513908	0.696206	-1.43636	nedd4 down vs con	-6.56843	-0.522414
Islr	NM_012043	0.00278085	0.0513908	0.415335	-2.4077	nedd4 down vs con	-6.56775	-1.26765
Psrc1	NM_019976	0.00278404	0.0513962	1.6034	1.6034	nedd4 up vs con	6.56572	0.681134
Acmsd	NM_001033041	0.00278361	0.0513962	0.842566	-1.18685	nedd4 down vs con	-6.56599	-0.247138
Kdm3a	NM_001038695	0.00278615	0.0514086	1.27763	1.27763	nedd4 up vs con	6.56438	0.35347
Fat4	NM_183221	0.00279131	0.0514771	1.64287	1.64287	nedd4 up vs con	6.56111	0.716218
Ubqln1	NM_026842	0.00279674	0.0515276	1.17042	1.17042	nedd4 up vs con	6.55769	0.227026
Slc35a4	NM_026404	0.00279695	0.0515276	0.407034	-2.4568	nedd4 down vs con	-6.55755	-1.29678
Arfgef1	NM_001102430	0.00279901	0.0515388	0.6917	-1.44571	nedd4 down vs con	-6.55625	-0.531782
Fam118a	NM_133750	0.00280189	0.0515548	1.65382	1.65382	nedd4 up vs con	6.55443	0.725802
Cuedc2	NM_001164290	0.00280277	0.0515548	1.20422	1.20422	nedd4 up vs con	6.55388	0.268099
Mapre3	NM_133350	0.00280462	0.0515621	1.63663	1.63663	nedd4 up vs con	6.55272	0.710728
Gm5077	NM_173864	0.00283552	0.0515771	1.75601	1.75601	nedd4 up vs con	6.53341	0.812301
Wdr45	NM_172372	0.00283308	0.0515771	1.74479	1.74479	nedd4 up vs con	6.53493	0.803053
Mmp10	NM_019471	0.00281095	0.0515771	1.59857	1.59857	nedd4 up vs con	6.54874	0.676782
Ebf1	ENSMUST00000081265	0.00280768	0.0515771	1.48566	1.48566	nedd4 up vs con	6.5508	0.571104
Acvr2a	NM_007396	0.0028359	0.0515771	1.481	1.481	nedd4 up vs con	6.53318	0.566572
Mafk	NM_010757	0.00283541	0.0515771	1.42235	1.42235	nedd4 up vs con	6.53348	0.508277
Dld	NM_007861	0.00282986	0.0515771	1.39267	1.39267	nedd4 up vs con	6.53693	0.477853
Cant1	NM_029502	0.00280958	0.0515771	1.35985	1.35985	nedd4 up vs con	6.5496	0.443448
Arl4d	NM_025404	0.00281491	0.0515771	1.25295	1.25295	nedd4 up vs con	6.54626	0.325329
Ipo7	NM_181517	0.00282182	0.0515771	1.21763	1.21763	nedd4 up vs con	6.54194	0.284076
Tnfaip1	NM_009395	0.00283378	0.0515771	0.873918	-1.14427	nedd4 down vs con	-6.5345	-0.19443
Metap1	NM_175224	0.00282612	0.0515771	0.707914	-1.4126	nedd4 down vs con	-6.53926	-0.498354
Fam122a	BC028637	0.00283541	0.0515771	0.700447	-1.42766	nedd4 down vs con	-6.53348	-0.513652
Ppp2r5a	NM_144880	0.00282875	0.0515771	0.686299	-1.45709	nedd4 down vs con	-6.53762	-0.543091
Astn2	NM_207109	0.00281144	0.0515771	0.648721	-1.54149	nedd4 down vs con	-6.54844	-0.62433
Nsdhl	NM_010941	0.00282168	0.0515771	0.625584	-1.59851	nedd4 down vs con	-6.54203	-0.676724
Nrm	NM_134122	0.00282627	0.0515771	0.560266	-1.78487	nedd4 down vs con	-6.53917	-0.835816
Purg	NM_001098233	0.00284062	0.0516298	1.56492	1.56492	nedd4 up vs con	6.53026	0.646089
Vmn2r-ps14	NR_002888	0.0028417	0.0516298	0.890237	-1.1233	nedd4 down vs con	-6.52958	-0.167739
Magt1	NM_001190409	0.00284432	0.0516511	0.721134	-1.3867	nedd4 down vs con	-6.52796	-0.471661
Gm5546	ENSMUST00000056145	0.00285053	0.0517374	0.519137	-1.92628	nedd4 down vs con	-6.52413	-0.945813
Mfn1	NM_024200	0.00285665	0.051822	1.38227	1.38227	nedd4 up vs con	6.52036	0.467039
Psmc1	NM_008947	0.00286453	0.0519385	1.41323	1.41323	nedd4 up vs con	6.51552	0.498996
Ceacam13	NM_027210	0.00286829	0.0519801	1.10356	1.10356	nedd4 up vs con	6.51322	0.142165
Cpeb2	NM_175937	0.00287192	0.0519833	1.49836	1.49836	nedd4 up vs con	6.511	0.583384
Postn	NM_015784	0.00287239	0.0519833	1.17963	1.17963	nedd4 up vs con	6.51072	0.238334
Pan3	NM_028291	0.00287285	0.0519833	0.810981	-1.23307	nedd4 down vs con	-6.51044	-0.30226
Akt2	NM_001110208	0.00288465	0.0521437	0.763058	-1.31052	nedd4 down vs con	-6.50325	-0.390135
Lsm11	NM_028185	0.00288396	0.0521437	0.60066	-1.66483	nedd4 down vs con	-6.50367	-0.73538
Slc22a2	NM_013667	0.00288663	0.052153	0.521884	-1.91613	nedd4 down vs con	-6.50205	-0.938199
Atxn2l	NM_183020	0.00289806	0.0523063	0.823551	-1.21425	nedd4 down vs con	-6.49513	-0.28007
Fam178b	NM_027957	0.0029004	0.052322	0.871509	-1.14743	nedd4 down vs con	-6.49371	-0.198413
Rufy2	NM_027425	0.00290398	0.0523334	1.39628	1.39628	nedd4 up vs con	6.49156	0.481588
Olfm2	NM_173777	0.00290308	0.0523334	0.654516	-1.52785	nedd4 down vs con	-6.4921	-0.6115
Ccdc90b	NM_025515	0.00290986	0.0524128	1.50775	1.50775	nedd4 up vs con	6.48802	0.592397
Slc34a2	NM_011402	0.00291779	0.052529	0.891611	-1.12157	nedd4 down vs con	-6.48326	-0.165514
Mbd1	NM_013594	0.00292753	0.0526119	1.61357	1.61357	nedd4 up vs con	6.47744	0.690256
Ctbp2	NM_009980	0.00292831	0.0526119	0.827253	-1.20882	nedd4 down vs con	-6.47697	-0.273599
Lcp2	NM_010696	0.00292392	0.0526119	0.75835	-1.31865	nedd4 down vs con	-6.47959	-0.399064
Prpsap2	NM_144806	0.0029267	0.0526119	0.593231	-1.68568	nedd4 down vs con	-6.47793	-0.753334
4930422I07Rik	NM_001142943	0.00293119	0.0526371	1.48086	1.48086	nedd4 up vs con	6.47525	0.566435
Wbp5	NM_011712	0.00293305	0.0526439	0.740494	-1.35045	nedd4 down vs con	-6.47415	-0.43344
Prkacb	NM_011100	0.00293733	0.0526942	0.642342	-1.5568	nedd4 down vs con	-6.4716	-0.638586
Rhbdd2	NM_146002	0.00294255	0.0527612	0.546601	-1.82949	nedd4 down vs con	-6.4685	-0.87144
Pnn	NM_008891	0.00294573	0.0527915	1.34752	1.34752	nedd4 up vs con	6.46662	0.430307
Ddx5	NM_007840	0.00294865	0.0528173	1.2618	1.2618	nedd4 up vs con	6.46489	0.335483
Parp3	NM_145619	0.00295387	0.0528309	1.59901	1.59901	nedd4 up vs con	6.46181	0.677179
Appl1	NM_145221	0.00295213	0.0528309	1.55099	1.55099	nedd4 up vs con	6.46284	0.633189
Msrb3	NM_177092	0.00295346	0.0528309	1.2266	1.2266	nedd4 up vs con	6.46205	0.294665
Unc93a	NM_199252	0.00295618	0.0528457	0.538586	-1.85671	nedd4 down vs con	-6.46044	-0.892751
Irak4	NM_029926	0.00295898	0.0528497	1.33276	1.33276	nedd4 up vs con	6.4588	0.414417
Amd1	NM_009665	0.00295938	0.0528497	0.878343	-1.13851	nedd4 down vs con	-6.45856	-0.187144
Wwc2	NM_133791	0.0029672	0.0529628	1.7747	1.7747	nedd4 up vs con	6.45396	0.827575
Plekhg5	NM_001004156	0.0029763	0.0529921	1.57715	1.57715	nedd4 up vs con	6.44864	0.65732
Herpud2	NM_020586	0.00297328	0.0529921	1.34124	1.34124	nedd4 up vs con	6.4504	0.423567
	---	0.00297417	0.0529921	1.19022	1.19022	nedd4 up vs con	6.44988	0.251228
Ap3s2	NM_009682	0.00297591	0.0529921	0.834271	-1.19865	nedd4 down vs con	-6.44886	-0.261412
Nanp	NM_026086	0.0029709	0.0529921	0.657896	-1.52	nedd4 down vs con	-6.4518	-0.604069
Gle1	NM_028923	0.00298033	0.0530304	0.688168	-1.45313	nedd4 down vs con	-6.44628	-0.539167
Mmab	NM_029956	0.00298143	0.0530304	0.598907	-1.66971	nedd4 down vs con	-6.44564	-0.739596
Bre	NM_181279	0.00298464	0.0530609	1.19128	1.19128	nedd4 up vs con	6.44377	0.252513
Krt13	NM_010662	0.00298801	0.0530677	1.54595	1.54595	nedd4 up vs con	6.44181	0.628494
Arf2	NM_007477	0.00298716	0.0530677	1.28923	1.28923	nedd4 up vs con	6.4423	0.36651
St3gal1	NM_009177	0.00299126	0.0530724	0.807583	-1.23826	nedd4 down vs con	-6.43992	-0.308318
Tnik	NM_026910	0.00298984	0.0530724	0.623358	-1.60421	nedd4 down vs con	-6.44074	-0.681867
Tnfrsf22	NM_023680	0.00299673	0.053143	1.49386	1.49386	nedd4 up vs con	6.43674	0.579045
Magi3	NM_133853	0.00300484	0.0532257	1.31277	1.31277	nedd4 up vs con	6.43205	0.392614
6330416G13Rik	NM_144905	0.00300589	0.0532257	0.793945	-1.25953	nedd4 down vs con	-6.43145	-0.332889
Col9a1	NM_007740	0.00301282	0.0533219	0.577015	-1.73306	nedd4 down vs con	-6.42745	-0.793319
Pip4k2a	NM_008845	0.00301684	0.0533665	1.31948	1.31948	nedd4 up vs con	6.42513	0.399969
Gmppa	NM_133708	0.0030195	0.053387	0.591726	-1.68997	nedd4 down vs con	-6.42361	-0.756999
Eya3	NM_010166	0.00302651	0.0534844	0.795564	-1.25697	nedd4 down vs con	-6.41958	-0.32995
Zwilch	NM_026507	0.00303339	0.0535078	0.86701	-1.15339	nedd4 down vs con	-6.41565	-0.205879
Vmn1r44	NM_053227	0.00303232	0.0535078	0.788311	-1.26854	nedd4 down vs con	-6.41626	-0.343163
Stk10	NM_009288	0.00303715	0.0535394	1.31672	1.31672	nedd4 up vs con	6.4135	0.396949
4932422M17Rik	ENSMUST00000081006	0.00304017	0.053566	1.21413	1.21413	nedd4 up vs con	6.41179	0.279923
Chst2	NM_018763	0.00304363	0.0535894	1.24961	1.24961	nedd4 up vs con	6.40981	0.321478
Kirrel	NM_001170985	0.00304451	0.0535894	0.739212	-1.35279	nedd4 down vs con	-6.40931	-0.43594
Supt4h1	NM_009296	0.00304803	0.0536228	1.36879	1.36879	nedd4 up vs con	6.40732	0.452901
Glg1	NM_009149	0.00304942	0.0536228	1.1786	1.1786	nedd4 up vs con	6.40652	0.237074
Samd8	NM_026283	0.00305513	0.0536965	1.55723	1.55723	nedd4 up vs con	6.40329	0.638982
Lzic	NM_026963	0.00306261	0.0537126	1.99912	1.99912	nedd4 up vs con	6.39906	0.999365
1110028C15Rik	NM_001122738	0.00305822	0.0537126	1.6363	1.6363	nedd4 up vs con	6.40154	0.710437
Hnrnpf	NM_133834	0.00305933	0.0537126	1.48711	1.48711	nedd4 up vs con	6.40092	0.572511
Htatip2	NM_001146049	0.00306124	0.0537126	1.43243	1.43243	nedd4 up vs con	6.39984	0.518465
	---	0.00306531	0.0537162	1.0922	1.0922	nedd4 up vs con	6.39754	0.127237
Exosc9	NM_019393	0.00307077	0.0537705	1.19692	1.19692	nedd4 up vs con	6.39446	0.259327
Cdc27	NM_145436	0.00307143	0.0537705	0.881153	-1.13488	nedd4 down vs con	-6.39409	-0.182536
Cd47	NM_010581	0.00307462	0.0537999	1.36312	1.36312	nedd4 up vs con	6.3923	0.446913
Xpo7	NM_023045	0.00308002	0.0538678	0.55202	-1.81153	nedd4 down vs con	-6.38927	-0.857208
Dctn4	NM_026302	0.00308193	0.0538746	1.2699	1.2699	nedd4 up vs con	6.3882	0.344715
Nsmaf	NM_010945	0.00308414	0.0538868	1.49851	1.49851	nedd4 up vs con	6.38696	0.583529
Tec	NM_001113460	0.00308875	0.0539409	1.3595	1.3595	nedd4 up vs con	6.38439	0.443076
Tapbp	NM_001025313	0.00309223	0.0539752	0.704262	-1.41993	nedd4 down vs con	-6.38244	-0.505816
Rnf157	NM_027258	0.00309445	0.0539873	0.498862	-2.00456	nedd4 down vs con	-6.38121	-1.00329
Xlr	NM_011725	0.00310173	0.0540678	1.521	1.521	nedd4 up vs con	6.37716	0.60502
Stambpl1	NM_029682	0.00310418	0.0540678	1.26976	1.26976	nedd4 up vs con	6.37579	0.344556
Mki67ip	NM_026472	0.0031046	0.0540678	1.19688	1.19688	nedd4 up vs con	6.37556	0.259279
	---	0.00310514	0.0540678	0.823909	-1.21373	nedd4 down vs con	-6.37526	-0.279443
C85492	NM_153540	0.0031097	0.0541206	0.737945	-1.35511	nedd4 down vs con	-6.37274	-0.438415
Mum1l1	NM_001164630	0.00312038	0.054201	1.42405	1.42405	nedd4 up vs con	6.36683	0.51
Tnip1	NM_021327	0.00312041	0.054201	1.33127	1.33127	nedd4 up vs con	6.36681	0.412803
Mll3	NM_001081383	0.00311945	0.054201	1.29302	1.29302	nedd4 up vs con	6.36735	0.370745
Fam111a	BC038020	0.00311927	0.054201	0.712509	-1.40349	nedd4 down vs con	-6.36744	-0.48902
R74862	NR_015529	0.00312433	0.054216	1.36471	1.36471	nedd4 up vs con	6.36466	0.448594
Lrrc40	NM_024194	0.00312353	0.054216	0.649243	-1.54026	nedd4 down vs con	-6.36509	-0.62317
Orai2	NM_178751	0.00313064	0.0542725	1.33923	1.33923	nedd4 up vs con	6.36119	0.421404
Nat15	NM_029090	0.00313815	0.0543763	0.881137	-1.1349	nedd4 down vs con	-6.35706	-0.182562
Phka2	NM_172783	0.00314138	0.0544056	1.5153	1.5153	nedd4 up vs con	6.3553	0.599603
Repin1	NM_001079901	0.00314659	0.0544117	1.39955	1.39955	nedd4 up vs con	6.35245	0.484963
Utp11l	NM_026031	0.0031555	0.0544117	1.23683	1.23683	nedd4 up vs con	6.3476	0.306647
	---	0.00314619	0.0544117	1.14753	1.14753	nedd4 up vs con	6.35267	0.198532
Cxxc4	NM_001004367	0.00315469	0.0544117	1.0421	1.0421	nedd4 up vs con	6.34803	0.0594937
1700125H20Rik	NM_028589	0.00314844	0.0544117	0.9207	-1.08613	nedd4 down vs con	-6.35144	-0.119197
Gas5	NR_002840	0.00315129	0.0544117	0.803337	-1.24481	nedd4 down vs con	-6.34989	-0.315923
Nanp	NM_026086	0.00315266	0.0544117	0.673237	-1.48536	nedd4 down vs con	-6.34914	-0.570814
C2cd2l	NM_027909	0.00314991	0.0544117	0.474653	-2.1068	nedd4 down vs con	-6.35064	-1.07505
Carm1	NM_021531	0.00315841	0.0544354	0.585336	-1.70842	nedd4 down vs con	-6.34601	-0.772663
Gtf3c3	NM_001033194	0.00316911	0.0545935	0.80096	-1.2485	nedd4 down vs con	-6.34021	-0.320198
Csrnp2	NM_153407	0.00317068	0.0545941	2.0722	2.0722	nedd4 up vs con	6.33936	1.05116
Trerf1	NM_001097623	0.00317224	0.0545945	0.764413	-1.30819	nedd4 down vs con	-6.33851	-0.387576
Ggt1	NM_008116	0.0031776	0.0546603	1.26769	1.26769	nedd4 up vs con	6.33562	0.342202
Lsm14a	NM_025948	0.00318149	0.0547007	1.20069	1.20069	nedd4 up vs con	6.33353	0.263864
Strn3	NM_052973	0.00318361	0.0547108	1.508	1.508	nedd4 up vs con	6.33238	0.592636
Ccdc88a	NM_176841	0.00318745	0.0547502	1.74753	1.74753	nedd4 up vs con	6.33032	0.805317
Cmtm7	NM_133978	0.00318928	0.0547552	0.516203	-1.93722	nedd4 down vs con	-6.32934	-0.95399
Prpf3	NM_027541	0.00319236	0.0547816	1.20689	1.20689	nedd4 up vs con	6.32768	0.271294
Plxna1	NM_008881	0.00319602	0.054818	1.42668	1.42668	nedd4 up vs con	6.32572	0.512662
Cpa4	NM_027926	0.00319757	0.0548181	0.678294	-1.47429	nedd4 down vs con	-6.32489	-0.560017
Arap2	NM_178407	0.00320747	0.0548555	1.49895	1.49895	nedd4 up vs con	6.31961	0.583952
Chd7	NM_001081417	0.00320366	0.0548555	1.39124	1.39124	nedd4 up vs con	6.32164	0.476371
Tceb2	NM_026305	0.00320727	0.0548555	1.22497	1.22497	nedd4 up vs con	6.31971	0.292746
Ulk3	NM_027895	0.00320723	0.0548555	0.718755	-1.39129	nedd4 down vs con	-6.31973	-0.476428
Speer8-ps1	NR_001584	0.00320737	0.0548555	0.644774	-1.55093	nedd4 down vs con	-6.31966	-0.633135
Rnf19b	NM_029219	0.00321114	0.0548738	1.96755	1.96755	nedd4 up vs con	6.31765	0.9764
Stxbp4	NM_011505	0.00321162	0.0548738	0.697928	-1.43281	nedd4 down vs con	-6.3174	-0.51885
Cntfr	NM_016673	0.00321596	0.0548955	0.773855	-1.29223	nedd4 down vs con	-6.31509	-0.369865
Rad54l2	NM_030730	0.00321598	0.0548955	0.664346	-1.50524	nedd4 down vs con	-6.31508	-0.589993
3010003L21Rik	BC106181	0.00321828	0.0549085	1.26489	1.26489	nedd4 up vs con	6.31385	0.339012
4933434E20Rik	NM_025762	0.00322228	0.0549503	0.72422	-1.3808	nedd4 down vs con	-6.31173	-0.4655
Hck	NM_010407	0.003224	0.0549533	1.82106	1.82106	nedd4 up vs con	6.31082	0.864778
Golph3	NM_025673	0.0032277	0.0549636	0.785614	-1.27289	nedd4 down vs con	-6.30886	-0.348107
Tet1	NM_027384	0.00323545	0.0550428	1.35233	1.35233	nedd4 up vs con	6.30477	0.435447
Ppp1r13b	NM_011625	0.00323498	0.0550428	0.85528	-1.16921	nedd4 down vs con	-6.30502	-0.225531
Fam84b	NM_001162926	0.00324104	0.0550852	1.37016	1.37016	nedd4 up vs con	6.30182	0.454344
Serpind1	NM_008223	0.0032426	0.0550855	0.727877	-1.37386	nedd4 down vs con	-6.301	-0.458233
Sap18	NM_009119	0.00324561	0.0551103	1.20353	1.20353	nedd4 up vs con	6.29942	0.267272
Trim30a	NM_009099	0.003252	0.0551925	0.600587	-1.66504	nedd4 down vs con	-6.29606	-0.735555
Lrrc14b	NM_001033042	0.00326516	0.0553102	1.86832	1.86832	nedd4 up vs con	6.28918	0.901742
	---	0.00326479	0.0553102	1.23645	1.23645	nedd4 up vs con	6.28937	0.306204
Trim67	NM_198632	0.00326368	0.0553102	0.809166	-1.23584	nedd4 down vs con	-6.28995	-0.305492
Pnp2	NM_001123371	0.0032773	0.0553123	1.63213	1.63213	nedd4 up vs con	6.28286	0.706756
[truncated: 26,441 more rows]
