# Supplementary material for: Global ubiquitinome profiling identifies NEDD4 as a regulator of Profilin 1 and actin remodelling in neural crest cells
Source: Nat Commun. 2022 Apr 19;13:2018. doi: 10.1038/s41467-022-29660-3 (PMC9018756; doi:10.1038/s41467-022-29660-3)
Supplement: Supplementary file 6 — Supplementary data 3 [file 41467_2022_29660_MOESM6_ESM.xlsx]

## Sheet: Sheet1
Category	Term	Count	%	PValue	Genes	List Total	Pop Hits	Pop Total	Fold Enrichment	Bonferroni	Benjamini	FDR
KEGG_PATHWAY	mmu04520:Adherens junction	18	1.14068	2.97807e-05	NM_001079822, NM_007615, NM_008702, NM_007788, NM_138744, NM_008982, NM_011213, NM_009502, NM_013545, NM_009386, NM_008984, NM_033620, NM_011949, NM_031877, NM_010806, NM_010206, NM_010703, NM_010568	605	72	7691	3.1781	0.00818591	0.00498654	0.00475167
KEGG_PATHWAY	mmu04015:Rap1 signaling pathway	35	2.218	5.29486e-05	NM_007909, NM_019971, NM_016780, NM_008857, NM_139206, NM_007426, NM_001167983, NM_019491, NM_001146268, NM_010336, NM_011785, NM_010937, NM_011949, NM_011943, NM_007615, NM_011161, NM_007778, NM_008927, NM_172803, NM_010169, NM_008139, NM_011057, NM_007764, NM_013598, NM_011058, NM_033620, NM_001164481, NM_010806, NM_011815, NM_010107, NM_010306, NM_010206, NM_010568, NM_010108, NM_010207	605	214	7691	2.07913	0.0145079	0.00498654	0.00475167
KEGG_PATHWAY	mmu04360:Axon guidance	25	1.58428	5.42015e-05	NM_007909, NM_008737, NM_008913, NM_010111, NM_010937, NM_011949, NM_010717, NM_001195049, NM_027144, NM_009154, NM_009152, NM_019827, NM_175750, NM_001081037, NM_178688, NM_023047, NM_001012477, NM_001146351, NM_013657, NM_011352, NM_007982, NM_010107, NM_010306, NM_010901, NM_010108	605	129	7691	2.46364	0.0148487	0.00498654	0.00475167
KEGG_PATHWAY	mmu04151:PI3K-Akt signaling pathway	49	3.1052	9.1616e-05	NM_144880, NM_007729, NM_009358, NM_010336, NM_011785, NM_009873, NM_010937, NM_011905, NM_011949, NM_019827, NM_007917, NM_175116, NM_021529, NM_008927, NM_001145884, NM_010169, NM_010444, NM_011057, NM_013598, NM_011058, NM_010206, NM_010568, NM_010207, NM_007909, NM_001033228, NM_019971, NM_016780, NM_019411, NM_010284, NM_007426, NM_007700, NM_010480, NM_001146268, NM_008562, NM_010233, NM_01…	605	351	7691	1.77467	0.0249701	0.0063215	0.00602375
KEGG_PATHWAY	mmu05215:Prostate cancer	18	1.14068	0.00041181	NM_019971, NM_001079822, NM_010907, NM_007700, NM_010480, NM_008927, NM_001146268, NM_011785, NM_011057, NM_011058, NM_009029, NM_013497, NM_010937, NM_011949, NM_010206, NM_010703, NM_010207, NM_019827	605	88	7691	2.60026	0.107459	0.0227319	0.0216612
KEGG_PATHWAY	mmu05205:Proteoglycans in cancer	30	1.90114	0.00112047	NM_016780, NM_178597, NM_176996, NM_178655, NM_007987, NM_029834, NM_011785, NM_013545, NM_008304, NM_010431, NM_010153, NM_010233, NM_010937, NM_011905, NM_011949, NM_027144, NM_011161, NM_007833, NM_008927, NM_001145884, NM_008058, NM_009984, NM_009524, NM_080553, NM_007840, NM_007982, NM_011595, NM_009367, NM_016900, NM_010206	605	203	7691	1.87868	0.26613	0.041833	0.0398626
KEGG_PATHWAY	mmu04810:Regulation of actin cytoskeleton	31	1.96451	0.00116864	NM_001033228, NM_019971, NM_016780, NM_029834, NM_146120, NM_001146268, NM_172739, NM_010135, NM_010233, NM_010937, NM_011949, NM_010717, NM_031877, NM_001195049, NM_027144, NM_177710, NM_008927, NM_001145884, NM_010169, NM_001001309, NM_008397, NM_009502, NM_011057, NM_007764, NM_011058, NM_007982, NM_139300, NM_026064, NM_010206, NM_015759, NM_010207	605	213	7691	1.85016	0.275834	0.041833	0.0398626
KEGG_PATHWAY	mmu04142:Lysosome	21	1.3308	0.00121255	NM_175550, NM_019441, NM_172773, NM_007802, NM_013463, NM_175406, NM_009984, NM_026193, NM_009853, NM_008079, NM_029364, NM_010422, NM_013796, NM_010299, NM_008325, NM_009983, NM_018822, NM_009681, NM_016920, NM_019734, NM_010749	605	122	7691	2.1882	0.284567	0.041833	0.0398626
KEGG_PATHWAY	mmu04144:Endocytosis	35	2.218	0.00221713	NM_001005475, NM_027338, NM_009190, NM_009909, NM_008857, NM_139206, NM_172557, NM_024190, NM_144895, NM_001085495, NM_001001932, NM_010890, NM_016676, NM_025481, NM_177231, NM_026879, NM_019464, NM_021884, NM_133838, NM_001033375, NM_008449, NM_008448, NM_011181, NM_153788, NM_001037757, NM_020578, NM_001035854, NM_010026, NM_011058, NM_001033172, NM_033620, NM_026585, NM_016900, NM_007481, NM_0…	605	261	7691	1.70473	0.458063	0.0679919	0.0647894
KEGG_PATHWAY	mmu04540:Gap junction	16	1.01394	0.00258904	NM_019971, NM_023279, NM_001013833, NM_008927, NM_001146268, NM_010336, NM_011653, NM_080553, NM_009386, NM_008139, NM_011057, NM_011058, NM_010288, NM_010937, NM_011949, NM_010306	605	86	7691	2.3651	0.511053	0.0714575	0.0680917
KEGG_PATHWAY	mmu05230:Central carbon metabolism in cancer	13	0.823828	0.00366943	NM_019468, NM_008927, NM_001146268, NM_023418, NM_011785, NM_011058, NM_010431, NM_010937, NM_011949, NM_010206, NM_010438, NM_010207, NM_008062	605	64	7691	2.58221	0.637462	0.0920693	0.0877327
KEGG_PATHWAY	mmu05412:Arrhythmogenic right ventricular cardiomyopathy (ARVC)	13	0.823828	0.00540088	NM_001033228, NM_016780, NM_001079822, NM_001110843, NM_001145884, NM_001001309, NM_010017, NM_008397, NM_010288, NM_010593, NM_009161, NM_026163, NM_010703	605	67	7691	2.46658	0.77568	0.12422	0.118369
KEGG_PATHWAY	mmu04010:MAPK signaling pathway	32	2.02788	0.0074981	NM_007923, NM_008913, NM_053268, NM_007746, NM_007987, NM_007700, NM_153459, NM_001146268, NM_009157, NM_010897, NM_011785, NM_010937, NM_016896, NM_011949, NM_008362, NM_177231, NM_011943, NM_001081357, NM_001110843, NM_011161, NM_008702, NM_008927, NM_010444, NM_011057, NM_007764, NM_011058, NM_009367, NM_011155, NM_010206, NM_144825, NM_010901, NM_010207	605	251	7691	1.6207	0.874729	0.15919	0.151692
KEGG_PATHWAY	mmu04380:Osteoclast differentiation	19	1.20406	0.00924789	NM_011090, NM_016780, NM_018793, NM_010907, NM_007802, NM_008913, NM_007778, NM_011161, NM_007700, NM_008927, NM_011018, NM_011785, NM_008764, NM_009367, NM_016896, NM_010508, NM_011949, NM_008362, NM_011943	605	126	7691	1.91695	0.923027	0.182316	0.173728
KEGG_PATHWAY	mmu05200:Pathways in cancer	45	2.85171	0.0107719	NM_001079822, NM_176996, NM_007987, NM_007700, NM_010480, NM_019491, NM_001146268, NM_010336, NM_013502, NM_011785, NM_145468, NM_010137, NM_010431, NM_010593, NM_010233, NM_009873, NM_010937, NM_011949, NM_027144, NM_010318, NM_019827, NM_175116, NM_010907, NM_001012477, NM_008228, NM_001163155, NM_010091, NM_008927, NM_008058, NM_010169, NM_009688, NM_009524, NM_008397, NM_008139, NM_011057, NM…	605	395	7691	1.44825	0.949671	0.182405	0.173814
KEGG_PATHWAY	mmu04510:Focal adhesion	27	1.71103	0.0111003	NM_001033228, NM_019971, NM_016780, NM_029834, NM_007729, NM_001146268, NM_172739, NM_011785, NM_009794, NM_010233, NM_011949, NM_001195049, NM_019827, NM_001163155, NM_008927, NM_001145884, NM_001001309, NM_009688, NM_008397, NM_009502, NM_011057, NM_007764, NM_011058, NM_007982, NM_139300, NM_026064, NM_016900	605	207	7691	1.65814	0.954078	0.182405	0.173814
KEGG_PATHWAY	mmu00600:Sphingolipid metabolism	10	0.633714	0.0112351	NM_008079, NM_027534, NM_145475, NM_013463, NM_021491, NM_019737, NM_019734, NM_029945, NM_016922, NM_025408	605	48	7691	2.64842	0.955774	0.182405	0.173814
KEGG_PATHWAY	mmu04014:Ras signaling pathway	29	1.83777	0.0122052	NM_007909, NM_019971, NM_011809, NM_177644, NM_053268, NM_007426, NM_007700, NM_019491, NM_001146268, NM_010897, NM_011785, NM_010937, NM_011949, NM_001195049, NM_010318, NM_025588, NM_019786, NM_007778, NM_008927, NM_011057, NM_013598, NM_011058, NM_010806, NM_010107, NM_010206, NM_007481, NM_010568, NM_010108, NM_010207	605	229	7691	1.60987	0.96627	0.187147	0.178332
KEGG_PATHWAY	mmu00051:Fructose and mannose metabolism	8	0.506971	0.0147812	NM_009731, NM_016881, NM_146126, NM_013872, NM_172398, NM_010438, NM_001177753, NM_019395	605	34	7691	2.99115	0.983593	0.214717	0.204603
KEGG_PATHWAY	mmu01130:Biosynthesis of antibiotics	27	1.71103	0.0165791	NM_023556, NM_025436, NM_181588, NM_026444, NM_019395, NM_023418, NM_145942, NM_139297, NM_007494, NM_025683, NM_010438, NM_016978, NM_009270, NM_008062, NM_025700, NM_176963, NM_019468, NM_145360, NM_134469, NM_008705, NM_010191, NM_007563, NM_010324, NM_026662, NM_019811, NM_028121, NM_007382	605	214	7691	1.6039	0.99009	0.228792	0.218016
KEGG_PATHWAY	mmu05220:Chronic myeloid leukemia	12	0.760456	0.0238514	NM_011785, NM_013502, NM_007764, NM_009029, NM_009367, NM_010907, NM_009873, NM_010937, NM_011949, NM_007700, NM_008228, NM_008927	605	72	7691	2.11873	0.998722	0.313476	0.29871
KEGG_PATHWAY	mmu04660:T cell receptor signaling pathway	15	0.95057	0.0257097	NM_010907, NM_008913, NM_007746, NM_011161, NM_007700, NM_008927, NM_011785, NM_013545, NM_007862, NM_010937, NM_016896, NM_011949, NM_001195049, NM_010901, NM_019827	605	101	7691	1.88798	0.999245	0.322539	0.307347
KEGG_PATHWAY	mmu04330:Notch signaling pathway	9	0.570342	0.0354416	NM_013822, NM_023742, NM_025854, NM_013502, NM_011183, NM_008228, NM_010091, NM_009615, NM_177583	605	49	7691	2.33493	0.999953	0.40432	0.385275
KEGG_PATHWAY	mmu00052:Galactose metabolism	7	0.443599	0.0357916	NM_009731, NM_025700, NM_139297, NM_176963, NM_172398, NM_013463, NM_010438	605	32	7691	2.78084	0.999957	0.40432	0.385275
KEGG_PATHWAY	mmu05161:Hepatitis B	19	1.20406	0.0366231	NM_019786, NM_018753, NM_010907, NM_009828, NM_007987, NM_007700, NM_008927, NM_009157, NM_011785, NM_009029, NM_009367, NM_013497, NM_009873, NM_010937, NM_010508, NM_011949, NM_011905, NM_009284, NM_010901	605	146	7691	1.65435	0.999966	0.40432	0.385275
KEGG_PATHWAY	mmu04152:AMPK signaling pathway	17	1.07731	0.042167	NM_019411, NM_144880, NM_009828, NM_021529, NM_013495, NM_019395, NM_053075, NM_001013367, NM_009358, NM_011785, NM_013497, NM_028126, NM_016676, NM_019812, NM_028320, NM_001177753, NM_010568	605	128	7691	1.68837	0.999993	0.429019	0.408811
KEGG_PATHWAY	mmu05166:HTLV-I infection	31	1.96451	0.0427072	NM_021897, NM_011809, NM_008737, NM_007923, NM_011130, NM_008913, NM_007700, NM_001146268, NM_009157, NM_011785, NM_007450, NM_009773, NM_010937, NM_016896, NM_025882, NM_008362, NM_019827, NM_010907, NM_010091, NM_134469, NM_008058, NM_009688, NM_009524, NM_011057, NM_011058, NM_009029, NM_007862, NM_011133, NM_009367, NM_013917, NM_010901	605	276	7691	1.42784	0.999994	0.429019	0.408811
KEGG_PATHWAY	mmu01212:Fatty acid metabolism	9	0.570342	0.0436682	NM_021345, NM_015729, NM_019441, NM_134255, NM_025760, NM_013495, NM_053178, NM_030721, NM_007382	605	51	7691	2.24336	0.999996	0.429019	0.408811
KEGG_PATHWAY	mmu04916:Melanogenesis	14	0.887199	0.0452172	NM_178597, NM_001079822, NM_010091, NM_008927, NM_008058, NM_009524, NM_008139, NM_013598, NM_013497, NM_010937, NM_011949, NM_010306, NM_010703, NM_019827	605	99	7691	1.79771	0.999997	0.429019	0.408811
KEGG_PATHWAY	mmu01100:Metabolic pathways	116	7.35108	0.0466325	NM_025436, NM_172398, NM_023538, NM_029638, NM_009626, NM_019395, NM_023418, NM_011303, NM_145569, NM_029364, NM_139297, NM_144874, NM_001005419, NM_001166251, NM_025683, NM_020271, NM_001004721, NM_011822, NM_152813, NM_172961, NM_010295, NM_008129, NM_007832, NM_053178, NM_010324, NM_007563, NM_008776, NM_008775, NM_011133, NM_026662, NM_021491, NM_144807, NM_019811, NM_026384, NM_172134, NM_17…	605	1269	7691	1.16205	0.999998	0.429019	0.408811
KEGG_PATHWAY	mmu05218:Melanoma	11	0.697085	0.0494791	NM_019971, NM_011785, NM_011057, NM_011058, NM_009029, NM_009873, NM_010937, NM_011949, NM_010206, NM_008927, NM_001146268	605	71	7691	1.96953	0.999999	0.440523	0.419774
