# Supplementary material for: Global ubiquitinome profiling identifies NEDD4 as a regulator of Profilin 1 and actin remodelling in neural crest cells
Source: Nat Commun. 2022 Apr 19;13:2018. doi: 10.1038/s41467-022-29660-3 (PMC9018756; doi:10.1038/s41467-022-29660-3)
Supplement: Supplementary file 7 — Supplementary data 4 [file 41467_2022_29660_MOESM7_ESM.xlsx]

## Sheet: Sheet1
Category	Term	Count	%	PValue	Genes	List Total	Pop Hits	Pop Total	Fold Enrichment	Bonferroni	Benjamini	FDR
KEGG_PATHWAY	mmu04974:Protein digestion and absorption	7	3.76344	0.000578356	COL1A1, COL18A1, COL3A1, COL2A1, COL11A1, COL9A3, TRY10	92	88	7691	6.64983	0.0999377	0.0526304	0.0523413
KEGG_PATHWAY	mmu04512:ECM-receptor interaction	7	3.76344	0.000578356	COL1A1, COMP, COL3A1, COL2A1, COL11A1, FN1, THBS4	92	88	7691	6.64983	0.0999377	0.0526304	0.0523413
KEGG_PATHWAY	mmu04510:Focal adhesion	9	4.83871	0.00301474	COL1A1, COMP, COL3A1, MAP2K1, COL2A1, COL11A1, FN1, IGF1, THBS4	92	207	7691	3.63469	0.422768	0.182894	0.181889
KEGG_PATHWAY	mmu04611:Platelet activation	7	3.76344	0.00444897	COL1A1, FGA, COL3A1, COL2A1, COL11A1, FGG, FERMT3	92	131	7691	4.46706	0.555817	0.202428	0.201316
KEGG_PATHWAY	mmu04610:Complement and coagulation cascades	5	2.68817	0.012313	FGA, SERPINC1, FGG, A2M, C8B	92	76	7691	5.49986	0.895114	0.373554	0.371501
KEGG_PATHWAY	mmu05146:Amoebiasis	6	3.22581	0.012315	COL1A1, COL3A1, COL2A1, COL11A1, FN1, C8B	92	117	7691	4.28707	0.895151	0.373554	0.371501
KEGG_PATHWAY	mmu01130:Biosynthesis of antibiotics	7	3.76344	0.0408185	LDHB, FDPS, ECHS1, ATIC, PGAM1, MSMO1, BPGM	92	214	7691	2.73451	0.999492	0.977574	0.972203
KEGG_PATHWAY	mmu00010:Glycolysis / Gluconeogenesis	4	2.15054	0.0429703	LDHB, PGAM1, BPGM, ADH7	92	66	7691	5.06653	0.999662	0.977574	0.972203
