# Supplementary material for: Global ubiquitinome profiling identifies NEDD4 as a regulator of Profilin 1 and actin remodelling in neural crest cells
Source: Nat Commun. 2022 Apr 19;13:2018. doi: 10.1038/s41467-022-29660-3 (PMC9018756; doi:10.1038/s41467-022-29660-3)
Supplement: Supplementary file 8 — Supplementary data 5 [file 41467_2022_29660_MOESM8_ESM.xlsx]

## Sheet: Sheet1
Category	Term	Count	%	PValue	Genes	List Total	Pop Hits	Pop Total	Fold Enrichment	Bonferroni	Benjamini	FDR
KEGG_PATHWAY	mmu03013:RNA transport	16	5.61404	1.04942e-06	EIF4A1, UPF1, NUP205, NUP188, NUP133, EIF4A3, MAGOHB, NUP93, XPOT, EIF3I, XPO5, MAGOH, EIF2S3X, KPNB1, NUP37, EIF3B	152	170	7691	4.76223	0.000213009	0.000213032	0.000195192
KEGG_PATHWAY	mmu04728:Dopaminergic synapse	12	4.21053	6.00482e-05	PPP1CB, PPP2CA, PPP1CC, PPP2CB, AKT2, GNB2, GNB1, GNB4, AKT1, ITPR3, PPP2R5D, PPP1CA	152	134	7691	4.53123	0.0121162	0.0060949	0.00558449
KEGG_PATHWAY	mmu03015:mRNA surveillance pathway	10	3.50877	0.000103334	PPP1CB, PPP2CA, PPP1CC, UPF1, PPP2CB, EIF4A3, MAGOH, PPP2R5D, MAGOHB, PPP1CA	152	96	7691	5.2707	0.0207593	0.00699224	0.00640668
KEGG_PATHWAY	mmu03030:DNA replication	6	2.10526	0.000550925	FEN1, LIG1, RPA1, MCM5, MCM6, MCM2	152	35	7691	8.67406	0.105838	0.0279594	0.025618
KEGG_PATHWAY	mmu03040:Spliceosome	10	3.50877	0.00117224	SART1, HNRNPM, HNRNPK, SNRPD2, NHP2L1, EIF4A3, MAGOH, PRPF31, MAGOHB, CHERP	152	133	7691	3.80441	0.21188	0.047593	0.0436074
KEGG_PATHWAY	mmu04114:Oocyte meiosis	9	3.15789	0.00155561	PPP1CB, PPP2CA, PPP1CC, PPP2CB, YWHAB, ITPR3, PPP2R5D, MAPK3, PPP1CA	152	112	7691	4.06597	0.270966	0.0526314	0.0482239
KEGG_PATHWAY	mmu03010:Ribosome	10	3.50877	0.00214003	RPL4, RPS19, RPL10, RPS18, RPS8, RPS3, RPSA, RPS27A, UBA52, RPS12	152	145	7691	3.48956	0.352666	0.062061	0.0568637
KEGG_PATHWAY	mmu04510:Focal adhesion	12	4.21053	0.00245474	PDGFRB, PPP1CB, ITGB1, PPP1CC, AKT2, COL6A1, AKT1, ITGAV, VCL, BCAR1, MAPK3, PPP1CA	152	207	7691	2.93326	0.392817	0.0622891	0.0570728
KEGG_PATHWAY	mmu04810:Regulation of actin cytoskeleton	12	4.21053	0.00306404	PDGFRB, PPP1CB, ITGB1, PPP1CC, ARPC1B, PIP5K1A, ITGAV, PFN1, VCL, BCAR1, MAPK3, PPP1CA	152	213	7691	2.85063	0.463643	0.0691112	0.0633236
KEGG_PATHWAY	mmu04151:PI3K-Akt signaling pathway	16	5.61404	0.00363798	PDGFRB, ITGB1, HSP90AB1, YWHAB, PPP2R5D, PPP2CA, PPP2CB, AKT2, GNB2, GNB1, COL6A1, GNB4, AKT1, ITGAV, JAK1, MAPK3	152	351	7691	2.30649	0.522817	0.0738509	0.0676663
KEGG_PATHWAY	mmu04261:Adrenergic signaling in cardiomyocytes	9	3.15789	0.0067083	PPP1CB, PPP2CA, PPP1CC, PPP2CB, AKT2, AKT1, PPP2R5D, MAPK3, PPP1CA	152	142	7691	3.20696	0.74497	0.123799	0.113431
KEGG_PATHWAY	mmu04390:Hippo signaling pathway	9	3.15789	0.00959297	PPP1CB, PPP2CA, PPP1CC, PPP2CB, YWHAB, DVL1, DVL2, DVL3, PPP1CA	152	151	7691	3.01582	0.858686	0.162281	0.148691
KEGG_PATHWAY	mmu04152:AMPK signaling pathway	8	2.80702	0.0128082	PPP2CA, PPP2CB, EEF2K, AKT2, FASN, AKT1, PPP2R5D, ACACA	152	128	7691	3.16242	0.926969	0.186967	0.171309
KEGG_PATHWAY	mmu04144:Endocytosis	12	4.21053	0.013513	ARFGEF1, ARFGEF2, TSG101, TFRC, ARPC1B, NEDD4, CLTC, PIP5K1A, VPS37A, ARAP1, LDLR, ARFGAP2	152	261	7691	2.32638	0.936825	0.186967	0.171309
KEGG_PATHWAY	mmu04611:Platelet activation	8	2.80702	0.0144087	PPP1CB, ITGB1, PPP1CC, AKT2, AKT1, ITPR3, MAPK3, PPP1CA	152	131	7691	3.09	0.947464	0.186967	0.171309
KEGG_PATHWAY	mmu04022:cGMP-PKG signaling pathway	9	3.15789	0.0147363	PPP1CB, PPP1CC, AKT2, PDE2A, AKT1, ITPR3, MAPK3, PPP1CA, GTF2I	152	163	7691	2.79379	0.950892	0.186967	0.171309
KEGG_PATHWAY	mmu05160:Hepatitis C	8	2.80702	0.0173868	PPP2CA, PPP2CB, AKT2, TRADD, AKT1, LDLR, MAPK3, JAK1	152	136	7691	2.97639	0.971577	0.206264	0.188991
KEGG_PATHWAY	mmu05205:Proteoglycans in cancer	10	3.50877	0.0182894	PPP1CB, ITGB1, PPP1CC, AKT2, PDCD4, AKT1, ITPR3, ITGAV, MAPK3, PPP1CA	152	203	7691	2.49255	0.976415	0.206264	0.188991
KEGG_PATHWAY	mmu04910:Insulin signaling pathway	8	2.80702	0.020064	PPP1CB, PPP1CC, AKT2, FASN, AKT1, ACACA, MAPK3, PPP1CA	152	140	7691	2.89135	0.983664	0.214368	0.196416
KEGG_PATHWAY	mmu04120:Ubiquitin mediated proteolysis	8	2.80702	0.0215054	DDB1, UBE3C, NEDD4, CUL2, UBE2D3, HUWE1, WWP2, TRIM32	152	142	7691	2.85063	0.987884	0.216885	0.198722
KEGG_PATHWAY	mmu05200:Pathways in cancer	15	5.26316	0.0228796	PDGFRB, ITGB1, HSP90AB1, CUL2, AKT2, GNB2, GNB1, DVL1, DVL2, GNB4, AKT1, DVL3, ITGAV, JAK1, MAPK3	152	395	7691	1.92147	0.990891	0.216885	0.198722
KEGG_PATHWAY	mmu04725:Cholinergic synapse	7	2.45614	0.0235048	AKT2, GNB2, GNB1, GNB4, AKT1, ITPR3, MAPK3	152	113	7691	3.13443	0.992001	0.216885	0.198722
KEGG_PATHWAY	mmu04015:Rap1 signaling pathway	10	3.50877	0.0247897	FARP2, PDGFRB, ITGB1, AKT2, CTNND1, AKT1, PFN1, RAPGEF6, BCAR1, MAPK3	152	214	7691	2.36442	0.993877	0.218796	0.200473
KEGG_PATHWAY	mmu04130:SNARE interactions in vesicular transport	4	1.40351	0.0263256	VAMP1, VAMP2, VTI1B, VAMP3	152	33	7691	6.13317	0.995554	0.22267	0.204023
KEGG_PATHWAY	mmu04071:Sphingolipid signaling pathway	7	2.45614	0.0349375	PPP2CA, PPP2CB, AKT2, TRADD, AKT1, PPP2R5D, MAPK3	152	124	7691	2.85638	0.999268	0.283692	0.259935
KEGG_PATHWAY	mmu04720:Long-term potentiation	5	1.75439	0.0402819	PPP1CB, PPP1CC, ITPR3, MAPK3, PPP1CA	152	66	7691	3.83323	0.999763	0.314509	0.288171
KEGG_PATHWAY	mmu04915:Estrogen signaling pathway	6	2.10526	0.0432551	HSP90AB1, AKT2, AKT1, ITPR3, MAPK3, FKBP5	152	98	7691	3.09788	0.999874	0.325214	0.29798
KEGG_PATHWAY	mmu04066:HIF-1 signaling pathway	6	2.10526	0.0499038	TFRC, AKT2, CUL2, AKT1, GAPDH, MAPK3	152	102	7691	2.97639	0.999969	0.356633	0.326768
