# Supplementary material for: Global ubiquitinome profiling identifies NEDD4 as a regulator of Profilin 1 and actin remodelling in neural crest cells
Source: Nat Commun. 2022 Apr 19;13:2018. doi: 10.1038/s41467-022-29660-3 (PMC9018756; doi:10.1038/s41467-022-29660-3)
Supplement: Supplementary file 9 — Supplementary data 6 [file 41467_2022_29660_MOESM9_ESM.xlsx]

## Sheet: Sheet1
Sequence	Modifications	Modified sequence	GlyGly (K) Probabilities	GlyGly (K) Score Diffs	GlyGly (K)	Proteins	Leading Proteins	Leading Razor Protein	Gene Names	Protein Names	Fasta headers	PEP	MS/MS Count	Score	Delta score	Ratio H/L	Ratio H/L normalized	Log2 H/L diGly peptide	Log2 H/L total proteins	H/L norm total protein	Difference Ub vs total	Fold change	Ub site reducted or not	Ub up or not	Ub Up or Down	mRNA fold change	stepup mRNA	gene expression	Nedd4 interactors PINA	#L/PPXY motifs	contains L/PPXY	#PY-like	contains PY-like	PXY PY-like	Protein up/down
MEIDLKDLEAQIEAANK	GlyGly (K)	_MEIDLK(gl)DLEAQIEAANK_	MEIDLK(0.963)DLEAQIEAANK(0.037)	MEIDLK(14.16)DLEAQIEAANK(-14.16)	1	Q3UH59;Q5SV64;Q61879	Q3UH59	Q3UH59	Myh10	Myosin-10	>tr|Q3UH59|Q3UH59_MOUSE Myosin-10 OS=Mus musculus GN=Myh10 PE=2 SV=1;>tr|Q5SV64|Q5SV64_MOUSE Myosin-10 OS=Mus musculus GN=Myh10 PE=4 SV=1;>sp|Q61879|MYH10_MOUSE Myosin-10 OS=Mus musculus GN=Myh10 PE=1 SV=2	0.0092708	3	36.638	14.483	0.0053848	0.0068301	-7.19388	0.0272956	1.0191	0.00670209	-149.207	3-fold reduced	Ub not up	Ub affected	-1.0515	0.683533	no change	0	1	PXY	0		PXY
LPMQKLPTR	Oxidation (M),GlyGly (K)	_LPM(ox)QK(gl)LPTR_	LPMQK(1)LPTR	LPMQK(40.02)LPTR	1	A2AGH6;A2AGH9;A2AGH6-2;A2AGH8;A2AGH6-3	A2AGH6	A2AGH6	Med12	Mediator of RNA polymerase II transcription subunit 12	>sp|A2AGH6|MED12_MOUSE Mediator of RNA polymerase II transcription subunit 12 OS=Mus musculus GN=Med12 PE=1 SV=1;>tr|A2AGH9|A2AGH9_MOUSE Mediator of RNA polymerase II transcription subunit 12 OS=Mus musculus GN=Med12 PE=4 SV=1;>sp|A2AGH6-2|MED12_MOUSE Isof	0.065255	1	40.021	40.021	0.0058319	0.0084222	-6.89159	#N/A	#N/A	#N/A	#N/A	#N/A	#N/A	#N/A	1.07121	0.0105493	no change	0	1	PXY	1	PY-like	PY-like	#N/A
AVSESQLKKMMSK	Acetyl (Protein N-term),2 Oxidation (M),2 GlyGly (K)	_(ac)AVSESQLK(gl)K(gl)M(ox)M(ox)SK_	AVSESQLK(0.931)K(0.931)MMSK(0.138)	AVSESQLK(10.97)K(10.97)MMSK(-10.97)	2	Q61187;D3Z2V5	Q61187	Q61187	Tsg101	Tumor susceptibility gene 101 protein	>sp|Q61187|TS101_MOUSE Tumor susceptibility gene 101 protein OS=Mus musculus GN=Tsg101 PE=1 SV=2;>tr|D3Z2V5|D3Z2V5_MOUSE Tumor susceptibility gene 101 protein (Fragment) OS=Mus musculus GN=Tsg101 PE=4 SV=1	0.070833	1	13.679	0.84654	0.0081886	0.010609	-6.55857	-0.549282	0.68336	0.0155248	-64.4132	3-fold reduced	Ub not up	Ub affected	-1.3011	0.0244473	DOWN	0	0		0
AVWMMDSEKR	GlyGly (K)	_AVWMMDSEK(gl)R_	AVWMMDSEK(1)R	AVWMMDSEK(50.28)R	1	P46935	P46935	P46935	Nedd4	E3 ubiquitin-protein ligase NEDD4	>sp|P46935|NEDD4_MOUSE E3 ubiquitin-protein ligase NEDD4 OS=Mus musculus GN=Nedd4 PE=1 SV=3	0.0060002	1	50.284	40.596	0.029625	0.038969	-4.68153	-2.07266	0.23772	0.163928	-6.10023	3-fold reduced	Ub not up	Ub affected	-3.0759	0.0243301	DOWN	0	1	PXY	0		PXY	DOWN
VIMSLQQKDLR	GlyGly (K)	_VIMSLQQK(gl)DLR_	VIMSLQQK(1)DLR	VIMSLQQK(106.29)DLR	1	O35646	O35646	O35646	Capn6	Calpain-6	>sp|O35646|CAN6_MOUSE Calpain-6 OS=Mus musculus GN=Capn6 PE=1 SV=2	1.8538e-10	1	106.29	83.173	0.038977	0.049927	-4.32404	#VALUE!	NaN	#VALUE!	#VALUE!	#VALUE!	#VALUE!	#VALUE!	-1.25223	0.984565	DOWN	0	0		0
QVATALQNLQTKTNR	GlyGly (K)	_QVATALQNLQTK(gl)TNR_	QVATALQNLQTK(1)TNR	QVATALQNLQTK(29.73)TNR	1	Q64727	Q64727	Q64727	Vcl	Vinculin	>sp|Q64727|VINC_MOUSE Vinculin OS=Mus musculus GN=Vcl PE=1 SV=4	0.029553	1	29.733	5.9013	0.039762	0.055272	-4.17731	-0.309699	0.80681	0.0685068	-14.5971	3-fold reduced	Ub not up	Ub affected	1.2661	0.017743	UP	mouse	0		0
LLLEYKAR	GlyGly (K)	_LLLEYK(gl)AR_	LLLEYK(1)AR	LLLEYK(63.48)AR	1	E9PW37;E9PYD8;D3YUS5	E9PW37	E9PW37	Rasal2		>tr|E9PW37|E9PW37_MOUSE Protein Rasal2 OS=Mus musculus GN=Rasal2 PE=4 SV=1;>tr|E9PYD8|E9PYD8_MOUSE Protein Rasal2 OS=Mus musculus GN=Rasal2 PE=4 SV=1;>tr|D3YUS5|D3YUS5_MOUSE Protein Rasal2 OS=Mus musculus GN=Rasal2 PE=4 SV=1	0.0049239	1	63.48	16.282	0.044528	0.061149	-4.03153	#VALUE!	NaN	#VALUE!	#VALUE!	#VALUE!	#VALUE!	#VALUE!	1.34313	0.781848	UP	0	0		1	PY-like	PY-like
VPMNGFAELYGSNGPQSFTVEQWGTPDKLPR	GlyGly (K)	_VPMNGFAELYGSNGPQSFTVEQWGTPDK(gl)LPR_	VPMNGFAELYGSNGPQSFTVEQWGTPDK(1)LPR	VPMNGFAELYGSNGPQSFTVEQWGTPDK(42.66)LPR	1	P46935	P46935	P46935	Nedd4	E3 ubiquitin-protein ligase NEDD4	>sp|P46935|NEDD4_MOUSE E3 ubiquitin-protein ligase NEDD4 OS=Mus musculus GN=Nedd4 PE=1 SV=3	4.9842e-05	1	42.659	40.903	0.04508	0.062856	-3.99181	-2.07266	0.23772	0.264412	-3.78198	3-fold reduced	Ub not up	Ub affected	-3.0759	0.0243301	DOWN	0	1	PXY	0		PXY	DOWN
IIYSGEELECNLKDLRPATDYHVR	GlyGly (K)	_IIYSGEELECNLK(gl)DLRPATDYHVR_	IIYSGEELECNLK(1)DLRPATDYHVR	IIYSGEELECNLK(32.71)DLRPATDYHVR	1	Q6NWW9	Q6NWW9	Q6NWW9	Fndc3b	Fibronectin type III domain-containing protein 3B	>sp|Q6NWW9|FND3B_MOUSE Fibronectin type III domain-containing protein 3B OS=Mus musculus GN=Fndc3b PE=1 SV=1	0.064035	1	32.706	28.54	0.052897	0.066406	-3.91254	-0.0984283	0.93405	0.0710947	-14.0657	3-fold reduced	Ub not up	Ub affected	1.02413	0.880773	no change	0	3	PXY	0		PXY
MERPYTFKDFVLHPR	GlyGly (K)	_MERPYTFK(gl)DFVLHPR_	MERPYTFK(1)DFVLHPR	MERPYTFK(40.02)DFVLHPR	1	P46935;Q3V335;V9GWV8;V9GXK3	P46935	P46935	Nedd4	E3 ubiquitin-protein ligase NEDD4	>sp|P46935|NEDD4_MOUSE E3 ubiquitin-protein ligase NEDD4 OS=Mus musculus GN=Nedd4 PE=1 SV=3;>tr|Q3V335|Q3V335_MOUSE E3 ubiquitin-protein ligase NEDD4 OS=Mus musculus GN=Nedd4 PE=2 SV=1;>tr|V9GWV8|V9GWV8_MOUSE E3 ubiquitin-protein ligase NEDD4 (Fragment) OS	0.10904	1	40.025	34.365	0.051924	0.068049	-3.87728	-2.07266	0.23772	0.286257	-3.49337	3-fold reduced	Ub not up	Ub affected	-3.0759	0.0243301	DOWN	0	1	PXY	0		PXY	DOWN
LLNESDKRPFIEEAER	GlyGly (K)	_LLNESDK(gl)RPFIEEAER_	LLNESDK(1)RPFIEEAER	LLNESDK(89.54)RPFIEEAER	1	Q04888	Q04888	Q04888	Sox10	Transcription factor SOX-10	>sp|Q04888|SOX10_MOUSE Transcription factor SOX-10 OS=Mus musculus GN=Sox10 PE=2 SV=2	3.7137e-05	1	89.541	26.504	0.055623	0.069408	-3.84875	-1.08033	0.47292	0.146765	-6.81362	3-fold reduced	Ub not up	Ub affected	-1.34912	0.0990641	DOWN	0	2	PXY	0		PXY	DOWN
GKLTGLGQSNAALR	GlyGly (K)	_GK(gl)LTGLGQSNAALR_	GK(1)LTGLGQSNAALR	GK(33.69)LTGLGQSNAALR	1	E9QP99;P55937;P55937-1	E9QP99	E9QP99	Golga3	Golgin subfamily A member 3	>tr|E9QP99|E9QP99_MOUSE Golgin subfamily A member 3 OS=Mus musculus GN=Golga3 PE=4 SV=1;>sp|P55937|GOGA3_MOUSE Golgin subfamily A member 3 OS=Mus musculus GN=Golga3 PE=1 SV=3;>sp|P55937-1|GOGA3_MOUSE Isoform 1 of Golgin subfamily A member 3 OS=Mus musculus	0.024914	1	33.685	12.054	0.058852	0.072148	-3.7929	-0.0600212	0.95925	0.0752129	-13.2956	3-fold reduced	Ub not up	Ub affected	1.02885	0.85761	no change	0	0		0
SPGTRPEDEADGKPPQR	GlyGly (K)	_SPGTRPEDEADGK(gl)PPQR_	SPGTRPEDEADGK(1)PPQR	SPGTRPEDEADGK(58.08)PPQR	1	O35316	O35316	O35316	Slc6a6	Sodium- and chloride-dependent taurine transporter	>sp|O35316|SC6A6_MOUSE Sodium- and chloride-dependent taurine transporter OS=Mus musculus GN=Slc6a6 PE=1 SV=2	8.9762e-08	1	58.079	52.419	0.060944	0.075244	-3.73228	-0.60632	0.65687	0.114549	-8.72987	3-fold reduced	Ub not up	Ub affected	-1.46817	0.0428106	DOWN	0	0		0
KPPQALAKQGSLYHEMAIEPLDDIAAVTDILAQR	GlyGly (K)	_K(gl)PPQALAKQGSLYHEMAIEPLDDIAAVTDILAQR_	K(0.5)PPQALAK(0.5)QGSLYHEMAIEPLDDIAAVTDILAQR	K(0)PPQALAK(0)QGSLYHEMAIEPLDDIAAVTDILAQR	1	Q8C6B2;Q8C6B2-2	Q8C6B2	Q8C6B2	Rtkn	Rhotekin	>sp|Q8C6B2|RTKN_MOUSE Rhotekin OS=Mus musculus GN=Rtkn PE=1 SV=3;>sp|Q8C6B2-2|RTKN_MOUSE Isoform 2 of Rhotekin OS=Mus musculus GN=Rtkn	6.6382e-05	1	45.685	41.357	0.069739	0.086283	-3.53478	-0.571772	0.67279	0.128247	-7.79748	3-fold reduced	Ub not up	Ub affected	1.15232	0.393897	no change	0	1	PXY	0		PXY
VVNIVPVIAKADTLTLEER	GlyGly (K)	_VVNIVPVIAK(gl)ADTLTLEER_	VVNIVPVIAK(1)ADTLTLEER	VVNIVPVIAK(70.34)ADTLTLEER	1	Q80UG5;Q80UG5-3;A2A6U3;Q80UG5-2;A2A6U5	Q80UG5	Q80UG5	Sept-9	Septin-9	>sp|Q80UG5|SEPT9_MOUSE Septin-9 OS=Mus musculus GN=Sept9 PE=1 SV=1;>sp|Q80UG5-3|SEPT9_MOUSE Isoform 3 of Septin-9 OS=Mus musculus GN=Sept9;>tr|A2A6U3|A2A6U3_MOUSE Septin-9 OS=Mus musculus GN=Sept9 PE=3 SV=1;>sp|Q80UG5-2|SEPT9_MOUSE Isoform 2 of Septin-9 OS	6.765e-06	1	70.335	66.458	0.070741	0.091608	-3.44838	-0.275175	0.82635	0.110859	-9.0205	3-fold reduced	Ub not up	Ub affected	-1.29966	#N/A	DOWN	mouse	0		0
KVLFVGESDIR	GlyGly (K)	_K(gl)VLFVGESDIR_	K(1)VLFVGESDIR	K(39.92)VLFVGESDIR	1	Q3TC93	Q3TC93	Q3TC93	Hs1bp3	HCLS1-binding protein 3	>sp|Q3TC93|H1BP3_MOUSE HCLS1-binding protein 3 OS=Mus musculus GN=Hs1bp3 PE=1 SV=2	0.01409	1	39.917	25.953	0.07117	0.092154	-3.43981	-0.174052	0.88635	0.10397	-9.61814	3-fold reduced	Ub not up	Ub affected	1.05151	0.857294	no change	mouse	0		0
WDLSKFLR	GlyGly (K)	_WDLSK(gl)FLR_	WDLSK(1)FLR	WDLSK(46.89)FLR	1	B2RQC6;E9QAI5;G3UWN2;B7ZN27;E9QAT6	B2RQC6	B2RQC6	Cad		>tr|B2RQC6|B2RQC6_MOUSE Carbamoyl-phosphate synthetase 2, aspartate transcarbamylase, and dihydroorotase OS=Mus musculus GN=Cad PE=2 SV=1;>tr|E9QAI5|E9QAI5_MOUSE DNA fragmentation factor subunit beta OS=Mus musculus GN=Cad PE=3 SV=1;>tr|G3UWN2|G3UWN2_MOUSE	0.015682	1	46.891	41.11	0.077267	0.094817	-3.39871	-0.283439	0.82163	0.115401	-8.66543	3-fold reduced	Ub not up	Ub affected	-1.71921	0.112269	DOWN	0	1	PXY	1	PY-like	PY-like
IDRFGEDAGYTKR	GlyGly (K)	_IDRFGEDAGYTK(gl)R_	IDRFGEDAGYTK(1)R	IDRFGEDAGYTK(57.8)R	1	Q8CB27	Q8CB27	Q8CB27	Yod1	Ubiquitin thioesterase OTU1	>sp|Q8CB27|OTU1_MOUSE Ubiquitin thioesterase OTU1 OS=Mus musculus GN=Yod1 PE=1 SV=1	0.013344	1	57.804	49.893	0.072766	0.095048	-3.3952	#N/A	#N/A	#N/A	#N/A	#N/A	#N/A	#N/A	1.42832	0.166018	UP	0	0		1	PY-like	PY-like	#N/A
SSTITIDQMKR	GlyGly (K)	_SSTITIDQMK(gl)R_	SSTITIDQMK(1)R	SSTITIDQMK(23.23)R	1	Q61823	Q61823	Q61823	Pdcd4	Programmed cell death protein 4	>sp|Q61823|PDCD4_MOUSE Programmed cell death protein 4 OS=Mus musculus GN=Pdcd4 PE=1 SV=1	0.097538	1	23.226	14.526	0.072782	0.096932	-3.36688	-0.491551	0.71126	0.136282	-7.33772	3-fold reduced	Ub not up	Ub affected	-1.20518	0.0711316	no change	0	0		1	PY-like	PY-like
RINKELSDLAR	GlyGly (K)	_RINK(gl)ELSDLAR_	RINK(1)ELSDLAR	RINK(30.33)ELSDLAR	1	P61079	P61079	P61079	Ube2d3	Ubiquitin-conjugating enzyme E2 D3	>sp|P61079|UB2D3_MOUSE Ubiquitin-conjugating enzyme E2 D3 OS=Mus musculus GN=Ube2d3 PE=1 SV=1	0.046866	1	30.331	22.42	0.066522	0.097378	-3.36026	-0.455693	0.72916	0.133548	-7.48793	3-fold reduced	Ub not up	Ub affected	-1.16509	0.0341868	no change	0	0		0
RSSLLTEKLLR	GlyGly (K)	_RSSLLTEK(gl)LLR_	RSSLLTEK(1)LLR	RSSLLTEK(54.7)LLR	1	A2AFQ0;Q7TMY8;Q7TMY8-3;Q7TMY8-4	A2AFQ0	A2AFQ0	Huwe1	E3 ubiquitin-protein ligase HUWE1	>tr|A2AFQ0|A2AFQ0_MOUSE E3 ubiquitin-protein ligase HUWE1 OS=Mus musculus GN=Huwe1 PE=4 SV=1;>sp|Q7TMY8|HUWE1_MOUSE E3 ubiquitin-protein ligase HUWE1 OS=Mus musculus GN=Huwe1 PE=1 SV=5;>sp|Q7TMY8-3|HUWE1_MOUSE Isoform 3 of E3 ubiquitin-protein ligase HUWE1	0.0020787	1	54.7	42.084	0.073366	0.10007	-3.32092	-0.154185	0.89864	0.111357	-8.98011	3-fold reduced	Ub not up	Ub affected	-1.18382	0.0801815	no change	0	2	PXY	2	PY-like	PY-like
SVLKRPVTSEELLTPGAPYAR	GlyGly (K)	_SVLK(gl)RPVTSEELLTPGAPYAR_	SVLK(1)RPVTSEELLTPGAPYAR	SVLK(59)RPVTSEELLTPGAPYAR	1	Q570Y9;Q570Y9-2;B2ZRS5;Q570Y9-3	Q570Y9	Q570Y9	Deptor	DEP domain-containing mTOR-interacting protein	>sp|Q570Y9|DPTOR_MOUSE DEP domain-containing mTOR-interacting protein OS=Mus musculus GN=Deptor PE=1 SV=2;>sp|Q570Y9-2|DPTOR_MOUSE Isoform 2 of DEP domain-containing mTOR-interacting protein OS=Mus musculus GN=Deptor;>tr|B2ZRS5|B2ZRS5_MOUSE DEP domain-cont	2.5582e-08	1	58.997	56.535	0.075537	0.10041	-3.31603	-0.45184	0.73111	0.137339	-7.28125	3-fold reduced	Ub not up	Ub affected	-1.33977	#N/A	DOWN	0	0		0
KGWDAEGSPFR	GlyGly (K)	_K(gl)GWDAEGSPFR_	K(1)GWDAEGSPFR	K(69.98)GWDAEGSPFR	1	Q8R1N4;Q8R1N4-2;B1AS63;Q8R1N4-4	Q8R1N4	Q8R1N4	Nudcd3	NudC domain-containing protein 3	>sp|Q8R1N4|NUDC3_MOUSE NudC domain-containing protein 3 OS=Mus musculus GN=Nudcd3 PE=2 SV=3;>sp|Q8R1N4-2|NUDC3_MOUSE Isoform 2 of NudC domain-containing protein 3 OS=Mus musculus GN=Nudcd3;>tr|B1AS63|B1AS63_MOUSE NudC domain-containing protein 3 OS=Mus mus	0.00049251	2	69.979	61.025	0.075263	0.10361	-3.27076	#VALUE!	NaN	#VALUE!	#VALUE!	#VALUE!	#VALUE!	#VALUE!	-1.14469	0.769352	no change	0	0		0
SPNHVKITDFGLAR	GlyGly (K)	_SPNHVK(gl)ITDFGLAR_	SPNHVK(1)ITDFGLAR	SPNHVK(49.31)ITDFGLAR	1	P70424;Q61527;Q61527-2;Q61527-3	P70424	P70424	Erbb2;Erbb4	Receptor tyrosine-protein kinase erbB-2;Receptor tyrosine-protein kinase erbB-4;ERBB4 intracellular domain	>sp|P70424|ERBB2_MOUSE Receptor tyrosine-protein kinase erbB-2 OS=Mus musculus GN=Erbb2 PE=1 SV=3;>sp|Q61527|ERBB4_MOUSE Receptor tyrosine-protein kinase erbB-4 OS=Mus musculus GN=Erbb4 PE=1 SV=5;>sp|Q61527-2|ERBB4_MOUSE Isoform JM-B CYT-2 of Receptor tyro	0.002767	1	49.31	37.836	0.0764	0.10482	-3.25401	#N/A	#N/A	#N/A	#N/A	#N/A	#N/A	#N/A	-1.01977	0.0591897	no change	0	0		2	PY-like	PY-like	#N/A
FSACPSKAAFFR	GlyGly (K)	_FSACPSK(gl)AAFFR_	FSACPSK(1)AAFFR	FSACPSK(58.27)AAFFR	1	Q61923	Q61923	Q61923	Kcna6	Potassium voltage-gated channel subfamily A member 6	>sp|Q61923|KCNA6_MOUSE Potassium voltage-gated channel subfamily A member 6 OS=Mus musculus GN=Kcna6 PE=2 SV=1	0.001819	1	58.274	52.126	0.083629	0.10653	-3.23067	#N/A	#N/A	#N/A	#N/A	#N/A	#N/A	#N/A	-1.70506	0.323534	DOWN	0	0		0			#N/A
AIYSSFKDDVDLKQDLR	GlyGly (K)	_AIYSSFKDDVDLK(gl)QDLR_	AIYSSFKDDVDLK(1)QDLR	AIYSSFK(-57.08)DDVDLK(57.08)QDLR	1	Q80W68	Q80W68	Q80W68	Kirrel	Kin of IRRE-like protein 1	>sp|Q80W68|KIRR1_MOUSE Kin of IRRE-like protein 1 OS=Mus musculus GN=Kirrel PE=1 SV=1	2.2423e-05	1	87.148	71.756	0.081568	0.10857	-3.2033	-0.290162	0.81781	0.132757	-7.53256	3-fold reduced	Ub not up	Ub affected	-1.35279	0.0535894	DOWN	0	0		0
SLNPKWNEEILFR	GlyGly (K)	_SLNPK(gl)WNEEILFR_	SLNPK(1)WNEEILFR	SLNPK(74.46)WNEEILFR	1	P46935;Q3V335;V9GWV8;V9GXK3	P46935	P46935	Nedd4	E3 ubiquitin-protein ligase NEDD4	>sp|P46935|NEDD4_MOUSE E3 ubiquitin-protein ligase NEDD4 OS=Mus musculus GN=Nedd4 PE=1 SV=3;>tr|Q3V335|Q3V335_MOUSE E3 ubiquitin-protein ligase NEDD4 OS=Mus musculus GN=Nedd4 PE=2 SV=1;>tr|V9GWV8|V9GWV8_MOUSE E3 ubiquitin-protein ligase NEDD4 (Fragment) OS	0.00026531	1	74.46	55.631	0.081481	0.10903	-3.1972	-2.07266	0.23772	0.458649	-2.18032	Ub not down	Ub not up	Ub not affected	-3.0759	0.0243301	DOWN	0	1	PXY	0		PXY	DOWN
EALLQAKEMR	GlyGly (K)	_EALLQAK(gl)EMR_	EALLQAK(1)EMR	EALLQAK(115.78)EMR	1	B1AVY7	B1AVY7	B1AVY7	Kif16b	Kinesin-like protein KIF16B	>sp|B1AVY7|KI16B_MOUSE Kinesin-like protein KIF16B OS=Mus musculus GN=Kif16b PE=1 SV=1	1.2417e-08	2	115.78	85.576	0.080615	0.11062	-3.17632	-0.363735	0.77715	0.142341	-7.0254	3-fold reduced	Ub not up	Ub affected	-1.46584	0.0331012	DOWN	0	0		1	PY-like	PY-like
YPISKARPNCGGNLLGVR	GlyGly (K)	_YPISK(gl)ARPNCGGNLLGVR_	YPISK(1)ARPNCGGNLLGVR	YPISK(42.81)ARPNCGGNLLGVR	1	Q61282	Q61282	Q61282	Acan	Aggrecan core protein	>sp|Q61282|PGCA_MOUSE Aggrecan core protein OS=Mus musculus GN=Acan PE=1 SV=2	4.8718e-05	2	42.813	33.398	0.083511	0.11098	-3.17163	-0.483985	0.715	0.155217	-6.4426	3-fold reduced	Ub not up	Ub affected	-1.25807	0.186399	DOWN	0	1	PXY	2	PY-like	PY-like
AASAASSEHFEKLHEIFR	Acetyl (Protein N-term),GlyGly (K)	_(ac)AASAASSEHFEK(gl)LHEIFR_	AASAASSEHFEK(1)LHEIFR	AASAASSEHFEK(139.04)LHEIFR	1	O88384;Q91XH6;E0CYE5	O88384	O88384	Vti1b	Vesicle transport through interaction with t-SNAREs homolog 1B	>sp|O88384|VTI1B_MOUSE Vesicle transport through interaction with t-SNAREs homolog 1B OS=Mus musculus GN=Vti1b PE=1 SV=1;>tr|Q91XH6|Q91XH6_MOUSE Vesicle transport through interaction with t-SNAREs 1B homolog OS=Mus musculus GN=Vti1b PE=2 SV=1;>tr|E0CYE5|E0	2.7933e-30	2	139.04	110.09	0.084951	0.11283	-3.14778	0.0586628	1.0415	0.108334	-9.2307	3-fold reduced	Ub not up	Ub affected	-1.06726	0.780763	no change	mouse	0		0
TKTEATIPLVPGRDEDFVGR	GlyGly (K)	_TK(gl)TEATIPLVPGRDEDFVGR_	TK(1)TEATIPLVPGRDEDFVGR	TK(57.99)TEATIPLVPGRDEDFVGR	1	Q8R0W6	Q8R0W6	Q8R0W6	Ndfip1	NEDD4 family-interacting protein 1	>sp|Q8R0W6|NFIP1_MOUSE NEDD4 family-interacting protein 1 OS=Mus musculus GN=Ndfip1 PE=1 SV=1	8.0978e-05	1	57.989	44.952	0.085513	0.11306	-3.14484	#VALUE!	NaN	#VALUE!	#VALUE!	#VALUE!	#VALUE!	#VALUE!	-1.05998	0.934844	no change	0	3	PXY	0		PXY
TTTFKDPRPGFESGTK	GlyGly (K)	_TTTFK(gl)DPRPGFESGTK_	TTTFK(0.994)DPRPGFESGTK(0.006)	TTTFK(22.54)DPRPGFESGTK(-22.54)	1	Q9DBH0	Q9DBH0	Q9DBH0	Wwp2	NEDD4-like E3 ubiquitin-protein ligase WWP2	>sp|Q9DBH0|WWP2_MOUSE NEDD4-like E3 ubiquitin-protein ligase WWP2 OS=Mus musculus GN=Wwp2 PE=1 SV=1	0.017999	1	25.957	25.957	0.085478	0.11727	-3.09209	-1.0161	0.49445	0.237173	-4.21634	3-fold reduced	Ub not up	Ub affected	-1.53331	0.0310949	DOWN	0	2	PXY	0		PXY
SEEGLQKVVSR	GlyGly (K)	_SEEGLQK(gl)VVSR_	SEEGLQK(1)VVSR	SEEGLQK(75.7)VVSR	1	P50172;Q3TJI8;F2Z3U6;E0CXE2	P50172	P50172	Hsd11b1	Corticosteroid 11-beta-dehydrogenase isozyme 1	>sp|P50172|DHI1_MOUSE Corticosteroid 11-beta-dehydrogenase isozyme 1 OS=Mus musculus GN=Hsd11b1 PE=1 SV=3;>tr|Q3TJI8|Q3TJI8_MOUSE Corticosteroid 11-beta-dehydrogenase isozyme 1 OS=Mus musculus GN=Hsd11b1 PE=2 SV=1;>tr|F2Z3U6|F2Z3U6_MOUSE Corticosteroid 11-	8.9631e-07	2	75.695	58.328	0.088105	0.1178	-3.08559	#N/A	#N/A	#N/A	#N/A	#N/A	#N/A	#N/A	-4.22872	0.0382383	DOWN	0	0		0			#N/A
GEYIKTWRPR	GlyGly (K)	_GEYIK(gl)TWRPR_	GEYIK(1)TWRPR	GEYIK(32.52)TWRPR	1	P31750;D3Z783;D3YXX3;D3YYP9;Q60823;F8WHG5;D3Z3N2;D3YXM7;D3Z490;D3YZJ5;D3Z0M3	P31750	P31750	Akt1;Akt2	RAC-alpha serine/threonine-protein kinase;RAC-beta serine/threonine-protein kinase	>sp|P31750|AKT1_MOUSE RAC-alpha serine/threonine-protein kinase OS=Mus musculus GN=Akt1 PE=1 SV=2;>tr|D3Z783|D3Z783_MOUSE RAC-alpha serine/threonine-protein kinase OS=Mus musculus GN=Akt1 PE=4 SV=2;>tr|D3YXX3|D3YXX3_MOUSE RAC-alpha serine/threonine-protein	0.040696	1	32.523	27.039	0.086096	0.11835	-3.07887	0.0402612	1.0283	0.115093	-8.68864	3-fold reduced	Ub not up	Ub affected	1.18757	0.316761	no change	0	1	PXY	1	PY-like	PY-like
SITHDIEEKGVR	GlyGly (K)	_SITHDIEEK(gl)GVR_	SITHDIEEK(1)GVR	SITHDIEEK(87)GVR	1	Q80UG5;Q80UG5-3;A2A6U3;Q80UG5-2;A2A6U5	Q80UG5	Q80UG5	Sept-9	Septin-9	>sp|Q80UG5|SEPT9_MOUSE Septin-9 OS=Mus musculus GN=Sept9 PE=1 SV=1;>sp|Q80UG5-3|SEPT9_MOUSE Isoform 3 of Septin-9 OS=Mus musculus GN=Sept9;>tr|A2A6U3|A2A6U3_MOUSE Septin-9 OS=Mus musculus GN=Sept9 PE=3 SV=1;>sp|Q80UG5-2|SEPT9_MOUSE Isoform 2 of Septin-9 OS	0.00015681	1	87.001	65.37	0.0888	0.1188	-3.07339	-0.275175	0.82635	0.143765	-6.95581	3-fold reduced	Ub not up	Ub affected	-1.29966	#N/A	DOWN	mouse	0		0
LVLSTLSGRPVKIR	GlyGly (K)	_LVLSTLSGRPVK(gl)IR_	LVLSTLSGRPVK(1)IR	LVLSTLSGRPVK(53.25)IR	1	Q9JJT0	Q9JJT0	Q9JJT0	Rcl1	RNA 3-terminal phosphate cyclase-like protein	>sp|Q9JJT0|RCL1_MOUSE RNA 3-terminal phosphate cyclase-like protein OS=Mus musculus GN=Rcl1 PE=2 SV=1	0.00071767	1	53.252	43.452	0.082914	0.11955	-3.06431	#N/A	#N/A	#N/A	#N/A	#N/A	#N/A	#N/A	-1.1446	0.641195	no change	0	0		1	PY-like	PY-like	#N/A
ETALQQKQVSLETWLQR	GlyGly (K)	_ETALQQK(gl)QVSLETWLQR_	ETALQQK(1)QVSLETWLQR	ETALQQK(59.51)QVSLETWLQR	1	B2C3G8;P42230;P42232	B2C3G8	B2C3G8	Stat5a;Stat5b	Signal transducer and activator of transcription 5A;Signal transducer and activator of transcription 5B	>tr|B2C3G8|B2C3G8_MOUSE Signal transducer and activator of transcription OS=Mus musculus GN=Stat5a PE=2 SV=1;>sp|P42230|STA5A_MOUSE Signal transducer and activator of transcription 5A OS=Mus musculus GN=Stat5a PE=1 SV=1;>sp|P42232|STA5B_MOUSE Signal transd	1.7409e-08	1	59.513	54.709	0.0862	0.12044	-3.05361	#N/A	#N/A	#N/A	#N/A	#N/A	#N/A	#N/A	-1.04402	0.232866	no change	0	0		0			#N/A
AIGDANHTPADVMKSNEELHNGTTQR	GlyGly (K)	_AIGDANHTPADVMK(gl)SNEELHNGTTQR_	AIGDANHTPADVMK(1)SNEELHNGTTQR	AIGDANHTPADVMK(92.28)SNEELHNGTTQR	1	B1AVY7	B1AVY7	B1AVY7	Kif16b	Kinesin-like protein KIF16B	>sp|B1AVY7|KI16B_MOUSE Kinesin-like protein KIF16B OS=Mus musculus GN=Kif16b PE=1 SV=1	4.0877e-18	2	92.275	92.275	0.091261	0.12229	-3.03162	-0.363735	0.77715	0.157357	-6.35498	3-fold reduced	Ub not up	Ub affected	-1.46584	0.0331012	DOWN	0	0		1	PY-like	PY-like
LNEANLNVELMKHFAR	GlyGly (K)	_LNEANLNVELMK(gl)HFAR_	LNEANLNVELMK(1)HFAR	LNEANLNVELMK(56.48)HFAR	1	Q9EQC5	Q9EQC5	Q9EQC5	Scyl1	N-terminal kinase-like protein	>sp|Q9EQC5|NTKL_MOUSE N-terminal kinase-like protein OS=Mus musculus GN=Scyl1 PE=1 SV=1	0.00047424	1	56.482	46.014	0.090535	0.12237	-3.03068	-0.308859	0.80728	0.151583	-6.59704	3-fold reduced	Ub not up	Ub affected	-1.25119	0.156903	DOWN	0	0		0
ASDGFPVYQEKIIR	GlyGly (K)	_ASDGFPVYQEK(gl)IIR_	ASDGFPVYQEK(1)IIR	ASDGFPVYQEK(44.46)IIR	1	Q3TPE9;Q3TPE9-2	Q3TPE9	Q3TPE9	Ankmy2	Ankyrin repeat and MYND domain-containing protein 2	>sp|Q3TPE9|ANKY2_MOUSE Ankyrin repeat and MYND domain-containing protein 2 OS=Mus musculus GN=Ankmy2 PE=1 SV=1;>sp|Q3TPE9-2|ANKY2_MOUSE Isoform 2 of Ankyrin repeat and MYND domain-containing protein 2 OS=Mus musculus GN=Ankmy2	0.0011089	1	44.457	35.406	0.095092	0.12426	-3.00857	-0.380972	0.76792	0.161814	-6.17995	3-fold reduced	Ub not up	Ub affected	-1.12552	0.476238	no change	0	0		0
LQLLLLNPLKEMSNINHPDIR	GlyGly (K)	_LQLLLLNPLK(gl)EMSNINHPDIR_	LQLLLLNPLK(1)EMSNINHPDIR	LQLLLLNPLK(94.38)EMSNINHPDIR	1	B9EKJ3;Q80TL7-2;Q80TL7	B9EKJ3	B9EKJ3	Mon2	Protein MON2 homolog	>tr|B9EKJ3|B9EKJ3_MOUSE Mon2 protein OS=Mus musculus GN=Mon2 PE=2 SV=1;>sp|Q80TL7-2|MON2_MOUSE Isoform 2 of Protein MON2 homolog OS=Mus musculus GN=Mon2;>sp|Q80TL7|MON2_MOUSE Protein MON2 homolog OS=Mus musculus GN=Mon2 PE=2 SV=2	1.4596e-13	1	94.384	76.327	0.098326	0.12809	-2.96477	0.142348	1.1037	0.116055	-8.6166	3-fold reduced	Ub not up	Ub affected	1.13835	0.0831103	no change	0	3	PXY	0		PXY
SEKSLTLAAPGEVR	GlyGly (K)	_SEK(gl)SLTLAAPGEVR_	SEK(1)SLTLAAPGEVR	SEK(76.26)SLTLAAPGEVR	1	Q61923	Q61923	Q61923	Kcna6	Potassium voltage-gated channel subfamily A member 6	>sp|Q61923|KCNA6_MOUSE Potassium voltage-gated channel subfamily A member 6 OS=Mus musculus GN=Kcna6 PE=2 SV=1	0.00012031	1	76.262	58.159	0.10355	0.12923	-2.95199	#N/A	#N/A	#N/A	#N/A	#N/A	#N/A	#N/A	-1.70506	0.108796	DOWN	0	0		0			#N/A
EEYEMKDPTNGYYNVR	GlyGly (K)	_EEYEMK(gl)DPTNGYYNVR_	EEYEMK(1)DPTNGYYNVR	EEYEMK(85.84)DPTNGYYNVR	1	Q80W68	Q80W68	Q80W68	Kirrel	Kin of IRRE-like protein 1	>sp|Q80W68|KIRR1_MOUSE Kin of IRRE-like protein 1 OS=Mus musculus GN=Kirrel PE=1 SV=1	6.6823e-06	2	85.837	79.4	0.096887	0.12992	-2.9443	-0.290162	0.81781	0.158863	-6.29472	3-fold reduced	Ub not up	Ub affected	-1.35279	0.0535894	DOWN	0	0		0
AQLGWKSFLLR	GlyGly (K)	_AQLGWK(gl)SFLLR_	AQLGWK(1)SFLLR	AQLGWK(39.27)SFLLR	1	Q5SWK7	Q5SWK7	Q5SWK7	Rnf145	RING finger protein 145	>sp|Q5SWK7|RN145_MOUSE RING finger protein 145 OS=Mus musculus GN=Rnf145 PE=2 SV=1	0.019445	1	39.266	26.689	0.089402	0.13129	-2.92917	#N/A	#N/A	#N/A	#N/A	#N/A	#N/A	#N/A	-1.84272	0.840637	DOWN	0	0		0			#N/A
STVVPVPYEKMLR	GlyGly (K)	_STVVPVPYEK(gl)MLR_	STVVPVPYEK(1)MLR	STVVPVPYEK(25.45)MLR	1	Q3UHU8;Q9ESZ8;Q9ESZ8-2;Q9ESZ8-6;Q9ESZ8-3;Q9ESZ8-4;Q9ESZ8-5;G3UYD0;G3UYJ6;G3UWV2;G3UZU4;G3UYD7	Q3UHU8	Q3UHU8	Gtf2i	General transcription factor II-I	>tr|Q3UHU8|Q3UHU8_MOUSE General transcription factor II-I OS=Mus musculus GN=Gtf2i PE=2 SV=1;>sp|Q9ESZ8|GTF2I_MOUSE General transcription factor II-I OS=Mus musculus GN=Gtf2i PE=1 SV=3;>sp|Q9ESZ8-2|GTF2I_MOUSE Isoform 2 of General transcription factor II-I	0.076798	1	25.448	12.571	0.096371	0.13142	-2.92774	-0.671049	0.62805	0.209251	-4.77895	3-fold reduced	Ub not up	Ub affected	-1.27258	0.110505	DOWN	0	0		0
MKGLALDTEAELER	GlyGly (K)	_MK(gl)GLALDTEAELER_	MK(1)GLALDTEAELER	MK(32.28)GLALDTEAELER	1	Q8R570	Q8R570	Q8R570	Snap47	Synaptosomal-associated protein 47	>sp|Q8R570|SNP47_MOUSE Synaptosomal-associated protein 47 OS=Mus musculus GN=Snap47 PE=1 SV=1	0.028453	1	32.275	20.13	0.098649	0.13177	-2.92391	-0.491754	0.71116	0.185289	-5.39698	3-fold reduced	Ub not up	Ub affected	-1.18703	0.183032	no change	0	0		0
LLKDLPELALDTPR	GlyGly (K)	_LLK(gl)DLPELALDTPR_	LLK(1)DLPELALDTPR	LLK(56.48)DLPELALDTPR	1	Q61823	Q61823	Q61823	Pdcd4	Programmed cell death protein 4	>sp|Q61823|PDCD4_MOUSE Programmed cell death protein 4 OS=Mus musculus GN=Pdcd4 PE=1 SV=1	0.00067483	1	56.482	43.855	0.10187	0.13199	-2.9215	-0.491551	0.71126	0.185572	-5.38874	3-fold reduced	Ub not up	Ub affected	-1.20518	0.0711316	no change	0	0		1	PY-like	PY-like
IQEQFQKNPDSYNGAIR	GlyGly (K)	_IQEQFQK(gl)NPDSYNGAIR_	IQEQFQK(1)NPDSYNGAIR	IQEQFQK(51.7)NPDSYNGAIR	1	Q8R1N4;Q8R1N4-2;Q8R1N4-3	Q8R1N4	Q8R1N4	Nudcd3	NudC domain-containing protein 3	>sp|Q8R1N4|NUDC3_MOUSE NudC domain-containing protein 3 OS=Mus musculus GN=Nudcd3 PE=2 SV=3;>sp|Q8R1N4-2|NUDC3_MOUSE Isoform 2 of NudC domain-containing protein 3 OS=Mus musculus GN=Nudcd3;>sp|Q8R1N4-3|NUDC3_MOUSE Isoform 3 of NudC domain-containing protei	0.00057674	1	51.695	43.741	0.098573	0.13202	-2.92117	#VALUE!	NaN	#VALUE!	#VALUE!	#VALUE!	#VALUE!	#VALUE!	-1.14469	0.0247327	no change	0	0		0
IREDIAKYLR	GlyGly (K)	_IREDIAK(gl)YLR_	IREDIAK(1)YLR	IREDIAK(51.09)YLR	1	Q8BHJ9	Q8BHJ9	Q8BHJ9	Slu7	Pre-mRNA-splicing factor SLU7	>sp|Q8BHJ9|SLU7_MOUSE Pre-mRNA-splicing factor SLU7 OS=Mus musculus GN=Slu7 PE=1 SV=1	0.0032898	1	51.092	41.405	0.10074	0.13283	-2.91235	#N/A	#N/A	#N/A	#N/A	#N/A	#N/A	#N/A	1.50375	0.950318	UP	0	0		0			#N/A
LTLEDQATFIKK	GlyGly (K)	_LTLEDQATFIK(gl)K_	LTLEDQATFIK(0.718)K(0.282)	LTLEDQATFIK(4.06)K(-4.06)	1	Q62165	Q62165	Q62165	Dag1	Dystroglycan;Alpha-dystroglycan;Beta-dystroglycan	>sp|Q62165|DAG1_MOUSE Dystroglycan OS=Mus musculus GN=Dag1 PE=1 SV=4	8.9637e-06	1	69.451	55.734	0.09639	0.13345	-2.90563	0.097476	1.0699	0.124731	-8.01723	3-fold reduced	Ub not up	Ub affected	-2.51784	0.0224184	DOWN	mouse	2	PXY	0		PXY
LVLSGPSGTGKTYLTNR	GlyGly (K)	_LVLSGPSGTGK(gl)TYLTNR_	LVLSGPSGTGK(1)TYLTNR	LVLSGPSGTGK(43.3)TYLTNR	1	Q8CH77;Q8CH77-2	Q8CH77	Q8CH77	Nav1	Neuron navigator 1	>sp|Q8CH77|NAV1_MOUSE Neuron navigator 1 OS=Mus musculus GN=Nav1 PE=1 SV=2;>sp|Q8CH77-2|NAV1_MOUSE Isoform 2 of Neuron navigator 1 OS=Mus musculus GN=Nav1	0.0018507	1	43.297	33.016	0.10408	0.13355	-2.90455	1.50039	2.8292	0.0472042	-21.1846	3-fold reduced	Ub not up	Ub affected	-1.04096	0.145807	no change	0	0		0
EHQLQDLLQNHLPALLEEKQR	GlyGly (K)	_EHQLQDLLQNHLPALLEEK(gl)QR_	EHQLQDLLQNHLPALLEEK(1)QR	EHQLQDLLQNHLPALLEEK(217.36)QR	1	B1AVY7	B1AVY7	B1AVY7	Kif16b	Kinesin-like protein KIF16B	>sp|B1AVY7|KI16B_MOUSE Kinesin-like protein KIF16B OS=Mus musculus GN=Kif16b PE=1 SV=1	6.3456e-114	2	217.36	208.57	0.10013	0.13396	-2.90013	-0.363735	0.77715	0.172373	-5.80136	3-fold reduced	Ub not up	Ub affected	-1.46584	0.0331012	DOWN	0	0		1	PY-like	PY-like
LGPPQQGLELGVGDGVLLKAVAQATGR	GlyGly (K)	_LGPPQQGLELGVGDGVLLK(gl)AVAQATGR_	LGPPQQGLELGVGDGVLLK(1)AVAQATGR	LGPPQQGLELGVGDGVLLK(40.1)AVAQATGR	1	Q3U4X8;P37913	Q3U4X8	Q3U4X8	Lig1	DNA ligase;DNA ligase 1	>tr|Q3U4X8|Q3U4X8_MOUSE DNA ligase OS=Mus musculus GN=Lig1 PE=2 SV=1;>sp|P37913|DNLI1_MOUSE DNA ligase 1 OS=Mus musculus GN=Lig1 PE=1 SV=2	0.0005735	1	40.104	33.115	0.10639	0.13406	-2.89905	0.0282862	1.0198	0.131457	-7.60704	3-fold reduced	Ub not up	Ub affected	-1.04721	0.819153	no change	0	0		1	PY-like	PY-like
LTSLLEETLNKFNFTR	GlyGly (K)	_LTSLLEETLNK(gl)FNFTR_	LTSLLEETLNK(1)FNFTR	LTSLLEETLNK(107.98)FNFTR	1	Q99J45;D3YUV1	Q99J45	Q99J45	Nrbp1	Nuclear receptor-binding protein	>sp|Q99J45|NRBP_MOUSE Nuclear receptor-binding protein OS=Mus musculus GN=Nrbp1 PE=1 SV=1;>tr|D3YUV1|D3YUV1_MOUSE Nuclear receptor-binding protein OS=Mus musculus GN=Nrbp1 PE=4 SV=1	6.5844e-29	1	107.98	107.98	0.10946	0.1353	-2.88577	-0.484066	0.71496	0.189241	-5.28426	3-fold reduced	Ub not up	Ub affected	1.11964	0.0244473	no change	mouse	0		0
KHEEDGGTTDTATILSNQHEKDSGVGR	GlyGly (K)	_KHEEDGGTTDTATILSNQHEK(gl)DSGVGR_	KHEEDGGTTDTATILSNQHEK(1)DSGVGR	K(-90.41)HEEDGGTTDTATILSNQHEK(90.41)DSGVGR	1	Q69ZS0;Q69ZS0-3;Q69ZS0-2	Q69ZS0	Q69ZS0	Pdzrn3	E3 ubiquitin-protein ligase PDZRN3	>sp|Q69ZS0|PZRN3_MOUSE E3 ubiquitin-protein ligase PDZRN3 OS=Mus musculus GN=Pdzrn3 PE=1 SV=3;>sp|Q69ZS0-3|PZRN3_MOUSE Isoform 3 of E3 ubiquitin-protein ligase PDZRN3 OS=Mus musculus GN=Pdzrn3;>sp|Q69ZS0-2|PZRN3_MOUSE Isoform 2 of E3 ubiquitin-protein liga	1.8682e-22	1	98.7	95.767	0.10482	0.13703	-2.86744	-0.465381	0.72428	0.189195	-5.28556	3-fold reduced	Ub not up	Ub affected	1.00687	0.966312	no change	0	1	PXY	0		PXY
QMSGAHIKIGNQAEGAGER	GlyGly (K)	_QMSGAHIK(gl)IGNQAEGAGER_	QMSGAHIK(1)IGNQAEGAGER	QMSGAHIK(114.4)IGNQAEGAGER	1	P57724	P57724	P57724	Pcbp4	Poly(rC)-binding protein 4	>sp|P57724|PCBP4_MOUSE Poly(rC)-binding protein 4 OS=Mus musculus GN=Pcbp4 PE=2 SV=1	5.5803e-16	1	114.4	109.07	0.10467	0.13872	-2.84975	-1.02709	0.4907	0.282698	-3.53734	3-fold reduced	Ub not up	Ub affected	-1.64598	0.0345488	DOWN	0	0		0			DOWN
EELFIQKLR	GlyGly (K)	_EELFIQK(gl)LR_	EELFIQK(1)LR	EELFIQK(103.56)LR	1	Q91V89	Q91V89	Q91V89	Ppp2r5d		>tr|Q91V89|Q91V89_MOUSE Protein Ppp2r5d OS=Mus musculus GN=Ppp2r5d PE=1 SV=1	7.3543e-05	1	103.56	76.448	0.10771	0.13998	-2.83671	-0.542458	0.6866	0.203874	-4.90499	3-fold reduced	Ub not up	Ub affected	-2.10586	0.0166506	DOWN	mouse	1	PXY	2	PY-like	PY-like
QDLALSIENKR	GlyGly (K)	_QDLALSIENK(gl)R_	QDLALSIENK(1)R	QDLALSIENK(74.76)R	1	P58545;Q3TSN9	P58545	P58545	Btbd3	BTB/POZ domain-containing protein 3	>sp|P58545|BTBD3_MOUSE BTB/POZ domain-containing protein 3 OS=Mus musculus GN=Btbd3 PE=2 SV=2;>tr|Q3TSN9|Q3TSN9_MOUSE BTB/POZ domain-containing protein 3 OS=Mus musculus GN=Btbd3 PE=2 SV=1	0.00036338	1	74.76	64.15	0.10547	0.14013	-2.83516	#N/A	#N/A	#N/A	#N/A	#N/A	#N/A	#N/A	-1.67504	0.48301	DOWN	0	0		0			#N/A
LWIEFDGEKGLDYGGVAR	GlyGly (K)	_LWIEFDGEK(gl)GLDYGGVAR_	LWIEFDGEK(1)GLDYGGVAR	LWIEFDGEK(48.55)GLDYGGVAR	1	P46935	P46935	P46935	Nedd4	E3 ubiquitin-protein ligase NEDD4	>sp|P46935|NEDD4_MOUSE E3 ubiquitin-protein ligase NEDD4 OS=Mus musculus GN=Nedd4 PE=1 SV=3	0.00059442	1	48.547	48.547	0.1152	0.14086	-2.82767	-2.07266	0.23772	0.592546	-1.68763	Ub not down	Ub not up	Ub not affected	-3.0759	0.0243301	DOWN	0	1	PXY	0		PXY	DOWN
TRKEAAWAITNATSGGSAEQIK	GlyGly (K)	_TRK(gl)EAAWAITNATSGGSAEQIK_	TRK(0.985)EAAWAITNATSGGSAEQIK(0.015)	TRK(18.15)EAAWAITNATSGGSAEQIK(-18.15)	1	Q60960	Q60960	Q60960	Kpna1	Importin subunit alpha-1	>sp|Q60960|IMA5_MOUSE Importin subunit alpha-5 OS=Mus musculus GN=Kpna1 PE=1 SV=2	0.065756	1	21.616	17.587	0.10271	0.14106	-2.82562	-0.213186	0.86263	0.163523	-6.11534	3-fold reduced	Ub not up	Ub affected	-1.69763	0.0173183	DOWN	0	0		1	PY-like	PY-like
EVGEKEEQIAQYQANASQLQQLR	GlyGly (K)	_EVGEK(gl)EEQIAQYQANASQLQQLR_	EVGEK(1)EEQIAQYQANASQLQQLR	EVGEK(39.65)EEQIAQYQANASQLQQLR	1	B1AVY7	B1AVY7	B1AVY7	Kif16b	Kinesin-like protein KIF16B	>sp|B1AVY7|KI16B_MOUSE Kinesin-like protein KIF16B OS=Mus musculus GN=Kif16b PE=1 SV=1	0.0012555	1	39.647	39.647	0.11127	0.14305	-2.80541	-0.363735	0.77715	0.18407	-5.43272	3-fold reduced	Ub not up	Ub affected	-1.46584	0.0331012	DOWN	0	0		1	PY-like	PY-like
AQHSYKYWFLPGR	GlyGly (K)	_AQHSYK(gl)YWFLPGR_	AQHSYK(1)YWFLPGR	AQHSYK(33.78)YWFLPGR	1	Q8VI59;Q8VI59-2;F7DCB1;F7AXS1;F6VNK1	Q8VI59	Q8VI59	Pcnxl3	Pecanex-like protein 3	>sp|Q8VI59|PCX3_MOUSE Pecanex-like protein 3 OS=Mus musculus GN=Pcnxl3 PE=1 SV=2;>sp|Q8VI59-2|PCX3_MOUSE Isoform 2 of Pecanex-like protein 3 OS=Mus musculus GN=Pcnxl3;>tr|F7DCB1|F7DCB1_MOUSE Pecanex-like protein 3 (Fragment) OS=Mus musculus GN=Pcnxl3 PE=4	0.0092817	1	33.782	32.596	0.098426	0.14312	-2.8047	#N/A	#N/A	#N/A	#N/A	#N/A	#N/A	#N/A	-1.51221	0.122143	DOWN	0	0		0			#N/A
EDEGCLPEGGEDEKPLPSQPFQR	GlyGly (K)	_EDEGCLPEGGEDEK(gl)PLPSQPFQR_	EDEGCLPEGGEDEK(1)PLPSQPFQR	EDEGCLPEGGEDEK(27.9)PLPSQPFQR	1	Q61923	Q61923	Q61923	Kcna6	Potassium voltage-gated channel subfamily A member 6	>sp|Q61923|KCNA6_MOUSE Potassium voltage-gated channel subfamily A member 6 OS=Mus musculus GN=Kcna6 PE=2 SV=1	0.011828	1	27.904	15.948	0.10813	0.14372	-2.79867	#N/A	#N/A	#N/A	#N/A	#N/A	#N/A	#N/A	-1.70506	0.027969	DOWN	0	0		0			#N/A
EEMWQKIEELAR	GlyGly (K)	_EEMWQK(gl)IEELAR_	EEMWQK(1)IEELAR	EEMWQK(28.33)IEELAR	1	Q91V89	Q91V89	Q91V89	Ppp2r5d		>tr|Q91V89|Q91V89_MOUSE Protein Ppp2r5d OS=Mus musculus GN=Ppp2r5d PE=1 SV=1	0.020705	1	28.327	20.15	0.11219	0.14388	-2.79706	-0.542458	0.6866	0.209554	-4.77203	3-fold reduced	Ub not up	Ub affected	-2.10586	0.0166506	DOWN	mouse	1	PXY	2	PY-like	PY-like
STPQKLDVIKSGCSAR	GlyGly (K)	_STPQKLDVIK(gl)SGCSAR_	STPQKLDVIK(1)SGCSAR	STPQK(-45.21)LDVIK(45.21)SGCSAR	1	Q8K1R7	Q8K1R7	Q8K1R7	Nek9	Serine/threonine-protein kinase Nek9	>sp|Q8K1R7|NEK9_MOUSE Serine/threonine-protein kinase Nek9 OS=Mus musculus GN=Nek9 PE=1 SV=2	0.0048572	1	61.097	51.517	0.10609	0.14405	-2.79536	-0.938265	0.52186	0.276032	-3.62277	3-fold reduced	Ub not up	Ub affected	-2.01573	0.00447804	DOWN	mouse	0		0
VIVTGASKGIGR	GlyGly (K)	_VIVTGASK(gl)GIGR_	VIVTGASK(1)GIGR	VIVTGASK(90.65)GIGR	1	P50172;Q3TJI8;F2Z3U6	P50172	P50172	Hsd11b1	Corticosteroid 11-beta-dehydrogenase isozyme 1	>sp|P50172|DHI1_MOUSE Corticosteroid 11-beta-dehydrogenase isozyme 1 OS=Mus musculus GN=Hsd11b1 PE=1 SV=3;>tr|Q3TJI8|Q3TJI8_MOUSE Corticosteroid 11-beta-dehydrogenase isozyme 1 OS=Mus musculus GN=Hsd11b1 PE=2 SV=1;>tr|F2Z3U6|F2Z3U6_MOUSE Corticosteroid 11-	6.3931e-09	1	90.653	81.699	0.10993	0.14487	-2.78717	#N/A	#N/A	#N/A	#N/A	#N/A	#N/A	#N/A	-4.22872	0.179744	DOWN	0	0		0			#N/A
RAEPHTASSHDAEEDELLKESR	GlyGly (K)	_RAEPHTASSHDAEEDELLK(gl)ESR_	RAEPHTASSHDAEEDELLK(1)ESR	RAEPHTASSHDAEEDELLK(48.66)ESR	1	Q8BTI7	Q8BTI7	Q8BTI7	Ankrd52	Serine/threonine-protein phosphatase 6 regulatory ankyrin repeat subunit C	>sp|Q8BTI7|ANR52_MOUSE Serine/threonine-protein phosphatase 6 regulatory ankyrin repeat subunit C OS=Mus musculus GN=Ankrd52 PE=1 SV=1	0.0020096	1	48.656	33.712	0.10657	0.14524	-2.78349	-0.799998	0.57435	0.252877	-3.95449	3-fold reduced	Ub not up	Ub affected	-1.13218	0.324457	no change	0	0		0
EFNFEKWNAR	GlyGly (K)	_EFNFEK(gl)WNAR_	EFNFEK(1)WNAR	EFNFEK(70.1)WNAR	1	Q3UHU8;Q9ESZ8;Q9ESZ8-2;Q9ESZ8-6;Q9ESZ8-3;Q9ESZ8-4;Q9ESZ8-5;G3UYD0;G3UYJ6	Q3UHU8	Q3UHU8	Gtf2i	General transcription factor II-I	>tr|Q3UHU8|Q3UHU8_MOUSE General transcription factor II-I OS=Mus musculus GN=Gtf2i PE=2 SV=1;>sp|Q9ESZ8|GTF2I_MOUSE General transcription factor II-I OS=Mus musculus GN=Gtf2i PE=1 SV=3;>sp|Q9ESZ8-2|GTF2I_MOUSE Isoform 2 of General transcription factor II-I	0.00083781	1	70.1	60.912	0.11738	0.14527	-2.78319	-0.671049	0.62805	0.231303	-4.32333	3-fold reduced	Ub not up	Ub affected	-1.27258	0.110505	DOWN	0	0		0
GALLKFR	GlyGly (K)	_GALLK(gl)FR_	GALLK(1)FR	GALLK(74.34)FR	1	Q62273;F8WI08	Q62273	Q62273	Slc26a2	Sulfate transporter	>sp|Q62273|S26A2_MOUSE Sulfate transporter OS=Mus musculus GN=Slc26a2 PE=2 SV=1;>tr|F8WI08|F8WI08_MOUSE Sulfate transporter OS=Mus musculus GN=Slc26a2 PE=4 SV=1	0.022714	1	74.335	24.296	0.11384	0.14577	-2.77823	-0.715818	0.60886	0.239415	-4.17685	3-fold reduced	Ub not up	Ub affected	-1.4051	0.0272549	DOWN	0	1	PXY	0		PXY
LEVEKAFHPFIAGPYNR	GlyGly (K)	_LEVEK(gl)AFHPFIAGPYNR_	LEVEK(1)AFHPFIAGPYNR	LEVEK(53.4)AFHPFIAGPYNR	1	Q8VDJ3	Q8VDJ3	Q8VDJ3	Hdlbp	Vigilin	>sp|Q8VDJ3|VIGLN_MOUSE Vigilin OS=Mus musculus GN=Hdlbp PE=1 SV=1	0.00031763	2	53.403	44.149	0.11012	0.14639	-2.77211	-0.409623	0.75282	0.194456	-5.14256	3-fold reduced	Ub not up	Ub affected	-1.01881	0.894304	no change	mouse	1	PXY	1	PY-like	PY-like
RLEDLIQGLTGEKPR	GlyGly (K)	_RLEDLIQGLTGEK(gl)PR_	RLEDLIQGLTGEK(1)PR	RLEDLIQGLTGEK(43.3)PR	1	Q99LQ7	Q99LQ7	Q99LQ7	Tmem189	Transmembrane protein 189	>sp|Q99LQ7|TM189_MOUSE Transmembrane protein 189 OS=Mus musculus GN=Tmem189 PE=2 SV=1	0.068728	1	43.297	32.242	0.11251	0.14647	-2.77132	#N/A	#N/A	#N/A	#N/A	#N/A	#N/A	#N/A	-1.36262	0.216849	DOWN	0	0		0			#N/A
KGPLIVSGPDGAPAKGDGPAGLGAPGGR	GlyGly (K)	_KGPLIVSGPDGAPAK(gl)GDGPAGLGAPGGR_	K(0.01)GPLIVSGPDGAPAK(0.99)GDGPAGLGAPGGR	K(-20.09)GPLIVSGPDGAPAK(20.09)GDGPAGLGAPGGR	1	Q8VBW1;Q8VBW1-2;Q8VBW1-3;E9Q151	Q8VBW1	Q8VBW1	Slc6a8	Sodium- and chloride-dependent creatine transporter 1;Transporter	>sp|Q8VBW1|SC6A8_MOUSE Sodium- and chloride-dependent creatine transporter 1 OS=Mus musculus GN=Slc6a8 PE=2 SV=1;>sp|Q8VBW1-2|SC6A8_MOUSE Isoform 2 of Sodium- and chloride-dependent creatine transporter 1 OS=Mus musculus GN=Slc6a8;>sp|Q8VBW1-3|SC6A8_MOUSE	0.0011392	2	48.489	48.489	0.11116	0.14666	-2.76945	-0.60632	0.65687	0.223271	-4.47886	3-fold reduced	Ub not up	Ub affected	-1.11081	0.187911	no change	0	0		0
TKQYLCVADLAR	GlyGly (K)	_TK(gl)QYLCVADLAR_	TK(1)QYLCVADLAR	TK(94.19)QYLCVADLAR	1	Q8CIF6-2;Q8CIF6;E0CXC7;F6TVH9;F7DFH5	Q8CIF6-2	Q8CIF6-2	Sidt2	SID1 transmembrane family member 2	>sp|Q8CIF6-2|SIDT2_MOUSE Isoform 2 of SID1 transmembrane family member 2 OS=Mus musculus GN=Sidt2;>sp|Q8CIF6|SIDT2_MOUSE SID1 transmembrane family member 2 OS=Mus musculus GN=Sidt2 PE=1 SV=1;>tr|E0CXC7|E0CXC7_MOUSE SID1 transmembrane family member 2 (Fragm	1.4815e-05	1	94.191	73.765	0.11422	0.14688	-2.76729	#N/A	#N/A	#N/A	#N/A	#N/A	#N/A	#N/A	-1.10856	0.0508398	no change	0	1	PXY	0		PXY	#N/A
KRQDTAPLLCPGEAQR	GlyGly (K)	_K(gl)RQDTAPLLCPGEAQR_	K(1)RQDTAPLLCPGEAQR	K(44.81)RQDTAPLLCPGEAQR	1	B1AVY7	B1AVY7	B1AVY7	Kif16b	Kinesin-like protein KIF16B	>sp|B1AVY7|KI16B_MOUSE Kinesin-like protein KIF16B OS=Mus musculus GN=Kif16b PE=1 SV=1	0.043846	1	44.807	37.215	0.10201	0.14883	-2.74826	-0.363735	0.77715	0.191507	-5.22173	3-fold reduced	Ub not up	Ub affected	-1.46584	0.0331012	DOWN	0	0		1	PY-like	PY-like
NINSINFDNPVYQKTTEDELHICR	GlyGly (K)	_NINSINFDNPVYQK(gl)TTEDELHICR_	NINSINFDNPVYQK(1)TTEDELHICR	NINSINFDNPVYQK(39.29)TTEDELHICR	1	P35951	P35951	P35951	Ldlr	Low-density lipoprotein receptor	>sp|P35951|LDLR_MOUSE Low-density lipoprotein receptor OS=Mus musculus GN=Ldlr PE=1 SV=2	0.0013536	1	39.288	39.288	0.12283	0.15106	-2.72681	1.18612	2.2754	0.0663883	-15.0629	3-fold reduced	Ub not up	Ub affected	-2.01502	0.0505894	DOWN	0	0		2	PY-like	PY-like	UP
NKSELLPTVR	GlyGly (K)	_NK(gl)SELLPTVR_	NK(1)SELLPTVR	NK(86.9)SELLPTVR	1	B2RQC6;E9QAI5;G3UWN2;B7ZN27	B2RQC6	B2RQC6	Cad		>tr|B2RQC6|B2RQC6_MOUSE Carbamoyl-phosphate synthetase 2, aspartate transcarbamylase, and dihydroorotase OS=Mus musculus GN=Cad PE=2 SV=1;>tr|E9QAI5|E9QAI5_MOUSE DNA fragmentation factor subunit beta OS=Mus musculus GN=Cad PE=3 SV=1;>tr|G3UWN2|G3UWN2_MOUSE	3.3383e-05	1	86.898	63.222	0.12093	0.15131	-2.72442	-0.283439	0.82163	0.184158	-5.43011	3-fold reduced	Ub not up	Ub affected	-1.71921	0.112269	DOWN	0	1	PXY	1	PY-like	PY-like
NKMCGHTYEEEAIVR	GlyGly (K)	_NK(gl)MCGHTYEEEAIVR_	NK(1)MCGHTYEEEAIVR	NK(55.21)MCGHTYEEEAIVR	1	Q91VT1	Q91VT1	Q91VT1	Nsmce2	E3 SUMO-protein ligase NSE2	>sp|Q91VT1|NSE2_MOUSE E3 SUMO-protein ligase NSE2 OS=Mus musculus GN=Nsmce2 PE=2 SV=1	0.00070134	1	55.213	52.455	0.11504	0.15379	-2.70097	#N/A	#N/A	#N/A	#N/A	#N/A	#N/A	#N/A	-1.03708	#N/A	no change	0	0		0			#N/A
RLQVLKSTGDVVAGR	GlyGly (K)	_RLQVLK(gl)STGDVVAGR_	RLQVLK(1)STGDVVAGR	RLQVLK(75.46)STGDVVAGR	1	Q99KK7	Q99KK7	Q99KK7	Dpp3	Dipeptidyl peptidase 3	>sp|Q99KK7|DPP3_MOUSE Dipeptidyl peptidase 3 OS=Mus musculus GN=Dpp3 PE=2 SV=2	0.0017095	1	75.462	62.584	0.1122	0.15472	-2.69227	-0.144824	0.90449	0.171058	-5.84598	3-fold reduced	Ub not up	Ub affected	1.14417	0.412467	no change	mouse	0		0
LWTKNSEGSLDR	GlyGly (K)	_LWTK(gl)NSEGSLDR_	LWTK(1)NSEGSLDR	LWTK(66.26)NSEGSLDR	1	Q99K46	Q99K46	Q99K46	Usp11	Ubiquitin carboxyl-terminal hydrolase 11	>sp|Q99K46|UBP11_MOUSE Ubiquitin carboxyl-terminal hydrolase 11 OS=Mus musculus GN=Usp11 PE=2 SV=4	0.0007959	1	66.262	51.061	0.11689	0.15531	-2.68678	0.1133	1.0817	0.14358	-6.96478	3-fold reduced	Ub not up	Ub affected	-1.81992	0.0853414	DOWN	0	0		0
VLEALLPLKSLEDR	GlyGly (K)	_VLEALLPLK(gl)SLEDR_	VLEALLPLK(1)SLEDR	VLEALLPLK(36.29)SLEDR	1	P19096	P19096	P19096	Fasn	Fatty acid synthase;[Acyl-carrier-protein] S-acetyltransferase;[Acyl-carrier-protein] S-malonyltransferase;3-oxoacyl-[acyl-carrier-protein] synthase;3-oxoacyl-[acyl-carrier-protein] reductase;3-hydroxypalmitoyl-[acyl-carrier-protein] dehydratase;Enoyl-[acyl-carrier-protein] reductase;Oleoyl-[acyl-carrier-protein] hydrolase	>sp|P19096|FAS_MOUSE Fatty acid synthase OS=Mus musculus GN=Fasn PE=1 SV=2	0.018368	1	36.292	25.825	0.12355	0.15584	-2.68186	-0.287871	0.81911	0.190255	-5.2561	3-fold reduced	Ub not up	Ub affected	-1.16152	0.513026	no change	mouse	0		0
YKDNPFSLGETFGSR	GlyGly (K)	_YK(gl)DNPFSLGETFGSR_	YK(1)DNPFSLGETFGSR	YK(28.58)DNPFSLGETFGSR	1	Q99K28-2;Q99K28	Q99K28-2	Q99K28-2	Arfgap2	ADP-ribosylation factor GTPase-activating protein 2	>sp|Q99K28-2|ARFG2_MOUSE Isoform 2 of ADP-ribosylation factor GTPase-activating protein 2 OS=Mus musculus GN=Arfgap2;>sp|Q99K28|ARFG2_MOUSE ADP-ribosylation factor GTPase-activating protein 2 OS=Mus musculus GN=Arfgap2 PE=1 SV=1	0.031916	1	28.58	22.897	0.12493	0.15743	-2.66722	-0.300946	0.81172	0.193946	-5.15607	3-fold reduced	Ub not up	Ub affected	-1.544	0.119104	DOWN	mouse	1	PXY	0		PXY
TLKEIMSR	GlyGly (K)	_TLK(gl)EIMSR_	TLK(1)EIMSR	TLK(50.88)EIMSR	1	Q8VCT9;A2AGD9	Q8VCT9	Q8VCT9	Tesk2	Dual specificity testis-specific protein kinase 2	>sp|Q8VCT9|TESK2_MOUSE Dual specificity testis-specific protein kinase 2 OS=Mus musculus GN=Tesk2 PE=2 SV=1;>tr|A2AGD9|A2AGD9_MOUSE Dual-specificity testis-specific protein kinase 2 OS=Mus musculus GN=Tesk2 PE=4 SV=1	0.013011	1	50.878	34.625	0.10965	0.15824	-2.65981	#N/A	#N/A	#N/A	#N/A	#N/A	#N/A	#N/A	-1.67819	0.0309902	DOWN	0	0		1	PY-like	PY-like	#N/A
ILKAECLAMLGR	GlyGly (K)	_ILK(gl)AECLAMLGR_	ILK(1)AECLAMLGR	ILK(45.08)AECLAMLGR	1	Q9QYI3;F7BTP8	Q9QYI3	Q9QYI3	Dnajc7	DnaJ homolog subfamily C member 7	>sp|Q9QYI3|DNJC7_MOUSE DnaJ homolog subfamily C member 7 OS=Mus musculus GN=Dnajc7 PE=1 SV=2;>tr|F7BTP8|F7BTP8_MOUSE DnaJ homolog subfamily C member 7 (Fragment) OS=Mus musculus GN=Dnajc7 PE=4 SV=1	0.0068709	1	45.077	30.871	0.12925	0.15863	-2.65626	-0.447918	0.7331	0.216382	-4.62145	3-fold reduced	Ub not up	Ub affected	-1.08807	0.407599	no change	0	0		0
ATPATAAGFEDEAKSSAR	GlyGly (K)	_ATPATAAGFEDEAK(gl)SSAR_	ATPATAAGFEDEAK(1)SSAR	ATPATAAGFEDEAK(105.39)SSAR	1	Q3U1N2;Q3U1N2-2	Q3U1N2	Q3U1N2	Srebf2	Sterol regulatory element-binding protein 2;Processed sterol regulatory element-binding protein 2	>sp|Q3U1N2|SRBP2_MOUSE Sterol regulatory element-binding protein 2 OS=Mus musculus GN=Srebf2 PE=1 SV=2;>sp|Q3U1N2-2|SRBP2_MOUSE Isoform 2 of Sterol regulatory element-binding protein 2 OS=Mus musculus GN=Srebf2	4.835e-15	1	105.39	95.108	0.11959	0.1591	-2.65199	#N/A	#N/A	#N/A	#N/A	#N/A	#N/A	#N/A	-1.59179	0.7216	DOWN	0	0		0			#N/A
QVCPVCKAGISR	GlyGly (K)	_QVCPVCK(gl)AGISR_	QVCPVCK(1)AGISR	QVCPVCK(60.16)AGISR	1	Q91YT2-2;Q91YT2	Q91YT2-2	Q91YT2-2	Rnf185	E3 ubiquitin-protein ligase RNF185	>sp|Q91YT2-2|RN185_MOUSE Isoform 2 of E3 ubiquitin-protein ligase RNF185 OS=Mus musculus GN=Rnf185;>sp|Q91YT2|RN185_MOUSE E3 ubiquitin-protein ligase RNF185 OS=Mus musculus GN=Rnf185 PE=2 SV=1	0.0015778	1	60.157	60.157	0.12184	0.15928	-2.65036	#N/A	#N/A	#N/A	#N/A	#N/A	#N/A	#N/A	-1.32555	#N/A	DOWN	0	0		0			#N/A
GVTIPYRPKPSSSPVIFAGGQDR	GlyGly (K)	_GVTIPYRPK(gl)PSSSPVIFAGGQDR_	GVTIPYRPK(1)PSSSPVIFAGGQDR	GVTIPYRPK(33.35)PSSSPVIFAGGQDR	1	Q61990;Q61990-3	Q61990	Q61990	Pcbp2	Poly(rC)-binding protein 2	>sp|Q61990|PCBP2_MOUSE Poly(rC)-binding protein 2 OS=Mus musculus GN=Pcbp2 PE=1 SV=1;>sp|Q61990-3|PCBP2_MOUSE Isoform 3 of Poly(rC)-binding protein 2 OS=Mus musculus GN=Pcbp2	0.070564	1	33.348	24.988	0.12898	0.15954	-2.64801	-0.242669	0.84518	0.188765	-5.29761	3-fold reduced	Ub not up	Ub affected	-1.04475	0.716642	no change	mouse	0		0
MPASSWTDHKEALER	GlyGly (K)	_MPASSWTDHK(gl)EALER_	MPASSWTDHK(1)EALER	MPASSWTDHK(73.89)EALER	1	Q8K129	Q8K129	Q8K129	Ctxn1	Cortexin-1	>sp|Q8K129|CTXN1_MOUSE Cortexin-1 OS=Mus musculus GN=Ctxn1 PE=2 SV=1	0.00017243	1	73.887	62.625	0.1241	0.15975	-2.64611	#N/A	#N/A	#N/A	#N/A	#N/A	#N/A	#N/A	-1.70324	0.0975041	DOWN	0	0		0			#N/A
VASAAAKAALEEFSR	GlyGly (K)	_VASAAAK(gl)AALEEFSR_	VASAAAK(1)AALEEFSR	VASAAAK(64.39)AALEEFSR	1	P97496;Q3UNN4;P97496-2;D3Z1X8	P97496	P97496	Smarcc1	SWI/SNF complex subunit SMARCC1	>sp|P97496|SMRC1_MOUSE SWI/SNF complex subunit SMARCC1 OS=Mus musculus GN=Smarcc1 PE=1 SV=2;>tr|Q3UNN4|Q3UNN4_MOUSE SWI/SNF complex subunit SMARCC1 OS=Mus musculus GN=Smarcc1 PE=2 SV=1;>sp|P97496-2|SMRC1_MOUSE Isoform 2 of SWI/SNF complex subunit SMARCC1 O	0.00042419	2	64.394	45.937	0.12372	0.16051	-2.63926	-0.198527	0.87144	0.184189	-5.42919	3-fold reduced	Ub not up	Ub affected	-1.00515	0.985113	no change	mouse	1	PXY	0		PXY
GTEPSALPFVDPNARPLAPEVSIKTPR	GlyGly (K)	_GTEPSALPFVDPNARPLAPEVSIK(gl)TPR_	GTEPSALPFVDPNARPLAPEVSIK(1)TPR	GTEPSALPFVDPNARPLAPEVSIK(39.47)TPR	1	B2RQC6;E9QAI5;G3UWN2;B7ZN27;E9QAT6	B2RQC6	B2RQC6	Cad		>tr|B2RQC6|B2RQC6_MOUSE Carbamoyl-phosphate synthetase 2, aspartate transcarbamylase, and dihydroorotase OS=Mus musculus GN=Cad PE=2 SV=1;>tr|E9QAI5|E9QAI5_MOUSE DNA fragmentation factor subunit beta OS=Mus musculus GN=Cad PE=3 SV=1;>tr|G3UWN2|G3UWN2_MOUSE	0.009675	2	39.466	36.533	0.11855	0.16073	-2.63729	-0.283439	0.82163	0.195623	-5.11186	3-fold reduced	Ub not up	Ub affected	-1.71921	0.112269	DOWN	0	1	PXY	1	PY-like	PY-like
AIQASLAKVCTNR	GlyGly (K)	_AIQASLAK(gl)VCTNR_	AIQASLAK(1)VCTNR	AIQASLAK(34.18)VCTNR	1	Q9DC29	Q9DC29	Q9DC29	Abcb6	ATP-binding cassette sub-family B member 6, mitochondrial	>sp|Q9DC29|ABCB6_MOUSE ATP-binding cassette sub-family B member 6, mitochondrial OS=Mus musculus GN=Abcb6 PE=1 SV=1	0.02679	1	34.179	26.634	0.12344	0.16093	-2.63549	0.232047	1.1745	0.13702	-7.2982	3-fold reduced	Ub not up	Ub affected	-1.24974	0.409327	no change	0	1	PXY	2	PY-like	PY-like
DDLKDPIKISIPR	GlyGly (K)	_DDLKDPIK(gl)ISIPR_	DDLKDPIK(1)ISIPR	DDLK(-41.64)DPIK(41.64)ISIPR	1	B1AVY7	B1AVY7	B1AVY7	Kif16b	Kinesin-like protein KIF16B	>sp|B1AVY7|KI16B_MOUSE Kinesin-like protein KIF16B OS=Mus musculus GN=Kif16b PE=1 SV=1	0.010132	1	61.375	57.951	0.10819	0.16098	-2.63505	-0.363735	0.77715	0.207141	-4.82762	3-fold reduced	Ub not up	Ub affected	-1.46584	0.0331012	DOWN	0	0		1	PY-like	PY-like
YVPLTYNKVYR	GlyGly (K)	_YVPLTYNK(gl)VYR_	YVPLTYNK(1)VYR	YVPLTYNK(152.97)VYR	1	O35316	O35316	O35316	Slc6a6	Sodium- and chloride-dependent taurine transporter	>sp|O35316|SC6A6_MOUSE Sodium- and chloride-dependent taurine transporter OS=Mus musculus GN=Slc6a6 PE=1 SV=2	1.9721e-24	1	152.97	120.45	0.12389	0.16162	-2.62932	-0.60632	0.65687	0.246046	-4.06429	3-fold reduced	Ub not up	Ub affected	-1.46817	0.0428106	DOWN	0	0		0
VNVDKVLER	GlyGly (K)	_VNVDK(gl)VLER_	VNVDK(1)VLER	VNVDK(56.43)VLER	1	B0QZN5;P63044;P63024;D3YTU0;Q62442;Q62442-2	B0QZN5	B0QZN5	Vamp2;Vamp3;Vamp1	Vesicle-associated membrane protein 2;Vesicle-associated membrane protein 3;Vesicle-associated membrane protein 1	>tr|B0QZN5|B0QZN5_MOUSE Vesicle-associated membrane protein 2 OS=Mus musculus GN=Vamp2 PE=4 SV=1;>sp|P63044|VAMP2_MOUSE Vesicle-associated membrane protein 2 OS=Mus musculus GN=Vamp2 PE=1 SV=2;>sp|P63024|VAMP3_MOUSE Vesicle-associated membrane protein 3 OS	0.0042226	2	56.432	35.561	0.12499	0.16203	-2.62567	-0.73723	0.59989	0.2701	-3.70234	3-fold reduced	Ub not up	Ub affected	-1.68383	0.0614672	DOWN	0	0		0
LQPPKQGMQYYLSSQDFDSLLHR	GlyGly (K)	_LQPPK(gl)QGMQYYLSSQDFDSLLHR_	LQPPK(1)QGMQYYLSSQDFDSLLHR	LQPPK(33.35)QGMQYYLSSQDFDSLLHR	1	Q8VCM5;Q8VCM5-3	Q8VCM5	Q8VCM5	Mul1	Mitochondrial ubiquitin ligase activator of NFKB 1	>sp|Q8VCM5|MUL1_MOUSE Mitochondrial ubiquitin ligase activator of NFKB 1 OS=Mus musculus GN=Mul1 PE=2 SV=2;>sp|Q8VCM5-3|MUL1_MOUSE Isoform 3 of Mitochondrial ubiquitin ligase activator of NFKB 1 OS=Mus musculus GN=Mul1	0.0054693	1	33.348	33.348	0.11896	0.16214	-2.62469	#N/A	#N/A	#N/A	#N/A	#N/A	#N/A	#N/A	1.13035	0.659241	no change	0	0		0			#N/A
ELHAPLTVVADGLFSKFR	GlyGly (K)	_ELHAPLTVVADGLFSK(gl)FR_	ELHAPLTVVADGLFSK(1)FR	ELHAPLTVVADGLFSK(26.15)FR	1	P52019;Q3TSS7	P52019	P52019	Sqle	Squalene monooxygenase	>sp|P52019|ERG1_MOUSE Squalene monooxygenase OS=Mus musculus GN=Sqle PE=2 SV=1;>tr|Q3TSS7|Q3TSS7_MOUSE Squalene monooxygenase OS=Mus musculus GN=Sqle PE=2 SV=1	0.045224	1	26.146	21.529	0.12583	0.16228	-2.62344	#N/A	#N/A	#N/A	#N/A	#N/A	#N/A	#N/A	-1.84032	0.0242896	DOWN	0	0		0			#N/A
TDSFFLEVQKR	GlyGly (K)	_TDSFFLEVQK(gl)R_	TDSFFLEVQK(1)R	TDSFFLEVQK(58.68)R	1	E9Q5W5;Q5SSH7;Q5SSH7-2	E9Q5W5	E9Q5W5	Zzef1	Zinc finger ZZ-type and EF-hand domain-containing protein 1	>tr|E9Q5W5|E9Q5W5_MOUSE Zinc finger ZZ-type and EF-hand domain-containing protein 1 OS=Mus musculus GN=Zzef1 PE=4 SV=1;>sp|Q5SSH7|ZZEF1_MOUSE Zinc finger ZZ-type and EF-hand domain-containing protein 1 OS=Mus musculus GN=Zzef1 PE=1 SV=2;>sp|Q5SSH7-2|ZZEF1_	0.0018385	1	58.676	48.066	0.12174	0.16288	-2.61812	-0.849206	0.55509	0.29343	-3.40797	3-fold reduced	Ub not up	Ub affected	1.00647	0.987975	no change	0	0		1	PY-like	PY-like
DDVDLKQDLR	GlyGly (K)	_DDVDLK(gl)QDLR_	DDVDLK(1)QDLR	DDVDLK(70.98)QDLR	1	Q80W68	Q80W68	Q80W68	Kirrel	Kin of IRRE-like protein 1	>sp|Q80W68|KIRR1_MOUSE Kin of IRRE-like protein 1 OS=Mus musculus GN=Kirrel PE=1 SV=1	0.00081601	1	70.977	53.113	0.11918	0.16322	-2.61511	-0.290162	0.81781	0.199582	-5.01048	3-fold reduced	Ub not up	Ub affected	-1.35279	0.0535894	DOWN	0	0		0
TFHVETPEEREEWATAIQTVADGLKR	GlyGly (K)	_TFHVETPEEREEWATAIQTVADGLK(gl)R_	TFHVETPEEREEWATAIQTVADGLK(1)R	TFHVETPEEREEWATAIQTVADGLK(50.43)R	1	P31750;D3Z783;D3YXX3;D3YYP9	P31750	P31750	Akt1	RAC-alpha serine/threonine-protein kinase	>sp|P31750|AKT1_MOUSE RAC-alpha serine/threonine-protein kinase OS=Mus musculus GN=Akt1 PE=1 SV=2;>tr|D3Z783|D3Z783_MOUSE RAC-alpha serine/threonine-protein kinase OS=Mus musculus GN=Akt1 PE=4 SV=2;>tr|D3YXX3|D3YXX3_MOUSE RAC-alpha serine/threonine-protein	0.0014343	1	50.426	50.426	0.12552	0.16403	-2.60797	0.0402612	1.0283	0.159516	-6.26898	3-fold reduced	Ub not up	Ub affected	1.18757	0.316761	no change	0	1	PXY	1	PY-like	PY-like
EGDVHTLGCGIAKCLQITCQVGR	GlyGly (K)	_EGDVHTLGCGIAK(gl)CLQITCQVGR_	EGDVHTLGCGIAK(1)CLQITCQVGR	EGDVHTLGCGIAK(91.72)CLQITCQVGR	1	P43406;A2AKI5	P43406	P43406	Itgav	Integrin alpha-V;Integrin alpha-V heavy chain;Integrin alpha-V light chain	>sp|P43406|ITAV_MOUSE Integrin alpha-V OS=Mus musculus GN=Itgav PE=1 SV=2;>tr|A2AKI5|A2AKI5_MOUSE Integrin alpha-V light chain OS=Mus musculus GN=Itgav PE=3 SV=1	6.3682e-16	2	91.725	87.524	0.12461	0.16677	-2.58407	-0.0849304	0.94283	0.176882	-5.65347	3-fold reduced	Ub not up	Ub affected	1.12565	0.0953727	no change	0	0		0
LDTYEALTQKVPQLNQMVR	GlyGly (K)	_LDTYEALTQK(gl)VPQLNQMVR_	LDTYEALTQK(1)VPQLNQMVR	LDTYEALTQK(58.09)VPQLNQMVR	1	Q62351	Q62351	Q62351	Tfrc	Transferrin receptor protein 1	>sp|Q62351|TFR1_MOUSE Transferrin receptor protein 1 OS=Mus musculus GN=Tfrc PE=1 SV=1	3.5229e-05	1	58.09	58.09	0.13036	0.16719	-2.58044	0.348572	1.2733	0.131304	-7.61589	3-fold reduced	Ub not up	Ub affected	1.09409	0.252672	no change	mouse	0		0
MEFVKCLGHPEEFYNLLR	Acetyl (Protein N-term),GlyGly (K)	_(ac)MEFVK(gl)CLGHPEEFYNLLR_	MEFVK(1)CLGHPEEFYNLLR	MEFVK(70.24)CLGHPEEFYNLLR	1	P53798	P53798	P53798	Fdft1	Squalene synthase	>sp|P53798|FDFT_MOUSE Squalene synthase OS=Mus musculus GN=Fdft1 PE=2 SV=2	8.0931e-06	1	70.235	63.465	0.13185	0.16737	-2.57889	#VALUE!	NaN	#VALUE!	#VALUE!	#VALUE!	#VALUE!	#VALUE!	-1.43782	#N/A	DOWN	0	0		0
EALEQAVAKLEQR	GlyGly (K)	_EALEQAVAK(gl)LEQR_	EALEQAVAK(1)LEQR	EALEQAVAK(59.9)LEQR	1	B1AVY7	B1AVY7	B1AVY7	Kif16b	Kinesin-like protein KIF16B	>sp|B1AVY7|KI16B_MOUSE Kinesin-like protein KIF16B OS=Mus musculus GN=Kif16b PE=1 SV=1	0.0008883	1	59.898	41.486	0.13593	0.16739	-2.57871	-0.363735	0.77715	0.21539	-4.64275	3-fold reduced	Ub not up	Ub affected	-1.46584	0.0331012	DOWN	0	0		1	PY-like	PY-like
KYGVVLDEIKPSSAPELQAVR	GlyGly (K)	_K(gl)YGVVLDEIKPSSAPELQAVR_	K(0.5)YGVVLDEIK(0.5)PSSAPELQAVR	K(0)YGVVLDEIK(0)PSSAPELQAVR	1	O89079;D3Z315	O89079	O89079	Cope	Coatomer subunit epsilon	>sp|O89079|COPE_MOUSE Coatomer subunit epsilon OS=Mus musculus GN=Cope PE=2 SV=3;>tr|D3Z315|D3Z315_MOUSE Coatomer subunit epsilon (Fragment) OS=Mus musculus GN=Cope PE=4 SV=1	0.046847	1	23.726	23.726	0.12538	0.16884	-2.56627	-0.113255	0.9245	0.182628	-5.4756	3-fold reduced	Ub not up	Ub affected	-1.0973	0.711346	no change	0	0		0
LLEVQGSRPGKNVQLTENEIR	GlyGly (K)	_LLEVQGSRPGK(gl)NVQLTENEIR_	LLEVQGSRPGK(1)NVQLTENEIR	LLEVQGSRPGK(118.52)NVQLTENEIR	1	P62137	P62137	P62137	Ppp1ca	Serine/threonine-protein phosphatase PP1-alpha catalytic subunit	>sp|P62137|PP1A_MOUSE Serine/threonine-protein phosphatase PP1-alpha catalytic subunit OS=Mus musculus GN=Ppp1ca PE=1 SV=1	3.507e-46	1	118.52	118.52	0.12702	0.169	-2.5649	-0.176414	0.8849	0.190982	-5.23609	3-fold reduced	Ub not up	Ub affected	-1.29992	0.145904	DOWN	mouse	0		0
SVRPTDSNVSPAISIHEIGAVGATKTER	GlyGly (K)	_SVRPTDSNVSPAISIHEIGAVGATK(gl)TER_	SVRPTDSNVSPAISIHEIGAVGATK(1)TER	SVRPTDSNVSPAISIHEIGAVGATK(60.1)TER	1	A2AI87;P18826;A2AI88;P18826-2;A2AI89;A2AI91	A2AI87	A2AI87	Phka1	Phosphorylase b kinase regulatory subunit alpha, skeletal muscle isoform	>tr|A2AI87|A2AI87_MOUSE Phosphorylase b kinase regulatory subunit alpha, skeletal muscle isoform OS=Mus musculus GN=Phka1 PE=4 SV=1;>sp|P18826|KPB1_MOUSE Phosphorylase b kinase regulatory subunit alpha, skeletal muscle isoform OS=Mus musculus GN=Phka1 PE=2	8.794e-06	1	60.104	54.57	0.12933	0.16927	-2.5626	#N/A	#N/A	#N/A	#N/A	#N/A	#N/A	#N/A	-1.0054	0.034609	no change	0	0		1	PY-like	PY-like	#N/A
GLQLFEAKGTGGRPK	GlyGly (K)	_GLQLFEAK(gl)GTGGRPK_	GLQLFEAK(0.995)GTGGRPK(0.005)	GLQLFEAK(22.85)GTGGRPK(-22.85)	1	Q9WV95	Q9WV95	Q9WV95	Phlda3	Pleckstrin homology-like domain family A member 3	>sp|Q9WV95|PHLA3_MOUSE Pleckstrin homology-like domain family A member 3 OS=Mus musculus GN=Phlda3 PE=1 SV=1	0.004161	1	67.964	51.431	0.13241	0.17056	-2.55165	#N/A	#N/A	#N/A	#N/A	#N/A	#N/A	#N/A	1.08905	0.823748	no change	0	0		0			#N/A
LAYSNDGEHWMVHQDEKQR	GlyGly (K)	_LAYSNDGEHWMVHQDEK(gl)QR_	LAYSNDGEHWMVHQDEK(1)QR	LAYSNDGEHWMVHQDEK(32.93)QR	1	O35474;Q8C4U8	O35474	O35474	Edil3	EGF-like repeat and discoidin I-like domain-containing protein 3	>sp|O35474|EDIL3_MOUSE EGF-like repeat and discoidin I-like domain-containing protein 3 OS=Mus musculus GN=Edil3 PE=1 SV=2;>tr|Q8C4U8|Q8C4U8_MOUSE EGF-like repeat and discoidin I-like domain-containing protein 3 OS=Mus musculus GN=Edil3 PE=2 SV=1	0.01539	1	32.926	26.809	0.13261	0.17215	-2.53826	-0.0902806	0.93934	0.183267	-5.45652	3-fold reduced	Ub not up	Ub affected	-1.03472	0.838951	no change	0	1	PXY	1	PY-like	PY-like
SGEMVTVGKSSDGTPDRR	GlyGly (K)	_SGEMVTVGK(gl)SSDGTPDRR_	SGEMVTVGK(1)SSDGTPDRR	SGEMVTVGK(153.95)SSDGTPDRR	1	Q9EPK8;D3Z1H7;E9Q7L7;D3Z1H6	Q9EPK8	Q9EPK8	Trpv4	Transient receptor potential cation channel subfamily V member 4	>sp|Q9EPK8|TRPV4_MOUSE Transient receptor potential cation channel subfamily V member 4 OS=Mus musculus GN=Trpv4 PE=1 SV=1;>tr|D3Z1H7|D3Z1H7_MOUSE Transient receptor potential cation channel subfamily V member 4 OS=Mus musculus GN=Trpv4 PE=4 SV=1;>tr|E9Q7L	9.4814e-62	1	153.95	148.74	0.13072	0.17235	-2.53659	-0.681677	0.62344	0.27645	-3.61729	3-fold reduced	Ub not up	Ub affected	-1.11927	0.501269	no change	0	0		0
LTDNLVALKEIR	GlyGly (K)	_LTDNLVALK(gl)EIR_	LTDNLVALK(1)EIR	LTDNLVALK(51.87)EIR	1	Q04735;Q04735-2	Q04735	Q04735	Cdk16	Cyclin-dependent kinase 16	>sp|Q04735|CDK16_MOUSE Cyclin-dependent kinase 16 OS=Mus musculus GN=Cdk16 PE=1 SV=1;>sp|Q04735-2|CDK16_MOUSE Isoform Short of Cyclin-dependent kinase 16 OS=Mus musculus GN=Cdk16	0.0034081	1	51.875	29.829	0.12211	0.17257	-2.53475	0.141825	1.1033	0.156413	-6.39335	3-fold reduced	Ub not up	Ub affected	-1.34894	0.0376957	DOWN	0	0		1	PY-like	PY-like
LIIWDSYTTNKMHAIPLR	GlyGly (K)	_LIIWDSYTTNK(gl)MHAIPLR_	LIIWDSYTTNK(1)MHAIPLR	LIIWDSYTTNK(109.83)MHAIPLR	1	P29387	P29387	P29387	Gnb4	Guanine nucleotide-binding protein subunit beta-4	>sp|P29387|GBB4_MOUSE Guanine nucleotide-binding protein subunit beta-4 OS=Mus musculus GN=Gnb4 PE=2 SV=4	3.1277e-15	1	109.83	95.572	0.13305	0.17257	-2.53475	-0.30952	0.80691	0.213865	-4.67584	3-fold reduced	Ub not up	Ub affected	1.19113	0.177082	no change	0	0		0
LEKIIQVGNR	GlyGly (K)	_LEK(gl)IIQVGNR_	LEK(1)IIQVGNR	LEK(71.35)IIQVGNR	1	Q3UHU8;Q9ESZ8;Q9ESZ8-2;Q9ESZ8-6;Q9ESZ8-3;Q9ESZ8-4;Q9ESZ8-5;G3UYD0	Q3UHU8	Q3UHU8	Gtf2i	General transcription factor II-I	>tr|Q3UHU8|Q3UHU8_MOUSE General transcription factor II-I OS=Mus musculus GN=Gtf2i PE=2 SV=1;>sp|Q9ESZ8|GTF2I_MOUSE General transcription factor II-I OS=Mus musculus GN=Gtf2i PE=1 SV=3;>sp|Q9ESZ8-2|GTF2I_MOUSE Isoform 2 of General transcription factor II-I	0.00080677	1	71.349	52.106	0.12199	0.17264	-2.53416	-0.671049	0.62805	0.274883	-3.63792	3-fold reduced	Ub not up	Ub affected	-1.27258	0.110505	DOWN	0	0		0
FVDFQKVR	GlyGly (K)	_FVDFQK(gl)VR_	FVDFQK(1)VR	FVDFQK(58.92)VR	1	P97311	P97311	P97311	Mcm6	DNA replication licensing factor MCM6	>sp|P97311|MCM6_MOUSE DNA replication licensing factor MCM6 OS=Mus musculus GN=Mcm6 PE=1 SV=1	0.0065674	1	58.917	45.88	0.14348	0.17304	-2.53082	-0.0881781	0.94071	0.183946	-5.43637	3-fold reduced	Ub not up	Ub affected	-1.11099	0.60774	no change	mouse	0		0
EVQEEKVALEHVK	GlyGly (K)	_EVQEEK(gl)VALEHVK_	EVQEEK(0.999)VALEHVK(0.001)	EVQEEK(31.98)VALEHVK(-31.98)	1	B1AVY7	B1AVY7	B1AVY7	Kif16b	Kinesin-like protein KIF16B	>sp|B1AVY7|KI16B_MOUSE Kinesin-like protein KIF16B OS=Mus musculus GN=Kif16b PE=1 SV=1	0.0080276	1	34.685	34.685	0.14036	0.17324	-2.52916	-0.363735	0.77715	0.222917	-4.48597	3-fold reduced	Ub not up	Ub affected	-1.46584	0.0331012	DOWN	0	0		1	PY-like	PY-like
GKTDSNDLGPLPPGWEER	GlyGly (K)	_GK(gl)TDSNDLGPLPPGWEER_	GK(1)TDSNDLGPLPPGWEER	GK(56.85)TDSNDLGPLPPGWEER	1	P46935	P46935	P46935	Nedd4	E3 ubiquitin-protein ligase NEDD4	>sp|P46935|NEDD4_MOUSE E3 ubiquitin-protein ligase NEDD4 OS=Mus musculus GN=Nedd4 PE=1 SV=3	8.4108e-05	4	56.851	45.59	0.12858	0.17378	-2.52467	-2.07266	0.23772	0.731028	-1.36794	Ub not down	Ub not up	Ub not affected	-3.0759	0.0243301	DOWN	0	1	PXY	0		PXY	DOWN
PKPHSEAGTAFIQTQQLHAAMADTFLEHMCR	GlyGly (K)	_PK(gl)PHSEAGTAFIQTQQLHAAMADTFLEHMCR_	PK(1)PHSEAGTAFIQTQQLHAAMADTFLEHMCR	PK(29.95)PHSEAGTAFIQTQQLHAAMADTFLEHMCR	1	P52480;P52480-2	P52480;P52480-2	P52480	Pkm2	Pyruvate kinase isozymes M1/M2	>sp|P52480|KPYM_MOUSE Pyruvate kinase PKM OS=Mus musculus GN=Pkm PE=1 SV=4;>sp|P52480-2|KPYM_MOUSE Isoform M1 of Pyruvate kinase PKM OS=Mus musculus GN=Pkm	0.0016836	1	29.955	25.727	0.14122	0.17445	-2.51911	-0.078518	0.94703	0.184207	-5.42866	3-fold reduced	Ub not up	Ub affected	1.13738	0.509745	no change	mouse	0		0
DGPSSKVFGFVAR	GlyGly (K)	_DGPSSK(gl)VFGFVAR_	DGPSSK(1)VFGFVAR	DGPSSK(43.99)VFGFVAR	1	Q5SSZ5;Q5SSZ5-2	Q5SSZ5	Q5SSZ5	Tns3	Tensin-3	>sp|Q5SSZ5|TENS3_MOUSE Tensin-3 OS=Mus musculus GN=Tns3 PE=1 SV=1;>sp|Q5SSZ5-2|TENS3_MOUSE Isoform 2 of Tensin-3 OS=Mus musculus GN=Tns3	0.0058639	1	43.991	28.102	0.135	0.176	-2.50635	-0.657855	0.63382	0.277681	-3.60125	3-fold reduced	Ub not up	Ub affected	1.28593	0.136958	UP	mouse	0		2	PY-like	PY-like
ASSVGNVADSTEPTKR	Acetyl (Protein N-term),GlyGly (K)	_(ac)ASSVGNVADSTEPTK(gl)R_	ASSVGNVADSTEPTK(1)R	ASSVGNVADSTEPTK(5.32)R	1	Q8CGY8	Q8CGY8	Q8CGY8	Ogt	UDP-N-acetylglucosamine--peptide N-acetylglucosaminyltransferase 110 kDa subunit	>sp|Q8CGY8|OGT1_MOUSE UDP-N-acetylglucosamine--peptide N-acetylglucosaminyltransferase 110 kDa subunit OS=Mus musculus GN=Ogt PE=1 SV=2	0.1048	1	5.3176	2.4507	0.12661	0.17988	-2.47489	#VALUE!	NaN	#VALUE!	#VALUE!	#VALUE!	#VALUE!	#VALUE!	1.37812	0.0690811	UP	0	0		2	PY-like	PY-like
SKRPGDLACDLER	Acetyl (Protein N-term),GlyGly (K)	_(ac)SK(gl)RPGDLACDLER_	SK(1)RPGDLACDLER	SK(67.28)RPGDLACDLER	1	Q61542	Q61542	Q61542	Stard3	StAR-related lipid transfer protein 3	>sp|Q61542|STAR3_MOUSE StAR-related lipid transfer protein 3 OS=Mus musculus GN=Stard3 PE=2 SV=1	0.0025182	1	67.275	60.236	0.12603	0.18034	-2.47121	#N/A	#N/A	#N/A	#N/A	#N/A	#N/A	#N/A	1.18559	0.788978	no change	0	1	PXY	0		PXY	#N/A
VVKGLPDLQR	GlyGly (K)	_VVK(gl)GLPDLQR_	VVK(1)GLPDLQR	VVK(64.3)GLPDLQR	1	Q9D2R0	Q9D2R0	Q9D2R0	Aacs	Acetoacetyl-CoA synthetase	>sp|Q9D2R0|AACS_MOUSE Acetoacetyl-CoA synthetase OS=Mus musculus GN=Aacs PE=2 SV=1	9.3685e-05	2	64.297	30.431	0.14654	0.18098	-2.4661	-0.324383	0.79864	0.22661	-4.41286	3-fold reduced	Ub not up	Ub affected	-1.05488	0.850574	no change	mouse	0		1	PY-like	PY-like
GNTKVMSEMLTEMVPGQEDSSDLELLQELNR	GlyGly (K)	_GNTK(gl)VMSEMLTEMVPGQEDSSDLELLQELNR_	GNTK(1)VMSEMLTEMVPGQEDSSDLELLQELNR	GNTK(55.41)VMSEMLTEMVPGQEDSSDLELLQELNR	1	Q5SRX1;Q5SRX1-2;Q5SXA4;Q5SRX1-4;Q5SRX1-3;Q5SXA5	Q5SRX1	Q5SRX1	Tom1l2	TOM1-like protein 2	>sp|Q5SRX1|TM1L2_MOUSE TOM1-like protein 2 OS=Mus musculus GN=Tom1l2 PE=2 SV=1;>sp|Q5SRX1-2|TM1L2_MOUSE Isoform 2 of TOM1-like protein 2 OS=Mus musculus GN=Tom1l2;>tr|Q5SXA4|Q5SXA4_MOUSE TOM1-like protein 2 OS=Mus musculus GN=Tom1l2 PE=4 SV=1;>sp|Q5SRX1-4|	2.343e-07	2	55.413	53.248	0.14617	0.181	-2.46594	-0.731039	0.60247	0.30043	-3.32856	3-fold reduced	Ub not up	Ub affected	-1.71794	0.0219449	DOWN	0	0		0
TAKEPIVVQVLR	GlyGly (K)	_TAK(gl)EPIVVQVLR_	TAK(1)EPIVVQVLR	TAK(57.02)EPIVVQVLR	1	Q69ZS0;Q69ZS0-3;Q69ZS0-2;E9PUZ9;E9Q5P6	Q69ZS0	Q69ZS0	Pdzrn3;Pdzrn4	E3 ubiquitin-protein ligase PDZRN3	>sp|Q69ZS0|PZRN3_MOUSE E3 ubiquitin-protein ligase PDZRN3 OS=Mus musculus GN=Pdzrn3 PE=1 SV=3;>sp|Q69ZS0-3|PZRN3_MOUSE Isoform 3 of E3 ubiquitin-protein ligase PDZRN3 OS=Mus musculus GN=Pdzrn3;>sp|Q69ZS0-2|PZRN3_MOUSE Isoform 2 of E3 ubiquitin-protein liga	0.0019797	1	57.019	26.688	0.14584	0.18208	-2.45736	-0.465381	0.72428	0.251394	-3.97781	3-fold reduced	Ub not up	Ub affected	1.00687	0.966312	no change	0	1	PXY	0		PXY
INPKTGGIIMLGR	GlyGly (K)	_INPK(gl)TGGIIMLGR_	INPK(1)TGGIIMLGR	INPK(53.45)TGGIIMLGR	1	Q9D2R0	Q9D2R0	Q9D2R0	Aacs	Acetoacetyl-CoA synthetase	>sp|Q9D2R0|AACS_MOUSE Acetoacetyl-CoA synthetase OS=Mus musculus GN=Aacs PE=2 SV=1	0.0015118	1	53.448	53.448	0.14133	0.18253	-2.45379	-0.324383	0.79864	0.228551	-4.37539	3-fold reduced	Ub not up	Ub affected	-1.05488	0.850574	no change	mouse	0		1	PY-like	PY-like
NDGTFIGYKERPQDVDQR	GlyGly (K)	_NDGTFIGYK(gl)ERPQDVDQR_	NDGTFIGYK(1)ERPQDVDQR	NDGTFIGYK(116.82)ERPQDVDQR	1	P31750;D3Z783;D3YXX3;D3YYP9	P31750	P31750	Akt1	RAC-alpha serine/threonine-protein kinase	>sp|P31750|AKT1_MOUSE RAC-alpha serine/threonine-protein kinase OS=Mus musculus GN=Akt1 PE=1 SV=2;>tr|D3Z783|D3Z783_MOUSE RAC-alpha serine/threonine-protein kinase OS=Mus musculus GN=Akt1 PE=4 SV=2;>tr|D3YXX3|D3YXX3_MOUSE RAC-alpha serine/threonine-protein	3.6175e-33	4	116.82	108.59	0.13881	0.18284	-2.45135	0.0402612	1.0283	0.177808	-5.62404	3-fold reduced	Ub not up	Ub affected	1.18757	0.316761	no change	0	1	PXY	1	PY-like	PY-like
AEGDIEHMTEGFKSHLIR	GlyGly (K)	_AEGDIEHMTEGFK(gl)SHLIR_	AEGDIEHMTEGFK(1)SHLIR	AEGDIEHMTEGFK(24.41)SHLIR	1	P28658	P28658	P28658	Atxn10	Ataxin-10	>sp|P28658|ATX10_MOUSE Ataxin-10 OS=Mus musculus GN=Atxn10 PE=1 SV=2	0.064329	1	24.41	16.585	0.1374	0.18404	-2.44191	-0.724683	0.60513	0.304133	-3.28804	3-fold reduced	Ub not up	Ub affected	-1.28156	0.0472989	DOWN	mouse	0		0
LVAAKCTLAAR	GlyGly (K)	_LVAAK(gl)CTLAAR_	LVAAK(1)CTLAAR	LVAAK(80.76)CTLAAR	1	Q8CCF0;Q8CCF0-3;Q8CCF0-2	Q8CCF0	Q8CCF0	Prpf31	U4/U6 small nuclear ribonucleoprotein Prp31	>sp|Q8CCF0|PRP31_MOUSE U4/U6 small nuclear ribonucleoprotein Prp31 OS=Mus musculus GN=Prpf31 PE=2 SV=3;>sp|Q8CCF0-3|PRP31_MOUSE Isoform 3 of U4/U6 small nuclear ribonucleoprotein Prp31 OS=Mus musculus GN=Prpf31;>sp|Q8CCF0-2|PRP31_MOUSE Isoform 2 of U4/U6 s	0.00026068	1	80.763	34.767	0.12851	0.18456	-2.43784	-0.304469	0.80974	0.227925	-4.38741	3-fold reduced	Ub not up	Ub affected	-1.18345	0.321721	no change	mouse	0		0
NNSDSAKLPISSGSTSSSR	GlyGly (K)	_NNSDSAK(gl)LPISSGSTSSSR_	NNSDSAK(1)LPISSGSTSSSR	NNSDSAK(45.7)LPISSGSTSSSR	1	Q8K209	Q8K209	Q8K209	Gpr56	G-protein coupled receptor 56	>sp|Q8K209|GPR56_MOUSE G-protein coupled receptor 56 OS=Mus musculus GN=Gpr56 PE=1 SV=1	0.0008149	1	45.704	40.162	0.13939	0.18488	-2.43534	-0.458743	0.72762	0.254089	-3.93563	3-fold reduced	Ub not up	Ub affected	1.2275	0.20709	no change	0	0		0
IIEVNGKDLSR	GlyGly (K)	_IIEVNGK(gl)DLSR_	IIEVNGK(1)DLSR	IIEVNGK(45.88)DLSR	1	Q69ZS0;Q69ZS0-3;Q69ZS0-2	Q69ZS0	Q69ZS0	Pdzrn3	E3 ubiquitin-protein ligase PDZRN3	>sp|Q69ZS0|PZRN3_MOUSE E3 ubiquitin-protein ligase PDZRN3 OS=Mus musculus GN=Pdzrn3 PE=1 SV=3;>sp|Q69ZS0-3|PZRN3_MOUSE Isoform 3 of E3 ubiquitin-protein ligase PDZRN3 OS=Mus musculus GN=Pdzrn3;>sp|Q69ZS0-2|PZRN3_MOUSE Isoform 2 of E3 ubiquitin-protein liga	0.0095128	1	45.879	45.879	0.13891	0.18509	-2.4337	-0.465381	0.72428	0.25555	-3.91312	3-fold reduced	Ub not up	Ub affected	1.00687	0.966312	no change	0	1	PXY	0		PXY
DATHDEAVQALKR	GlyGly (K)	_DATHDEAVQALK(gl)R_	DATHDEAVQALK(1)R	DATHDEAVQALK(83.18)R	1	Q99L88;Q99L88-2	Q99L88	Q99L88	Sntb1	Beta-1-syntrophin	>sp|Q99L88|SNTB1_MOUSE Beta-1-syntrophin OS=Mus musculus GN=Sntb1 PE=1 SV=4;>sp|Q99L88-2|SNTB1_MOUSE Isoform 2 of Beta-1-syntrophin OS=Mus musculus GN=Sntb1	9.9993e-05	1	83.182	54.899	0.14477	0.18513	-2.43339	-0.87697	0.54451	0.339994	-2.94123	Ub not down	Ub not up	Ub not affected	-2.80029	0.0208642	DOWN	0	0		0
KATHDEAINVLR	GlyGly (K)	_K(gl)ATHDEAINVLR_	K(1)ATHDEAINVLR	K(37.18)ATHDEAINVLR	1	Q8VBX6-3;Q8VBX6-4;D3YUX2;Q8VBX6;Q8VBX6-2;A3KG81;A3KG84;A3KG83	Q8VBX6-3	Q8VBX6-3	Mpdz	Multiple PDZ domain protein	>sp|Q8VBX6-3|MPDZ_MOUSE Isoform 3 of Multiple PDZ domain protein OS=Mus musculus GN=Mpdz;>sp|Q8VBX6-4|MPDZ_MOUSE Isoform 4 of Multiple PDZ domain protein OS=Mus musculus GN=Mpdz;>tr|D3YUX2|D3YUX2_MOUSE Multiple PDZ domain protein OS=Mus musculus GN=Mpdz PE	0.016923	1	37.18	6.308	0.14131	0.18539	-2.43136	0.284988	1.2184	0.152159	-6.57209	3-fold reduced	Ub not up	Ub affected	1.1538	0.145975	no change	0	1	PXY	2	PY-like	PY-like
FLAQGTMEDKIYDR	GlyGly (K)	_FLAQGTMEDK(gl)IYDR_	FLAQGTMEDK(1)IYDR	FLAQGTMEDK(58.49)IYDR	1	Q61687	Q61687	Q61687	Atrx	Transcriptional regulator ATRX	>sp|Q61687|ATRX_MOUSE Transcriptional regulator ATRX OS=Mus musculus GN=Atrx PE=1 SV=3	0.0005993	1	58.487	52.455	0.1451	0.18558	-2.42989	0.0806577	1.0575	0.175489	-5.69835	3-fold reduced	Ub not up	Ub affected	-1.11795	0.133247	no change	mouse	0		0
AIAAAHTYLLKHPDDEMMKR	GlyGly (K)	_AIAAAHTYLLK(gl)HPDDEMMKR_	AIAAAHTYLLK(0.994)HPDDEMMK(0.006)R	AIAAAHTYLLK(21.87)HPDDEMMK(-21.87)R	1	Q9CYD3	Q9CYD3	Q9CYD3	Crtap	Cartilage-associated protein	>sp|Q9CYD3|CRTAP_MOUSE Cartilage-associated protein OS=Mus musculus GN=Crtap PE=2 SV=3	0.062841	1	23.172	18.82	0.13569	0.18585	-2.42779	-0.199388	0.87092	0.213395	-4.68614	3-fold reduced	Ub not up	Ub affected	-1.46822	0.0773249	DOWN	0	0		0
ATDNGLGKPDFAEASR	GlyGly (K)	_ATDNGLGK(gl)PDFAEASR_	ATDNGLGK(1)PDFAEASR	ATDNGLGK(34.5)PDFAEASR	1	Q61923	Q61923	Q61923	Kcna6	Potassium voltage-gated channel subfamily A member 6	>sp|Q61923|KCNA6_MOUSE Potassium voltage-gated channel subfamily A member 6 OS=Mus musculus GN=Kcna6 PE=2 SV=1	0.016273	1	34.498	30.878	0.14186	0.18598	-2.42678	#N/A	#N/A	#N/A	#N/A	#N/A	#N/A	#N/A	-1.70506	0.0298555	DOWN	0	0		0			#N/A
ADPDVLTEVPAALKR	Acetyl (Protein N-term),GlyGly (K)	_(ac)ADPDVLTEVPAALK(gl)R_	ADPDVLTEVPAALK(1)R	ADPDVLTEVPAALK(39)R	1	Q9D0D5	Q9D0D5	Q9D0D5	Gtf2e1	General transcription factor IIE subunit 1	>sp|Q9D0D5|T2EA_MOUSE General transcription factor IIE subunit 1 OS=Mus musculus GN=Gtf2e1 PE=2 SV=1	0.0041735	1	39.005	39.005	0.14438	0.18605	-2.42624	-0.876625	0.54464	0.341602	-2.92739	Ub not down	Ub not up	Ub not affected	-1.66461	0.0728908	DOWN	0	0		0
WEFIPSKNLR	GlyGly (K)	_WEFIPSK(gl)NLR_	WEFIPSK(1)NLR	WEFIPSK(41.28)NLR	1	P50516;P50516-2;D3Z1B9;D3YWH3	P50516	P50516	Atp6v1a	V-type proton ATPase catalytic subunit A	>sp|P50516|VATA_MOUSE V-type proton ATPase catalytic subunit A OS=Mus musculus GN=Atp6v1a PE=1 SV=2;>sp|P50516-2|VATA_MOUSE Isoform 2 of V-type proton ATPase catalytic subunit A OS=Mus musculus GN=Atp6v1a;>tr|D3Z1B9|D3Z1B9_MOUSE V-type proton ATPase cataly	0.016095	1	41.283	35.282	0.13756	0.18621	-2.425	-0.169436	0.88919	0.209415	-4.7752	3-fold reduced	Ub not up	Ub affected	-1.20841	0.261152	no change	mouse	0		0
RTVALIKSAAVAER	GlyGly (K)	_RTVALIK(gl)SAAVAER_	RTVALIK(1)SAAVAER	RTVALIK(80.96)SAAVAER	1	Q8C0E3;Q8C0E3-2	Q8C0E3	Q8C0E3	Trim47	Tripartite motif-containing protein 47	>sp|Q8C0E3|TRI47_MOUSE Tripartite motif-containing protein 47 OS=Mus musculus GN=Trim47 PE=2 SV=2;>sp|Q8C0E3-2|TRI47_MOUSE Isoform 2 of Tripartite motif-containing protein 47 OS=Mus musculus GN=Trim47	3.4246e-08	3	80.96	80.96	0.1417	0.18682	-2.42028	-0.245369	0.8436	0.221456	-4.51558	3-fold reduced	Ub not up	Ub affected	1.27867	0.424104	UP	0	0		0
SYCYVSKEEVR	GlyGly (K)	_SYCYVSK(gl)EEVR_	SYCYVSK(1)EEVR	SYCYVSK(47.29)EEVR	1	G3XA48;P58044	G3XA48	G3XA48	Idi1	Isopentenyl-diphosphate Delta-isomerase 1	>tr|G3XA48|G3XA48_MOUSE Isopentenyl-diphosphate Delta-isomerase 1 OS=Mus musculus GN=Idi1 PE=4 SV=1;>sp|P58044|IDI1_MOUSE Isopentenyl-diphosphate Delta-isomerase 1 OS=Mus musculus GN=Idi1 PE=2 SV=1	0.0083973	1	47.288	38.983	0.13706	0.18714	-2.41781	-0.910448	0.53202	0.351754	-2.8429	Ub not down	Ub not up	Ub not affected	-2.06801	0.0326025	DOWN	0	0		0
EVLTGNDEVIGQVLSTLKSEDVPYTAALTAVRPSR	GlyGly (K)	_EVLTGNDEVIGQVLSTLK(gl)SEDVPYTAALTAVRPSR_	EVLTGNDEVIGQVLSTLK(1)SEDVPYTAALTAVRPSR	EVLTGNDEVIGQVLSTLK(45.22)SEDVPYTAALTAVRPSR	1	Q9R1Q9;Q3TKX1	Q9R1Q9	Q9R1Q9	Atp6ap1	V-type proton ATPase subunit S1	>sp|Q9R1Q9|VAS1_MOUSE V-type proton ATPase subunit S1 OS=Mus musculus GN=Atp6ap1 PE=1 SV=1;>tr|Q3TKX1|Q3TKX1_MOUSE ATPase, H+ transporting, lysosomal accessory protein OS=Mus musculus GN=Atp6ap1 PE=2 SV=1	0.00010657	1	45.22	41.774	0.13346	0.18764	-2.41396	-0.415884	0.74956	0.250334	-3.99467	3-fold reduced	Ub not up	Ub affected	-1.13285	0.297622	no change	0	0		0
EIYDQFGEEGLKGGAGGTDGQGGTFR	GlyGly (K)	_EIYDQFGEEGLK(gl)GGAGGTDGQGGTFR_	EIYDQFGEEGLK(1)GGAGGTDGQGGTFR	EIYDQFGEEGLK(23.44)GGAGGTDGQGGTFR	1	Q9D832	Q9D832	Q9D832	Dnajb4	DnaJ homolog subfamily B member 4	>sp|Q9D832|DNJB4_MOUSE DnaJ homolog subfamily B member 4 OS=Mus musculus GN=Dnajb4 PE=2 SV=1	0.04074	1	23.44	19.334	0.14221	0.188	-2.4112	-0.823013	0.56526	0.33259	-3.0067	3-fold reduced	Ub not up	Ub affected	-1.5196	0.0429268	DOWN	mouse	0		0
YGKHDYLLSSQASR	GlyGly (K)	_YGK(gl)HDYLLSSQASR_	YGK(1)HDYLLSSQASR	YGK(45.61)HDYLLSSQASR	1	Q8K209	Q8K209	Q8K209	Gpr56	G-protein coupled receptor 56	>sp|Q8K209|GPR56_MOUSE G-protein coupled receptor 56 OS=Mus musculus GN=Gpr56 PE=1 SV=1	0.0043754	1	45.614	28.395	0.12516	0.18849	-2.40744	-0.458743	0.72762	0.25905	-3.86026	3-fold reduced	Ub not up	Ub affected	1.2275	0.20709	no change	0	0		0
IEQLDEVKSIGSLPCLER	GlyGly (K)	_IEQLDEVK(gl)SIGSLPCLER_	IEQLDEVK(1)SIGSLPCLER	IEQLDEVK(66.96)SIGSLPCLER	1	Q80TM9;Q80TM9-3;Q80TM9-6;Q80TM9-4;F6PY46;F6ZL69	Q80TM9	Q80TM9	Nisch	Nischarin	>sp|Q80TM9|NISCH_MOUSE Nischarin OS=Mus musculus GN=Nisch PE=1 SV=2;>sp|Q80TM9-3|NISCH_MOUSE Isoform 3 of Nischarin OS=Mus musculus GN=Nisch;>sp|Q80TM9-6|NISCH_MOUSE Isoform 6 of Nischarin OS=Mus musculus GN=Nisch;>sp|Q80TM9-4|NISCH_MOUSE Isoform 4 of Nisc	2.2334e-05	1	66.965	66.965	0.1391	0.18863	-2.40637	-0.738216	0.59948	0.314656	-3.17807	3-fold reduced	Ub not up	Ub affected	-1.04245	0.839628	no change	mouse	0		0
GQVVKIIRPSETAGR	GlyGly (K)	_GQVVK(gl)IIRPSETAGR_	GQVVK(1)IIRPSETAGR	GQVVK(40.02)IIRPSETAGR	1	Q80UW8	Q80UW8	Q80UW8	Polr2e	DNA-directed RNA polymerases I, II, and III subunit RPABC1	>sp|Q80UW8|RPAB1_MOUSE DNA-directed RNA polymerases I, II, and III subunit RPABC1 OS=Mus musculus GN=Polr2e PE=2 SV=1	0.0013031	1	40.025	40.025	0.14052	0.1891	-2.40278	0.0612923	1.0434	0.181234	-5.51772	3-fold reduced	Ub not up	Ub affected	-1.06553	0.825475	no change	0	0		0
VGLTLSKHTICEFSPFFK	GlyGly (K)	_VGLTLSK(gl)HTICEFSPFFK_	VGLTLSK(1)HTICEFSPFFK	VGLTLSK(34.68)HTICEFSPFFK(-34.68)	1	B1AVY7	B1AVY7	B1AVY7	Kif16b	Kinesin-like protein KIF16B	>sp|B1AVY7|KI16B_MOUSE Kinesin-like protein KIF16B OS=Mus musculus GN=Kif16b PE=1 SV=1	2.5191e-05	1	40.52	40.52	0.15317	0.18921	-2.40194	-0.363735	0.77715	0.243467	-4.10734	3-fold reduced	Ub not up	Ub affected	-1.46584	0.0331012	DOWN	0	0		1	PY-like	PY-like
VHVDCMTSQKLVR	GlyGly (K)	_VHVDCMTSQK(gl)LVR_	VHVDCMTSQK(1)LVR	VHVDCMTSQK(106.01)LVR	1	B2RQC6;E9QAI5;G3UWN2;B7ZN27	B2RQC6	B2RQC6	Cad		>tr|B2RQC6|B2RQC6_MOUSE Carbamoyl-phosphate synthetase 2, aspartate transcarbamylase, and dihydroorotase OS=Mus musculus GN=Cad PE=2 SV=1;>tr|E9QAI5|E9QAI5_MOUSE DNA fragmentation factor subunit beta OS=Mus musculus GN=Cad PE=3 SV=1;>tr|G3UWN2|G3UWN2_MOUSE	6.3274e-09	2	106.01	93.862	0.13832	0.1896	-2.39897	-0.283439	0.82163	0.230761	-4.33349	3-fold reduced	Ub not up	Ub affected	-1.71921	0.112269	DOWN	0	1	PXY	1	PY-like	PY-like
VLTLQNNQLKTVPSEAIR	GlyGly (K)	_VLTLQNNQLK(gl)TVPSEAIR_	VLTLQNNQLK(1)TVPSEAIR	VLTLQNNQLK(44.57)TVPSEAIR	1	A2ARI4;A2ARI4-2	A2ARI4	A2ARI4	Lgr4	Leucine-rich repeat-containing G-protein coupled receptor 4	>sp|A2ARI4|LGR4_MOUSE Leucine-rich repeat-containing G-protein coupled receptor 4 OS=Mus musculus GN=Lgr4 PE=1 SV=1;>sp|A2ARI4-2|LGR4_MOUSE Isoform 2 of Leucine-rich repeat-containing G-protein coupled receptor 4 OS=Mus musculus GN=Lgr4	0.00096057	1	44.567	34.286	0.14197	0.18992	-2.39654	0.156008	1.1142	0.170454	-5.86668	3-fold reduced	Ub not up	Ub affected	-1.13856	0.150845	no change	0	0		0
SHTILLVQPTKRPEGR	Acetyl (Protein N-term),GlyGly (K)	_(ac)SHTILLVQPTK(gl)RPEGR_	SHTILLVQPTK(1)RPEGR	SHTILLVQPTK(98.44)RPEGR	1	G3UW85;P84089	G3UW85	G3UW85	Erh	Enhancer of rudimentary homolog	>tr|G3UW85|G3UW85_MOUSE Enhancer of rudimentary homolog OS=Mus musculus GN=Erh PE=4 SV=1;>sp|P84089|ERH_MOUSE Enhancer of rudimentary homolog OS=Mus musculus GN=Erh PE=1 SV=1	6.5523e-21	2	98.439	98.439	0.14382	0.19058	-2.39153	-0.0707695	0.95213	0.200162	-4.99596	3-fold reduced	Ub not up	Ub affected	-1.04586	0.562697	no change	0	0		0
EGVSSTCEPFGKEGVVITVPAIISER	GlyGly (K)	_EGVSSTCEPFGK(gl)EGVVITVPAIISER_	EGVSSTCEPFGK(1)EGVVITVPAIISER	EGVSSTCEPFGK(23.21)EGVVITVPAIISER	1	Q8R570;Q8R570-2;B2FDF6	Q8R570	Q8R570	Snap47	Synaptosomal-associated protein 47	>sp|Q8R570|SNP47_MOUSE Synaptosomal-associated protein 47 OS=Mus musculus GN=Snap47 PE=1 SV=1;>sp|Q8R570-2|SNP47_MOUSE Isoform 2 of Synaptosomal-associated protein 47 OS=Mus musculus GN=Snap47;>tr|B2FDF6|B2FDF6_MOUSE Synaptosomal-associated protein 47 OS=M	0.042461	1	23.209	20.222	0.16036	0.19068	-2.39077	-0.491754	0.71116	0.268125	-3.7296	3-fold reduced	Ub not up	Ub affected	-1.18703	0.183032	no change	0	0		0
VCEGPKAVAAPRPDR	GlyGly (K)	_VCEGPK(gl)AVAAPRPDR_	VCEGPK(1)AVAAPRPDR	VCEGPK(63.71)AVAAPRPDR	1	Q91W50	Q91W50	Q91W50	Csde1	Cold shock domain-containing protein E1	>sp|Q91W50|CSDE1_MOUSE Cold shock domain-containing protein E1 OS=Mus musculus GN=Csde1 PE=2 SV=1	0.0057395	1	63.709	32.747	0.14238	0.19086	-2.38941	0.246469	1.1863	0.160887	-6.21555	3-fold reduced	Ub not up	Ub affected	1.49045	0.024927	UP	0	0		0
KVKNNLCLPICPPNIESMEILGTK	GlyGly (K)	_KVK(gl)NNLCLPICPPNIESMEILGTK_	K(0.153)VK(0.847)NNLCLPICPPNIESMEILGTK	K(-7.44)VK(7.44)NNLCLPICPPNIESMEILGTK(-109.29)	1	P05533	P05533	P05533	Ly6a	Lymphocyte antigen 6A-2/6E-1	>sp|P05533|LY6A_MOUSE Lymphocyte antigen 6A-2/6E-1 OS=Mus musculus GN=Ly6a PE=1 SV=1	4.5854e-23	2	110.75	110.75	0.14502	0.19125	-2.38647	-1.07127	0.4759	0.40187	-2.48837	Ub not down	Ub not up	Ub not affected	-1.12719	0.119718	no change	0	0		0			DOWN
VQMLKQRPLPEVQPVEIYPR	GlyGly (K)	_VQMLK(gl)QRPLPEVQPVEIYPR_	VQMLK(1)QRPLPEVQPVEIYPR	VQMLK(70.94)QRPLPEVQPVEIYPR	1	Q922Y2;D3Z0I5	Q922Y2	Q922Y2	Trim59	Tripartite motif-containing protein 59	>sp|Q922Y2|TRI59_MOUSE Tripartite motif-containing protein 59 OS=Mus musculus GN=Trim59 PE=2 SV=2;>tr|D3Z0I5|D3Z0I5_MOUSE Tripartite motif-containing protein 59 (Fragment) OS=Mus musculus GN=Trim59 PE=4 SV=1	4.1967e-07	1	70.942	65.889	0.14584	0.19127	-2.38632	#VALUE!	NaN	#VALUE!	#VALUE!	#VALUE!	#VALUE!	#VALUE!	1.11676	0.781848	no change	0	0		0
WFTSSNKSTCPLCR	GlyGly (K)	_WFTSSNK(gl)STCPLCR_	WFTSSNK(1)STCPLCR	WFTSSNK(41.64)STCPLCR	1	Q6A009	Q6A009	Q6A009	Ltn1	E3 ubiquitin-protein ligase listerin	>sp|Q6A009|LTN1_MOUSE E3 ubiquitin-protein ligase listerin OS=Mus musculus GN=Ltn1 PE=1 SV=3	0.0061032	1	41.644	34.605	0.14358	0.19174	-2.38278	-0.373383	0.77197	0.248378	-4.02613	3-fold reduced	Ub not up	Ub affected	1.09891	0.354962	no change	0	0		1	PY-like	PY-like
DIKELVR	GlyGly (K)	_DIK(gl)ELVR_	DIK(1)ELVR	DIK(45.72)ELVR	1	Q8VI59	Q8VI59	Q8VI59	Pcnxl3	Pecanex-like protein 3	>sp|Q8VI59|PCX3_MOUSE Pecanex-like protein 3 OS=Mus musculus GN=Pcnxl3 PE=1 SV=2	0.041835	1	45.718	8.6972	0.14043	0.19214	-2.37977	#N/A	#N/A	#N/A	#N/A	#N/A	#N/A	#N/A	-1.51221	0.027969	DOWN	0	0		0			#N/A
VVLDEFTAPAEKAALLER	GlyGly (K)	_VVLDEFTAPAEK(gl)AALLER_	VVLDEFTAPAEK(1)AALLER	VVLDEFTAPAEK(70.94)AALLER	1	Q6A037	Q6A037	Q6A037	N4bp1	NEDD4-binding protein 1	>sp|Q6A037|N4BP1_MOUSE NEDD4-binding protein 1 OS=Mus musculus GN=N4bp1 PE=1 SV=2	1.5488e-05	1	70.942	57.287	0.15124	0.19256	-2.37662	#VALUE!	NaN	#VALUE!	#VALUE!	#VALUE!	#VALUE!	#VALUE!	-1.09698	0.058219	no change	0	1	PXY	0		PXY
AQSPCPVYCKEPPR	GlyGly (K)	_AQSPCPVYCK(gl)EPPR_	AQSPCPVYCK(1)EPPR	AQSPCPVYCK(41.09)EPPR	1	F8VPT7;Q8CFH6;H3BKG1;H3BJC9	F8VPT7	F8VPT7	Sik2	Serine/threonine-protein kinase SIK2	>tr|F8VPT7|F8VPT7_MOUSE Serine/threonine-protein kinase SIK2 OS=Mus musculus GN=Sik2 PE=4 SV=1;>sp|Q8CFH6|SIK2_MOUSE Serine/threonine-protein kinase SIK2 OS=Mus musculus GN=Sik2 PE=1 SV=1;>tr|H3BKG1|H3BKG1_MOUSE Serine/threonine-protein kinase SIK2 OS=Mus	0.0063435	1	41.092	34.363	0.14247	0.19275	-2.3752	#N/A	#N/A	#N/A	#N/A	#N/A	#N/A	#N/A	-1.34768	0.0298555	DOWN	0	0		0			#N/A
DYVLKQIR	GlyGly (K)	_DYVLK(gl)QIR_	DYVLK(1)QIR	DYVLK(41.98)QIR	1	Q5SWU9-2;Q5SWU9	Q5SWU9-2	Q5SWU9-2	Acaca	Acetyl-CoA carboxylase 1;Biotin carboxylase	>sp|Q5SWU9-2|ACACA_MOUSE Isoform 2 of Acetyl-CoA carboxylase 1 OS=Mus musculus GN=Acaca;>sp|Q5SWU9|ACACA_MOUSE Acetyl-CoA carboxylase 1 OS=Mus musculus GN=Acaca PE=1 SV=1	0.026689	1	41.979	33.466	0.14273	0.19287	-2.3743	-0.322235	0.79983	0.241139	-4.14699	3-fold reduced	Ub not up	Ub affected	-1.28091	0.0654067	DOWN	mouse	1	PXY	2	PY-like	PY-like
RPPEPLVTDKEAR	GlyGly (K)	_RPPEPLVTDK(gl)EAR_	RPPEPLVTDK(1)EAR	RPPEPLVTDK(59.18)EAR	1	Q64FW2;H3BJ51;H3BKK1	Q64FW2	Q64FW2	Retsat	All-trans-retinol 13,14-reductase	>sp|Q64FW2|RETST_MOUSE All-trans-retinol 13,14-reductase OS=Mus musculus GN=Retsat PE=1 SV=3;>tr|H3BJ51|H3BJ51_MOUSE All-trans-retinol 13,14-reductase OS=Mus musculus GN=Retsat PE=4 SV=1;>tr|H3BKK1|H3BKK1_MOUSE All-trans-retinol 13,14-reductase OS=Mus musc	0.012103	1	59.185	41.082	0.14524	0.19313	-2.37236	#VALUE!	NaN	#VALUE!	#VALUE!	#VALUE!	#VALUE!	#VALUE!	1.29246	0.582349	UP	0	0		0
TNTPVKEDWNVR	GlyGly (K)	_TNTPVK(gl)EDWNVR_	TNTPVK(1)EDWNVR	TNTPVK(60.49)EDWNVR	1	Q3UHU8;Q9ESZ8;Q9ESZ8-2;Q9ESZ8-6;Q9ESZ8-3;Q9ESZ8-4;Q9ESZ8-5;G3UYD0	Q3UHU8	Q3UHU8	Gtf2i	General transcription factor II-I	>tr|Q3UHU8|Q3UHU8_MOUSE General transcription factor II-I OS=Mus musculus GN=Gtf2i PE=2 SV=1;>sp|Q9ESZ8|GTF2I_MOUSE General transcription factor II-I OS=Mus musculus GN=Gtf2i PE=1 SV=3;>sp|Q9ESZ8-2|GTF2I_MOUSE Isoform 2 of General transcription factor II-I	0.0015352	1	60.49	60.49	0.1447	0.1935	-2.36959	-0.671049	0.62805	0.308096	-3.24574	3-fold reduced	Ub not up	Ub affected	-1.27258	0.110505	DOWN	0	0		0
LRPEDITQIQPQQLLLKLR	GlyGly (K)	_LRPEDITQIQPQQLLLK(gl)LR_	LRPEDITQIQPQQLLLK(1)LR	LRPEDITQIQPQQLLLK(64.51)LR	1	P09055;P09055-2	P09055	P09055	Itgb1	Integrin beta-1	>sp|P09055|ITB1_MOUSE Integrin beta-1 OS=Mus musculus GN=Itgb1 PE=1 SV=1;>sp|P09055-2|ITB1_MOUSE Isoform 2 of Integrin beta-1 OS=Mus musculus GN=Itgb1	7.36e-13	1	64.507	64.507	0.1488	0.19355	-2.36922	-0.161218	0.89427	0.216434	-4.62036	3-fold reduced	Ub not up	Ub affected	1.22327	0.259283	no change	mouse	0		0
AVCGEDLPPLTYDQLKDLNLLDR	GlyGly (K)	_AVCGEDLPPLTYDQLK(gl)DLNLLDR_	AVCGEDLPPLTYDQLK(1)DLNLLDR	AVCGEDLPPLTYDQLK(75.65)DLNLLDR	1	Q8K0C4	Q8K0C4	Q8K0C4	Cyp51a1	Lanosterol 14-alpha demethylase	>sp|Q8K0C4|CP51A_MOUSE Lanosterol 14-alpha demethylase OS=Mus musculus GN=Cyp51a1 PE=2 SV=1	8.0074e-11	1	75.646	69.941	0.14453	0.19393	-2.36639	-0.56403	0.67641	0.286705	-3.48791	3-fold reduced	Ub not up	Ub affected	-1.32643	#N/A	DOWN	0	0		0
SKCLTETPIEYLR	GlyGly (K)	_SK(gl)CLTETPIEYLR_	SK(1)CLTETPIEYLR	SK(35.2)CLTETPIEYLR	1	P70312	P70312	P70312	Has2	Hyaluronan synthase 2	>sp|P70312|HYAS2_MOUSE Hyaluronan synthase 2 OS=Mus musculus GN=Has2 PE=1 SV=4	0.007306	1	35.204	27.834	0.12984	0.19437	-2.36312	#N/A	#N/A	#N/A	#N/A	#N/A	#N/A	#N/A	-1.03996	0.469819	no change	0	0		0			#N/A
DHLEEVLKGGDVVR	GlyGly (K)	_DHLEEVLK(gl)GGDVVR_	DHLEEVLK(1)GGDVVR	DHLEEVLK(49.93)GGDVVR	1	P70227	P70227	P70227	Itpr3	Inositol 1,4,5-trisphosphate receptor type 3	>sp|P70227|ITPR3_MOUSE Inositol 1,4,5-trisphosphate receptor type 3 OS=Mus musculus GN=Itpr3 PE=1 SV=3	0.00038261	1	49.929	36.516	0.13896	0.19439	-2.36297	-0.43154	0.74147	0.262168	-3.81434	3-fold reduced	Ub not up	Ub affected	-2.26414	0.0367753	DOWN	0	0		0
IINTIHDTKEGQQILQQPLPER	GlyGly (K)	_IINTIHDTK(gl)EGQQILQQPLPER_	IINTIHDTK(1)EGQQILQQPLPER	IINTIHDTK(43.6)EGQQILQQPLPER	1	E9Q7G0	E9Q7G0	E9Q7G0	Numa1		>tr|E9Q7G0|E9Q7G0_MOUSE Protein Numa1 OS=Mus musculus GN=Numa1 PE=4 SV=1	2.4547e-05	1	43.598	40.004	0.14921	0.19455	-2.36179	-0.0496212	0.96619	0.201358	-4.96628	3-fold reduced	Ub not up	Ub affected	1.18527	0.0711316	no change	0	1	PXY	0		PXY
DDIFSSLEEEGKDRER	GlyGly (K)	_DDIFSSLEEEGK(gl)DRER_	DDIFSSLEEEGK(1)DRER	DDIFSSLEEEGK(45.33)DRER	1	O08579;I7HJS1	O08579	O08579	Emd	Emerin	>sp|O08579|EMD_MOUSE Emerin OS=Mus musculus GN=Emd PE=1 SV=1;>tr|I7HJS1|I7HJS1_MOUSE Emerin OS=Mus musculus GN=Emd PE=4 SV=1	0.041715	1	45.33	34.863	0.15537	0.19456	-2.36171	-0.268434	0.83022	0.234348	-4.26717	3-fold reduced	Ub not up	Ub affected	-1.41294	0.0658106	DOWN	mouse	0		0
VIHVVSSTMKTGLLR	GlyGly (K)	_VIHVVSSTMK(gl)TGLLR_	VIHVVSSTMK(1)TGLLR	VIHVVSSTMK(24.19)TGLLR	1	Q9Z179	Q9Z179	Q9Z179	Shcbp1	SHC SH2 domain-binding protein 1	>sp|Q9Z179|SHCBP_MOUSE SHC SH2 domain-binding protein 1 OS=Mus musculus GN=Shcbp1 PE=1 SV=1	0.079002	1	24.191	16.96	0.14024	0.19518	-2.35712	#N/A	#N/A	#N/A	#N/A	#N/A	#N/A	#N/A	-1.05796	0.0778021	no change	0	0		0			#N/A
GDGGIYIGSIMKGGAVAADGR	GlyGly (K)	_GDGGIYIGSIMK(gl)GGAVAADGR_	GDGGIYIGSIMK(1)GGAVAADGR	GDGGIYIGSIMK(43.12)GGAVAADGR	1	Q60838;E9Q967;Q61062;E9Q150;P51141	Q60838	Q60838	Dvl2;Dvl3;Dvl1	Segment polarity protein dishevelled homolog DVL-2;Segment polarity protein dishevelled homolog DVL-3;Segment polarity protein dishevelled homolog DVL-1	>sp|Q60838|DVL2_MOUSE Segment polarity protein dishevelled homolog DVL-2 OS=Mus musculus GN=Dvl2 PE=1 SV=2;>tr|E9Q967|E9Q967_MOUSE Segment polarity protein dishevelled homolog DVL-3 OS=Mus musculus GN=Dvl3 PE=4 SV=1;>sp|Q61062|DVL3_MOUSE Segment polarity p	2.8256e-05	1	43.12	43.12	0.1497	0.19558	-2.35417	-0.342013	0.78894	0.247902	-4.03385	3-fold reduced	Ub not up	Ub affected	-1.23613	0.172158	no change	0	1	PXY	0		PXY
KTVTYEDPQAVGGLASALDNR	GlyGly (K)	_K(gl)TVTYEDPQAVGGLASALDNR_	K(1)TVTYEDPQAVGGLASALDNR	K(78.41)TVTYEDPQAVGGLASALDNR	1	Q5SRX1;Q5SRX1-2;Q5SXA4;Q5SRX1-4;Q5SRX1-3;Q5SXA5;F6ZDJ1;F6RBX1	Q5SRX1	Q5SRX1	Tom1l2	TOM1-like protein 2	>sp|Q5SRX1|TM1L2_MOUSE TOM1-like protein 2 OS=Mus musculus GN=Tom1l2 PE=2 SV=1;>sp|Q5SRX1-2|TM1L2_MOUSE Isoform 2 of TOM1-like protein 2 OS=Mus musculus GN=Tom1l2;>tr|Q5SXA4|Q5SXA4_MOUSE TOM1-like protein 2 OS=Mus musculus GN=Tom1l2 PE=4 SV=1;>sp|Q5SRX1-4|	2.2911e-09	1	78.413	68.833	0.15567	0.19654	-2.34711	-0.731039	0.60247	0.326224	-3.06538	3-fold reduced	Ub not up	Ub affected	-1.71794	0.0219449	DOWN	0	0		0
TAICNLILGNPPSKVYGNIR	GlyGly (K)	_TAICNLILGNPPSK(gl)VYGNIR_	TAICNLILGNPPSK(1)VYGNIR	TAICNLILGNPPSK(30.77)VYGNIR	1	Q9CPS7	Q9CPS7	Q9CPS7	Pno1	RNA-binding protein PNO1	>sp|Q9CPS7|PNO1_MOUSE RNA-binding protein PNO1 OS=Mus musculus GN=Pno1 PE=2 SV=1	0.063579	1	30.767	20.272	0.14218	0.19655	-2.34703	-0.776899	0.58362	0.336777	-2.96932	Ub not down	Ub not up	Ub not affected	-1.03482	0.149625	no change	0	0		0
GMTSLQCDCTEKLQSR	GlyGly (K)	_GMTSLQCDCTEK(gl)LQSR_	GMTSLQCDCTEK(1)LQSR	GMTSLQCDCTEK(60.47)LQSR	1	Q9CXV9	Q9CXV9	Q9CXV9	Dcun1d5	DCN1-like protein 5	>sp|Q9CXV9|DCNL5_MOUSE DCN1-like protein 5 OS=Mus musculus GN=Dcun1d5 PE=2 SV=1	0.00038967	1	60.474	54.442	0.14904	0.19663	-2.34644	#N/A	#N/A	#N/A	#N/A	#N/A	#N/A	#N/A	-1.52831	0.710695	DOWN	0	0		0			#N/A
GREESAAPTVQKSLSSLR	GlyGly (K)	_GREESAAPTVQK(gl)SLSSLR_	GREESAAPTVQK(1)SLSSLR	GREESAAPTVQK(40.84)SLSSLR	1	Q8BFW3;Q8BFW3-2	Q8BFW3	Q8BFW3	Ppp1r15b	Protein phosphatase 1 regulatory subunit 15B	>sp|Q8BFW3|PR15B_MOUSE Protein phosphatase 1 regulatory subunit 15B OS=Mus musculus GN=Ppp1r15b PE=1 SV=1;>sp|Q8BFW3-2|PR15B_MOUSE Isoform 2 of Protein phosphatase 1 regulatory subunit 15B OS=Mus musculus GN=Ppp1r15b	6.3422e-05	1	40.844	35.416	0.13938	0.19668	-2.34608	#N/A	#N/A	#N/A	#N/A	#N/A	#N/A	#N/A	1.67835	0.0382383	UP	0	0		0			#N/A
FVEECFQAGIISKQLR	GlyGly (K)	_FVEECFQAGIISK(gl)QLR_	FVEECFQAGIISK(1)QLR	FVEECFQAGIISK(36.64)QLR	1	Q61823	Q61823	Q61823	Pdcd4	Programmed cell death protein 4	>sp|Q61823|PDCD4_MOUSE Programmed cell death protein 4 OS=Mus musculus GN=Pdcd4 PE=1 SV=1	0.01247	1	36.638	31.771	0.1561	0.19679	-2.34527	-0.491551	0.71126	0.276678	-3.61431	3-fold reduced	Ub not up	Ub affected	-1.20518	0.0711316	no change	0	0		1	PY-like	PY-like
TFVSGACDASIKLWDVR	GlyGly (K)	_TFVSGACDASIK(gl)LWDVR_	TFVSGACDASIK(1)LWDVR	TFVSGACDASIK(66.34)LWDVR	1	E9QKR0;P62880;D3YZX3;D3Z1M1;E9PWM7	E9QKR0	E9QKR0	Gnb2	Guanine nucleotide-binding protein G(I)/G(S)/G(T) subunit beta-2	>tr|E9QKR0|E9QKR0_MOUSE Guanine nucleotide-binding protein G(I)/G(S)/G(T) subunit beta-2 OS=Mus musculus GN=Gnb2 PE=4 SV=1;>sp|P62880|GBB2_MOUSE Guanine nucleotide-binding protein G(I)/G(S)/G(T) subunit beta-2 OS=Mus musculus GN=Gnb2 PE=1 SV=3;>tr|D3YZX3|D	9.6905e-05	2	66.335	60.304	0.14647	0.19725	-2.3419	-0.092494	0.9379	0.21031	-4.75488	3-fold reduced	Ub not up	Ub affected	1.21598	0.325252	no change	0	0		0
YVIGPKGNSLQEILER	GlyGly (K)	_YVIGPK(gl)GNSLQEILER_	YVIGPK(1)GNSLQEILER	YVIGPK(89.54)GNSLQEILER	1	Q8VDJ3	Q8VDJ3	Q8VDJ3	Hdlbp	Vigilin	>sp|Q8VDJ3|VIGLN_MOUSE Vigilin OS=Mus musculus GN=Hdlbp PE=1 SV=1	2.8784e-06	1	89.541	71.74	0.15454	0.19746	-2.34037	-0.409623	0.75282	0.262294	-3.81252	3-fold reduced	Ub not up	Ub affected	-1.01881	0.894304	no change	mouse	1	PXY	1	PY-like	PY-like
DSPTQEREELFIQKLR	GlyGly (K)	_DSPTQEREELFIQK(gl)LR_	DSPTQEREELFIQK(1)LR	DSPTQEREELFIQK(46.41)LR	1	Q91V89	Q91V89	Q91V89	Ppp2r5d		>tr|Q91V89|Q91V89_MOUSE Protein Ppp2r5d OS=Mus musculus GN=Ppp2r5d PE=1 SV=1	0.00020952	1	46.408	46.408	0.14354	0.19766	-2.33891	-0.542458	0.6866	0.287882	-3.47364	3-fold reduced	Ub not up	Ub affected	-2.10586	0.0166506	DOWN	mouse	1	PXY	2	PY-like	PY-like
IGQKENVVVYR	GlyGly (K)	_IGQK(gl)ENVVVYR_	IGQK(1)ENVVVYR	IGQK(40.59)ENVVVYR	1	Q8BHK9	Q8BHK9	Q8BHK9	Ercc6l	DNA excision repair protein ERCC-6-like	>sp|Q8BHK9|ERC6L_MOUSE DNA excision repair protein ERCC-6-like OS=Mus musculus GN=Ercc6l PE=1 SV=1	0.014973	1	40.589	22.78	0.13769	0.19793	-2.33694	-0.551754	0.68219	0.290139	-3.44662	3-fold reduced	Ub not up	Ub affected	-1.49091	0.116077	DOWN	0	1	PXY	0		PXY
YLQDNPASGEKFAYVPFGAGR	GlyGly (K)	_YLQDNPASGEK(gl)FAYVPFGAGR_	YLQDNPASGEK(1)FAYVPFGAGR	YLQDNPASGEK(112.74)FAYVPFGAGR	1	Q8K0C4	Q8K0C4	Q8K0C4	Cyp51a1	Lanosterol 14-alpha demethylase	>sp|Q8K0C4|CP51A_MOUSE Lanosterol 14-alpha demethylase OS=Mus musculus GN=Cyp51a1 PE=2 SV=1	4.5191e-19	2	112.74	112.74	0.16437	0.1984	-2.33352	-0.56403	0.67641	0.293313	-3.40932	3-fold reduced	Ub not up	Ub affected	-1.32643	#N/A	DOWN	0	0		0
KAPMDSLFDYGTYR	GlyGly (K)	_K(gl)APMDSLFDYGTYR_	K(1)APMDSLFDYGTYR	K(55.72)APMDSLFDYGTYR	1	Q9EPK8;D3Z1H7;E9Q7L7;D3Z1H6	Q9EPK8	Q9EPK8	Trpv4	Transient receptor potential cation channel subfamily V member 4	>sp|Q9EPK8|TRPV4_MOUSE Transient receptor potential cation channel subfamily V member 4 OS=Mus musculus GN=Trpv4 PE=1 SV=1;>tr|D3Z1H7|D3Z1H7_MOUSE Transient receptor potential cation channel subfamily V member 4 OS=Mus musculus GN=Trpv4 PE=4 SV=1;>tr|E9Q7L	0.0005747	1	55.724	44.625	0.16264	0.19865	-2.3317	-0.681677	0.62344	0.318635	-3.13838	3-fold reduced	Ub not up	Ub affected	-1.11927	0.501269	no change	0	0		0
LKAELGIPLEEVDLNEMDYLTR	GlyGly (K)	_LK(gl)AELGIPLEEVDLNEMDYLTR_	LK(1)AELGIPLEEVDLNEMDYLTR	LK(77.29)AELGIPLEEVDLNEMDYLTR	1	G3XA48;P58044;H3BLF8	G3XA48	G3XA48	Idi1	Isopentenyl-diphosphate Delta-isomerase 1	>tr|G3XA48|G3XA48_MOUSE Isopentenyl-diphosphate Delta-isomerase 1 OS=Mus musculus GN=Idi1 PE=4 SV=1;>sp|P58044|IDI1_MOUSE Isopentenyl-diphosphate Delta-isomerase 1 OS=Mus musculus GN=Idi1 PE=2 SV=1;>tr|H3BLF8|H3BLF8_MOUSE Isopentenyl-diphosphate Delta-isom	1.3859e-09	1	77.287	71.027	0.15349	0.19865	-2.3317	-0.910448	0.53202	0.373388	-2.67818	Ub not down	Ub not up	Ub not affected	-2.06801	0.0326025	DOWN	0	0		0
MLITKQADWAR	GlyGly (K)	_MLITK(gl)QADWAR_	MLITK(1)QADWAR	MLITK(58.68)QADWAR	1	E9Q9G8;Q6NWV3-2;Q6NWV3	E9Q9G8	E9Q9G8	Ift122	Intraflagellar transport protein 122 homolog	>tr|E9Q9G8|E9Q9G8_MOUSE Intraflagellar transport protein 122 homolog OS=Mus musculus GN=Ift122 PE=4 SV=1;>sp|Q6NWV3-2|IF122_MOUSE Isoform 2 of Intraflagellar transport protein 122 homolog OS=Mus musculus GN=Ift122;>sp|Q6NWV3|IF122_MOUSE Intraflagellar tran	0.0022501	1	58.676	47.464	0.12419	0.19868	-2.33148	#VALUE!	NaN	#VALUE!	#VALUE!	#VALUE!	#VALUE!	#VALUE!	-1.56737	0.990968	DOWN	0	0		0
TPADTGFAFPDWAYKPESSPGSR	GlyGly (K)	_TPADTGFAFPDWAYK(gl)PESSPGSR_	TPADTGFAFPDWAYK(1)PESSPGSR	TPADTGFAFPDWAYK(27.08)PESSPGSR	1	P70459;D3YXK6	P70459	P70459	Erf	ETS domain-containing transcription factor ERF	>sp|P70459|ERF_MOUSE ETS domain-containing transcription factor ERF OS=Mus musculus GN=Erf PE=2 SV=1;>tr|D3YXK6|D3YXK6_MOUSE ETS domain-containing transcription factor ERF OS=Mus musculus GN=Erf PE=3 SV=1	0.018514	1	27.081	23.487	0.16054	0.19922	-2.32757	-0.350578	0.78427	0.25402	-3.9367	3-fold reduced	Ub not up	Ub affected	-1.18215	0.222917	no change	0	0		0
GVLKDYTGEDVTPENFLAVLR	GlyGly (K)	_GVLK(gl)DYTGEDVTPENFLAVLR_	GVLK(1)DYTGEDVTPENFLAVLR	GVLK(103.1)DYTGEDVTPENFLAVLR	1	O89017	O89017	O89017	Lgmn	Legumain	>sp|O89017|LGMN_MOUSE Legumain OS=Mus musculus GN=Lgmn PE=1 SV=1	2.7656e-14	1	103.1	90.976	0.14644	0.19978	-2.32352	-0.252243	0.83959	0.237949	-4.20257	3-fold reduced	Ub not up	Ub affected	1.15847	0.14705	no change	mouse	0		0
FGQVYTEAKRPPGFDR	GlyGly (K)	_FGQVYTEAK(gl)RPPGFDR_	FGQVYTEAK(1)RPPGFDR	FGQVYTEAK(98.69)RPPGFDR	1	P46978	P46978	P46978	Stt3a	Dolichyl-diphosphooligosaccharide--protein glycosyltransferase subunit STT3A	>sp|P46978|STT3A_MOUSE Dolichyl-diphosphooligosaccharide--protein glycosyltransferase subunit STT3A OS=Mus musculus GN=Stt3a PE=1 SV=1	1.4313e-20	2	98.694	98.694	0.14774	0.20071	-2.31682	-0.090972	0.93889	0.213774	-4.67784	3-fold reduced	Ub not up	Ub affected	1.01704	0.778253	no change	0	0		0
LLSPVVPQISAPQSNKER	GlyGly (K)	_LLSPVVPQISAPQSNK(gl)ER_	LLSPVVPQISAPQSNK(1)ER	LLSPVVPQISAPQSNK(41.41)ER	1	Q8BJ71;Q8BJ71-2	Q8BJ71	Q8BJ71	Nup93	Nuclear pore complex protein Nup93	>sp|Q8BJ71|NUP93_MOUSE Nuclear pore complex protein Nup93 OS=Mus musculus GN=Nup93 PE=2 SV=1;>sp|Q8BJ71-2|NUP93_MOUSE Isoform 2 of Nuclear pore complex protein Nup93 OS=Mus musculus GN=Nup93	0.0012508	1	41.412	36.308	0.15375	0.20076	-2.31646	-0.0236657	0.98373	0.20408	-4.90003	3-fold reduced	Ub not up	Ub affected	-1.18079	0.175001	no change	mouse	0		0
SFHIENKLK	GlyGly (K)	_SFHIENK(gl)LK_	SFHIENK(0.887)LK(0.113)	SFHIENK(8.97)LK(-8.97)	1	B1AVY7	B1AVY7	B1AVY7	Kif16b	Kinesin-like protein KIF16B	>sp|B1AVY7|KI16B_MOUSE Kinesin-like protein KIF16B OS=Mus musculus GN=Kif16b PE=1 SV=1	0.004071	1	46.158	46.158	0.14222	0.20098	-2.31488	-0.363735	0.77715	0.258612	-3.8668	3-fold reduced	Ub not up	Ub affected	-1.46584	0.0331012	DOWN	0	0		1	PY-like	PY-like
SPVIEFWENKVLR	GlyGly (K)	_SPVIEFWENK(gl)VLR_	SPVIEFWENK(1)VLR	SPVIEFWENK(102.66)VLR	1	Q8VBW1;Q8VBW1-2;Q8VBW1-3;E9Q151;F6UKB4;E9Q6T2	Q8VBW1	Q8VBW1	Slc6a8	Sodium- and chloride-dependent creatine transporter 1;Transporter	>sp|Q8VBW1|SC6A8_MOUSE Sodium- and chloride-dependent creatine transporter 1 OS=Mus musculus GN=Slc6a8 PE=2 SV=1;>sp|Q8VBW1-2|SC6A8_MOUSE Isoform 2 of Sodium- and chloride-dependent creatine transporter 1 OS=Mus musculus GN=Slc6a8;>sp|Q8VBW1-3|SC6A8_MOUSE	1.4146e-06	2	102.66	89.525	0.15137	0.20116	-2.31358	-0.60632	0.65687	0.30624	-3.26541	3-fold reduced	Ub not up	Ub affected	-1.11081	0.187911	no change	0	0		0
GSVPIVNLKDEVLSPSWDSLFSGSQGQLQPGAR	GlyGly (K)	_GSVPIVNLK(gl)DEVLSPSWDSLFSGSQGQLQPGAR_	GSVPIVNLK(1)DEVLSPSWDSLFSGSQGQLQPGAR	GSVPIVNLK(53.62)DEVLSPSWDSLFSGSQGQLQPGAR	1	E9QPX1;P39061;P39061-1;P39061-2	E9QPX1	E9QPX1	Col18a1	Collagen alpha-1(XVIII) chain;Endostatin	>tr|E9QPX1|E9QPX1_MOUSE Collagen alpha-1(XVIII) chain OS=Mus musculus GN=Col18a1 PE=4 SV=1;>sp|P39061|COIA1_MOUSE Collagen alpha-1(XVIII) chain OS=Mus musculus GN=Col18a1 PE=1 SV=4;>sp|P39061-1|COIA1_MOUSE Isoform 2 of Collagen alpha-1(XVIII) chain OS=Mus	8.3729e-08	1	53.615	45.646	0.14915	0.20173	-2.3095	-1.23708	0.42423	0.47552	-2.10296	Ub not down	Ub not up	Ub not affected	-1.37758	0.0990641	DOWN	0	1	PXY	0		PXY	DOWN
SPGMEKLNDLR	GlyGly (K)	_SPGMEK(gl)LNDLR_	SPGMEK(1)LNDLR	SPGMEK(76.66)LNDLR	1	E9Q3E1	E9Q3E1	E9Q3E1	Aldh3b2	Aldehyde dehydrogenase	>tr|E9Q3E1|E9Q3E1_MOUSE Aldehyde dehydrogenase OS=Mus musculus GN=Aldh3b2 PE=3 SV=1	0.00038209	1	76.655	0	0.15514	0.20209	-2.30693	#N/A	#N/A	#N/A	#N/A	#N/A	#N/A	#N/A	1.02276	0.192616	no change	0	1	PXY	0		PXY	#N/A
ILPEEITSLKNLR	GlyGly (K)	_ILPEEITSLK(gl)NLR_	ILPEEITSLK(1)NLR	ILPEEITSLK(34.68)NLR	1	Q9CRC8	Q9CRC8	Q9CRC8	Lrrc40	Leucine-rich repeat-containing protein 40	>sp|Q9CRC8|LRC40_MOUSE Leucine-rich repeat-containing protein 40 OS=Mus musculus GN=Lrrc40 PE=2 SV=2	0.0080276	1	34.685	29.836	0.16199	0.20226	-2.30572	-0.225008	0.85559	0.236398	-4.23015	3-fold reduced	Ub not up	Ub affected	-1.54026	0.054216	DOWN	0	0		0
RPAEDMEEEQAFKR	GlyGly (K)	_RPAEDMEEEQAFK(gl)R_	RPAEDMEEEQAFK(1)R	RPAEDMEEEQAFK(49.93)R	1	P61979-2;P61979;B2M1R6;P61979-3;D3YWG1;D3Z5X4;H3BKD0;H3BK96;H3BKI8;Q8BT23;H3BJ43	P61979-2	P61979-2	Hnrnpk;Gm7964;Hnrpk	Heterogeneous nuclear ribonucleoprotein K	>sp|P61979-2|HNRPK_MOUSE Isoform 2 of Heterogeneous nuclear ribonucleoprotein K OS=Mus musculus GN=Hnrnpk;>sp|P61979|HNRPK_MOUSE Heterogeneous nuclear ribonucleoprotein K OS=Mus musculus GN=Hnrnpk PE=1 SV=1;>tr|B2M1R6|B2M1R6_MOUSE Heterogeneous nuclear rib	0.0010001	2	49.929	49.929	0.15241	0.20239	-2.30479	-0.186131	0.87896	0.230261	-4.3429	3-fold reduced	Ub not up	Ub affected	-1.0205	0.674099	no change	mouse	0		0
GQELIGLMANSQKR	GlyGly (K)	_GQELIGLMANSQK(gl)R_	GQELIGLMANSQK(1)R	GQELIGLMANSQK(143.86)R	1	Q8R570;Q8R570-2;B2FDF6;I7HFU4;I7HPB1;J3JS29	Q8R570	Q8R570	Snap47	Synaptosomal-associated protein 47	>sp|Q8R570|SNP47_MOUSE Synaptosomal-associated protein 47 OS=Mus musculus GN=Snap47 PE=1 SV=1;>sp|Q8R570-2|SNP47_MOUSE Isoform 2 of Synaptosomal-associated protein 47 OS=Mus musculus GN=Snap47;>tr|B2FDF6|B2FDF6_MOUSE Synaptosomal-associated protein 47 OS=M	5.7292e-30	1	143.86	132.38	0.15032	0.20243	-2.3045	-0.491754	0.71116	0.284648	-3.51312	3-fold reduced	Ub not up	Ub affected	-1.18703	0.183032	no change	0	0		0
SILAKYDEELEGERPHSFR	GlyGly (K)	_SILAK(gl)YDEELEGERPHSFR_	SILAK(1)YDEELEGERPHSFR	SILAK(60.21)YDEELEGERPHSFR	1	Q9Z315	Q9Z315	Q9Z315	Sart1	U4/U6.U5 tri-snRNP-associated protein 1	>sp|Q9Z315|SNUT1_MOUSE U4/U6.U5 tri-snRNP-associated protein 1 OS=Mus musculus GN=Sart1 PE=2 SV=1	0.0003723	1	60.209	60.209	0.15334	0.20244	-2.30443	-0.05951	0.95959	0.210965	-4.74012	3-fold reduced	Ub not up	Ub affected	1.05814	0.717233	no change	mouse	0		0
GQREEVEQMKNCLR	GlyGly (K)	_GQREEVEQMK(gl)NCLR_	GQREEVEQMK(1)NCLR	GQREEVEQMK(41.09)NCLR	1	Q99P31	Q99P31	Q99P31	Hspbp1	Hsp70-binding protein 1	>sp|Q99P31|HPBP1_MOUSE Hsp70-binding protein 1 OS=Mus musculus GN=Hspbp1 PE=2 SV=1	0.0041769	1	41.092	41.092	0.14772	0.20263	-2.30308	-0.057722	0.96078	0.210902	-4.74155	3-fold reduced	Ub not up	Ub affected	-1.03562	0.936683	no change	mouse	0		0
NLGQKENGNYIMYAR	GlyGly (K)	_NLGQK(gl)ENGNYIMYAR_	NLGQK(1)ENGNYIMYAR	NLGQK(30.48)ENGNYIMYAR	1	O35598;E9PYF2	O35598	O35598	Adam10	Disintegrin and metalloproteinase domain-containing protein 10	>sp|O35598|ADA10_MOUSE Disintegrin and metalloproteinase domain-containing protein 10 OS=Mus musculus GN=Adam10 PE=1 SV=2;>tr|E9PYF2|E9PYF2_MOUSE Disintegrin and metalloproteinase domain-containing protein 10 OS=Mus musculus GN=Adam10 PE=3 SV=1	0.028015	1	30.483	18.792	0.13863	0.20266	-2.30287	-0.558729	0.6789	0.298512	-3.34995	3-fold reduced	Ub not up	Ub affected	-1.13538	0.177097	no change	mouse	0		0
HEVLSRDPALLAVIPKYLR	GlyGly (K)	_HEVLSRDPALLAVIPK(gl)YLR_	HEVLSRDPALLAVIPK(1)YLR	HEVLSRDPALLAVIPK(185.61)YLR	1	Q924C1	Q924C1	Q924C1	Xpo5	Exportin-5	>sp|Q924C1|XPO5_MOUSE Exportin-5 OS=Mus musculus GN=Xpo5 PE=2 SV=1	1.9701e-74	2	185.61	181.17	0.15209	0.20375	-2.29513	-0.109156	0.92713	0.219764	-4.55033	3-fold reduced	Ub not up	Ub affected	-1.0811	0.720266	no change	0	0		0
TKLMLGPNPTR	GlyGly (K)	_TK(gl)LMLGPNPTR_	TK(1)LMLGPNPTR	TK(69.82)LMLGPNPTR	1	Q3TE80	Q3TE80	Q3TE80	2410002F23Rik		>tr|Q3TE80|Q3TE80_MOUSE Protein 2410002F23Rik OS=Mus musculus GN=2410002F23Rik PE=2 SV=1	1.1075e-05	1	69.815	69.815	0.14626	0.20423	-2.29173	-0.203552	0.86841	0.235177	-4.25212	3-fold reduced	Ub not up	Ub affected	-1.21573	0.120832	no change	0	1	PXY	0		PXY
QLVKLASLEK	GlyGly (K)	_QLVK(gl)LASLEK_	QLVK(1)LASLEK	QLVK(59.39)LASLEK(-59.39)	1	B1AVY7	B1AVY7	B1AVY7	Kif16b	Kinesin-like protein KIF16B	>sp|B1AVY7|KI16B_MOUSE Kinesin-like protein KIF16B OS=Mus musculus GN=Kif16b PE=1 SV=1	8.4946e-05	1	80.763	60.178	0.16189	0.20451	-2.28976	-0.363735	0.77715	0.263154	-3.80006	3-fold reduced	Ub not up	Ub affected	-1.46584	0.0331012	DOWN	0	0		1	PY-like	PY-like
SVECYDFKEER	GlyGly (K)	_SVECYDFK(gl)EER_	SVECYDFK(1)EER	SVECYDFK(47.29)EER	1	Q8JZP3	Q8JZP3	Q8JZP3	Klhl2	Kelch-like protein 2	>sp|Q8JZP3|KLHL2_MOUSE Kelch-like protein 2 OS=Mus musculus GN=Klhl2 PE=1 SV=1	0.0083973	1	47.288	39.184	0.15489	0.20504	-2.28602	#N/A	#N/A	#N/A	#N/A	#N/A	#N/A	#N/A	-1.04337	0.984565	no change	0	0		1	PY-like	PY-like	#N/A
GVCSCAEGKACDPESR	GlyGly (K)	_GVCSCAEGK(gl)ACDPESR_	GVCSCAEGK(1)ACDPESR	GVCSCAEGK(43.79)ACDPESR	1	P13864;P13864-2;J3QNW0	P13864	P13864	Dnmt1	DNA (cytosine-5)-methyltransferase 1	>sp|P13864|DNMT1_MOUSE DNA (cytosine-5)-methyltransferase 1 OS=Mus musculus GN=Dnmt1 PE=1 SV=5;>sp|P13864-2|DNMT1_MOUSE Isoform 2 of DNA (cytosine-5)-methyltransferase 1 OS=Mus musculus GN=Dnmt1;>tr|J3QNW0|J3QNW0_MOUSE Cytosine-specific methyltransferase O	0.0037193	1	43.791	41.721	0.1635	0.20516	-2.28518	-0.420627	0.7471	0.274608	-3.64155	3-fold reduced	Ub not up	Ub affected	-1.47891	0.0497267	DOWN	mouse	0		0
AVKLYNSGDFR	GlyGly (K)	_AVK(gl)LYNSGDFR_	AVK(1)LYNSGDFR	AVK(120.06)LYNSGDFR	1	Q8K2B0	Q8K2B0	Q8K2B0	Leprel4	Synaptonemal complex protein SC65	>sp|Q8K2B0|SC65_MOUSE Synaptonemal complex protein SC65 OS=Mus musculus GN=Leprel4 PE=2 SV=1	2.6092e-13	1	120.06	92.733	0.15987	0.20598	-2.27942	-0.000707094	0.99951	0.206081	-4.85246	3-fold reduced	Ub not up	Ub affected	#N/A	#N/A	#N/A	0	0		0
QTAKSISDQYVESPTGR	GlyGly (K)	_QTAK(gl)SISDQYVESPTGR_	QTAK(1)SISDQYVESPTGR	QTAK(42.34)SISDQYVESPTGR	1	Q6ZPR5;Q6ZPR5-4;Q6ZPR5-2;Q6ZPR5-3;E9Q914;E9Q1V5;Q6ZPR5-5;E9Q9L1;E9Q0L7	Q6ZPR5	Q6ZPR5	Smpd4	Sphingomyelin phosphodiesterase 4	>sp|Q6ZPR5|NSMA3_MOUSE Sphingomyelin phosphodiesterase 4 OS=Mus musculus GN=Smpd4 PE=2 SV=2;>sp|Q6ZPR5-4|NSMA3_MOUSE Isoform 4 of Sphingomyelin phosphodiesterase 4 OS=Mus musculus GN=Smpd4;>sp|Q6ZPR5-2|NSMA3_MOUSE Isoform 2 of Sphingomyelin phosphodiestera	0.0019963	1	42.338	31.076	0.15407	0.20608	-2.27872	0.135272	1.0983	0.187635	-5.32948	3-fold reduced	Ub not up	Ub affected	-1.9047	0.0433808	DOWN	0	0		1	PY-like	PY-like
GELKLADFGLAR	GlyGly (K)	_GELK(gl)LADFGLAR_	GELK(1)LADFGLAR	GELK(51.01)LADFGLAR	1	Q04899;Q8K0D0;Q8K0D0-2;Q04735;Q04735-2	Q04899;Q04735	Q04735	Cdk18;Cdk17;Cdk16	Cyclin-dependent kinase 18;Cyclin-dependent kinase 17;Cyclin-dependent kinase 16	>sp|Q04899|CDK18_MOUSE Cyclin-dependent kinase 18 OS=Mus musculus GN=Cdk18 PE=1 SV=1;>sp|Q8K0D0|CDK17_MOUSE Cyclin-dependent kinase 17 OS=Mus musculus GN=Cdk17 PE=1 SV=2;>sp|Q8K0D0-2|CDK17_MOUSE Isoform 2 of Cyclin-dependent kinase 17 OS=Mus musculus GN=Cd	0.0038472	1	51.013	17.328	0.15945	0.2061	-2.27858	0.141825	1.1033	0.186803	-5.35323	3-fold reduced	Ub not up	Ub affected	-1.54626	0.0317566	DOWN	0	0		0
LAEELHKGESDVAR	GlyGly (K)	_LAEELHK(gl)GESDVAR_	LAEELHK(1)GESDVAR	LAEELHK(93.82)GESDVAR	1	Q9D071;Q9D071-2;Q9D071-3;F7C9N6;F7A0X7;F6RGK4	Q9D071	Q9D071	Mms19	MMS19 nucleotide excision repair protein homolog	>sp|Q9D071|MMS19_MOUSE MMS19 nucleotide excision repair protein homolog OS=Mus musculus GN=Mms19 PE=2 SV=1;>sp|Q9D071-2|MMS19_MOUSE Isoform 2 of MMS19 nucleotide excision repair protein homolog OS=Mus musculus GN=Mms19;>sp|Q9D071-3|MMS19_MOUSE Isoform 3 of	3.2539e-13	1	93.823	82.349	0.15547	0.20622	-2.27774	-0.234941	0.84972	0.242692	-4.12045	3-fold reduced	Ub not up	Ub affected	-1.36299	0.133741	DOWN	0	0		1	PY-like	PY-like
TFVSGACDASSKLWDIR	GlyGly (K)	_TFVSGACDASSK(gl)LWDIR_	TFVSGACDASSK(1)LWDIR	TFVSGACDASSK(84.14)LWDIR	1	P29387	P29387	P29387	Gnb4	Guanine nucleotide-binding protein subunit beta-4	>sp|P29387|GBB4_MOUSE Guanine nucleotide-binding protein subunit beta-4 OS=Mus musculus GN=Gnb4 PE=2 SV=4	2.7447e-06	2	84.14	74.04	0.15623	0.20622	-2.27774	-0.30952	0.80691	0.255568	-3.91286	3-fold reduced	Ub not up	Ub affected	1.19113	0.177082	no change	0	0		0
EGLKSQELFDEIR	GlyGly (K)	_EGLK(gl)SQELFDEIR_	EGLK(1)SQELFDEIR	EGLK(60.63)SQELFDEIR	1	E9PYV1;E9PUR6;P06537-2;P06537;P06537-4;P06537-3	E9PYV1	E9PYV1	Nr3c1	Glucocorticoid receptor	>tr|E9PYV1|E9PYV1_MOUSE Glucocorticoid receptor OS=Mus musculus GN=Nr3c1 PE=3 SV=1;>tr|E9PUR6|E9PUR6_MOUSE Glucocorticoid receptor OS=Mus musculus GN=Nr3c1 PE=3 SV=1;>sp|P06537-2|GCR_MOUSE Isoform 2 of Glucocorticoid receptor OS=Mus musculus GN=Nr3c1;>sp|P	0.00083741	1	60.628	46.665	0.1564	0.20658	-2.27523	0.151469	1.1107	0.185991	-5.37661	3-fold reduced	Ub not up	Ub affected	1.3429	0.0307221	UP	0	0		0
FVQFKQQLR	GlyGly (K)	_FVQFK(gl)QQLR_	FVQFK(1)QQLR	FVQFK(76.48)QQLR	1	Q91VT1;Q91VT1-2	Q91VT1	Q91VT1	Nsmce2	E3 SUMO-protein ligase NSE2	>sp|Q91VT1|NSE2_MOUSE E3 SUMO-protein ligase NSE2 OS=Mus musculus GN=Nsmce2 PE=2 SV=1;>sp|Q91VT1-2|NSE2_MOUSE Isoform 2 of E3 SUMO-protein ligase NSE2 OS=Mus musculus GN=Nsmce2	0.0013595	2	76.478	59.042	0.15818	0.20703	-2.27209	#N/A	#N/A	#N/A	#N/A	#N/A	#N/A	#N/A	-1.03708	0.61472	no change	0	0		0			#N/A
ICALDCGLKYNQIR	GlyGly (K)	_ICALDCGLK(gl)YNQIR_	ICALDCGLK(1)YNQIR	ICALDCGLK(80.52)YNQIR	1	B2RQC6;E9QAI5;G3UWN2;B7ZN27;E9QAT6	B2RQC6	B2RQC6	Cad		>tr|B2RQC6|B2RQC6_MOUSE Carbamoyl-phosphate synthetase 2, aspartate transcarbamylase, and dihydroorotase OS=Mus musculus GN=Cad PE=2 SV=1;>tr|E9QAI5|E9QAI5_MOUSE DNA fragmentation factor subunit beta OS=Mus musculus GN=Cad PE=3 SV=1;>tr|G3UWN2|G3UWN2_MOUSE	0.00020932	1	80.522	65.581	0.14398	0.208	-2.26534	-0.283439	0.82163	0.253155	-3.95014	3-fold reduced	Ub not up	Ub affected	-1.71921	0.112269	DOWN	0	1	PXY	1	PY-like	PY-like
IVDSGPAAKEGGLQIHDR	GlyGly (K)	_IVDSGPAAK(gl)EGGLQIHDR_	IVDSGPAAK(1)EGGLQIHDR	IVDSGPAAK(56.21)EGGLQIHDR	1	Q69ZS0;Q69ZS0-3;Q69ZS0-2;F6Z6X2	Q69ZS0	Q69ZS0	Pdzrn3	E3 ubiquitin-protein ligase PDZRN3	>sp|Q69ZS0|PZRN3_MOUSE E3 ubiquitin-protein ligase PDZRN3 OS=Mus musculus GN=Pdzrn3 PE=1 SV=3;>sp|Q69ZS0-3|PZRN3_MOUSE Isoform 3 of E3 ubiquitin-protein ligase PDZRN3 OS=Mus musculus GN=Pdzrn3;>sp|Q69ZS0-2|PZRN3_MOUSE Isoform 2 of E3 ubiquitin-protein liga	8.8071e-05	1	56.215	50.371	0.15872	0.20853	-2.26167	-0.465381	0.72428	0.287914	-3.47327	3-fold reduced	Ub not up	Ub affected	1.00687	0.966312	no change	0	1	PXY	0		PXY
LFVSGACDASAKLWDVR	GlyGly (K)	_LFVSGACDASAK(gl)LWDVR_	LFVSGACDASAK(1)LWDVR	LFVSGACDASAK(74.12)LWDVR	1	P62874;H3BKR2	P62874	P62874	Gnb1	Guanine nucleotide-binding protein G(I)/G(S)/G(T) subunit beta-1	>sp|P62874|GBB1_MOUSE Guanine nucleotide-binding protein G(I)/G(S)/G(T) subunit beta-1 OS=Mus musculus GN=Gnb1 PE=1 SV=3;>tr|H3BKR2|H3BKR2_MOUSE Guanine nucleotide-binding protein G(I)/G(S)/G(T) subunit beta-1 (Fragment) OS=Mus musculus GN=Gnb1 PE=4 SV=1	4.1475e-05	1	74.12	60.983	0.15737	0.20859	-2.26126	-0.322487	0.79969	0.260839	-3.83379	3-fold reduced	Ub not up	Ub affected	-1.06749	0.34286	no change	mouse	0		0
DGLMTPTVAPNGAQVLQVKR	GlyGly (K)	_DGLMTPTVAPNGAQVLQVK(gl)R_	DGLMTPTVAPNGAQVLQVK(1)R	DGLMTPTVAPNGAQVLQVK(82.01)R	1	E9Q3F7;Q7TN75;H3BJQ1	E9Q3F7	E9Q3F7	Peg10	Retrotransposon-derived protein PEG10	>tr|E9Q3F7|E9Q3F7_MOUSE Retrotransposon-derived protein PEG10 OS=Mus musculus GN=Peg10 PE=4 SV=1;>sp|Q7TN75|PEG10_MOUSE Retrotransposon-derived protein PEG10 OS=Mus musculus GN=Peg10 PE=1 SV=2;>tr|H3BJQ1|H3BJQ1_MOUSE Retrotransposon-derived protein PEG10 (	5.8095e-10	1	82.007	67.534	0.15366	0.2091	-2.25774	#N/A	#N/A	#N/A	#N/A	#N/A	#N/A	#N/A	-1.51147	0.506363	DOWN	0	1	PXY	1	PY-like	PY-like	#N/A
SSLDDLSIVGQVKR	GlyGly (K)	_SSLDDLSIVGQVK(gl)R_	SSLDDLSIVGQVK(1)R	SSLDDLSIVGQVK(70.09)R	1	Q8R2Y0;Q8R2Y0-2	Q8R2Y0	Q8R2Y0	Abhd6	Monoacylglycerol lipase ABHD6	>sp|Q8R2Y0|ABHD6_MOUSE Monoacylglycerol lipase ABHD6 OS=Mus musculus GN=Abhd6 PE=2 SV=1;>sp|Q8R2Y0-2|ABHD6_MOUSE Isoform 2 of Monoacylglycerol lipase ABHD6 OS=Mus musculus GN=Abhd6	3.1229e-06	1	70.089	70.089	0.15388	0.20937	-2.25587	#VALUE!	NaN	#VALUE!	#VALUE!	#VALUE!	#VALUE!	#VALUE!	-1.10889	0.0696182	no change	0	0		0
LLQAIAKDNIIPFLR	GlyGly (K)	_LLQAIAK(gl)DNIIPFLR_	LLQAIAK(1)DNIIPFLR	LLQAIAK(57.8)DNIIPFLR	1	Q924N4;Q3V0N8;Q6P6P5;A2AGJ9;Q924N4-2;F8WIJ0;Q9JIS8	Q924N4;F8WIJ0	F8WIJ0	Slc12a6;Slc12a4	Solute carrier family 12 member 6;Solute carrier family 12 member 4	>sp|Q924N4|S12A6_MOUSE Solute carrier family 12 member 6 OS=Mus musculus GN=Slc12a6 PE=1 SV=2;>tr|Q3V0N8|Q3V0N8_MOUSE Solute carrier family 12 member 6 OS=Mus musculus GN=Slc12a6 PE=2 SV=1;>tr|Q6P6P5|Q6P6P5_MOUSE Protein Gm21985 OS=Mus musculus GN=Slc12a6	0.00062313	1	57.804	47.146	0.15936	0.20972	-2.25346	-0.718355	0.60779	0.345053	-2.8981	Ub not down	Ub not up	Ub not affected	1.06594	0.141967	no change	0	0		0
GCRPGKIVQMTEAEVR	GlyGly (K)	_GCRPGK(gl)IVQMTEAEVR_	GCRPGK(1)IVQMTEAEVR	GCRPGK(59.86)IVQMTEAEVR	1	P62141	P62141	P62141	Ppp1cb	Serine/threonine-protein phosphatase PP1-beta catalytic subunit	>sp|P62141|PP1B_MOUSE Serine/threonine-protein phosphatase PP1-beta catalytic subunit OS=Mus musculus GN=Ppp1cb PE=1 SV=3	4.1438e-06	1	59.862	59.862	0.15373	0.20994	-2.25195	-0.14229	0.90608	0.231701	-4.3159	3-fold reduced	Ub not up	Ub affected	-1.10683	0.248323	no change	mouse	0		0
DLETKSYESLFVR	GlyGly (K)	_DLETK(gl)SYESLFVR_	DLETK(1)SYESLFVR	DLETK(83.31)SYESLFVR	1	Q9CYD3	Q9CYD3	Q9CYD3	Crtap	Cartilage-associated protein	>sp|Q9CYD3|CRTAP_MOUSE Cartilage-associated protein OS=Mus musculus GN=Crtap PE=2 SV=3	0.00012072	1	83.314	70.177	0.14876	0.21032	-2.24934	-0.199388	0.87092	0.241492	-4.14093	3-fold reduced	Ub not up	Ub affected	-1.46822	0.0773249	DOWN	0	0		0
KGVFDYSSHGTG	GlyGly (K)	_K(gl)GVFDYSSHGTG_	K(1)GVFDYSSHGTG	K(67.38)GVFDYSSHGTG	1	B1AVY7	B1AVY7	B1AVY7	Kif16b	Kinesin-like protein KIF16B	>sp|B1AVY7|KI16B_MOUSE Kinesin-like protein KIF16B OS=Mus musculus GN=Kif16b PE=1 SV=1	1.4842e-05	1	67.385	67.385	0.16602	0.21034	-2.2492	-0.363735	0.77715	0.270656	-3.69473	3-fold reduced	Ub not up	Ub affected	-1.46584	0.0331012	DOWN	0	0		1	PY-like	PY-like
CLNYILAQKPDR	GlyGly (K)	_CLNYILAQK(gl)PDR_	CLNYILAQK(1)PDR	CLNYILAQK(97.91)PDR	1	Q3U0V2	Q3U0V2	Q3U0V2	Tradd	Tumor necrosis factor receptor type 1-associated DEATH domain protein	>sp|Q3U0V2|TRADD_MOUSE Tumor necrosis factor receptor type 1-associated DEATH domain protein OS=Mus musculus GN=Tradd PE=1 SV=1	9.7881e-06	1	97.911	97.911	0.16393	0.21087	-2.24557	-0.313011	0.80496	0.261963	-3.81733	3-fold reduced	Ub not up	Ub affected	-1.57518	0.257771	DOWN	0	0		0
FSGWYDADLSPAGHEEAKR	GlyGly (K)	_FSGWYDADLSPAGHEEAK(gl)R_	FSGWYDADLSPAGHEEAK(1)R	FSGWYDADLSPAGHEEAK(25.51)R	1	Q9DBJ1	Q9DBJ1	Q9DBJ1	Pgam1	Phosphoglycerate mutase 1	>sp|Q9DBJ1|PGAM1_MOUSE Phosphoglycerate mutase 1 OS=Mus musculus GN=Pgam1 PE=1 SV=3	0.043303	1	25.508	25.508	0.1575	0.21123	-2.24311	-0.691662	0.61914	0.341167	-2.93112	Ub not down	Ub not up	Ub not affected	-1.8621	0.0465382	DOWN	0	0		0			DOWN
NASLIRPLGEGGKLR	GlyGly (K)	_NASLIRPLGEGGK(gl)LR_	NASLIRPLGEGGK(1)LR	NASLIRPLGEGGK(64.39)LR	1	Q8C0L8	Q8C0L8	Q8C0L8	Cog5	Conserved oligomeric Golgi complex subunit 5	>sp|Q8C0L8|COG5_MOUSE Conserved oligomeric Golgi complex subunit 5 OS=Mus musculus GN=Cog5 PE=2 SV=3	1.8878e-06	1	64.394	61.076	0.1598	0.21152	-2.24113	#N/A	#N/A	#N/A	#N/A	#N/A	#N/A	#N/A	1.17621	0.630239	no change	0	0		0			#N/A
IKDIKDPPR	GlyGly (K)	_IK(gl)DIKDPPR_	IK(0.903)DIK(0.097)DPPR	IK(9.67)DIK(-9.67)DPPR	1	Q91WR3-3;Q91WR3;Q91WR3-2	Q91WR3-3	Q91WR3-3	Ascc2	Activating signal cointegrator 1 complex subunit 2	>sp|Q91WR3-3|ASCC2_MOUSE Isoform 3 of Activating signal cointegrator 1 complex subunit 2 OS=Mus musculus GN=Ascc2;>sp|Q91WR3|ASCC2_MOUSE Activating signal cointegrator 1 complex subunit 2 OS=Mus musculus GN=Ascc2 PE=2 SV=1;>sp|Q91WR3-2|ASCC2_MOUSE Isoform	0.054054	1	56.563	30.625	0.15214	0.21194	-2.23827	0.173767	1.128	0.18789	-5.32226	3-fold reduced	Ub not up	Ub affected	1.24369	0.148456	no change	0	0		0
VKELGHSTQQFR	GlyGly (K)	_VK(gl)ELGHSTQQFR_	VK(1)ELGHSTQQFR	VK(29.94)ELGHSTQQFR	1	Q61140;Q61140-2	Q61140	Q61140	Bcar1	Breast cancer anti-estrogen resistance protein 1	>sp|Q61140|BCAR1_MOUSE Breast cancer anti-estrogen resistance protein 1 OS=Mus musculus GN=Bcar1 PE=1 SV=2;>sp|Q61140-2|BCAR1_MOUSE Isoform Cas-A of Breast cancer anti-estrogen resistance protein 1 OS=Mus musculus GN=Bcar1	0.042637	1	29.936	27.227	0.15873	0.21218	-2.23664	-0.38777	0.76431	0.27761	-3.60218	3-fold reduced	Ub not up	Ub affected	1.08415	0.696496	no change	mouse	0		1	PY-like	PY-like
TEESASDKGSEAEAHVPPPFTPYVPR	GlyGly (K)	_TEESASDK(gl)GSEAEAHVPPPFTPYVPR_	TEESASDK(1)GSEAEAHVPPPFTPYVPR	TEESASDK(44.26)GSEAEAHVPPPFTPYVPR	1	Q91YT8	Q91YT8	Q91YT8	Tmem63a	Transmembrane protein 63A	>sp|Q91YT8|TM63A_MOUSE Transmembrane protein 63A OS=Mus musculus GN=Tmem63a PE=2 SV=1	0.00030335	1	44.258	41.043	0.14974	0.21259	-2.23385	-0.0364371	0.97506	0.218028	-4.58658	3-fold reduced	Ub not up	Ub affected	-1.00674	0.966961	no change	0	0		0
ALLDNTKDKNTVVR	GlyGly (K)	_ALLDNTK(gl)DKNTVVR_	ALLDNTK(0.99)DK(0.01)NTVVR	ALLDNTK(19.97)DK(-19.97)NTVVR	1	E9PVA8;Q8BIX2	E9PVA8	E9PVA8	Gcn1l1		>tr|E9PVA8|E9PVA8_MOUSE Protein Gcn1l1 OS=Mus musculus GN=Gcn1l1 PE=4 SV=1;>tr|Q8BIX2|Q8BIX2_MOUSE Protein Gcn1l1 OS=Mus musculus GN=Gcn1l1 PE=2 SV=1	2.4641e-20	1	132.47	98.294	0.16268	0.21289	-2.23182	0.0450235	1.0317	0.206349	-4.84616	3-fold reduced	Ub not up	Ub affected	1.10032	0.750236	no change	0	1	PXY	1	PY-like	PY-like
DVIGSDVLLAEKR	GlyGly (K)	_DVIGSDVLLAEK(gl)R_	DVIGSDVLLAEK(1)R	DVIGSDVLLAEK(34.68)R	1	A1A5B6;E9PWX7;S4R2S6	A1A5B6	A1A5B6	Tbc1d25	TBC1 domain family member 25	>sp|A1A5B6|TBC25_MOUSE TBC1 domain family member 25 OS=Mus musculus GN=Tbc1d25 PE=1 SV=1;>tr|E9PWX7|E9PWX7_MOUSE TBC1 domain family member 25 OS=Mus musculus GN=Tbc1d25 PE=4 SV=1;>tr|S4R2S6|S4R2S6_MOUSE TBC1 domain family member 25 OS=Mus musculus GN=Tbc1d	0.020716	1	34.685	18.795	0.14766	0.21309	-2.23047	#N/A	#N/A	#N/A	#N/A	#N/A	#N/A	#N/A	1.39806	0.393897	UP	0	0		1	PY-like	PY-like	#N/A
VTAEKLIDLR	GlyGly (K)	_VTAEK(gl)LIDLR_	VTAEK(1)LIDLR	VTAEK(25.39)LIDLR	1	Q9JI90;G3XA54	Q9JI90	Q9JI90	Rnf14	E3 ubiquitin-protein ligase RNF14	>sp|Q9JI90|RNF14_MOUSE E3 ubiquitin-protein ligase RNF14 OS=Mus musculus GN=Rnf14 PE=2 SV=2;>tr|G3XA54|G3XA54_MOUSE E3 ubiquitin-protein ligase RNF14 OS=Mus musculus GN=Rnf14 PE=4 SV=1	0.036325	1	25.386	15.432	0.16059	0.2133	-2.22904	0.387252	1.3079	0.163086	-6.13174	3-fold reduced	Ub not up	Ub affected	1.06552	0.532724	no change	0	1	PXY	1	PY-like	PY-like
NSSADEVVVPLDNLGNPNCDGHQQGYAPKWR	GlyGly (K)	_NSSADEVVVPLDNLGNPNCDGHQQGYAPK(gl)WR_	NSSADEVVVPLDNLGNPNCDGHQQGYAPK(1)WR	NSSADEVVVPLDNLGNPNCDGHQQGYAPK(19.82)WR	1	Q9EPK8;D3Z1H7;E9Q7L7;D3Z1H6	Q9EPK8	Q9EPK8	Trpv4	Transient receptor potential cation channel subfamily V member 4	>sp|Q9EPK8|TRPV4_MOUSE Transient receptor potential cation channel subfamily V member 4 OS=Mus musculus GN=Trpv4 PE=1 SV=1;>tr|D3Z1H7|D3Z1H7_MOUSE Transient receptor potential cation channel subfamily V member 4 OS=Mus musculus GN=Trpv4 PE=4 SV=1;>tr|E9Q7L	0.017427	1	19.819	19.819	0.16691	0.21344	-2.2281	-0.681677	0.62344	0.342359	-2.92091	Ub not down	Ub not up	Ub not affected	-1.11927	0.501269	no change	0	0		0
VEVVSPLSSWKR	GlyGly (K)	_VEVVSPLSSWK(gl)R_	VEVVSPLSSWK(1)R	VEVVSPLSSWK(99.22)R	1	Q3TAA8;Q8K358	Q3TAA8	Q3TAA8	Pigu	Phosphatidylinositol glycan anchor biosynthesis class U protein	>tr|Q3TAA8|Q3TAA8_MOUSE Phosphatidylinositol glycan anchor biosynthesis class U protein OS=Mus musculus GN=Pigu PE=2 SV=1;>sp|Q8K358|PIGU_MOUSE Phosphatidylinositol glycan anchor biosynthesis class U protein OS=Mus musculus GN=Pigu PE=2 SV=4	6.5579e-06	1	99.215	83.326	0.16383	0.21355	-2.22735	#N/A	#N/A	#N/A	#N/A	#N/A	#N/A	#N/A	-1.4263	0.242036	DOWN	0	0		0			#N/A
EIGQKCPQELSR	GlyGly (K)	_EIGQK(gl)CPQELSR_	EIGQK(1)CPQELSR	EIGQK(58.67)CPQELSR	1	Q8K2Z4-2;Q8K2Z4	Q8K2Z4-2	Q8K2Z4-2	Ncapd2	Condensin complex subunit 1	>sp|Q8K2Z4-2|CND1_MOUSE Isoform 2 of Condensin complex subunit 1 OS=Mus musculus GN=Ncapd2;>sp|Q8K2Z4|CND1_MOUSE Condensin complex subunit 1 OS=Mus musculus GN=Ncapd2 PE=1 SV=2	0.0017678	1	58.674	40.865	0.16934	0.21368	-2.22648	0.279531	1.2138	0.176042	-5.68046	3-fold reduced	Ub not up	Ub affected	-1.27897	0.384374	DOWN	0	0		0
EKPDTDIKQFVIR	GlyGly (K)	_EKPDTDIK(gl)QFVIR_	EKPDTDIK(1)QFVIR	EK(-47.67)PDTDIK(47.67)QFVIR	1	Q62273;E9PZ06	Q62273	Q62273	Slc26a2	Sulfate transporter	>sp|Q62273|S26A2_MOUSE Sulfate transporter OS=Mus musculus GN=Slc26a2 PE=2 SV=1;>tr|E9PZ06|E9PZ06_MOUSE Sulfate transporter (Fragment) OS=Mus musculus GN=Slc26a2 PE=4 SV=1	8.9542e-05	1	92.925	80.047	0.1607	0.21395	-2.22465	-0.715818	0.60886	0.351394	-2.84581	Ub not down	Ub not up	Ub not affected	-1.4051	0.0272549	DOWN	0	1	PXY	0		PXY
DSEKPEPPAVSVPVPVLLGNLSGPGLSR	GlyGly (K)	_DSEK(gl)PEPPAVSVPVPVLLGNLSGPGLSR_	DSEK(1)PEPPAVSVPVPVLLGNLSGPGLSR	DSEK(38.54)PEPPAVSVPVPVLLGNLSGPGLSR	1	B9EKJ3;Q80TL7-2;Q80TL7	B9EKJ3	B9EKJ3	Mon2	Protein MON2 homolog	>tr|B9EKJ3|B9EKJ3_MOUSE Mon2 protein OS=Mus musculus GN=Mon2 PE=2 SV=1;>sp|Q80TL7-2|MON2_MOUSE Isoform 2 of Protein MON2 homolog OS=Mus musculus GN=Mon2;>sp|Q80TL7|MON2_MOUSE Protein MON2 homolog OS=Mus musculus GN=Mon2 PE=2 SV=2	0.00074165	1	38.537	38.537	0.16408	0.21421	-2.2229	0.142348	1.1037	0.194084	-5.15242	3-fold reduced	Ub not up	Ub affected	1.13835	0.0831103	no change	0	3	PXY	0		PXY
SDEAVKPLGVKVSDLLLSTDER	GlyGly (K)	_SDEAVK(gl)PLGVKVSDLLLSTDER_	SDEAVK(0.5)PLGVK(0.5)VSDLLLSTDER	SDEAVK(0)PLGVK(0)VSDLLLSTDER	1	P19096	P19096	P19096	Fasn	Fatty acid synthase;[Acyl-carrier-protein] S-acetyltransferase;[Acyl-carrier-protein] S-malonyltransferase;3-oxoacyl-[acyl-carrier-protein] synthase;3-oxoacyl-[acyl-carrier-protein] reductase;3-hydroxypalmitoyl-[acyl-carrier-protein] dehydratase;Enoyl-[acyl-carrier-protein] reductase;Oleoyl-[acyl-carrier-protein] hydrolase	>sp|P19096|FAS_MOUSE Fatty acid synthase OS=Mus musculus GN=Fasn PE=1 SV=2	0.086023	1	34.009	29.753	0.16908	0.21422	-2.22283	-0.287871	0.81911	0.261528	-3.82369	3-fold reduced	Ub not up	Ub affected	-1.16152	0.513026	no change	mouse	0		0
LKEEMVTFR	GlyGly (K)	_LK(gl)EEMVTFR_	LK(1)EEMVTFR	LK(34.53)EEMVTFR	1	Q62273;F8WI08	Q62273	Q62273	Slc26a2	Sulfate transporter	>sp|Q62273|S26A2_MOUSE Sulfate transporter OS=Mus musculus GN=Slc26a2 PE=2 SV=1;>tr|F8WI08|F8WI08_MOUSE Sulfate transporter OS=Mus musculus GN=Slc26a2 PE=4 SV=1	0.054128	1	34.532	23.381	0.15192	0.21471	-2.21954	-0.715818	0.60886	0.352643	-2.83573	Ub not down	Ub not up	Ub not affected	-1.4051	0.0272549	DOWN	0	1	PXY	0		PXY
MVDENCVGFDHTVKPVSDMELETPTDKR	GlyGly (K)	_MVDENCVGFDHTVK(gl)PVSDMELETPTDKR_	MVDENCVGFDHTVK(1)PVSDMELETPTDKR	MVDENCVGFDHTVK(33.77)PVSDMELETPTDK(-33.77)R	1	B2RQC6;E9QAI5;G3UWN2;B7ZN27;E9QAT6	B2RQC6	B2RQC6	Cad		>tr|B2RQC6|B2RQC6_MOUSE Carbamoyl-phosphate synthetase 2, aspartate transcarbamylase, and dihydroorotase OS=Mus musculus GN=Cad PE=2 SV=1;>tr|E9QAI5|E9QAI5_MOUSE DNA fragmentation factor subunit beta OS=Mus musculus GN=Cad PE=3 SV=1;>tr|G3UWN2|G3UWN2_MOUSE	0.020725	1	34.418	34.418	0.16179	0.21476	-2.2192	-0.283439	0.82163	0.261383	-3.82581	3-fold reduced	Ub not up	Ub affected	-1.71921	0.112269	DOWN	0	1	PXY	1	PY-like	PY-like
IAIKNCDGVPALVR	GlyGly (K)	_IAIK(gl)NCDGVPALVR_	IAIK(1)NCDGVPALVR	IAIK(49.42)NCDGVPALVR	1	E9Q8Z8;E9Q8Z6;E9Q8Z5;P30999;G3X9V2;P30999-3;P30999-2;E9Q904;E9Q901;E9Q903;D3Z2H2;E9Q8Z9;E9Q8Z4;E9Q905;E9Q907;E9Q906;D3Z7H6;E9Q986;D3Z2H7	E9Q8Z8	E9Q8Z8	Ctnnd1	Catenin delta-1	>tr|E9Q8Z8|E9Q8Z8_MOUSE Catenin delta-1 OS=Mus musculus GN=Ctnnd1 PE=4 SV=1;>tr|E9Q8Z6|E9Q8Z6_MOUSE Catenin delta-1 OS=Mus musculus GN=Ctnnd1 PE=4 SV=1;>tr|E9Q8Z5|E9Q8Z5_MOUSE Catenin delta-1 OS=Mus musculus GN=Ctnnd1 PE=4 SV=1;>sp|P30999|CTND1_MOUSE Caten	0.00039905	1	49.423	42.842	0.16303	0.21478	-2.21907	-0.139474	0.90785	0.236581	-4.22688	3-fold reduced	Ub not up	Ub affected	1.11135	0.0372555	no change	0	0		0
GVCLIDEFDKMNDQDR	GlyGly (K)	_GVCLIDEFDK(gl)MNDQDR_	GVCLIDEFDK(1)MNDQDR	GVCLIDEFDK(22.15)MNDQDR	1	P97310	P97310	P97310	Mcm2	DNA replication licensing factor MCM2	>sp|P97310|MCM2_MOUSE DNA replication licensing factor MCM2 OS=Mus musculus GN=Mcm2 PE=1 SV=3	0.096235	1	22.154	16.374	0.16477	0.21483	-2.21873	-0.0958975	0.93569	0.229595	-4.35549	3-fold reduced	Ub not up	Ub affected	-1.11054	0.682331	no change	mouse	0		0
LAAGVKFR	GlyGly (K)	_LAAGVK(gl)FR_	LAAGVK(1)FR	LAAGVK(53.17)FR	1	Q3TD14;Q9QYT7;F6YYP1;F7BU94	Q3TD14	Q3TD14	Pigq	Phosphatidylinositol N-acetylglucosaminyltransferase subunit Q	>tr|Q3TD14|Q3TD14_MOUSE Phosphatidylinositol N-acetylglucosaminyltransferase subunit Q OS=Mus musculus GN=Pigq PE=2 SV=1;>sp|Q9QYT7|PIGQ_MOUSE Phosphatidylinositol N-acetylglucosaminyltransferase subunit Q OS=Mus musculus GN=Pigq PE=2 SV=3;>tr|F6YYP1|F6YYP	0.0094883	1	53.17	5.2636	0.17228	0.21492	-2.21813	#VALUE!	NaN	#VALUE!	#VALUE!	#VALUE!	#VALUE!	#VALUE!	-2.70425	0.458049	DOWN	0	1	PXY	0		PXY
TCLPKALLNLSNGR	GlyGly (K)	_TCLPK(gl)ALLNLSNGR_	TCLPK(1)ALLNLSNGR	TCLPK(82.91)ALLNLSNGR	1	Q9EPK8;D3Z1H7;E9Q7L7;D3Z1H6	Q9EPK8	Q9EPK8	Trpv4	Transient receptor potential cation channel subfamily V member 4	>sp|Q9EPK8|TRPV4_MOUSE Transient receptor potential cation channel subfamily V member 4 OS=Mus musculus GN=Trpv4 PE=1 SV=1;>tr|D3Z1H7|D3Z1H7_MOUSE Transient receptor potential cation channel subfamily V member 4 OS=Mus musculus GN=Trpv4 PE=4 SV=1;>tr|E9Q7L	4.6501e-05	1	82.908	64.805	0.16226	0.21559	-2.21364	-0.681677	0.62344	0.345807	-2.89179	Ub not down	Ub not up	Ub not affected	-1.11927	0.501269	no change	0	0		0
DDLYDPTYQDDEGPPPKLEYVWR	GlyGly (K)	_DDLYDPTYQDDEGPPPK(gl)LEYVWR_	DDLYDPTYQDDEGPPPK(1)LEYVWR	DDLYDPTYQDDEGPPPK(69.4)LEYVWR	1	P13011	P13011	P13011	Scd2	Acyl-CoA desaturase 2	>sp|P13011|ACOD2_MOUSE Acyl-CoA desaturase 2 OS=Mus musculus GN=Scd2 PE=2 SV=2	2.0929e-10	2	69.398	15.176	0.1599	0.21559	-2.21364	#N/A	#N/A	#N/A	#N/A	#N/A	#N/A	#N/A	-1.06686	0.663616	no change	0	0		0			#N/A
VAIQKEDLQR	GlyGly (K)	_VAIQK(gl)EDLQR_	VAIQK(1)EDLQR	VAIQK(52.79)EDLQR	1	Q60790	Q60790	Q60790	Rasa3	Ras GTPase-activating protein 3	>sp|Q60790|RASA3_MOUSE Ras GTPase-activating protein 3 OS=Mus musculus GN=Rasa3 PE=1 SV=2	0.0049068	1	52.79	36.536	0.16749	0.21563	-2.21337	-0.606057	0.65699	0.328209	-3.04684	3-fold reduced	Ub not up	Ub affected	-1.19151	0.371674	no change	0	1	PXY	0		PXY
NIKQEPFSAR	GlyGly (K)	_NIK(gl)QEPFSAR_	NIK(1)QEPFSAR	NIK(32.61)QEPFSAR	1	Q61263	Q61263	Q61263	Soat1	Sterol O-acyltransferase 1	>sp|Q61263|SOAT1_MOUSE Sterol O-acyltransferase 1 OS=Mus musculus GN=Soat1 PE=2 SV=2	0.05148	1	32.606	8.2626	0.17934	0.21627	-2.20909	-0.187609	0.87806	0.246304	-4.06002	3-fold reduced	Ub not up	Ub affected	1.05554	0.787864	no change	0	0		0
KLDYGQHVVAGTPGR	GlyGly (K)	_K(gl)LDYGQHVVAGTPGR_	K(1)LDYGQHVVAGTPGR	K(29.73)LDYGQHVVAGTPGR	1	Q91VC3;E9PV04;A2AFK7	Q91VC3	Q91VC3	Eif4a3;Gm5576	Eukaryotic initiation factor 4A-III	>sp|Q91VC3|IF4A3_MOUSE Eukaryotic initiation factor 4A-III OS=Mus musculus GN=Eif4a3 PE=2 SV=3;>tr|E9PV04|E9PV04_MOUSE Protein Gm8994 OS=Mus musculus GN=Gm8994 PE=4 SV=2;>tr|A2AFK7|A2AFK7_MOUSE Eukaryotic initiation factor 4A-III (Fragment) OS=Mus musculus	0.024147	1	29.733	29.733	0.16216	0.21703	-2.20403	-0.0626707	0.95749	0.226666	-4.41179	3-fold reduced	Ub not up	Ub affected	-1.46092	0.186534	DOWN	mouse	0		0
LTKVDDQIYSEFR	GlyGly (K)	_LTK(gl)VDDQIYSEFR_	LTK(1)VDDQIYSEFR	LTK(62.09)VDDQIYSEFR	1	Q9D0B6;Q9D0B6-2	Q9D0B6	Q9D0B6	Pbdc1	UPF0368 protein Cxorf26 homolog	>sp|Q9D0B6|PBDC1_MOUSE Protein PBDC1 OS=Mus musculus GN=Pbdc1 PE=2 SV=1;>sp|Q9D0B6-2|PBDC1_MOUSE Isoform 2 of Protein PBDC1 OS=Mus musculus GN=Pbdc1	0.00073565	1	62.088	52.8	0.17804	0.21746	-2.20118	-0.258943	0.8357	0.260213	-3.84301	3-fold reduced	Ub not up	Ub affected	#N/A	#N/A	#N/A	0	0		0
AAAVLGMDKTVAEPVSR	GlyGly (K)	_AAAVLGMDK(gl)TVAEPVSR_	AAAVLGMDK(1)TVAEPVSR	AAAVLGMDK(78.29)TVAEPVSR	1	G3X9H5;P42859;P42859-2	G3X9H5	G3X9H5	Htt	Huntingtin	>tr|G3X9H5|G3X9H5_MOUSE Huntingtin OS=Mus musculus GN=Htt PE=4 SV=1;>sp|P42859|HD_MOUSE Huntingtin OS=Mus musculus GN=Htt PE=1 SV=2;>sp|P42859-2|HD_MOUSE Isoform Short of Huntingtin OS=Mus musculus GN=Htt	1.2778e-05	1	78.285	66.37	0.15839	0.21813	-2.19674	1.36076	2.5682	0.084935	-11.7737	3-fold reduced	Ub not up	Ub affected	1.02235	0.919825	no change	0	1	PXY	2	PY-like	PY-like	UP
FMADIASGMEYLSTKR	GlyGly (K)	_FMADIASGMEYLSTK(gl)R_	FMADIASGMEYLSTK(1)R	FMADIASGMEYLSTK(79.77)R	1	Q00993;Q6PE80	Q00993	Q00993	Axl	Tyrosine-protein kinase receptor UFO	>sp|Q00993|UFO_MOUSE Tyrosine-protein kinase receptor UFO OS=Mus musculus GN=Axl PE=1 SV=2;>tr|Q6PE80|Q6PE80_MOUSE Axl protein OS=Mus musculus GN=Axl PE=2 SV=1	1.0551e-05	1	79.771	70.356	0.17443	0.21849	-2.19436	-0.248605	0.84171	0.259579	-3.8524	3-fold reduced	Ub not up	Ub affected	1.06269	0.624941	no change	0	0		0
LIEEMEEKQK	GlyGly (K)	_LIEEMEEK(gl)QK_	LIEEMEEK(0.5)QK(0.5)	LIEEMEEK(0)QK(0)	1	B1AVY7	B1AVY7	B1AVY7	Kif16b	Kinesin-like protein KIF16B	>sp|B1AVY7|KI16B_MOUSE Kinesin-like protein KIF16B OS=Mus musculus GN=Kif16b PE=1 SV=1	0.0032724	1	44.309	40.011	0.16135	0.21908	-2.19047	-0.363735	0.77715	0.281902	-3.54733	3-fold reduced	Ub not up	Ub affected	-1.46584	0.0331012	DOWN	0	0		1	PY-like	PY-like
ELVHIKPDQSNVR	GlyGly (K)	_ELVHIK(gl)PDQSNVR_	ELVHIK(1)PDQSNVR	ELVHIK(62.14)PDQSNVR	1	F8WIJ0;Q9JIS8	F8WIJ0	F8WIJ0	Slc12a4	Solute carrier family 12 member 4	>tr|F8WIJ0|F8WIJ0_MOUSE Solute carrier family 12 member 4 OS=Mus musculus GN=Slc12a4 PE=4 SV=2;>sp|Q9JIS8|S12A4_MOUSE Solute carrier family 12 member 4 OS=Mus musculus GN=Slc12a4 PE=1 SV=2	0.000732	1	62.14	49.262	0.16576	0.21915	-2.19001	-0.718355	0.60779	0.360569	-2.7734	Ub not down	Ub not up	Ub not affected	-1.12301	0.389214	no change	0	0		0
VMEKPSPLLVGR	GlyGly (K)	_VMEK(gl)PSPLLVGR_	VMEK(1)PSPLLVGR	VMEK(48)PSPLLVGR	1	P97855;P97379;P97379-2	P97855;P97379	P97855	G3bp1;G3bp2	Ras GTPase-activating protein-binding protein 1;Ras GTPase-activating protein-binding protein 2	>sp|P97855|G3BP1_MOUSE Ras GTPase-activating protein-binding protein 1 OS=Mus musculus GN=G3bp1 PE=1 SV=1;>sp|P97379|G3BP2_MOUSE Ras GTPase-activating protein-binding protein 2 OS=Mus musculus GN=G3bp2 PE=1 SV=2;>sp|P97379-2|G3BP2_MOUSE Isoform B of Ras GT	0.0053802	1	48.004	44.663	0.17338	0.21925	-2.18935	-0.0608336	0.95871	0.228693	-4.37268	3-fold reduced	Ub not up	Ub affected	1.01344	0.95508	no change	mouse	0		0
IASKYDQQAEEDLR	GlyGly (K)	_IASK(gl)YDQQAEEDLR_	IASK(1)YDQQAEEDLR	IASK(131.26)YDQQAEEDLR	1	Q9DAW9	Q9DAW9	Q9DAW9	Cnn3	Calponin-3	>sp|Q9DAW9|CNN3_MOUSE Calponin-3 OS=Mus musculus GN=Cnn3 PE=1 SV=1	2.1186e-21	1	131.26	120.31	0.16398	0.21968	-2.18652	0.155879	1.1141	0.197182	-5.07147	3-fold reduced	Ub not up	Ub affected	1.19742	0.305725	no change	mouse	0		0
LKDGENLENNMESLR	GlyGly (K)	_LK(gl)DGENLENNMESLR_	LK(1)DGENLENNMESLR	LK(72.42)DGENLENNMESLR	1	Q60790	Q60790	Q60790	Rasa3	Ras GTPase-activating protein 3	>sp|Q60790|RASA3_MOUSE Ras GTPase-activating protein 3 OS=Mus musculus GN=Rasa3 PE=1 SV=2	0.00020966	1	72.417	59.28	0.1704	0.21981	-2.18567	-0.606057	0.65699	0.334571	-2.9889	Ub not down	Ub not up	Ub not affected	-1.19151	0.371674	no change	0	1	PXY	0		PXY
LYVYDLSKGLAR	GlyGly (K)	_LYVYDLSK(gl)GLAR_	LYVYDLSK(1)GLAR	LYVYDLSK(55.45)GLAR	1	Q9CQT7;Q3TCG9;D6RDE8;F8WJJ8;E9Q2Y9	Q9CQT7	Q9CQT7	Pppde2	Desumoylating isopeptidase 1	>sp|Q9CQT7|DESI1_MOUSE Desumoylating isopeptidase 1 OS=Mus musculus GN=Desi1 PE=1 SV=1;>tr|Q3TCG9|Q3TCG9_MOUSE Desumoylating isopeptidase 1 OS=Mus musculus GN=Desi1 PE=4 SV=1;>tr|D6RDE8|D6RDE8_MOUSE Desumoylating isopeptidase 1 OS=Mus musculus GN=Desi1 PE=	0.0021804	1	55.452	53.271	0.17036	0.22029	-2.18252	#N/A	#N/A	#N/A	#N/A	#N/A	#N/A	#N/A	-1.36411	0.0674446	DOWN	0	0		0			#N/A
NKSYSFIAR	GlyGly (K)	_NK(gl)SYSFIAR_	NK(1)SYSFIAR	NK(35.22)SYSFIAR	1	G5E8I8;Q8CGZ0	G5E8I8	G5E8I8	Cherp	Calcium homeostasis endoplasmic reticulum protein	>tr|G5E8I8|G5E8I8_MOUSE Calcium homeostasis endoplasmic reticulum protein OS=Mus musculus GN=Cherp PE=4 SV=1;>sp|Q8CGZ0|CHERP_MOUSE Calcium homeostasis endoplasmic reticulum protein OS=Mus musculus GN=Cherp PE=1 SV=1	0.013515	1	35.224	24.701	0.14925	0.22045	-2.18148	-0.308126	0.80769	0.272939	-3.66382	3-fold reduced	Ub not up	Ub affected	-1.62366	0.0641469	DOWN	0	0		1	PY-like	PY-like
YDSSFEAMVTALGKR	GlyGly (K)	_YDSSFEAMVTALGK(gl)R_	YDSSFEAMVTALGK(1)R	YDSSFEAMVTALGK(23.48)R	1	Q3UHK3;E0CXG4	Q3UHK3	Q3UHK3	Greb1	Protein GREB1	>sp|Q3UHK3|GREB1_MOUSE Protein GREB1 OS=Mus musculus GN=Greb1 PE=2 SV=2;>tr|E0CXG4|E0CXG4_MOUSE Protein GREB1 OS=Mus musculus GN=Greb1 PE=4 SV=1	0.071158	1	23.481	23.481	0.17664	0.22049	-2.18121	#N/A	#N/A	#N/A	#N/A	#N/A	#N/A	#N/A	-1.28309	0.0508398	DOWN	0	0		1	PY-like	PY-like	#N/A
STPQDNKTISEAESR	GlyGly (K)	_STPQDNK(gl)TISEAESR_	STPQDNK(1)TISEAESR	STPQDNK(70.98)TISEAESR	1	Q9D8T4	Q9D8T4	Q9D8T4	Fam18b1	Protein FAM18B1	>sp|Q9D8T4|TV23B_MOUSE Golgi apparatus membrane protein TVP23 homolog B OS=Mus musculus GN=Tvp23b PE=1 SV=1	1.4098e-07	1	70.98	65.77	0.18838	0.22053	-2.18095	#VALUE!	NaN	#VALUE!	#VALUE!	#VALUE!	#VALUE!	#VALUE!	#N/A	0.269306	#N/A	0	0		0
DECIDPFSKTGNLR	GlyGly (K)	_DECIDPFSK(gl)TGNLR_	DECIDPFSK(1)TGNLR	DECIDPFSK(31.83)TGNLR	1	Q7TSG2	Q7TSG2	Q7TSG2	Ctdp1	RNA polymerase II subunit A C-terminal domain phosphatase	>sp|Q7TSG2|CTDP1_MOUSE RNA polymerase II subunit A C-terminal domain phosphatase OS=Mus musculus GN=Ctdp1 PE=1 SV=1	0.029578	1	31.827	27.448	0.17578	0.22082	-2.17906	0.0462815	1.0326	0.213849	-4.67621	3-fold reduced	Ub not up	Ub affected	-1.0482	0.804165	no change	0	0		0
WEEIQKHNLR	GlyGly (K)	_WEEIQK(gl)HNLR_	WEEIQK(1)HNLR	WEEIQK(66.43)HNLR	1	Q9Z0R9	Q9Z0R9	Q9Z0R9	Fads2	Fatty acid desaturase 2	>sp|Q9Z0R9|FADS2_MOUSE Fatty acid desaturase 2 OS=Mus musculus GN=Fads2 PE=2 SV=1	0.00011722	2	75.294	75.294	0.16528	0.22142	-2.17514	-0.686568	0.62133	0.356365	-2.80612	Ub not down	Ub not up	Ub not affected	-1.2336	0.148262	no change	0	0		0
DLLSKEVQEEK	GlyGly (K)	_DLLSK(gl)EVQEEK_	DLLSK(1)EVQEEK	DLLSK(142.59)EVQEEK(-142.59)	1	B1AVY7	B1AVY7	B1AVY7	Kif16b	Kinesin-like protein KIF16B	>sp|B1AVY7|KI16B_MOUSE Kinesin-like protein KIF16B OS=Mus musculus GN=Kif16b PE=1 SV=1	5.81e-55	3	190.15	138.23	0.16244	0.22149	-2.17469	-0.363735	0.77715	0.285003	-3.50874	3-fold reduced	Ub not up	Ub affected	-1.46584	0.0331012	DOWN	0	0		1	PY-like	PY-like
NSVGEKILSLR	GlyGly (K)	_NSVGEK(gl)ILSLR_	NSVGEK(1)ILSLR	NSVGEK(66.26)ILSLR	1	P97473;Q3UNH9	P97473	P97473	Tarbp2	RISC-loading complex subunit TARBP2	>sp|P97473|TRBP2_MOUSE RISC-loading complex subunit TARBP2 OS=Mus musculus GN=Tarbp2 PE=1 SV=2;>tr|Q3UNH9|Q3UNH9_MOUSE RISC-loading complex subunit TARBP2 OS=Mus musculus GN=Tarbp2 PE=2 SV=1	0.00079586	1	66.262	42.887	0.16779	0.22187	-2.17221	0.835439	1.7844	0.124339	-8.04255	3-fold reduced	Ub not up	Ub affected	-1.00191	0.948456	no change	0	1	PXY	0		PXY
KAGDLSNELVR	GlyGly (K)	_K(gl)AGDLSNELVR_	K(1)AGDLSNELVR	K(48)AGDLSNELVR	1	Q5SSZ5;Q5SSZ5-2	Q5SSZ5	Q5SSZ5	Tns3	Tensin-3	>sp|Q5SSZ5|TENS3_MOUSE Tensin-3 OS=Mus musculus GN=Tns3 PE=1 SV=1;>sp|Q5SSZ5-2|TENS3_MOUSE Isoform 2 of Tensin-3 OS=Mus musculus GN=Tns3	0.006398	1	48.004	25.958	0.16417	0.22261	-2.16741	-0.657855	0.63382	0.35122	-2.84722	Ub not down	Ub not up	Ub not affected	1.28593	0.136958	UP	mouse	0		2	PY-like	PY-like
DLVAILEEKR	GlyGly (K)	_DLVAILEEK(gl)R_	DLVAILEEK(1)R	DLVAILEEK(81.87)R	1	F6S200;Q3UX37;F7C583;F7CES2	F6S200	F6S200	Plekhg1		>tr|F6S200|F6S200_MOUSE Protein Plekhg1 (Fragment) OS=Mus musculus GN=Plekhg1 PE=4 SV=1;>tr|Q3UX37|Q3UX37_MOUSE Protein Plekhg1 OS=Mus musculus GN=Plekhg1 PE=2 SV=1;>tr|F7C583|F7C583_MOUSE Protein Plekhg1 (Fragment) OS=Mus musculus GN=Plekhg1 PE=4 SV=1;>tr	0.00040755	1	81.865	57.01	0.18003	0.22273	-2.16663	-0.916154	0.52992	0.420309	-2.3792	Ub not down	Ub not up	Ub not affected	-1.55068	0.0502209	DOWN	0	1	PXY	1	PY-like	PY-like
VGKETWLPR	GlyGly (K)	_VGK(gl)ETWLPR_	VGK(1)ETWLPR	VGK(69.95)ETWLPR	1	Q9DBH0	Q9DBH0	Q9DBH0	Wwp2	NEDD4-like E3 ubiquitin-protein ligase WWP2	>sp|Q9DBH0|WWP2_MOUSE NEDD4-like E3 ubiquitin-protein ligase WWP2 OS=Mus musculus GN=Wwp2 PE=1 SV=1	0.0015534	2	69.954	69.954	0.17087	0.22374	-2.1601	-1.0161	0.49445	0.452503	-2.20993	Ub not down	Ub not up	Ub not affected	-1.53331	0.0310949	DOWN	0	2	PXY	0		PXY
DTSLKGSFGVTR	GlyGly (K)	_DTSLK(gl)GSFGVTR_	DTSLK(1)GSFGVTR	DTSLK(63.73)GSFGVTR	1	G3X9H5;P42859;P42859-2	G3X9H5	G3X9H5	Htt	Huntingtin	>tr|G3X9H5|G3X9H5_MOUSE Huntingtin OS=Mus musculus GN=Htt PE=4 SV=1;>sp|P42859|HD_MOUSE Huntingtin OS=Mus musculus GN=Htt PE=1 SV=2;>sp|P42859-2|HD_MOUSE Isoform Short of Huntingtin OS=Mus musculus GN=Htt	0.0011206	1	63.727	42.887	0.17294	0.22485	-2.15297	1.36076	2.5682	0.0875516	-11.4218	3-fold reduced	Ub not up	Ub affected	1.02235	0.919825	no change	0	1	PXY	2	PY-like	PY-like	UP
ILTSKFLR	GlyGly (K)	_ILTSK(gl)FLR_	ILTSK(1)FLR	ILTSK(73.93)FLR	1	Q9D486;Q9D486-3	Q9D486	Q9D486	Cmip	C-Maf-inducing protein	>sp|Q9D486|CMIP_MOUSE C-Maf-inducing protein OS=Mus musculus GN=Cmip PE=2 SV=3;>sp|Q9D486-3|CMIP_MOUSE Isoform 3 of C-Maf-inducing protein OS=Mus musculus GN=Cmip	0.0037697	1	73.931	32.944	0.17521	0.22516	-2.15098	#N/A	#N/A	#N/A	#N/A	#N/A	#N/A	#N/A	#N/A	0.529484	#N/A	0	0		0			#N/A
EIPDLLEKGER	GlyGly (K)	_EIPDLLEK(gl)GER_	EIPDLLEK(1)GER	EIPDLLEK(30.33)GER	1	P70424;Q61527;Q61527-2;Q61527-3	P70424	P70424	Erbb2;Erbb4	Receptor tyrosine-protein kinase erbB-2;Receptor tyrosine-protein kinase erbB-4;ERBB4 intracellular domain	>sp|P70424|ERBB2_MOUSE Receptor tyrosine-protein kinase erbB-2 OS=Mus musculus GN=Erbb2 PE=1 SV=3;>sp|Q61527|ERBB4_MOUSE Receptor tyrosine-protein kinase erbB-4 OS=Mus musculus GN=Erbb4 PE=1 SV=5;>sp|Q61527-2|ERBB4_MOUSE Isoform JM-B CYT-2 of Receptor tyro	0.049631	1	30.331	20.644	0.15849	0.22534	-2.14982	#N/A	#N/A	#N/A	#N/A	#N/A	#N/A	#N/A	-1.01977	0.137935	no change	0	0		2	PY-like	PY-like	#N/A
MYKSVSETR	Acetyl (Protein N-term),GlyGly (K)	_(ac)MYK(gl)SVSETR_	MYK(1)SVSETR	MYK(25.39)SVSETR	1	Q80XQ2	Q80XQ2	Q80XQ2	Tbc1d5	TBC1 domain family member 5	>sp|Q80XQ2|TBCD5_MOUSE TBC1 domain family member 5 OS=Mus musculus GN=Tbc1d5 PE=1 SV=2	0.06379	1	25.386	21.741	0.16736	0.22586	-2.1465	-0.179237	0.88317	0.255738	-3.91025	3-fold reduced	Ub not up	Ub affected	-1.07179	0.399627	no change	0	0		0
EEYSDLKLPR	GlyGly (K)	_EEYSDLK(gl)LPR_	EEYSDLK(1)LPR	EEYSDLK(73.07)LPR	1	Q9WU60	Q9WU60	Q9WU60	Atrn	Attractin	>sp|Q9WU60|ATRN_MOUSE Attractin OS=Mus musculus GN=Atrn PE=2 SV=3	0.00076409	1	73.067	52.971	0.17164	0.22635	-2.14337	-0.371572	0.77294	0.292843	-3.4148	3-fold reduced	Ub not up	Ub affected	-1.18808	0.106904	no change	0	0		0
LLLKLPDLR	GlyGly (K)	_LLLK(gl)LPDLR_	LLLK(1)LPDLR	LLLK(47.6)LPDLR	1	Q3UV55;Q60674	Q3UV55	Q3UV55	Nr1d1;Nr1d2	Nuclear receptor subfamily 1 group D member 1;Nuclear receptor subfamily 1 group D member 2	>sp|Q3UV55|NR1D1_MOUSE Nuclear receptor subfamily 1 group D member 1 OS=Mus musculus GN=Nr1d1 PE=1 SV=1;>sp|Q60674|NR1D2_MOUSE Nuclear receptor subfamily 1 group D member 2 OS=Mus musculus GN=Nr1d2 PE=1 SV=1	0.0034781	1	47.603	40.222	0.15486	0.22645	-2.14274	#VALUE!	NaN	#VALUE!	#VALUE!	#VALUE!	#VALUE!	#VALUE!	-1.48633	0.984565	DOWN	0	0		0
VLEGHSDFINDLVFHPKEGQELASVSDDHTCR	GlyGly (K)	_VLEGHSDFINDLVFHPK(gl)EGQELASVSDDHTCR_	VLEGHSDFINDLVFHPK(1)EGQELASVSDDHTCR	VLEGHSDFINDLVFHPK(68.52)EGQELASVSDDHTCR	1	Q9CWU9	Q9CWU9	Q9CWU9	Nup37	Nucleoporin Nup37	>sp|Q9CWU9|NUP37_MOUSE Nucleoporin Nup37 OS=Mus musculus GN=Nup37 PE=2 SV=2	8.6465e-12	1	68.516	66.79	0.16951	0.22651	-2.14235	0.0322419	1.0226	0.221504	-4.51459	3-fold reduced	Ub not up	Ub affected	-1.34919	0.0272549	DOWN	0	0		0
LLYEEAKGNVLTAR	GlyGly (K)	_LLYEEAK(gl)GNVLTAR_	LLYEEAK(1)GNVLTAR	LLYEEAK(48.7)GNVLTAR	1	Q3UFK8;D3Z5B2	Q3UFK8	Q3UFK8	Frmd8	FERM domain-containing protein 8	>sp|Q3UFK8|FRMD8_MOUSE FERM domain-containing protein 8 OS=Mus musculus GN=Frmd8 PE=1 SV=2;>tr|D3Z5B2|D3Z5B2_MOUSE FERM domain-containing protein 8 (Fragment) OS=Mus musculus GN=Frmd8 PE=4 SV=1	0.00049166	1	48.704	39.417	0.17929	0.22659	-2.14184	-0.68687	0.6212	0.364762	-2.74152	Ub not down	Ub not up	Ub not affected	1.20278	0.064001	no change	0	1	PXY	0		PXY
KACNDATLVQITSNMDSVGR	GlyGly (K)	_K(gl)ACNDATLVQITSNMDSVGR_	K(1)ACNDATLVQITSNMDSVGR	K(92.99)ACNDATLVQITSNMDSVGR	1	P29387	P29387	P29387	Gnb4	Guanine nucleotide-binding protein subunit beta-4	>sp|P29387|GBB4_MOUSE Guanine nucleotide-binding protein subunit beta-4 OS=Mus musculus GN=Gnb4 PE=2 SV=4	2.3873e-13	1	92.993	84.348	0.1735	0.22708	-2.13873	-0.30952	0.80691	0.281419	-3.55342	3-fold reduced	Ub not up	Ub affected	1.19113	0.177082	no change	0	0		0
MKIDPDAFITR	GlyGly (K)	_MK(gl)IDPDAFITR_	MK(1)IDPDAFITR	MK(55.45)IDPDAFITR	1	E9PVA8	E9PVA8	E9PVA8	Gcn1l1		>tr|E9PVA8|E9PVA8_MOUSE Protein Gcn1l1 OS=Mus musculus GN=Gcn1l1 PE=4 SV=1	0.0028682	1	55.452	55.452	0.18212	0.22715	-2.13828	0.0450235	1.0317	0.220171	-4.54193	3-fold reduced	Ub not up	Ub affected	1.10032	0.750236	no change	0	1	PXY	1	PY-like	PY-like
IHKTSNPWQSPSGTLPALR	GlyGly (K)	_IHK(gl)TSNPWQSPSGTLPALR_	IHK(1)TSNPWQSPSGTLPALR	IHK(48.05)TSNPWQSPSGTLPALR	1	G3XA66;F7C846;D3YVW0;P47802;G3UXX9	G3XA66	G3XA66	Mtx1	Metaxin-1	>tr|G3XA66|G3XA66_MOUSE Metaxin-1 (Fragment) OS=Mus musculus GN=Mtx1 PE=4 SV=1;>tr|F7C846|F7C846_MOUSE Metaxin-1 OS=Mus musculus GN=Mtx1 PE=4 SV=1;>tr|D3YVW0|D3YVW0_MOUSE Metaxin-1 OS=Mus musculus GN=Mtx1 PE=4 SV=2;>sp|P47802|MTX1_MOUSE Metaxin-1 OS=Mus mu	0.00059487	1	48.053	48.053	0.17882	0.22762	-2.1353	0.148479	1.1084	0.205359	-4.86952	3-fold reduced	Ub not up	Ub affected	1.07599	0.559307	no change	0	0		0
DHICKDMSPLVAAR	GlyGly (K)	_DHICK(gl)DMSPLVAAR_	DHICK(1)DMSPLVAAR	DHICK(101.6)DMSPLVAAR	1	P13864;P13864-2;J3QNW0	P13864	P13864	Dnmt1	DNA (cytosine-5)-methyltransferase 1	>sp|P13864|DNMT1_MOUSE DNA (cytosine-5)-methyltransferase 1 OS=Mus musculus GN=Dnmt1 PE=1 SV=5;>sp|P13864-2|DNMT1_MOUSE Isoform 2 of DNA (cytosine-5)-methyltransferase 1 OS=Mus musculus GN=Dnmt1;>tr|J3QNW0|J3QNW0_MOUSE Cytosine-specific methyltransferase O	4.8409e-07	1	101.6	95.297	0.17055	0.22819	-2.13169	-0.420627	0.7471	0.305434	-3.27403	3-fold reduced	Ub not up	Ub affected	-1.47891	0.0497267	DOWN	mouse	0		0
SLTINGKEHLLR	GlyGly (K)	_SLTINGK(gl)EHLLR_	SLTINGK(1)EHLLR	SLTINGK(100.55)EHLLR	1	O54946-2	O54946-2	O54946-2	Dnajb6		>sp|O54946-2|DNJB6_MOUSE Isoform B of DnaJ homolog subfamily B member 6 OS=Mus musculus GN=Dnajb6	6.2174e-06	2	100.55	69.368	0.17357	0.22833	-2.13081	-0.215362	0.86133	0.26509	-3.7723	3-fold reduced	Ub not up	Ub affected	#N/A	#N/A	#N/A	mouse	0		0
LVTPTEELPEWDIIEVKR	GlyGly (K)	_LVTPTEELPEWDIIEVK(gl)R_	LVTPTEELPEWDIIEVK(1)R	LVTPTEELPEWDIIEVK(56.96)R	1	Q3UDP0;S4R290;B2RQV3;Q3UDP0-2;E9QK95	Q3UDP0	Q3UDP0	Wdr41	WD repeat-containing protein 41	>sp|Q3UDP0|WDR41_MOUSE WD repeat-containing protein 41 OS=Mus musculus GN=Wdr41 PE=2 SV=1;>tr|S4R290|S4R290_MOUSE WD repeat-containing protein 41 OS=Mus musculus GN=Wdr41 PE=4 SV=1;>tr|B2RQV3|B2RQV3_MOUSE WD repeat-containing protein 41 OS=Mus musculus GN=	6.8177e-05	1	56.959	49.005	0.17485	0.22842	-2.13024	-0.276136	0.8258	0.276605	-3.61527	3-fold reduced	Ub not up	Ub affected	-1.0785	0.496704	no change	0	0		0
LAQVKLLNR	GlyGly (K)	_LAQVK(gl)LLNR_	LAQVK(1)LLNR	LAQVK(59.8)LLNR	1	Q8C7X2;Q8C7X2-2;Q8C7X2-3	Q8C7X2	Q8C7X2	Kiaa0090	Uncharacterized protein KIAA0090	>sp|Q8C7X2|EMC1_MOUSE ER membrane protein complex subunit 1 OS=Mus musculus GN=Emc1 PE=1 SV=1;>sp|Q8C7X2-2|EMC1_MOUSE Isoform 2 of ER membrane protein complex subunit 1 OS=Mus musculus GN=Emc1;>sp|Q8C7X2-3|EMC1_MOUSE Isoform 3 of ER membrane protein comple	0.0033791	1	59.8	47.574	0.17851	0.22878	-2.12797	-0.100685	0.93259	0.245317	-4.07636	3-fold reduced	Ub not up	Ub affected	#N/A	#N/A	#N/A	mouse	0		0
LQKQIEDLQGR	GlyGly (K)	_LQK(gl)QIEDLQGR_	LQK(1)QIEDLQGR	LQK(30.87)QIEDLQGR	1	G5E8T2;O88196;O88196-2;O88196-6;D6RFU5;D6RD03;O88196-3;O88196-4;D6RDD2;D6RHT6;D3YZ03;D3Z330	G5E8T2	G5E8T2	Ttc3	E3 ubiquitin-protein ligase TTC3	>tr|G5E8T2|G5E8T2_MOUSE E3 ubiquitin-protein ligase TTC3 OS=Mus musculus GN=Ttc3 PE=4 SV=1;>sp|O88196|TTC3_MOUSE E3 ubiquitin-protein ligase TTC3 OS=Mus musculus GN=Ttc3 PE=2 SV=2;>sp|O88196-2|TTC3_MOUSE Isoform 2 of E3 ubiquitin-protein ligase TTC3 OS=Mus	0.047804	1	30.872	30.872	0.17796	0.22904	-2.12633	2.69986	6.4974	0.035251	-28.368	3-fold reduced	Ub not up	Ub affected	-1.29352	0.0430082	DOWN	0	0		1	PY-like	PY-like	UP
NVTLPAVFKAPIRPDIVNFVHTNLR	GlyGly (K)	_NVTLPAVFK(gl)APIRPDIVNFVHTNLR_	NVTLPAVFK(1)APIRPDIVNFVHTNLR	NVTLPAVFK(52.32)APIRPDIVNFVHTNLR	1	Q9D8E6	Q9D8E6	Q9D8E6	Rpl4	60S ribosomal protein L4	>sp|Q9D8E6|RL4_MOUSE 60S ribosomal protein L4 OS=Mus musculus GN=Rpl4 PE=1 SV=3	0.00073708	1	52.321	52.321	0.17733	0.2293	-2.12469	0.145351	1.106	0.207324	-4.82338	3-fold reduced	Ub not up	Ub affected	1.03039	0.826616	no change	mouse	0		0
SASSSAAGSPAGLTSLQQQKQR	GlyGly (K)	_SASSSAAGSPAGLTSLQQQK(gl)QR_	SASSSAAGSPAGLTSLQQQK(1)QR	SASSSAAGSPAGLTSLQQQK(111.95)QR	1	Q8CHS8;Q8CHS8-3;Q8CHS8-2	Q8CHS8	Q8CHS8	Vps37a	Vacuolar protein sorting-associated protein 37A	>sp|Q8CHS8|VP37A_MOUSE Vacuolar protein sorting-associated protein 37A OS=Mus musculus GN=Vps37a PE=2 SV=1;>sp|Q8CHS8-3|VP37A_MOUSE Isoform 3 of Vacuolar protein sorting-associated protein 37A OS=Mus musculus GN=Vps37a;>sp|Q8CHS8-2|VP37A_MOUSE Isoform 2 of	1.3696e-19	2	111.95	111.95	0.17569	0.22946	-2.12369	-0.270312	0.82914	0.276745	-3.61344	3-fold reduced	Ub not up	Ub affected	1.06256	0.76137	no change	0	1	PXY	0		PXY
FSKDMDEVDVR	GlyGly (K)	_FSK(gl)DMDEVDVR_	FSK(1)DMDEVDVR	FSK(30.33)DMDEVDVR	1	Q9R1X5	Q9R1X5	Q9R1X5	Abcc5	Multidrug resistance-associated protein 5	>sp|Q9R1X5|MRP5_MOUSE Multidrug resistance-associated protein 5 OS=Mus musculus GN=Abcc5 PE=1 SV=2	0.049631	1	30.331	30.331	0.15933	0.22953	-2.12325	#N/A	#N/A	#N/A	#N/A	#N/A	#N/A	#N/A	-1.00266	0.258708	no change	0	0		0			#N/A
EILTKESNVQEVR	GlyGly (K)	_EILTK(gl)ESNVQEVR_	EILTK(1)ESNVQEVR	EILTK(104.87)ESNVQEVR	1	P63330;P62715	P63330;P62715	P63330	Ppp2ca;Ppp2cb	Serine/threonine-protein phosphatase 2A catalytic subunit alpha isoform;Serine/threonine-protein phosphatase 2A catalytic subunit beta isoform	>sp|P63330|PP2AA_MOUSE Serine/threonine-protein phosphatase 2A catalytic subunit alpha isoform OS=Mus musculus GN=Ppp2ca PE=1 SV=1;>sp|P62715|PP2AB_MOUSE Serine/threonine-protein phosphatase 2A catalytic subunit beta isoform OS=Mus musculus GN=Ppp2cb PE=1	2.476e-15	1	104.87	86.037	0.17274	0.22969	-2.12224	-0.452254	0.7309	0.314256	-3.18212	3-fold reduced	Ub not up	Ub affected	1.10377	0.0464217	no change	mouse	0		0
FVEFLKR	GlyGly (K)	_FVEFLK(gl)R_	FVEFLK(1)R	FVEFLK(81.96)R	1	Q60960;G3UZK5;G3UXT6;O35345;Q4FJZ2	Q60960;O35345	Q60960	Kpna1;Kpna6	Importin subunit alpha-1;Importin subunit alpha-7;Importin subunit alpha	>sp|Q60960|IMA5_MOUSE Importin subunit alpha-5 OS=Mus musculus GN=Kpna1 PE=1 SV=2;>tr|G3UZK5|G3UZK5_MOUSE Importin subunit alpha-5 OS=Mus musculus GN=Kpna1 PE=4 SV=1;>tr|G3UXT6|G3UXT6_MOUSE Importin subunit alpha-5 OS=Mus musculus GN=Kpna1 PE=4 SV=1;>sp|O3	0.0076249	1	81.958	61.629	0.17435	0.22995	-2.12061	-0.213186	0.86263	0.266569	-3.75138	3-fold reduced	Ub not up	Ub affected	-1.69763	0.0173183	DOWN	0	0		1	PY-like	PY-like
KVKNNLCLPICPPNIESMEILGTK	GlyGly (K)	_K(gl)VKNNLCLPICPPNIESMEILGTK_	K(0.5)VK(0.5)NNLCLPICPPNIESMEILGTK	K(0)VK(0)NNLCLPICPPNIESMEILGTK(-30.25)	1	P05533	P05533	P05533	Ly6a	Lymphocyte antigen 6A-2/6E-1	>sp|P05533|LY6A_MOUSE Lymphocyte antigen 6A-2/6E-1 OS=Mus musculus GN=Ly6a PE=1 SV=1	0.0019417	2	30.249	30.249	0.16188	0.23021	-2.11898	-1.07127	0.4759	0.483736	-2.06724	Ub not down	Ub not up	Ub not affected	-1.12719	0.119718	no change	0	0		0			DOWN
FEGFIKTR	GlyGly (K)	_FEGFIK(gl)TR_	FEGFIK(1)TR	FEGFIK(68.73)TR	1	O35598;E9PYF2	O35598	O35598	Adam10	Disintegrin and metalloproteinase domain-containing protein 10	>sp|O35598|ADA10_MOUSE Disintegrin and metalloproteinase domain-containing protein 10 OS=Mus musculus GN=Adam10 PE=1 SV=2;>tr|E9PYF2|E9PYF2_MOUSE Disintegrin and metalloproteinase domain-containing protein 10 OS=Mus musculus GN=Adam10 PE=3 SV=1	0.0034774	1	68.735	55.382	0.16869	0.23052	-2.11704	-0.558729	0.6789	0.339549	-2.94508	Ub not down	Ub not up	Ub not affected	-1.13538	0.177097	no change	mouse	0		0
DMYSHYVLLKSIR	GlyGly (K)	_DMYSHYVLLK(gl)SIR_	DMYSHYVLLK(1)SIR	DMYSHYVLLK(66)SIR	1	Q9CQ20	Q9CQ20	Q9CQ20	Mid1ip1	Mid1-interacting protein 1	>sp|Q9CQ20|M1IP1_MOUSE Mid1-interacting protein 1 OS=Mus musculus GN=Mid1ip1 PE=1 SV=1	2.4975e-05	1	66.004	61.807	0.1662	0.23096	-2.11429	-0.650137	0.63722	0.362449	-2.75901	Ub not down	Ub not up	Ub not affected	1.05296	0.674478	no change	0	0		0
DLVQQKDLLSK	GlyGly (K)	_DLVQQK(gl)DLLSK_	DLVQQK(1)DLLSK	DLVQQK(33.99)DLLSK(-33.99)	1	B1AVY7	B1AVY7	B1AVY7	Kif16b	Kinesin-like protein KIF16B	>sp|B1AVY7|KI16B_MOUSE Kinesin-like protein KIF16B OS=Mus musculus GN=Kif16b PE=1 SV=1	0.00041719	1	57.836	41.063	0.19392	0.23142	-2.11141	-0.363735	0.77715	0.29778	-3.35818	3-fold reduced	Ub not up	Ub affected	-1.46584	0.0331012	DOWN	0	0		1	PY-like	PY-like
WGKQDGGEGHVGTVR	GlyGly (K)	_WGK(gl)QDGGEGHVGTVR_	WGK(1)QDGGEGHVGTVR	WGK(48.11)QDGGEGHVGTVR	1	Q80SY4	Q80SY4	Q80SY4	Mib1	E3 ubiquitin-protein ligase MIB1	>sp|Q80SY4|MIB1_MOUSE E3 ubiquitin-protein ligase MIB1 OS=Mus musculus GN=Mib1 PE=1 SV=1	0.0032434	1	48.112	45.074	0.1861	0.23148	-2.11104	#VALUE!	NaN	#VALUE!	#VALUE!	#VALUE!	#VALUE!	#VALUE!	1.20196	0.45696	no change	0	0		0
LVLINKSGNR	GlyGly (K)	_LVLINK(gl)SGNR_	LVLINK(1)SGNR	LVLINK(51.93)SGNR	1	E9Q8Z8;E9Q8Z6;E9Q8Z5;P30999;G3X9V2;P30999-3;P30999-2;E9Q904;E9Q901;E9Q903;D3Z2H2;E9Q8Z9;E9Q8Z4;E9Q905;E9Q907;E9Q906;D3Z7H6;E9Q986;D3Z2H7	E9Q8Z8	E9Q8Z8	Ctnnd1	Catenin delta-1	>tr|E9Q8Z8|E9Q8Z8_MOUSE Catenin delta-1 OS=Mus musculus GN=Ctnnd1 PE=4 SV=1;>tr|E9Q8Z6|E9Q8Z6_MOUSE Catenin delta-1 OS=Mus musculus GN=Ctnnd1 PE=4 SV=1;>tr|E9Q8Z5|E9Q8Z5_MOUSE Catenin delta-1 OS=Mus musculus GN=Ctnnd1 PE=4 SV=1;>sp|P30999|CTND1_MOUSE Caten	0.0057459	1	51.927	26.541	0.16865	0.23164	-2.11004	-0.139474	0.90785	0.255152	-3.91923	3-fold reduced	Ub not up	Ub affected	1.11135	0.0372555	no change	0	0		0
SLYSFIKGDTSGDYR	GlyGly (K)	_SLYSFIK(gl)GDTSGDYR_	SLYSFIK(1)GDTSGDYR	SLYSFIK(30.13)GDTSGDYR	1	P97429;F7ANV6	P97429	P97429	Anxa4	Annexin A4;Annexin	>sp|P97429|ANXA4_MOUSE Annexin A4 OS=Mus musculus GN=Anxa4 PE=2 SV=4;>tr|F7ANV6|F7ANV6_MOUSE Annexin (Fragment) OS=Mus musculus GN=Anxa4 PE=3 SV=1	0.028731	1	30.133	21.957	0.15629	0.23177	-2.10923	0.0720372	1.0512	0.220481	-4.53553	3-fold reduced	Ub not up	Ub affected	1.0219	0.941296	no change	mouse	0		0
LHFTKDNITNNTAAATVR	GlyGly (K)	_LHFTK(gl)DNITNNTAAATVR_	LHFTK(1)DNITNNTAAATVR	LHFTK(26.47)DNITNNTAAATVR	1	B9EKJ3;Q80TL7-2;Q80TL7	B9EKJ3	B9EKJ3	Mon2	Protein MON2 homolog	>tr|B9EKJ3|B9EKJ3_MOUSE Mon2 protein OS=Mus musculus GN=Mon2 PE=2 SV=1;>sp|Q80TL7-2|MON2_MOUSE Isoform 2 of Protein MON2 homolog OS=Mus musculus GN=Mon2;>sp|Q80TL7|MON2_MOUSE Protein MON2 homolog OS=Mus musculus GN=Mon2 PE=2 SV=2	0.041617	1	26.474	26.474	0.17036	0.23179	-2.10911	0.142348	1.1037	0.210012	-4.76164	3-fold reduced	Ub not up	Ub affected	1.13835	0.0831103	no change	0	3	PXY	0		PXY
QEKALSAIAELLTSEHER	GlyGly (K)	_QEK(gl)ALSAIAELLTSEHER_	QEK(1)ALSAIAELLTSEHER	QEK(25.82)ALSAIAELLTSEHER	1	E9Q8Z8;E9Q8Z6;E9Q8Z5;P30999;G3X9V2;P30999-3;P30999-2;E9Q904;E9Q901;E9Q903;D3Z2H2;E9Q8Z9;E9Q8Z4;E9Q905;E9Q907;E9Q906;D3Z7H6;E9Q986;D3Z2H7	E9Q8Z8	E9Q8Z8	Ctnnd1	Catenin delta-1	>tr|E9Q8Z8|E9Q8Z8_MOUSE Catenin delta-1 OS=Mus musculus GN=Ctnnd1 PE=4 SV=1;>tr|E9Q8Z6|E9Q8Z6_MOUSE Catenin delta-1 OS=Mus musculus GN=Ctnnd1 PE=4 SV=1;>tr|E9Q8Z5|E9Q8Z5_MOUSE Catenin delta-1 OS=Mus musculus GN=Ctnnd1 PE=4 SV=1;>sp|P30999|CTND1_MOUSE Caten	0.048765	1	25.824	16.075	0.17645	0.23225	-2.10625	-0.139474	0.90785	0.255824	-3.90893	3-fold reduced	Ub not up	Ub affected	1.11135	0.0372555	no change	0	0		0
YVDIAIPCNNKGAHSVGLMWWMLAR	GlyGly (K)	_YVDIAIPCNNK(gl)GAHSVGLMWWMLAR_	YVDIAIPCNNK(1)GAHSVGLMWWMLAR	YVDIAIPCNNK(20.2)GAHSVGLMWWMLAR	1	P14206	P14206	P14206	Rpsa	40S ribosomal protein SA	>sp|P14206|RSSA_MOUSE 40S ribosomal protein SA OS=Mus musculus GN=Rpsa PE=1 SV=4	0.017605	1	20.199	17.567	0.18583	0.2326	-2.10408	0.0342157	1.024	0.227148	-4.40241	3-fold reduced	Ub not up	Ub affected	1.17744	0.179431	no change	mouse	0		0
FHINQPALKQR	GlyGly (K)	_FHINQPALK(gl)QR_	FHINQPALK(1)QR	FHINQPALK(73.07)QR	1	Q9D5T0	Q9D5T0	Q9D5T0	Atad1	ATPase family AAA domain-containing protein 1	>sp|Q9D5T0|ATAD1_MOUSE ATPase family AAA domain-containing protein 1 OS=Mus musculus GN=Atad1 PE=1 SV=1	0.00050071	1	73.067	61.915	0.17613	0.23367	-2.09746	-0.151442	0.90035	0.259532	-3.85308	3-fold reduced	Ub not up	Ub affected	-1.05184	0.762592	no change	0	0		0
DVNSLDEKVALAFR	GlyGly (K)	_DVNSLDEK(gl)VALAFR_	DVNSLDEK(1)VALAFR	DVNSLDEK(26.12)VALAFR	1	E9Q474;E9Q394	E9Q474	E9Q474	Akap13		>tr|E9Q474|E9Q474_MOUSE Protein Akap13 OS=Mus musculus GN=Akap13 PE=4 SV=1;>tr|E9Q394|E9Q394_MOUSE Protein Akap13 OS=Mus musculus GN=Akap13 PE=4 SV=1	0.063506	1	26.124	26.124	0.1885	0.23381	-2.09659	-0.115676	0.92295	0.253329	-3.94744	3-fold reduced	Ub not up	Ub affected	1.18978	0.0424243	no change	0	0		0
LVSFLEAKAESLHR	GlyGly (K)	_LVSFLEAK(gl)AESLHR_	LVSFLEAK(1)AESLHR	LVSFLEAK(64.1)AESLHR	1	G3X9H5;P42859;P42859-2	G3X9H5	G3X9H5	Htt	Huntingtin	>tr|G3X9H5|G3X9H5_MOUSE Huntingtin OS=Mus musculus GN=Htt PE=4 SV=1;>sp|P42859|HD_MOUSE Huntingtin OS=Mus musculus GN=Htt PE=1 SV=2;>sp|P42859-2|HD_MOUSE Isoform Short of Huntingtin OS=Mus musculus GN=Htt	0.00038772	1	64.104	57.064	0.17577	0.23389	-2.0961	1.36076	2.5682	0.0910716	-10.9804	3-fold reduced	Ub not up	Ub affected	1.02235	0.919825	no change	0	1	PXY	2	PY-like	PY-like	UP
DEVAEASDPESKPCR	GlyGly (K)	_DEVAEASDPESK(gl)PCR_	DEVAEASDPESK(1)PCR	DEVAEASDPESK(56.48)PCR	1	G3X9H5;P42859;P42859-2	G3X9H5	G3X9H5	Htt	Huntingtin	>tr|G3X9H5|G3X9H5_MOUSE Huntingtin OS=Mus musculus GN=Htt PE=4 SV=1;>sp|P42859|HD_MOUSE Huntingtin OS=Mus musculus GN=Htt PE=1 SV=2;>sp|P42859-2|HD_MOUSE Isoform Short of Huntingtin OS=Mus musculus GN=Htt	0.00066305	1	56.482	54.79	0.17029	0.23402	-2.0953	1.36076	2.5682	0.0911222	-10.9743	3-fold reduced	Ub not up	Ub affected	1.02235	0.919825	no change	0	1	PXY	2	PY-like	PY-like	UP
LGYAVYETPTAHNGAKNPR	GlyGly (K)	_LGYAVYETPTAHNGAK(gl)NPR_	LGYAVYETPTAHNGAK(1)NPR	LGYAVYETPTAHNGAK(60.92)NPR	1	Q9QZ06;Q8C5G6;F7AT44;A9JEI5	Q9QZ06	Q9QZ06	Tollip	Toll-interacting protein	>sp|Q9QZ06|TOLIP_MOUSE Toll-interacting protein OS=Mus musculus GN=Tollip PE=1 SV=1;>tr|Q8C5G6|Q8C5G6_MOUSE Toll-interacting protein OS=Mus musculus GN=Tollip PE=2 SV=1;>tr|F7AT44|F7AT44_MOUSE Toll-interacting protein (Fragment) OS=Mus musculus GN=Tollip P	2.6724e-05	1	60.918	46.446	0.19197	0.23451	-2.09228	-0.119479	0.92052	0.254758	-3.92529	3-fold reduced	Ub not up	Ub affected	1.07002	0.524592	no change	0	0		0
LEVFKALTDNGR	GlyGly (K)	_LEVFK(gl)ALTDNGR_	LEVFK(1)ALTDNGR	LEVFK(55.45)ALTDNGR	1	Q61037;Q61037-5;Q61037-6;Q61037-2;Q61037-3;Q61037-4;Q7TT21;Q61037-7	Q61037	Q61037	Tsc2	Tuberin	>sp|Q61037|TSC2_MOUSE Tuberin OS=Mus musculus GN=Tsc2 PE=1 SV=1;>sp|Q61037-5|TSC2_MOUSE Isoform D of Tuberin OS=Mus musculus GN=Tsc2;>sp|Q61037-6|TSC2_MOUSE Isoform E of Tuberin OS=Mus musculus GN=Tsc2;>sp|Q61037-2|TSC2_MOUSE Isoform A of Tuberin OS=Mus mu	0.00063449	1	55.452	55.452	0.17881	0.2346	-2.09173	#N/A	#N/A	#N/A	#N/A	#N/A	#N/A	#N/A	-1.1769	0.0580733	no change	0	0		1	PY-like	PY-like	#N/A
SLLSQKENINVLDQER	GlyGly (K)	_SLLSQK(gl)ENINVLDQER_	SLLSQK(1)ENINVLDQER	SLLSQK(50.61)ENINVLDQER	1	Q8BTI7	Q8BTI7	Q8BTI7	Ankrd52	Serine/threonine-protein phosphatase 6 regulatory ankyrin repeat subunit C	>sp|Q8BTI7|ANR52_MOUSE Serine/threonine-protein phosphatase 6 regulatory ankyrin repeat subunit C OS=Mus musculus GN=Ankrd52 PE=1 SV=1	1.1685e-05	1	50.608	50.608	0.17942	0.23484	-2.09025	-0.799998	0.57435	0.40888	-2.44571	Ub not down	Ub not up	Ub not affected	-1.13218	0.324457	no change	0	0		0
QVYKGEEATFQISGLQSNTDYR	GlyGly (K)	_QVYK(gl)GEEATFQISGLQSNTDYR_	QVYK(1)GEEATFQISGLQSNTDYR	QVYK(35.04)GEEATFQISGLQSNTDYR	1	Q6NWW9	Q6NWW9	Q6NWW9	Fndc3b	Fibronectin type III domain-containing protein 3B	>sp|Q6NWW9|FND3B_MOUSE Fibronectin type III domain-containing protein 3B OS=Mus musculus GN=Fndc3b PE=1 SV=1	0.0057533	1	35.036	22.555	0.18033	0.23485	-2.09019	-0.0984283	0.93405	0.251432	-3.97722	3-fold reduced	Ub not up	Ub affected	1.02413	0.880773	no change	0	3	PXY	0		PXY
HELTAKYLNYYR	GlyGly (K)	_HELTAK(gl)YLNYYR_	HELTAK(1)YLNYYR	HELTAK(62.41)YLNYYR	1	Q8K2B0	Q8K2B0	Q8K2B0	Leprel4	Synaptonemal complex protein SC65	>sp|Q8K2B0|SC65_MOUSE Synaptonemal complex protein SC65 OS=Mus musculus GN=Leprel4 PE=2 SV=1	4.892e-05	1	62.408	55.526	0.18625	0.23495	-2.08957	-0.000707094	0.99951	0.235065	-4.25414	3-fold reduced	Ub not up	Ub affected	#N/A	#N/A	#N/A	0	0		0
VQKAQFLVESESQNTVQR	GlyGly (K)	_VQK(gl)AQFLVESESQNTVQR_	VQK(1)AQFLVESESQNTVQR	VQK(26.15)AQFLVESESQNTVQR	1	Q8BHK9	Q8BHK9	Q8BHK9	Ercc6l	DNA excision repair protein ERCC-6-like	>sp|Q8BHK9|ERC6L_MOUSE DNA excision repair protein ERCC-6-like OS=Mus musculus GN=Ercc6l PE=1 SV=1	0.0037326	1	26.146	26.146	0.17472	0.23524	-2.08779	-0.551754	0.68219	0.344831	-2.89997	Ub not down	Ub not up	Ub not affected	-1.49091	0.116077	DOWN	0	1	PXY	0		PXY
NSLLGLEEESETFESISTYKNLR	GlyGly (K)	_NSLLGLEEESETFESISTYK(gl)NLR_	NSLLGLEEESETFESISTYK(1)NLR	NSLLGLEEESETFESISTYK(84.18)NLR	1	Q62273;F8WI08	Q62273	Q62273	Slc26a2	Sulfate transporter	>sp|Q62273|S26A2_MOUSE Sulfate transporter OS=Mus musculus GN=Slc26a2 PE=2 SV=1;>tr|F8WI08|F8WI08_MOUSE Sulfate transporter OS=Mus musculus GN=Slc26a2 PE=4 SV=1	8.5462e-15	2	84.181	77.838	0.17603	0.23553	-2.08602	-0.715818	0.60886	0.386838	-2.58506	Ub not down	Ub not up	Ub not affected	-1.4051	0.0272549	DOWN	0	1	PXY	0		PXY
SQILIQNGSEIDCADKFGNTPLHVAAR	GlyGly (K)	_SQILIQNGSEIDCADK(gl)FGNTPLHVAAR_	SQILIQNGSEIDCADK(1)FGNTPLHVAAR	SQILIQNGSEIDCADK(80.29)FGNTPLHVAAR	1	Q8BTI7	Q8BTI7	Q8BTI7	Ankrd52	Serine/threonine-protein phosphatase 6 regulatory ankyrin repeat subunit C	>sp|Q8BTI7|ANR52_MOUSE Serine/threonine-protein phosphatase 6 regulatory ankyrin repeat subunit C OS=Mus musculus GN=Ankrd52 PE=1 SV=1	6.0299e-16	1	80.293	80.293	0.17628	0.23556	-2.08583	-0.799998	0.57435	0.410133	-2.43823	Ub not down	Ub not up	Ub not affected	-1.13218	0.324457	no change	0	0		0
EPEGKEVWDYVTVR	GlyGly (K)	_EPEGK(gl)EVWDYVTVR_	EPEGK(1)EVWDYVTVR	EPEGK(31.83)EVWDYVTVR	1	Q920A5	Q920A5	Q920A5	Scpep1	Retinoid-inducible serine carboxypeptidase	>sp|Q920A5|RISC_MOUSE Retinoid-inducible serine carboxypeptidase OS=Mus musculus GN=Scpep1 PE=2 SV=2	0.0083598	1	31.827	31.827	0.19121	0.23601	-2.08308	0.0224743	1.0157	0.232362	-4.30363	3-fold reduced	Ub not up	Ub affected	1.07003	0.579373	no change	0	0		0
DGACKLLAACSQR	GlyGly (K)	_DGACK(gl)LLAACSQR_	DGACK(1)LLAACSQR	DGACK(59.61)LLAACSQR	1	Q8C6B2;Q8C6B2-2;D3Z7S7;D3Z4N1;D3YXC9	Q8C6B2	Q8C6B2	Rtkn	Rhotekin	>sp|Q8C6B2|RTKN_MOUSE Rhotekin OS=Mus musculus GN=Rtkn PE=1 SV=3;>sp|Q8C6B2-2|RTKN_MOUSE Isoform 2 of Rhotekin OS=Mus musculus GN=Rtkn;>tr|D3Z7S7|D3Z7S7_MOUSE Rhotekin (Fragment) OS=Mus musculus GN=Rtkn PE=4 SV=1;>tr|D3Z4N1|D3Z4N1_MOUSE Rhotekin (Fragment)	0.00090857	1	59.607	51.997	0.17761	0.23605	-2.08284	-0.571772	0.67279	0.350852	-2.8502	Ub not down	Ub not up	Ub not affected	1.15232	0.393897	no change	0	1	PXY	0		PXY
ELTGDMQLSKSEILR	GlyGly (K)	_ELTGDMQLSK(gl)SEILR_	ELTGDMQLSK(1)SEILR	ELTGDMQLSK(48.18)SEILR	1	E9PZJ8	E9PZJ8	E9PZJ8	Ascc3	Activating signal cointegrator 1 complex subunit 3	>sp|E9PZJ8|ASCC3_MOUSE Activating signal cointegrator 1 complex subunit 3 OS=Mus musculus GN=Ascc3 PE=2 SV=1	0.0032149	1	48.177	36.916	0.18047	0.23621	-2.08186	-0.0683321	0.95374	0.247667	-4.03768	3-fold reduced	Ub not up	Ub affected	-1.01786	0.868067	no change	0	1	PXY	0		PXY
SSKVQGLDPLQDLQSTLAER	GlyGly (K)	_SSK(gl)VQGLDPLQDLQSTLAER_	SSK(1)VQGLDPLQDLQSTLAER	SSK(36.11)VQGLDPLQDLQSTLAER	1	Q7TQI7	Q7TQI7	Q7TQI7	Abtb2	Ankyrin repeat and BTB/POZ domain-containing protein 2	>sp|Q7TQI7|ABTB2_MOUSE Ankyrin repeat and BTB/POZ domain-containing protein 2 OS=Mus musculus GN=Abtb2 PE=2 SV=1	0.0095699	1	36.111	27.467	0.18904	0.23652	-2.07997	#N/A	#N/A	#N/A	#N/A	#N/A	#N/A	#N/A	-1.04578	0.58755	no change	0	1	PXY	0		PXY	#N/A
KTDSFFLEVQKR	GlyGly (K)	_KTDSFFLEVQK(gl)R_	KTDSFFLEVQK(1)R	K(-71.1)TDSFFLEVQK(71.1)R	1	E9Q5W5;Q5SSH7;Q5SSH7-2	E9Q5W5	E9Q5W5	Zzef1	Zinc finger ZZ-type and EF-hand domain-containing protein 1	>tr|E9Q5W5|E9Q5W5_MOUSE Zinc finger ZZ-type and EF-hand domain-containing protein 1 OS=Mus musculus GN=Zzef1 PE=4 SV=1;>sp|Q5SSH7|ZZEF1_MOUSE Zinc finger ZZ-type and EF-hand domain-containing protein 1 OS=Mus musculus GN=Zzef1 PE=1 SV=2;>sp|Q5SSH7-2|ZZEF1_	0.0073633	1	72.29	62.754	0.19829	0.23704	-2.0768	-0.849206	0.55509	0.42703	-2.34176	Ub not down	Ub not up	Ub not affected	1.00647	0.987975	no change	0	0		1	PY-like	PY-like
TMDRFDDHKGPTITLTQIV	GlyGly (K)	_TMDRFDDHK(gl)GPTITLTQIV_	TMDRFDDHK(1)GPTITLTQIV	TMDRFDDHK(22.31)GPTITLTQIV	1	Q9R1Q9	Q9R1Q9	Q9R1Q9	Atp6ap1	V-type proton ATPase subunit S1	>sp|Q9R1Q9|VAS1_MOUSE V-type proton ATPase subunit S1 OS=Mus musculus GN=Atp6ap1 PE=1 SV=1	0.0046098	1	22.313	32.181	0.18565	0.23772	-2.07266	-0.415884	0.74956	0.317146	-3.15312	3-fold reduced	Ub not up	Ub affected	-1.13285	0.297622	no change	0	0		0
VETSDEEIKDLHQR	GlyGly (K)	_VETSDEEIK(gl)DLHQR_	VETSDEEIK(1)DLHQR	VETSDEEIK(33.2)DLHQR	1	Q9D379;E9PWK1;D3Z4M3	Q9D379	Q9D379	Ephx1	Epoxide hydrolase 1	>sp|Q9D379|HYEP_MOUSE Epoxide hydrolase 1 OS=Mus musculus GN=Ephx1 PE=1 SV=2;>tr|E9PWK1|E9PWK1_MOUSE Epoxide hydrolase 1 OS=Mus musculus GN=Ephx1 PE=4 SV=1;>tr|D3Z4M3|D3Z4M3_MOUSE Epoxide hydrolase 1 (Fragment) OS=Mus musculus GN=Ephx1 PE=4 SV=1	0.026122	1	33.204	27.172	0.18182	0.23821	-2.06969	0.170438	1.1254	0.211667	-4.7244	3-fold reduced	Ub not up	Ub affected	1.40163	0.0323889	UP	mouse	0		0
ELRDEEQTAESIKNQMTVK	GlyGly (K)	_ELRDEEQTAESIK(gl)NQMTVK_	ELRDEEQTAESIK(0.832)NQMTVK(0.168)	ELRDEEQTAESIK(6.96)NQMTVK(-6.96)	1	P97311	P97311	P97311	Mcm6	DNA replication licensing factor MCM6	>sp|P97311|MCM6_MOUSE DNA replication licensing factor MCM6 OS=Mus musculus GN=Mcm6 PE=1 SV=1	6.9244e-05	1	38.417	36.883	0.17389	0.23822	-2.06963	-0.0881781	0.94071	0.253234	-3.94891	3-fold reduced	Ub not up	Ub affected	-1.11099	0.60774	no change	mouse	0		0
SFPFVSKTLGVDLVALATR	GlyGly (K)	_SFPFVSK(gl)TLGVDLVALATR_	SFPFVSK(1)TLGVDLVALATR	SFPFVSK(58.85)TLGVDLVALATR	1	B2RQC6;E9QAI5;G3UWN2;B7ZN27	B2RQC6	B2RQC6	Cad		>tr|B2RQC6|B2RQC6_MOUSE Carbamoyl-phosphate synthetase 2, aspartate transcarbamylase, and dihydroorotase OS=Mus musculus GN=Cad PE=2 SV=1;>tr|E9QAI5|E9QAI5_MOUSE DNA fragmentation factor subunit beta OS=Mus musculus GN=Cad PE=3 SV=1;>tr|G3UWN2|G3UWN2_MOUSE	3.2949e-05	1	58.848	49.847	0.17573	0.23832	-2.06903	-0.283439	0.82163	0.290058	-3.44759	3-fold reduced	Ub not up	Ub affected	-1.71921	0.112269	DOWN	0	1	PXY	1	PY-like	PY-like
SLLVKELQGLSAAQR	GlyGly (K)	_SLLVK(gl)ELQGLSAAQR_	SLLVK(1)ELQGLSAAQR	SLLVK(103.21)ELQGLSAAQR	1	B1ATB3;Q7TN60;Q7TN60-4;B1ATB5;D6RCY1	B1ATB3	B1ATB3	Tmc6	Transmembrane channel-like protein 6	>tr|B1ATB3|B1ATB3_MOUSE Transmembrane channel-like protein OS=Mus musculus GN=Tmc6 PE=3 SV=1;>sp|Q7TN60|TMC6_MOUSE Transmembrane channel-like protein 6 OS=Mus musculus GN=Tmc6 PE=2 SV=2;>sp|Q7TN60-4|TMC6_MOUSE Isoform 4 of Transmembrane channel-like protei	6.5281e-08	2	103.21	84.801	0.17911	0.23836	-2.06879	#N/A	#N/A	#N/A	#N/A	#N/A	#N/A	#N/A	-1.17072	0.125396	no change	0	0		1	PY-like	PY-like	#N/A
LATKLSSSLGR	GlyGly (K)	_LATK(gl)LSSSLGR_	LATK(1)LSSSLGR	LATK(59.54)LSSSLGR	1	Q8C6B2;Q8C6B2-2;D3Z7S7	Q8C6B2	Q8C6B2	Rtkn	Rhotekin	>sp|Q8C6B2|RTKN_MOUSE Rhotekin OS=Mus musculus GN=Rtkn PE=1 SV=3;>sp|Q8C6B2-2|RTKN_MOUSE Isoform 2 of Rhotekin OS=Mus musculus GN=Rtkn;>tr|D3Z7S7|D3Z7S7_MOUSE Rhotekin (Fragment) OS=Mus musculus GN=Rtkn PE=4 SV=1	0.0020842	1	59.542	26.936	0.1703	0.23872	-2.06661	-0.571772	0.67279	0.354821	-2.81832	Ub not down	Ub not up	Ub not affected	1.15232	0.393897	no change	0	1	PXY	0		PXY
LVINGKPITIFQER	GlyGly (K)	_LVINGK(gl)PITIFQER_	LVINGK(1)PITIFQER	LVINGK(58.49)PITIFQER	1	P16858;S4R1W1;S4R257;D3Z0Z9;S4R1W8	P16858	P16858	Gapdh;Gm5069	Glyceraldehyde-3-phosphate dehydrogenase	>sp|P16858|G3P_MOUSE Glyceraldehyde-3-phosphate dehydrogenase OS=Mus musculus GN=Gapdh PE=1 SV=2;>tr|S4R1W1|S4R1W1_MOUSE Uncharacterized protein OS=Mus musculus GN=Gm3839 PE=3 SV=1;>tr|S4R257|S4R257_MOUSE Glyceraldehyde-3-phosphate dehydrogenase (Fragment)	0.0005993	1	58.487	50.706	0.17498	0.23904	-2.06468	-0.134746	0.91083	0.262442	-3.81037	3-fold reduced	Ub not up	Ub affected	1.07868	0.599058	no change	mouse	0		0
IFETLQDKYYEEYR	GlyGly (K)	_IFETLQDK(gl)YYEEYR_	IFETLQDK(1)YYEEYR	IFETLQDK(32.28)YYEEYR	1	Q9ERA6	Q9ERA6	Q9ERA6	Tfip11	Tuftelin-interacting protein 11	>sp|Q9ERA6|TFP11_MOUSE Tuftelin-interacting protein 11 OS=Mus musculus GN=Tfip11 PE=1 SV=1	0.028453	1	32.275	26.112	0.17442	0.23917	-2.06389	-0.661752	0.63211	0.378368	-2.64293	Ub not down	Ub not up	Ub not affected	-1.22089	0.462527	no change	0	0		0
SPVHSKTMTVFR	GlyGly (K)	_SPVHSK(gl)TMTVFR_	SPVHSK(1)TMTVFR	SPVHSK(110.66)TMTVFR	1	P43406;A2AKI5	P43406	P43406	Itgav	Integrin alpha-V;Integrin alpha-V heavy chain;Integrin alpha-V light chain	>sp|P43406|ITAV_MOUSE Integrin alpha-V OS=Mus musculus GN=Itgav PE=1 SV=2;>tr|A2AKI5|A2AKI5_MOUSE Integrin alpha-V light chain OS=Mus musculus GN=Itgav PE=3 SV=1	1.0143e-08	2	110.66	96.982	0.17966	0.23943	-2.06232	-0.0849304	0.94283	0.253948	-3.93781	3-fold reduced	Ub not up	Ub affected	1.12565	0.0953727	no change	0	0		0
EQALEATKSLLVCNSR	GlyGly (K)	_EQALEATK(gl)SLLVCNSR_	EQALEATK(1)SLLVCNSR	EQALEATK(95.35)SLLVCNSR	1	Q8C6B2;Q8C6B2-2;D3Z7S7;D3Z4N1;D3YXC9	Q8C6B2	Q8C6B2	Rtkn	Rhotekin	>sp|Q8C6B2|RTKN_MOUSE Rhotekin OS=Mus musculus GN=Rtkn PE=1 SV=3;>sp|Q8C6B2-2|RTKN_MOUSE Isoform 2 of Rhotekin OS=Mus musculus GN=Rtkn;>tr|D3Z7S7|D3Z7S7_MOUSE Rhotekin (Fragment) OS=Mus musculus GN=Rtkn PE=4 SV=1;>tr|D3Z4N1|D3Z4N1_MOUSE Rhotekin (Fragment)	1.0821e-08	1	95.347	83.579	0.19039	0.24079	-2.05415	-0.571772	0.67279	0.357898	-2.79409	Ub not down	Ub not up	Ub not affected	1.15232	0.393897	no change	0	1	PXY	0		PXY
CDAGGDPSFLATDDGNILGGPPDLDKIK	GlyGly (K)	_CDAGGDPSFLATDDGNILGGPPDLDK(gl)IK_	CDAGGDPSFLATDDGNILGGPPDLDK(0.5)IK(0.5)	CDAGGDPSFLATDDGNILGGPPDLDK(0)IK(0)	1	B1AVY7	B1AVY7	B1AVY7	Kif16b	Kinesin-like protein KIF16B	>sp|B1AVY7|KI16B_MOUSE Kinesin-like protein KIF16B OS=Mus musculus GN=Kif16b PE=1 SV=1	0.010866	1	22.313	22.313	0.18641	0.24097	-2.05307	-0.363735	0.77715	0.310069	-3.22509	3-fold reduced	Ub not up	Ub affected	-1.46584	0.0331012	DOWN	0	0		1	PY-like	PY-like
LYEKLMSPETTLLQPR	GlyGly (K)	_LYEK(gl)LMSPETTLLQPR_	LYEK(1)LMSPETTLLQPR	LYEK(97.42)LMSPETTLLQPR	1	Q570Y9;Q570Y9-2;B2ZRS5;Q570Y9-3	Q570Y9	Q570Y9	Deptor	DEP domain-containing mTOR-interacting protein	>sp|Q570Y9|DPTOR_MOUSE DEP domain-containing mTOR-interacting protein OS=Mus musculus GN=Deptor PE=1 SV=2;>sp|Q570Y9-2|DPTOR_MOUSE Isoform 2 of DEP domain-containing mTOR-interacting protein OS=Mus musculus GN=Deptor;>tr|B2ZRS5|B2ZRS5_MOUSE DEP domain-cont	8.5346e-09	2	97.417	91.573	0.17078	0.24099	-2.05295	-0.45184	0.73111	0.329622	-3.03378	3-fold reduced	Ub not up	Ub affected	-1.33977	#N/A	DOWN	0	0		0
KDPDINMHPLFFALGKVLPVELGR	GlyGly (K)	_KDPDINMHPLFFALGK(gl)VLPVELGR_	KDPDINMHPLFFALGK(1)VLPVELGR	K(-62.51)DPDINMHPLFFALGK(62.51)VLPVELGR	1	Q920L1	Q920L1	Q920L1	Fads1	Fatty acid desaturase 1	>sp|Q920L1|FADS1_MOUSE Fatty acid desaturase 1 OS=Mus musculus GN=Fads1 PE=2 SV=1	2.5673e-09	1	72.227	65.87	0.19628	0.24124	-2.05146	-0.096792	0.93511	0.25798	-3.87626	3-fold reduced	Ub not up	Ub affected	-1.14246	0.457887	no change	0	1	PXY	0		PXY
ISKQWSGFVR	GlyGly (K)	_ISK(gl)QWSGFVR_	ISK(1)QWSGFVR	ISK(43.31)QWSGFVR	1	Q9JJ00	Q9JJ00	Q9JJ00	Plscr1	Phospholipid scramblase 1	>sp|Q9JJ00|PLS1_MOUSE Phospholipid scramblase 1 OS=Mus musculus GN=Plscr1 PE=2 SV=1	0.0036318	1	43.308	27.678	0.18486	0.2413	-2.0511	-0.262434	0.83368	0.28944	-3.45495	3-fold reduced	Ub not up	Ub affected	-1.08838	0.438067	no change	0	1	PXY	0		PXY
NSVTGGTAAFEPSLDYCVVKIPR	GlyGly (K)	_NSVTGGTAAFEPSLDYCVVK(gl)IPR_	NSVTGGTAAFEPSLDYCVVK(1)IPR	NSVTGGTAAFEPSLDYCVVK(63.18)IPR	1	B2RQC6;E9QAI5;G3UWN2;B7ZN27;E9QAT6	B2RQC6	B2RQC6	Cad		>tr|B2RQC6|B2RQC6_MOUSE Carbamoyl-phosphate synthetase 2, aspartate transcarbamylase, and dihydroorotase OS=Mus musculus GN=Cad PE=2 SV=1;>tr|E9QAI5|E9QAI5_MOUSE DNA fragmentation factor subunit beta OS=Mus musculus GN=Cad PE=3 SV=1;>tr|G3UWN2|G3UWN2_MOUSE	4.9048e-07	2	63.184	63.184	0.18112	0.24166	-2.04895	-0.283439	0.82163	0.294123	-3.39994	3-fold reduced	Ub not up	Ub affected	-1.71921	0.112269	DOWN	0	1	PXY	1	PY-like	PY-like
IKYLITPR	GlyGly (K)	_IK(gl)YLITPR_	IK(1)YLITPR	IK(67.56)YLITPR	1	O35316	O35316	O35316	Slc6a6	Sodium- and chloride-dependent taurine transporter	>sp|O35316|SC6A6_MOUSE Sodium- and chloride-dependent taurine transporter OS=Mus musculus GN=Slc6a6 PE=1 SV=2	0.0037629	2	67.563	44.823	0.17408	0.24185	-2.04782	-0.60632	0.65687	0.368185	-2.71602	Ub not down	Ub not up	Ub not affected	-1.46817	0.0428106	DOWN	0	0		0
VICLLKEQIR	GlyGly (K)	_VICLLK(gl)EQIR_	VICLLK(1)EQIR	VICLLK(70.1)EQIR	1	B1ATB3;Q7TN60;Q7TN60-2;Q7TN60-3	B1ATB3	B1ATB3	Tmc6	Transmembrane channel-like protein 6	>tr|B1ATB3|B1ATB3_MOUSE Transmembrane channel-like protein OS=Mus musculus GN=Tmc6 PE=3 SV=1;>sp|Q7TN60|TMC6_MOUSE Transmembrane channel-like protein 6 OS=Mus musculus GN=Tmc6 PE=2 SV=2;>sp|Q7TN60-2|TMC6_MOUSE Isoform 2 of Transmembrane channel-like protei	0.00083781	1	70.1	55.414	0.17733	0.24206	-2.04656	#N/A	#N/A	#N/A	#N/A	#N/A	#N/A	#N/A	-1.17072	0.0481541	no change	0	0		1	PY-like	PY-like	#N/A
DINEAFKELGR	GlyGly (K)	_DINEAFK(gl)ELGR_	DINEAFK(1)ELGR	DINEAFK(39.92)ELGR	1	Q61286;E9Q8G4;Q61286-2;Q60722;Q60722-3;V9GWU2;E9PWE2;P15806;E9PWE5;V9GX46;Q60722-2;Q91YV0;Q3UXQ3	Q61286	Q61286	Tcf12;Tcf4;Tcf3	Transcription factor 12;Transcription factor 4;Transcription factor E2-alpha	>sp|Q61286|HTF4_MOUSE Transcription factor 12 OS=Mus musculus GN=Tcf12 PE=1 SV=2;>tr|E9Q8G4|E9Q8G4_MOUSE Transcription factor 4 OS=Mus musculus GN=Tcf4 PE=4 SV=1;>sp|Q61286-2|HTF4_MOUSE Isoform ALF1A of Transcription factor 12 OS=Mus musculus GN=Tcf12;>sp|	0.017244	1	39.917	31.813	0.17616	0.24219	-2.04579	#N/A	#N/A	#N/A	#N/A	#N/A	#N/A	#N/A	-1.23866	0.0452491	no change	0	0		0			#N/A
AKDQYAVVGHSAHIVTLASGR	GlyGly (K)	_AK(gl)DQYAVVGHSAHIVTLASGR_	AK(1)DQYAVVGHSAHIVTLASGR	AK(35.75)DQYAVVGHSAHIVTLASGR	1	Q9WU60	Q9WU60	Q9WU60	Atrn	Attractin	>sp|Q9WU60|ATRN_MOUSE Attractin OS=Mus musculus GN=Atrn PE=2 SV=3	0.0075944	1	35.748	31.221	0.17874	0.24254	-2.04371	-0.371572	0.77294	0.313789	-3.18686	3-fold reduced	Ub not up	Ub affected	-1.18808	0.106904	no change	0	0		0
ELLAQVQKASQVPVAVLGTWCHR	GlyGly (K)	_ELLAQVQK(gl)ASQVPVAVLGTWCHR_	ELLAQVQK(1)ASQVPVAVLGTWCHR	ELLAQVQK(26.75)ASQVPVAVLGTWCHR	1	Q3TD14;Q9QYT7;D3Z0A4;D3Z1K3;D3YZX1	Q3TD14	Q3TD14	Pigq	Phosphatidylinositol N-acetylglucosaminyltransferase subunit Q	>tr|Q3TD14|Q3TD14_MOUSE Phosphatidylinositol N-acetylglucosaminyltransferase subunit Q OS=Mus musculus GN=Pigq PE=2 SV=1;>sp|Q9QYT7|PIGQ_MOUSE Phosphatidylinositol N-acetylglucosaminyltransferase subunit Q OS=Mus musculus GN=Pigq PE=2 SV=3;>tr|D3Z0A4|D3Z0A	0.021171	1	26.754	22.95	0.19097	0.24272	-2.04264	#VALUE!	NaN	#VALUE!	#VALUE!	#VALUE!	#VALUE!	#VALUE!	-2.70425	0.0382383	DOWN	0	1	PXY	0		PXY
DVKLFYR	GlyGly (K)	_DVK(gl)LFYR_	DVK(1)LFYR	DVK(45.31)LFYR	1	Q570Y9;Q570Y9-2;B2ZRS5;Q570Y9-3	Q570Y9	Q570Y9	Deptor	DEP domain-containing mTOR-interacting protein	>sp|Q570Y9|DPTOR_MOUSE DEP domain-containing mTOR-interacting protein OS=Mus musculus GN=Deptor PE=1 SV=2;>sp|Q570Y9-2|DPTOR_MOUSE Isoform 2 of DEP domain-containing mTOR-interacting protein OS=Mus musculus GN=Deptor;>tr|B2ZRS5|B2ZRS5_MOUSE DEP domain-cont	0.043061	1	45.312	33.086	0.18176	0.24274	-2.04252	-0.45184	0.73111	0.332016	-3.01191	3-fold reduced	Ub not up	Ub affected	-1.33977	#N/A	DOWN	0	0		0
GQSLNAVDISKGR	GlyGly (K)	_GQSLNAVDISK(gl)GR_	GQSLNAVDISK(1)GR	GQSLNAVDISK(40.02)GR	1	D3Z4C0	D3Z4C0	D3Z4C0	Farp2		>tr|D3Z4C0|D3Z4C0_MOUSE FERM, RhoGEF and pleckstrin domain-containing protein 2 OS=Mus musculus GN=Farp2 PE=4 SV=1	0.0102	1	40.025	27.147	0.18549	0.24275	-2.04246	0.0147838	1.0103	0.240275	-4.16189	3-fold reduced	Ub not up	Ub affected	-1.28091	0.0947648	DOWN	0	0		1	PY-like	PY-like
EAKEYFQSWGESGER	GlyGly (K)	_EAK(gl)EYFQSWGESGER_	EAK(1)EYFQSWGESGER	EAK(46.41)EYFQSWGESGER	1	Q8K0C4	Q8K0C4	Q8K0C4	Cyp51a1	Lanosterol 14-alpha demethylase	>sp|Q8K0C4|CP51A_MOUSE Lanosterol 14-alpha demethylase OS=Mus musculus GN=Cyp51a1 PE=2 SV=1	0.0039806	1	46.408	43.774	0.17733	0.24372	-2.0367	-0.56403	0.67641	0.360314	-2.77536	Ub not down	Ub not up	Ub not affected	-1.32643	#N/A	DOWN	0	0		0
FYEAKLQQQQR	GlyGly (K)	_FYEAK(gl)LQQQQR_	FYEAK(1)LQQQQR	FYEAK(51.09)LQQQQR	1	Q9R0L6-2;Q9R0L6	Q9R0L6-2	Q9R0L6-2	Pcm1	Pericentriolar material 1 protein	>sp|Q9R0L6-2|PCM1_MOUSE Isoform 2 of Pericentriolar material 1 protein OS=Mus musculus GN=Pcm1;>sp|Q9R0L6|PCM1_MOUSE Pericentriolar material 1 protein OS=Mus musculus GN=Pcm1 PE=1 SV=2	0.005385	1	51.092	51.092	0.16507	0.24386	-2.03587	-0.344044	0.78783	0.309534	-3.23067	3-fold reduced	Ub not up	Ub affected	-1.16169	0.384885	no change	0	0		1	PY-like	PY-like
VVTTTLWGEDADKFDGSR	GlyGly (K)	_VVTTTLWGEDADK(gl)FDGSR_	VVTTTLWGEDADK(1)FDGSR	VVTTTLWGEDADK(41.87)FDGSR	1	Q5SWN2;Q8VEE4	Q5SWN2	Q5SWN2	Rpa1	Replication protein A 70 kDa DNA-binding subunit	>tr|Q5SWN2|Q5SWN2_MOUSE Replication protein A 70 kDa DNA-binding subunit OS=Mus musculus GN=Rpa1 PE=4 SV=2;>sp|Q8VEE4|RFA1_MOUSE Replication protein A 70 kDa DNA-binding subunit OS=Mus musculus GN=Rpa1 PE=2 SV=1	2.133e-05	1	41.871	41.871	0.18446	0.24407	-2.03463	-0.190684	0.87619	0.278558	-3.58991	3-fold reduced	Ub not up	Ub affected	1.17345	0.343918	no change	0	0		0
ELKIDIIPNPQER	GlyGly (K)	_ELK(gl)IDIIPNPQER_	ELK(1)IDIIPNPQER	ELK(25.65)IDIIPNPQER	1	P11499;E9PX27	P11499	P11499	Hsp90ab1	Heat shock protein HSP 90-beta	>sp|P11499|HS90B_MOUSE Heat shock protein HSP 90-beta OS=Mus musculus GN=Hsp90ab1 PE=1 SV=3;>tr|E9PX27|E9PX27_MOUSE Heat shock protein HSP 90-beta OS=Mus musculus GN=Hsp90ab1 PE=4 SV=1	0.075547	1	25.647	25.647	0.18702	0.24433	-2.0331	-0.0779544	0.9474	0.257895	-3.87754	3-fold reduced	Ub not up	Ub affected	1.0406	0.537362	no change	mouse	0		0
VILGSKAAQQRPEEVR	GlyGly (K)	_VILGSK(gl)AAQQRPEEVR_	VILGSK(1)AAQQRPEEVR	VILGSK(82.91)AAQQRPEEVR	1	Q99KK7	Q99KK7	Q99KK7	Dpp3	Dipeptidyl peptidase 3	>sp|Q99KK7|DPP3_MOUSE Dipeptidyl peptidase 3 OS=Mus musculus GN=Dpp3 PE=2 SV=2	1.5792e-10	2	82.908	80.783	0.17897	0.24446	-2.03233	-0.144824	0.90449	0.270274	-3.69995	3-fold reduced	Ub not up	Ub affected	1.14417	0.412467	no change	mouse	0		0
AVQFGTGELCDAISAVEEKVR	GlyGly (K)	_AVQFGTGELCDAISAVEEK(gl)VR_	AVQFGTGELCDAISAVEEK(1)VR	AVQFGTGELCDAISAVEEK(29.13)VR	1	Q6ZPU9;Q6ZPU9-3	Q6ZPU9	Q6ZPU9	Kbp	KIF1-binding protein	>sp|Q6ZPU9|KBP_MOUSE KIF1-binding protein OS=Mus musculus GN=Kbp PE=2 SV=2;>sp|Q6ZPU9-3|KBP_MOUSE Isoform 3 of KIF1-binding protein OS=Mus musculus GN=Kbp	0.016108	1	29.126	23.916	0.19265	0.24511	-2.0285	0.293606	1.2257	0.199976	-5.00061	3-fold reduced	Ub not up	Ub affected	#N/A	#N/A	#N/A	0	0		0
LFSPNIKFR	GlyGly (K)	_LFSPNIK(gl)FR_	LFSPNIK(1)FR	LFSPNIK(72.55)FR	1	B9EKJ3;Q80TL7-2;Q80TL7	B9EKJ3	B9EKJ3	Mon2	Protein MON2 homolog	>tr|B9EKJ3|B9EKJ3_MOUSE Mon2 protein OS=Mus musculus GN=Mon2 PE=2 SV=1;>sp|Q80TL7-2|MON2_MOUSE Isoform 2 of Protein MON2 homolog OS=Mus musculus GN=Mon2;>sp|Q80TL7|MON2_MOUSE Protein MON2 homolog OS=Mus musculus GN=Mon2 PE=2 SV=2	0.0014763	1	72.547	63.593	0.20407	0.24554	-2.02597	0.142348	1.1037	0.22247	-4.49499	3-fold reduced	Ub not up	Ub affected	1.13835	0.0831103	no change	0	3	PXY	0		PXY
IFQDSAELESKAPTNPSVEDEPLLR	GlyGly (K)	_IFQDSAELESK(gl)APTNPSVEDEPLLR_	IFQDSAELESK(1)APTNPSVEDEPLLR	IFQDSAELESK(44.26)APTNPSVEDEPLLR	1	P11157	P11157	P11157	Rrm2	Ribonucleoside-diphosphate reductase subunit M2	>sp|P11157|RIR2_MOUSE Ribonucleoside-diphosphate reductase subunit M2 OS=Mus musculus GN=Rrm2 PE=1 SV=1	0.00033239	1	44.258	44.258	0.19394	0.24591	-2.0238	-0.628408	0.64689	0.380142	-2.6306	Ub not down	Ub not up	Ub not affected	-1.20392	0.359587	no change	0	0		0
VISSIEQKTER	GlyGly (K)	_VISSIEQK(gl)TER_	VISSIEQK(1)TER	VISSIEQK(38.78)TER	1	Q9CQV8;A2A5N1;Q9CQV8-2	Q9CQV8;Q9CQV8-2	Q9CQV8	Ywhab	14-3-3 protein beta/alpha;14-3-3 protein beta/alpha, N-terminally processed	>sp|Q9CQV8|1433B_MOUSE 14-3-3 protein beta/alpha OS=Mus musculus GN=Ywhab PE=1 SV=3;>tr|A2A5N1|A2A5N1_MOUSE 14-3-3 protein beta/alpha (Fragment) OS=Mus musculus GN=Ywhab PE=4 SV=1;>sp|Q9CQV8-2|1433B_MOUSE Isoform Short of 14-3-3 protein beta/alpha OS=Mus m	0.021077	1	38.783	30.917	0.19765	0.24602	-2.02315	-0.37103	0.77323	0.318172	-3.14296	3-fold reduced	Ub not up	Ub affected	-1.35921	0.033552	DOWN	mouse	0		0
IGGKSPDTNYLFMGDYVDR	GlyGly (K)	_IGGK(gl)SPDTNYLFMGDYVDR_	IGGK(1)SPDTNYLFMGDYVDR	IGGK(51.35)SPDTNYLFMGDYVDR	1	P63330;P62715	P63330;P62715	P63330	Ppp2ca;Ppp2cb	Serine/threonine-protein phosphatase 2A catalytic subunit alpha isoform;Serine/threonine-protein phosphatase 2A catalytic subunit beta isoform	>sp|P63330|PP2AA_MOUSE Serine/threonine-protein phosphatase 2A catalytic subunit alpha isoform OS=Mus musculus GN=Ppp2ca PE=1 SV=1;>sp|P62715|PP2AB_MOUSE Serine/threonine-protein phosphatase 2A catalytic subunit beta isoform OS=Mus musculus GN=Ppp2cb PE=1	0.00028627	1	51.348	42.556	0.20607	0.24622	-2.02198	-0.452254	0.7309	0.336872	-2.96848	Ub not down	Ub not up	Ub not affected	1.10377	0.0464217	no change	mouse	0		0
MKVAEVLAGEGHLYSR	GlyGly (K)	_MK(gl)VAEVLAGEGHLYSR_	MK(1)VAEVLAGEGHLYSR	MK(27.85)VAEVLAGEGHLYSR	1	P19096	P19096	P19096	Fasn	Fatty acid synthase;[Acyl-carrier-protein] S-acetyltransferase;[Acyl-carrier-protein] S-malonyltransferase;3-oxoacyl-[acyl-carrier-protein] synthase;3-oxoacyl-[acyl-carrier-protein] reductase;3-hydroxypalmitoyl-[acyl-carrier-protein] dehydratase;Enoyl-[acyl-carrier-protein] reductase;Oleoyl-[acyl-carrier-protein] hydrolase	>sp|P19096|FAS_MOUSE Fatty acid synthase OS=Mus musculus GN=Fasn PE=1 SV=2	0.032051	1	27.85	18.563	0.18655	0.24666	-2.0194	-0.287871	0.81911	0.301132	-3.32081	3-fold reduced	Ub not up	Ub affected	-1.16152	0.513026	no change	mouse	0		0
LDFVCSFLQKNR	GlyGly (K)	_LDFVCSFLQK(gl)NR_	LDFVCSFLQK(1)NR	LDFVCSFLQK(80.98)NR	1	E9Q7G0	E9Q7G0	E9Q7G0	Numa1		>tr|E9Q7G0|E9Q7G0_MOUSE Protein Numa1 OS=Mus musculus GN=Numa1 PE=4 SV=1	0.00031443	1	80.979	60.553	0.20204	0.24672	-2.01905	-0.0496212	0.96619	0.255354	-3.91614	3-fold reduced	Ub not up	Ub affected	1.18527	0.0711316	no change	0	1	PXY	0		PXY
KCYEMASHLR	GlyGly (K)	_K(gl)CYEMASHLR_	K(1)CYEMASHLR	K(67.73)CYEMASHLR	1	P62962;CON__P02584	P62962	P62962	Pfn1	Profilin-1	>sp|P62962|PROF1_MOUSE Profilin-1 OS=Mus musculus GN=Pfn1 PE=1 SV=2;>P02584 SWISS-PROT:P02584 (Bos taurus) Profilin-1	0.00073276	1	67.726	67.726	0.20132	0.24676	-2.01882	-0.230076	0.85259	0.289424	-3.45514	3-fold reduced	Ub not up	Ub affected	-1.18845	0.271601	no change	mouse	0		0
GLTLPGAGEGIKFYLYPDISR	GlyGly (K)	_GLTLPGAGEGIK(gl)FYLYPDISR_	GLTLPGAGEGIK(1)FYLYPDISR	GLTLPGAGEGIK(79.57)FYLYPDISR	1	O35316	O35316	O35316	Slc6a6	Sodium- and chloride-dependent taurine transporter	>sp|O35316|SC6A6_MOUSE Sodium- and chloride-dependent taurine transporter OS=Mus musculus GN=Slc6a6 PE=1 SV=2	3.281e-19	2	79.568	79.568	0.16604	0.24688	-2.01812	-0.60632	0.65687	0.375843	-2.66069	Ub not down	Ub not up	Ub not affected	-1.46817	0.0428106	DOWN	0	0		0
NSHSSIAEIQKDVEYR	GlyGly (K)	_NSHSSIAEIQK(gl)DVEYR_	NSHSSIAEIQK(1)DVEYR	NSHSSIAEIQK(68.26)DVEYR	1	Q8CHS8;Q8CHS8-3;Q8CHS8-2	Q8CHS8	Q8CHS8	Vps37a	Vacuolar protein sorting-associated protein 37A	>sp|Q8CHS8|VP37A_MOUSE Vacuolar protein sorting-associated protein 37A OS=Mus musculus GN=Vps37a PE=2 SV=1;>sp|Q8CHS8-3|VP37A_MOUSE Isoform 3 of Vacuolar protein sorting-associated protein 37A OS=Mus musculus GN=Vps37a;>sp|Q8CHS8-2|VP37A_MOUSE Isoform 2 of	0.00022807	1	68.257	57.976	0.18839	0.24726	-2.0159	-0.270312	0.82914	0.298213	-3.35331	3-fold reduced	Ub not up	Ub affected	1.06256	0.76137	no change	0	1	PXY	0		PXY
LSSFVTKGYR	GlyGly (K)	_LSSFVTK(gl)GYR_	LSSFVTK(1)GYR	LSSFVTK(58.7)GYR	1	B2RQC6;E9QAI5;G3UWN2;B7ZN27	B2RQC6	B2RQC6	Cad		>tr|B2RQC6|B2RQC6_MOUSE Carbamoyl-phosphate synthetase 2, aspartate transcarbamylase, and dihydroorotase OS=Mus musculus GN=Cad PE=2 SV=1;>tr|E9QAI5|E9QAI5_MOUSE DNA fragmentation factor subunit beta OS=Mus musculus GN=Cad PE=3 SV=1;>tr|G3UWN2|G3UWN2_MOUSE	0.0027417	1	58.699	32.657	0.18891	0.24736	-2.01532	-0.283439	0.82163	0.30106	-3.3216	3-fold reduced	Ub not up	Ub affected	-1.71921	0.112269	DOWN	0	1	PXY	1	PY-like	PY-like
DSPVNKLLYAR	GlyGly (K)	_DSPVNK(gl)LLYAR_	DSPVNK(1)LLYAR	DSPVNK(51.93)LLYAR	1	Q9QY40	Q9QY40	Q9QY40	Plxnb3	Plexin-B3	>sp|Q9QY40|PLXB3_MOUSE Plexin-B3 OS=Mus musculus GN=Plxnb3 PE=1 SV=2	0.004724	1	51.927	42.239	0.18163	0.24754	-2.01427	-0.119166	0.92072	0.268855	-3.71948	3-fold reduced	Ub not up	Ub affected	-1.03091	0.808085	no change	0	0		0
SLVNDKQAVVAQWQR	GlyGly (K)	_SLVNDK(gl)QAVVAQWQR_	SLVNDK(1)QAVVAQWQR	SLVNDK(112.51)QAVVAQWQR	1	Q91WR3-3;Q91WR3;Q91WR3-2	Q91WR3-3	Q91WR3-3	Ascc2	Activating signal cointegrator 1 complex subunit 2	>sp|Q91WR3-3|ASCC2_MOUSE Isoform 3 of Activating signal cointegrator 1 complex subunit 2 OS=Mus musculus GN=Ascc2;>sp|Q91WR3|ASCC2_MOUSE Activating signal cointegrator 1 complex subunit 2 OS=Mus musculus GN=Ascc2 PE=2 SV=1;>sp|Q91WR3-2|ASCC2_MOUSE Isoform	1.0656e-10	1	112.51	101.24	0.19759	0.24808	-2.01112	0.173767	1.128	0.219929	-4.54692	3-fold reduced	Ub not up	Ub affected	1.24369	0.148456	no change	0	0		0
VLTEKELGHPEIGDAIAR	GlyGly (K)	_VLTEK(gl)ELGHPEIGDAIAR_	VLTEK(1)ELGHPEIGDAIAR	VLTEK(58.67)ELGHPEIGDAIAR	1	Q920E5	Q920E5	Q920E5	Fdps	Farnesyl pyrophosphate synthase	>sp|Q920E5|FPPS_MOUSE Farnesyl pyrophosphate synthase OS=Mus musculus GN=Fdps PE=1 SV=1	7.2786e-05	1	58.671	47.295	0.17828	0.24875	-2.00723	-0.905764	0.53375	0.466042	-2.14573	Ub not down	Ub not up	Ub not affected	-1.46051	0.0237686	DOWN	0	0		0			DOWN
LNDLKNAAPCAVSYLLFDQSDR	GlyGly (K)	_LNDLK(gl)NAAPCAVSYLLFDQSDR_	LNDLK(1)NAAPCAVSYLLFDQSDR	LNDLK(40.38)NAAPCAVSYLLFDQSDR	1	Q9CYD3	Q9CYD3	Q9CYD3	Crtap	Cartilage-associated protein	>sp|Q9CYD3|CRTAP_MOUSE Cartilage-associated protein OS=Mus musculus GN=Crtap PE=2 SV=3	0.00099951	2	40.381	40.381	0.18827	0.24882	-2.00683	-0.199388	0.87092	0.285698	-3.5002	3-fold reduced	Ub not up	Ub affected	-1.46822	0.0773249	DOWN	0	0		0
SAVQSKGQWLTLEAPLDTINVHLR	GlyGly (K)	_SAVQSK(gl)GQWLTLEAPLDTINVHLR_	SAVQSK(1)GQWLTLEAPLDTINVHLR	SAVQSK(56.25)GQWLTLEAPLDTINVHLR	1	P70699	P70699	P70699	Gaa	Lysosomal alpha-glucosidase	>sp|P70699|LYAG_MOUSE Lysosomal alpha-glucosidase OS=Mus musculus GN=Gaa PE=1 SV=2	2.154e-06	1	56.247	50.364	0.19337	0.24934	-2.00381	0.0549179	1.0388	0.240027	-4.1662	3-fold reduced	Ub not up	Ub affected	1.09376	0.522295	no change	0	1	PXY	1	PY-like	PY-like
SGVYKHEAGDMMGGHAIR	GlyGly (K)	_SGVYK(gl)HEAGDMMGGHAIR_	SGVYK(1)HEAGDMMGGHAIR	SGVYK(126.63)HEAGDMMGGHAIR	1	P10605	P10605	P10605	Ctsb	Cathepsin B;Cathepsin B light chain;Cathepsin B heavy chain	>sp|P10605|CATB_MOUSE Cathepsin B OS=Mus musculus GN=Ctsb PE=1 SV=2	3.3475e-22	1	126.63	116.71	0.18952	0.24956	-2.00254	-0.0461463	0.96852	0.257671	-3.88091	3-fold reduced	Ub not up	Ub affected	1.06536	0.206384	no change	mouse	0		0
VEEGMHLLITGPNGCGKSSLFR	GlyGly (K)	_VEEGMHLLITGPNGCGK(gl)SSLFR_	VEEGMHLLITGPNGCGK(1)SSLFR	VEEGMHLLITGPNGCGK(22.38)SSLFR	1	P48410;Q61285	P48410	P48410	Abcd1;Abcd2	ATP-binding cassette sub-family D member 1;ATP-binding cassette sub-family D member 2	>sp|P48410|ABCD1_MOUSE ATP-binding cassette sub-family D member 1 OS=Mus musculus GN=Abcd1 PE=1 SV=1;>sp|Q61285|ABCD2_MOUSE ATP-binding cassette sub-family D member 2 OS=Mus musculus GN=Abcd2 PE=2 SV=1	0.062292	1	22.375	18.913	0.20215	0.25003	-1.99983	-0.271078	0.8287	0.301714	-3.3144	3-fold reduced	Ub not up	Ub affected	-1.57578	0.0301468	DOWN	0	0		1	PY-like	PY-like
NGNIAGSPLHSYELLKENETIAR	GlyGly (K)	_NGNIAGSPLHSYELLK(gl)ENETIAR_	NGNIAGSPLHSYELLK(1)ENETIAR	NGNIAGSPLHSYELLK(15.51)ENETIAR	1	Q6PAL8	Q6PAL8	Q6PAL8	Dennd5a	DENN domain-containing protein 5A	>sp|Q6PAL8|DEN5A_MOUSE DENN domain-containing protein 5A OS=Mus musculus GN=Dennd5a PE=1 SV=1	0.043854	1	15.506	15.506	0.18236	0.25006	-1.99965	#N/A	#N/A	#N/A	#N/A	#N/A	#N/A	#N/A	1.13751	0.984565	no change	0	0		0			#N/A
SVGLKWR	GlyGly (K)	_SVGLK(gl)WR_	SVGLK(1)WR	SVGLK(69.34)WR	1	Q3U0V2	Q3U0V2	Q3U0V2	Tradd	Tumor necrosis factor receptor type 1-associated DEATH domain protein	>sp|Q3U0V2|TRADD_MOUSE Tumor necrosis factor receptor type 1-associated DEATH domain protein OS=Mus musculus GN=Tradd PE=1 SV=1	0.027086	1	69.344	45.009	0.20264	0.2501	-1.99942	-0.313011	0.80496	0.310699	-3.21855	3-fold reduced	Ub not up	Ub affected	-1.57518	0.257771	DOWN	0	0		0
TGKIGVFQHIIR	GlyGly (K)	_TGK(gl)IGVFQHIIR_	TGK(1)IGVFQHIIR	TGK(88.44)IGVFQHIIR	1	Q9EPK8;E9Q7L7	Q9EPK8	Q9EPK8	Trpv4	Transient receptor potential cation channel subfamily V member 4	>sp|Q9EPK8|TRPV4_MOUSE Transient receptor potential cation channel subfamily V member 4 OS=Mus musculus GN=Trpv4 PE=1 SV=1;>tr|E9Q7L7|E9Q7L7_MOUSE Transient receptor potential cation channel subfamily V member 4 OS=Mus musculus GN=Trpv4 PE=4 SV=1	0.00011912	1	88.441	72.902	0.18783	0.25034	-1.99804	-0.681677	0.62344	0.401546	-2.49037	Ub not down	Ub not up	Ub not affected	-1.11927	0.501269	no change	0	0		0
AYMENKAFSMDEHNAALR	GlyGly (K)	_AYMENK(gl)AFSMDEHNAALR_	AYMENK(1)AFSMDEHNAALR	AYMENK(51.15)AFSMDEHNAALR	1	Q923Z0	Q923Z0	Q923Z0	Gprc5b	G-protein coupled receptor family C group 5 member B	>sp|Q923Z0|GPC5B_MOUSE G-protein coupled receptor family C group 5 member B OS=Mus musculus GN=Gprc5b PE=2 SV=1	0.00035518	1	51.147	41.047	0.18622	0.25034	-1.99804	#N/A	#N/A	#N/A	#N/A	#N/A	#N/A	#N/A	-1.57684	0.469819	DOWN	0	2	PXY	0		PXY	#N/A
MYDLLLLKCSR	GlyGly (K)	_MYDLLLLK(gl)CSR_	MYDLLLLK(1)CSR	MYDLLLLK(45.92)CSR	1	Q9EPK8;D3Z1H7;E9Q7L7;D3Z1H6	Q9EPK8	Q9EPK8	Trpv4	Transient receptor potential cation channel subfamily V member 4	>sp|Q9EPK8|TRPV4_MOUSE Transient receptor potential cation channel subfamily V member 4 OS=Mus musculus GN=Trpv4 PE=1 SV=1;>tr|D3Z1H7|D3Z1H7_MOUSE Transient receptor potential cation channel subfamily V member 4 OS=Mus musculus GN=Trpv4 PE=4 SV=1;>tr|E9Q7L	0.0094841	1	45.915	45.915	0.18698	0.25038	-1.99781	-0.681677	0.62344	0.40161	-2.48998	Ub not down	Ub not up	Ub not affected	-1.11927	0.501269	no change	0	0		0
HGIEYQEKPLLR	GlyGly (K)	_HGIEYQEK(gl)PLLR_	HGIEYQEK(1)PLLR	HGIEYQEK(117.25)PLLR	1	Q9Z0R9	Q9Z0R9	Q9Z0R9	Fads2	Fatty acid desaturase 2	>sp|Q9Z0R9|FADS2_MOUSE Fatty acid desaturase 2 OS=Mus musculus GN=Fads2 PE=2 SV=1	9.7872e-10	3	117.25	104.3	0.19232	0.25092	-1.9947	-0.686568	0.62133	0.403843	-2.47621	Ub not down	Ub not up	Ub not affected	-1.2336	0.148262	no change	0	0		0
SSPPATDPGPVPSSPSQEPPTKR	GlyGly (K)	_SSPPATDPGPVPSSPSQEPPTK(gl)R_	SSPPATDPGPVPSSPSQEPPTK(1)R	SSPPATDPGPVPSSPSQEPPTK(53.78)R	1	Q922Y1	Q922Y1	Q922Y1	Ubxn1	UBX domain-containing protein 1	>sp|Q922Y1|UBXN1_MOUSE UBX domain-containing protein 1 OS=Mus musculus GN=Ubxn1 PE=1 SV=1	3.5933e-06	1	53.779	46.801	0.19688	0.25128	-1.99263	-0.198891	0.87122	0.288423	-3.46713	3-fold reduced	Ub not up	Ub affected	-1.05348	0.81114	no change	0	0		0
FFQELSKSLDSFPEDFCR	GlyGly (K)	_FFQELSK(gl)SLDSFPEDFCR_	FFQELSK(1)SLDSFPEDFCR	FFQELSK(27.15)SLDSFPEDFCR	1	Q9EQC5	Q9EQC5	Q9EQC5	Scyl1	N-terminal kinase-like protein	>sp|Q9EQC5|NTKL_MOUSE N-terminal kinase-like protein OS=Mus musculus GN=Scyl1 PE=1 SV=1	0.034195	1	27.149	22.439	0.20146	0.25209	-1.98799	-0.308859	0.80728	0.312271	-3.20235	3-fold reduced	Ub not up	Ub affected	-1.25119	0.156903	DOWN	0	0		0
ALIEMEKQQQDQVDR	GlyGly (K)	_ALIEMEK(gl)QQQDQVDR_	ALIEMEK(1)QQQDQVDR	ALIEMEK(92.06)QQQDQVDR	1	Q99K48	Q99K48	Q99K48	Nono	Non-POU domain-containing octamer-binding protein	>sp|Q99K48|NONO_MOUSE Non-POU domain-containing octamer-binding protein OS=Mus musculus GN=Nono PE=1 SV=3	1.0425e-06	1	92.063	76.245	0.19151	0.2523	-1.98679	-0.153623	0.89899	0.280648	-3.56318	3-fold reduced	Ub not up	Ub affected	-1.08803	0.236789	no change	mouse	1	PXY	0		PXY
EDLRLPEGDLGKEIEQK	GlyGly (K)	_EDLRLPEGDLGK(gl)EIEQK_	EDLRLPEGDLGK(1)EIEQK	EDLRLPEGDLGK(65.53)EIEQK(-65.53)	1	P63242;J3QPS8	P63242	P63242	Eif5a	Eukaryotic translation initiation factor 5A-1	>sp|P63242|IF5A1_MOUSE Eukaryotic translation initiation factor 5A-1 OS=Mus musculus GN=Eif5a PE=1 SV=2;>tr|J3QPS8|J3QPS8_MOUSE Eukaryotic translation initiation factor 5A-1 OS=Mus musculus GN=Eif5a PE=4 SV=1	1.584e-17	2	123.03	100.87	0.18765	0.25256	-1.9853	-0.215128	0.86147	0.293173	-3.41095	3-fold reduced	Ub not up	Ub affected	-1.03662	0.709806	no change	mouse	0		0
VQQKAAVTLAR	GlyGly (K)	_VQQK(gl)AAVTLAR_	VQQK(1)AAVTLAR	VQQK(57.84)AAVTLAR	1	Q3HNM7;G3UW77;Q3HNM7-2	Q3HNM7	Q3HNM7	Insc	Protein inscuteable homolog	>sp|Q3HNM7|INSC_MOUSE Protein inscuteable homolog OS=Mus musculus GN=Insc PE=1 SV=2;>tr|G3UW77|G3UW77_MOUSE Protein inscuteable homolog OS=Mus musculus GN=Insc PE=4 SV=1;>sp|Q3HNM7-2|INSC_MOUSE Isoform 2 of Protein inscuteable homolog OS=Mus musculus GN=In	0.00041719	1	57.836	48.149	0.20626	0.25311	-1.98216	#N/A	#N/A	#N/A	#N/A	#N/A	#N/A	#N/A	-1.56533	0.328279	DOWN	0	0		0			#N/A
AEKLVMFQR	GlyGly (K)	_AEK(gl)LVMFQR_	AEK(1)LVMFQR	AEK(141.48)LVMFQR	1	P13516;Q99PL7;Q6T707;P13011	P13516;P13011	P13011	Scd1;Scd3;Scd4;Scd2	Acyl-CoA desaturase 1;Acyl-CoA desaturase 2	>sp|P13516|ACOD1_MOUSE Acyl-CoA desaturase 1 OS=Mus musculus GN=Scd1 PE=1 SV=2;>tr|Q99PL7|Q99PL7_MOUSE Fatty acid desaturase OS=Mus musculus GN=Scd3 PE=2 SV=1;>tr|Q6T707|Q6T707_MOUSE Protein Scd4 OS=Mus musculus GN=Scd4 PE=2 SV=1;>sp|P13011|ACOD2_MOUSE Acy	2.6599e-10	2	141.48	106.79	0.19492	0.25317	-1.98182	#N/A	#N/A	#N/A	#N/A	#N/A	#N/A	#N/A	1.23583	0.251733	no change	0	0		0			#N/A
SLGKGSAPPGPVPEGQIR	GlyGly (K)	_SLGK(gl)GSAPPGPVPEGQIR_	SLGK(1)GSAPPGPVPEGQIR	SLGK(72.43)GSAPPGPVPEGQIR	1	O09131	O09131	O09131	Gsto1	Glutathione S-transferase omega-1	>sp|O09131|GSTO1_MOUSE Glutathione S-transferase omega-1 OS=Mus musculus GN=Gsto1 PE=2 SV=2	1.2922e-05	1	72.433	60.148	0.20736	0.25321	-1.98159	0.0894982	1.064	0.237979	-4.20205	3-fold reduced	Ub not up	Ub affected	1.37017	0.0976481	UP	mouse	0		0
CPFGALSIVNLPSNLEKETTHR	GlyGly (K)	_CPFGALSIVNLPSNLEK(gl)ETTHR_	CPFGALSIVNLPSNLEK(1)ETTHR	CPFGALSIVNLPSNLEK(34.35)ETTHR	1	P61222	P61222	P61222	Abce1	ATP-binding cassette sub-family E member 1	>sp|P61222|ABCE1_MOUSE ATP-binding cassette sub-family E member 1 OS=Mus musculus GN=Abce1 PE=2 SV=1	0.0063672	1	34.346	34.346	0.20583	0.25345	-1.98023	0.193204	1.1433	0.221683	-4.51095	3-fold reduced	Ub not up	Ub affected	1.05702	0.67719	no change	mouse	0		0
IQKSIELGTLTIR	GlyGly (K)	_IQK(gl)SIELGTLTIR_	IQK(1)SIELGTLTIR	IQK(43.38)SIELGTLTIR	1	E9Q9G8;Q6NWV3-2;Q6NWV3	E9Q9G8	E9Q9G8	Ift122	Intraflagellar transport protein 122 homolog	>tr|E9Q9G8|E9Q9G8_MOUSE Intraflagellar transport protein 122 homolog OS=Mus musculus GN=Ift122 PE=4 SV=1;>sp|Q6NWV3-2|IF122_MOUSE Isoform 2 of Intraflagellar transport protein 122 homolog OS=Mus musculus GN=Ift122;>sp|Q6NWV3|IF122_MOUSE Intraflagellar tran	0.0061441	1	43.382	34.332	0.18511	0.25393	-1.9775	#VALUE!	NaN	#VALUE!	#VALUE!	#VALUE!	#VALUE!	#VALUE!	-1.56737	0.416982	DOWN	0	0		0
WWAEVQQTPKR	GlyGly (K)	_WWAEVQQTPK(gl)R_	WWAEVQQTPK(1)R	WWAEVQQTPK(65.5)R	1	G3X9H5;P42859	G3X9H5	G3X9H5	Htt	Huntingtin	>tr|G3X9H5|G3X9H5_MOUSE Huntingtin OS=Mus musculus GN=Htt PE=4 SV=1;>sp|P42859|HD_MOUSE Huntingtin OS=Mus musculus GN=Htt PE=1 SV=2	0.00076963	2	65.5	65.5	0.18898	0.25482	-1.97245	1.36076	2.5682	0.0992212	-10.0785	3-fold reduced	Ub not up	Ub affected	1.02235	0.919825	no change	0	1	PXY	2	PY-like	PY-like	UP
LVNDLSKIAQGR	GlyGly (K)	_LVNDLSK(gl)IAQGR_	LVNDLSK(1)IAQGR	LVNDLSK(22.72)IAQGR	1	A2A5R2;G3X9K3;D3YYK9	A2A5R2	A2A5R2	Arfgef2;Arfgef1		>sp|A2A5R2|BIG2_MOUSE Brefeldin A-inhibited guanine nucleotide-exchange protein 2 OS=Mus musculus GN=Arfgef2 PE=1 SV=1;>sp|G3X9K3|BIG1_MOUSE Brefeldin A-inhibited guanine nucleotide-exchange protein 1 OS=Mus musculus GN=Arfgef1 PE=2 SV=1;>tr|D3YYK9|D3YYK9_	0.067971	1	22.72	12.11	0.17336	0.25504	-1.9712	-0.160476	0.89473	0.285047	-3.50819	3-fold reduced	Ub not up	Ub affected	-1.00866	0.0445453	no change	0	0		1	PY-like	PY-like
SSDLVKLAQECCYHSNR	GlyGly (K)	_SSDLVK(gl)LAQECCYHSNR_	SSDLVK(1)LAQECCYHSNR	SSDLVK(42.34)LAQECCYHSNR	1	Q7TQK1;Q7TQK1-2	Q7TQK1	Q7TQK1	Ints7	Integrator complex subunit 7	>sp|Q7TQK1|INT7_MOUSE Integrator complex subunit 7 OS=Mus musculus GN=Ints7 PE=2 SV=1;>sp|Q7TQK1-2|INT7_MOUSE Isoform 2 of Integrator complex subunit 7 OS=Mus musculus GN=Ints7	0.0019963	1	42.338	37.899	0.19482	0.25537	-1.96934	-0.311632	0.80573	0.316942	-3.15515	3-fold reduced	Ub not up	Ub affected	-1.25054	0.133832	DOWN	mouse	0		0
QTDIPNKFEMKLR	GlyGly (K)	_QTDIPNKFEMK(gl)LR_	QTDIPNK(0.004)FEMK(0.996)LR	QTDIPNK(-23.52)FEMK(23.52)LR	1	P46935	P46935	P46935	Nedd4	E3 ubiquitin-protein ligase NEDD4	>sp|P46935|NEDD4_MOUSE E3 ubiquitin-protein ligase NEDD4 OS=Mus musculus GN=Nedd4 PE=1 SV=3	0.0020195	1	80.469	68.183	0.19342	0.25544	-1.96894	-2.07266	0.23772	1.07454	1.07454	Ub not down	Ub not up	Ub not affected	-3.0759	0.0243301	DOWN	0	1	PXY	0		PXY	DOWN
DVKPSNILVNSR	GlyGly (K)	_DVK(gl)PSNILVNSR_	DVK(1)PSNILVNSR	DVK(53.25)PSNILVNSR	1	P31938;Q63932;Q91YS7	P31938;Q63932	P31938	Map2k1;Map2k2	Dual specificity mitogen-activated protein kinase kinase 1;Dual specificity mitogen-activated protein kinase kinase 2	>sp|P31938|MP2K1_MOUSE Dual specificity mitogen-activated protein kinase kinase 1 OS=Mus musculus GN=Map2k1 PE=1 SV=2;>sp|Q63932|MP2K2_MOUSE Dual specificity mitogen-activated protein kinase kinase 2 OS=Mus musculus GN=Map2k2 PE=1 SV=2;>tr|Q91YS7|Q91YS7_MO	0.0027066	1	53.252	53.252	0.20008	0.25555	-1.96832	-0.591853	0.66349	0.38516	-2.59632	Ub not down	Ub not up	Ub not affected	-1.34295	0.031363	DOWN	0	0		0
VLQALEGLKMVEKDQDGGR	GlyGly (K)	_VLQALEGLK(gl)MVEKDQDGGR_	VLQALEGLK(0.995)MVEK(0.005)DQDGGR	VLQALEGLK(22.97)MVEK(-22.97)DQDGGR	1	D3Z722;D3Z5R8;Q9CZX8;D3YUG3;D3YUT3	D3Z722	D3Z722	Rps19	40S ribosomal protein S19	>tr|D3Z722|D3Z722_MOUSE 40S ribosomal protein S19 OS=Mus musculus GN=Rps19 PE=4 SV=1;>tr|D3Z5R8|D3Z5R8_MOUSE 40S ribosomal protein S19 (Fragment) OS=Mus musculus GN=Rps19 PE=4 SV=1;>sp|Q9CZX8|RS19_MOUSE 40S ribosomal protein S19 OS=Mus musculus GN=Rps19 PE	9.4662e-13	1	62.203	58.683	0.20016	0.25562	-1.96793	0.260026	1.1975	0.213461	-4.68469	3-fold reduced	Ub not up	Ub affected	1.21466	0.297692	no change	0	0		0
EMLPSYHKWR	GlyGly (K)	_EMLPSYHK(gl)WR_	EMLPSYHK(1)WR	EMLPSYHK(28.01)WR	1	Q6ZQH8	Q6ZQH8	Q6ZQH8	Nup188	Nucleoporin NUP188 homolog	>sp|Q6ZQH8|NU188_MOUSE Nucleoporin NUP188 homolog OS=Mus musculus GN=Nup188 PE=1 SV=2	0.024222	1	28.013	19.313	0.18733	0.25596	-1.96601	-0.202688	0.86893	0.294569	-3.39479	3-fold reduced	Ub not up	Ub affected	-1.16045	0.506308	no change	0	1	PXY	1	PY-like	PY-like
TSEMNTDKQYFCR	GlyGly (K)	_TSEMNTDK(gl)QYFCR_	TSEMNTDK(1)QYFCR	TSEMNTDK(28.28)QYFCR	1	Q99L48	Q99L48	Q99L48	rps	60S ribosomal export protein NMD3	>sp|Q99L48|NMD3_MOUSE 60S ribosomal export protein NMD3 OS=Mus musculus GN=Nmd3 PE=2 SV=1	0.043521	1	28.283	25.422	0.18334	0.25613	-1.96505	-0.301444	0.81144	0.315649	-3.16808	3-fold reduced	Ub not up	Ub affected	1.13132	0.16499	no change	0	0		0
TPEEGGYSYEISEKTTR	GlyGly (K)	_TPEEGGYSYEISEK(gl)TTR_	TPEEGGYSYEISEK(1)TTR	TPEEGGYSYEISEK(34.5)TTR	1	P14873	P14873	P14873	Map1b	Microtubule-associated protein 1B;MAP1 light chain LC1	>sp|P14873|MAP1B_MOUSE Microtubule-associated protein 1B OS=Mus musculus GN=Map1b PE=1 SV=2	0.012683	1	34.498	34.498	0.17951	0.25616	-1.96488	-0.504428	0.70494	0.363378	-2.75195	Ub not down	Ub not up	Ub not affected	-1.04249	#N/A	no change	0	1	PXY	2	PY-like	PY-like
RYIGIVKQAGLDR	GlyGly (K)	_RYIGIVK(gl)QAGLDR_	RYIGIVK(1)QAGLDR	RYIGIVK(81.28)QAGLDR	1	Q9Z2X1;Q9Z2X1-2;J3QMQ5;J3QM80	Q9Z2X1	Q9Z2X1	Hnrnpf	Heterogeneous nuclear ribonucleoprotein F;Heterogeneous nuclear ribonucleoprotein F, N-terminally processed	>sp|Q9Z2X1|HNRPF_MOUSE Heterogeneous nuclear ribonucleoprotein F OS=Mus musculus GN=Hnrnpf PE=1 SV=3;>sp|Q9Z2X1-2|HNRPF_MOUSE Isoform 2 of Heterogeneous nuclear ribonucleoprotein F OS=Mus musculus GN=Hnrnpf;>tr|J3QMQ5|J3QMQ5_MOUSE MCG129396 OS=Mus musculus	5.3733e-08	2	81.278	67.874	0.19125	0.25666	-1.96207	0.274172	1.2093	0.212238	-4.71168	3-fold reduced	Ub not up	Ub affected	1.48711	0.0272366	UP	mouse	0		0
DGHPNVLKDSLR	GlyGly (K)	_DGHPNVLK(gl)DSLR_	DGHPNVLK(1)DSLR	DGHPNVLK(54.7)DSLR	1	Q8VD75	Q8VD75	Q8VD75	Hip1	Huntingtin-interacting protein 1	>sp|Q8VD75|HIP1_MOUSE Huntingtin-interacting protein 1 OS=Mus musculus GN=Hip1 PE=1 SV=2	0.0022768	1	54.7	39.498	0.20445	0.25672	-1.96173	-0.339418	0.79036	0.324814	-3.07868	3-fold reduced	Ub not up	Ub affected	-1.08112	0.542518	no change	0	0		0
VSDDEYTKLLHDGIQPVAAIDSNFANFTYTPR	GlyGly (K)	_VSDDEYTK(gl)LLHDGIQPVAAIDSNFANFTYTPR_	VSDDEYTK(1)LLHDGIQPVAAIDSNFANFTYTPR	VSDDEYTK(23.78)LLHDGIQPVAAIDSNFANFTYTPR	1	Q3TXZ6;Q5PR72;Q922S4	Q3TXZ6	Q3TXZ6	Pde2a	cGMP-dependent 3,5-cyclic phosphodiesterase	>tr|Q3TXZ6|Q3TXZ6_MOUSE cGMP-dependent 3,5-cyclic phosphodiesterase OS=Mus musculus GN=Pde2a PE=2 SV=1;>tr|Q5PR72|Q5PR72_MOUSE Phosphodiesterase 2A, cGMP-stimulated OS=Mus musculus GN=Pde2a PE=2 SV=1;>sp|Q922S4|PDE2A_MOUSE cGMP-dependent 3,5-cyclic pho	0.042024	1	23.776	20.124	0.20514	0.25708	-1.95971	-0.221085	0.85792	0.299655	-3.33717	3-fold reduced	Ub not up	Ub affected	-1.17819	0.084206	no change	0	0		0
VISHYAGQDATDPFVAFHINKGLVR	GlyGly (K)	_VISHYAGQDATDPFVAFHINK(gl)GLVR_	VISHYAGQDATDPFVAFHINK(1)GLVR	VISHYAGQDATDPFVAFHINK(92.34)GLVR	1	Q920L1	Q920L1	Q920L1	Fads1	Fatty acid desaturase 1	>sp|Q920L1|FADS1_MOUSE Fatty acid desaturase 1 OS=Mus musculus GN=Fads1 PE=2 SV=1	4.1032e-19	2	92.336	88.809	0.19507	0.2575	-1.95736	-0.096792	0.93511	0.275369	-3.6315	3-fold reduced	Ub not up	Ub affected	-1.14246	0.457887	no change	0	1	PXY	0		PXY
WCSEKTETGQELECLQDHLDDLAVECR	GlyGly (K)	_WCSEK(gl)TETGQELECLQDHLDDLAVECR_	WCSEK(1)TETGQELECLQDHLDDLAVECR	WCSEK(49.64)TETGQELECLQDHLDDLAVECR	1	Q61543;F8WHM5;F6RSH1	Q61543	Q61543	Glg1	Golgi apparatus protein 1	>sp|Q61543|GSLG1_MOUSE Golgi apparatus protein 1 OS=Mus musculus GN=Glg1 PE=1 SV=1;>tr|F8WHM5|F8WHM5_MOUSE Golgi apparatus protein 1 (Fragment) OS=Mus musculus GN=Glg1 PE=4 SV=1;>tr|F6RSH1|F6RSH1_MOUSE Golgi apparatus protein 1 (Fragment) OS=Mus musculus G	0.00010216	1	49.638	49.638	0.19064	0.2575	-1.95736	0.00676478	1.0047	0.256295	-3.90175	3-fold reduced	Ub not up	Ub affected	1.1786	0.0536228	no change	mouse	0		0
MQEVVANLQYDDGSGMKR	GlyGly (K)	_MQEVVANLQYDDGSGMK(gl)R_	MQEVVANLQYDDGSGMK(1)R	MQEVVANLQYDDGSGMK(65.11)R	1	Q3U1J4	Q3U1J4	Q3U1J4	Ddb1	DNA damage-binding protein 1	>sp|Q3U1J4|DDB1_MOUSE DNA damage-binding protein 1 OS=Mus musculus GN=Ddb1 PE=1 SV=2	2.6741e-05	2	65.107	59.564	0.19308	0.2575	-1.95736	-0.129276	0.91429	0.281639	-3.55064	3-fold reduced	Ub not up	Ub affected	-1.00353	0.991146	no change	mouse	0		0
EILKEFIYR	GlyGly (K)	_EILK(gl)EFIYR_	EILK(1)EFIYR	EILK(69.95)EFIYR	1	G3X9H5;P42859;P42859-2	G3X9H5	G3X9H5	Htt	Huntingtin	>tr|G3X9H5|G3X9H5_MOUSE Huntingtin OS=Mus musculus GN=Htt PE=4 SV=1;>sp|P42859|HD_MOUSE Huntingtin OS=Mus musculus GN=Htt PE=1 SV=2;>sp|P42859-2|HD_MOUSE Isoform Short of Huntingtin OS=Mus musculus GN=Htt	0.0015534	1	69.954	44.015	0.19492	0.25757	-1.95696	1.36076	2.5682	0.100292	-9.97088	3-fold reduced	Ub not up	Ub affected	1.02235	0.919825	no change	0	1	PXY	2	PY-like	PY-like	UP
LLAMLTTYVTKELQAEIR	GlyGly (K)	_LLAMLTTYVTK(gl)ELQAEIR_	LLAMLTTYVTK(1)ELQAEIR	LLAMLTTYVTK(124.43)ELQAEIR	1	Q8WUR0	Q8WUR0	Q8WUR0		Protein C19orf12 homolog	>sp|Q8WUR0|CS012_MOUSE Protein C19orf12 homolog OS=Mus musculus PE=2 SV=1	5.1237e-22	1	124.43	111.02	0.18777	0.2576	-1.9568	#N/A	#N/A	#N/A	#N/A	#N/A	#N/A	#N/A	#N/A	0.0793922	#N/A	0	0		0			#N/A
KYGTNANFTLVQLDR	GlyGly (K)	_K(gl)YGTNANFTLVQLDR_	K(1)YGTNANFTLVQLDR	K(37.55)YGTNANFTLVQLDR	1	P03975	P03975	P03975	Iap	IgE-binding protein	>sp|P03975|IGEB_MOUSE IgE-binding protein OS=Mus musculus GN=Iap PE=2 SV=1	0.011043	1	37.555	27.456	0.19619	0.25763	-1.95663	-0.344923	0.78735	0.327212	-3.05613	3-fold reduced	Ub not up	Ub affected	#N/A	#N/A	#N/A	0	0		0
VDVGGDKCVHLR	GlyGly (K)	_VDVGGDK(gl)CVHLR_	VDVGGDK(1)CVHLR	VDVGGDK(68.54)CVHLR	1	Q62426	Q62426	Q62426	Cstb	Cystatin-B	>sp|Q62426|CYTB_MOUSE Cystatin-B OS=Mus musculus GN=Cstb PE=1 SV=1	0.00068399	1	68.536	57.003	0.19669	0.25768	-1.95635	-0.0317691	0.97822	0.263417	-3.79626	3-fold reduced	Ub not up	Ub affected	1.13562	0.572734	no change	mouse	0		0
DWEKAPDQADLTGGALDR	GlyGly (K)	_DWEK(gl)APDQADLTGGALDR_	DWEK(1)APDQADLTGGALDR	DWEK(33.7)APDQADLTGGALDR	1	Q6PIX5	Q6PIX5	Q6PIX5	Rhbdf1	Inactive rhomboid protein 1	>sp|Q6PIX5|RHDF1_MOUSE Inactive rhomboid protein 1 OS=Mus musculus GN=Rhbdf1 PE=1 SV=2	0.013153	1	33.697	28.038	0.20375	0.258	-1.95456	#VALUE!	NaN	#VALUE!	#VALUE!	#VALUE!	#VALUE!	#VALUE!	-1.45112	0.823748	DOWN	0	1	PXY	0		PXY
ECEIKYTGFR	GlyGly (K)	_ECEIK(gl)YTGFR_	ECEIK(1)YTGFR	ECEIK(62.82)YTGFR	1	Q08024;Q08024-2;Q08024-3;Q08024-4	Q08024	Q08024	Cbfb	Core-binding factor subunit beta	>sp|Q08024|PEBB_MOUSE Core-binding factor subunit beta OS=Mus musculus GN=Cbfb PE=1 SV=1;>sp|Q08024-2|PEBB_MOUSE Isoform 2 of Core-binding factor subunit beta OS=Mus musculus GN=Cbfb;>sp|Q08024-3|PEBB_MOUSE Isoform 3 of Core-binding factor subunit beta OS=	7.7451e-05	1	62.823	62.823	0.20999	0.25823	-1.95327	-0.441791	0.73622	0.350751	-2.85102	Ub not down	Ub not up	Ub not affected	1.04331	0.234494	no change	0	0		0
QQLLIGAYAKALEIIPR	GlyGly (K)	_QQLLIGAYAK(gl)ALEIIPR_	QQLLIGAYAK(1)ALEIIPR	QQLLIGAYAK(31.42)ALEIIPR	1	P80313	P80313	P80313	Cct7	T-complex protein 1 subunit eta	>sp|P80313|TCPH_MOUSE T-complex protein 1 subunit eta OS=Mus musculus GN=Cct7 PE=1 SV=1	0.01759	1	31.42	20.827	0.20535	0.25903	-1.94881	-0.0367182	0.97487	0.265707	-3.76354	3-fold reduced	Ub not up	Ub affected	1.1866	0.421837	no change	mouse	0		0
QCLEKLLASSINGVR	GlyGly (K)	_QCLEK(gl)LLASSINGVR_	QCLEK(1)LLASSINGVR	QCLEK(46.96)LLASSINGVR	1	Q8CH72;A2AGS1;A2AGS0	Q8CH72	Q8CH72	Trim32	E3 ubiquitin-protein ligase TRIM32	>sp|Q8CH72|TRI32_MOUSE E3 ubiquitin-protein ligase TRIM32 OS=Mus musculus GN=Trim32 PE=1 SV=2;>tr|A2AGS1|A2AGS1_MOUSE E3 ubiquitin-protein ligase TRIM32 (Fragment) OS=Mus musculus GN=Trim32 PE=4 SV=1;>tr|A2AGS0|A2AGS0_MOUSE E3 ubiquitin-protein ligase TRIM	0.00374	1	46.964	31.024	0.18395	0.25907	-1.94859	-0.312348	0.80533	0.321694	-3.10854	3-fold reduced	Ub not up	Ub affected	1.07886	0.83402	no change	mouse	0		0
SLLSGLLKKDPTQR	GlyGly (K)	_SLLSGLLK(gl)KDPTQR_	SLLSGLLK(0.89)K(0.11)DPTQR	SLLSGLLK(9.1)K(-9.1)DPTQR	1	P31750;D3Z783	P31750	P31750	Akt1	RAC-alpha serine/threonine-protein kinase	>sp|P31750|AKT1_MOUSE RAC-alpha serine/threonine-protein kinase OS=Mus musculus GN=Akt1 PE=1 SV=2;>tr|D3Z783|D3Z783_MOUSE RAC-alpha serine/threonine-protein kinase OS=Mus musculus GN=Akt1 PE=4 SV=2	0.0027006	2	71.241	47.05	0.20148	0.25913	-1.94825	0.0402612	1.0283	0.251998	-3.96828	3-fold reduced	Ub not up	Ub affected	1.18757	0.316761	no change	0	1	PXY	1	PY-like	PY-like
EATESFASDPILYRPVAVALDTKGPEIR	GlyGly (K)	_EATESFASDPILYRPVAVALDTK(gl)GPEIR_	EATESFASDPILYRPVAVALDTK(1)GPEIR	EATESFASDPILYRPVAVALDTK(67.83)GPEIR	1	P52480;P52480-2	P52480;P52480-2	P52480	Pkm2	Pyruvate kinase isozymes M1/M2	>sp|P52480|KPYM_MOUSE Pyruvate kinase PKM OS=Mus musculus GN=Pkm PE=1 SV=4;>sp|P52480-2|KPYM_MOUSE Isoform M1 of Pyruvate kinase PKM OS=Mus musculus GN=Pkm	1.677e-09	1	67.832	68.361	0.19406	0.25934	-1.94708	-0.078518	0.94703	0.273846	-3.65169	3-fold reduced	Ub not up	Ub affected	1.13738	0.509745	no change	mouse	0		0
TGHSKGFGFVR	GlyGly (K)	_TGHSK(gl)GFGFVR_	TGHSK(1)GFGFVR	TGHSK(33.09)GFGFVR	1	Q8R0B4;Q921F2;Q6VYI4;Q6VYI5;Q8BLD4	Q8R0B4	Q8R0B4	Tardbp	TAR DNA-binding protein 43	>tr|Q8R0B4|Q8R0B4_MOUSE MCG16669, isoform CRA_a OS=Mus musculus GN=Tardbp PE=2 SV=1;>sp|Q921F2|TADBP_MOUSE TAR DNA-binding protein 43 OS=Mus musculus GN=Tardbp PE=1 SV=1;>tr|Q6VYI4|Q6VYI4_MOUSE TAR DNA-binding protein 43 OS=Mus musculus GN=Tardbp PE=2 SV=1	0.013178	1	33.088	21.495	0.20992	0.25983	-1.94436	0.00360224	1.0025	0.259182	-3.85829	3-fold reduced	Ub not up	Ub affected	-1.08725	0.293596	no change	0	0		0
CEISELKQVEGEASCNSR	GlyGly (K)	_CEISELK(gl)QVEGEASCNSR_	CEISELK(1)QVEGEASCNSR	CEISELK(64.51)QVEGEASCNSR	1	Q8N9S3;F6S1R2;Q8N9S3-2;Q8N9S3-3;A2AF82	Q8N9S3	Q8N9S3	Ahsa2	Activator of 90 kDa heat shock protein ATPase homolog 2	>sp|Q8N9S3|AHSA2_MOUSE Activator of 90 kDa heat shock protein ATPase homolog 2 OS=Mus musculus GN=Ahsa2 PE=2 SV=2;>tr|F6S1R2|F6S1R2_MOUSE Activator of 90 kDa heat shock protein ATPase homolog 2 (Fragment) OS=Mus musculus GN=Ahsa2 PE=4 SV=1;>sp|Q8N9S3-2|AHS	1.4499e-10	1	64.507	62.774	0.19848	0.2601	-1.94286	-0.194757	0.87372	0.297693	-3.35917	3-fold reduced	Ub not up	Ub affected	-1.02806	0.727807	no change	0	0		0
DQLLSHKLPAR	GlyGly (K)	_DQLLSHK(gl)LPAR_	DQLLSHK(1)LPAR	DQLLSHK(66.06)LPAR	1	Q6A009	Q6A009	Q6A009	Ltn1	E3 ubiquitin-protein ligase listerin	>sp|Q6A009|LTN1_MOUSE E3 ubiquitin-protein ligase listerin OS=Mus musculus GN=Ltn1 PE=1 SV=3	0.00083549	1	66.056	51.821	0.2013	0.26013	-1.9427	-0.373383	0.77197	0.336969	-2.96763	Ub not down	Ub not up	Ub not affected	1.09891	0.354962	no change	0	0		1	PY-like	PY-like
HAECLKALGYMER	GlyGly (K)	_HAECLK(gl)ALGYMER_	HAECLK(1)ALGYMER	HAECLK(41.64)ALGYMER	1	Q3TMP1	Q3TMP1	Q3TMP1	Gtf3c3		>tr|Q3TMP1|Q3TMP1_MOUSE General transcription factor IIIC, polypeptide 3 OS=Mus musculus GN=Gtf3c3 PE=2 SV=1	0.0069442	1	41.644	33.54	0.19567	0.26019	-1.94236	-1.04148	0.48583	0.535558	-1.86721	Ub not down	Ub not up	Ub not affected	-1.2485	0.0545935	no change	0	0		0
TQDGETALQLAIKHQLPLVVDAICTR	GlyGly (K)	_TQDGETALQLAIK(gl)HQLPLVVDAICTR_	TQDGETALQLAIK(1)HQLPLVVDAICTR	TQDGETALQLAIK(22.53)HQLPLVVDAICTR	1	Q810B6	Q810B6	Q810B6	Ankfy1	Ankyrin repeat and FYVE domain-containing protein 1	>sp|Q810B6|ANFY1_MOUSE Ankyrin repeat and FYVE domain-containing protein 1 OS=Mus musculus GN=Ankfy1 PE=2 SV=2	0.04749	1	22.533	16.827	0.21234	0.26025	-1.94203	0.072586	1.0516	0.24748	-4.04073	3-fold reduced	Ub not up	Ub affected	1.23424	0.205956	no change	0	0		0
LLDLVQQSCNYKQLR	GlyGly (K)	_LLDLVQQSCNYK(gl)QLR_	LLDLVQQSCNYK(1)QLR	LLDLVQQSCNYK(76.59)QLR	1	Q9D0T1;E9PZS4	Q9D0T1	Q9D0T1	Nhp2l1	NHP2-like protein 1	>sp|Q9D0T1|NH2L1_MOUSE NHP2-like protein 1 OS=Mus musculus GN=Nhp2l1 PE=2 SV=4;>tr|E9PZS4|E9PZS4_MOUSE NHP2-like protein 1 OS=Mus musculus GN=Nhp2l1 PE=4 SV=1	0.00010397	1	76.588	64.565	0.19859	0.26079	-1.93904	0.065848	1.0467	0.249154	-4.01357	3-fold reduced	Ub not up	Ub affected	-1.00618	0.782188	no change	mouse	0		0
GFDYLLKAAEAGDR	GlyGly (K)	_GFDYLLK(gl)AAEAGDR_	GFDYLLK(1)AAEAGDR	GFDYLLK(67.28)AAEAGDR	1	O08796;Q3UWZ1;F6ZEU2	O08796	O08796	Eef2k	Eukaryotic elongation factor 2 kinase	>sp|O08796|EF2K_MOUSE Eukaryotic elongation factor 2 kinase OS=Mus musculus GN=Eef2k PE=1 SV=1;>tr|Q3UWZ1|Q3UWZ1_MOUSE Eukaryotic elongation factor 2 kinase OS=Mus musculus GN=Eef2k PE=2 SV=1;>tr|F6ZEU2|F6ZEU2_MOUSE Eukaryotic elongation factor 2 kinase (F	0.00027962	1	67.275	67.275	0.20866	0.26117	-1.93694	-0.189203	0.87709	0.297769	-3.35831	3-fold reduced	Ub not up	Ub affected	1.22518	0.0505894	no change	0	0		0
SMKGLGTDDNTLIR	GlyGly (K)	_SMK(gl)GLGTDDNTLIR_	SMK(1)GLGTDDNTLIR	SMK(40.55)GLGTDDNTLIR	1	P97429;D3Z0S1;F7ANV6	P97429	P97429	Anxa4	Annexin A4;Annexin	>sp|P97429|ANXA4_MOUSE Annexin A4 OS=Mus musculus GN=Anxa4 PE=2 SV=4;>tr|D3Z0S1|D3Z0S1_MOUSE Annexin (Fragment) OS=Mus musculus GN=Anxa4 PE=3 SV=1;>tr|F7ANV6|F7ANV6_MOUSE Annexin (Fragment) OS=Mus musculus GN=Anxa4 PE=3 SV=1	0.0076752	1	40.552	26.294	0.18989	0.26132	-1.93611	0.0720372	1.0512	0.248592	-4.02265	3-fold reduced	Ub not up	Ub affected	1.0219	0.941296	no change	mouse	0		0
RVEEALVLAKGAR	GlyGly (K)	_RVEEALVLAK(gl)GAR_	RVEEALVLAK(1)GAR	RVEEALVLAK(69.6)GAR	1	Q3UR70	Q3UR70	Q3UR70	Tgfbrap1	Transforming growth factor-beta receptor-associated protein 1	>sp|Q3UR70|TGFA1_MOUSE Transforming growth factor-beta receptor-associated protein 1 OS=Mus musculus GN=Tgfbrap1 PE=2 SV=1	0.0046231	1	69.602	54.062	0.17398	0.26161	-1.93451	#N/A	#N/A	#N/A	#N/A	#N/A	#N/A	#N/A	1.00254	0.74562	no change	0	0		0			#N/A
IDHLALLNEKQAASSQEPSELEELR	GlyGly (K)	_IDHLALLNEK(gl)QAASSQEPSELEELR_	IDHLALLNEK(1)QAASSQEPSELEELR	IDHLALLNEK(58.9)QAASSQEPSELEELR	1	E9Q7G0	E9Q7G0	E9Q7G0	Numa1		>tr|E9Q7G0|E9Q7G0_MOUSE Protein Numa1 OS=Mus musculus GN=Numa1 PE=4 SV=1	2.1063e-06	1	58.904	55.629	0.1897	0.26169	-1.93407	-0.0496212	0.96619	0.270847	-3.69212	3-fold reduced	Ub not up	Ub affected	1.18527	0.0711316	no change	0	1	PXY	0		PXY
AGQSVIGLQMGTNKCASQAGMTAYGTR	GlyGly (K)	_AGQSVIGLQMGTNK(gl)CASQAGMTAYGTR_	AGQSVIGLQMGTNK(1)CASQAGMTAYGTR	AGQSVIGLQMGTNK(27.39)CASQAGMTAYGTR	1	Q9DAW9	Q9DAW9	Q9DAW9	Cnn3	Calponin-3	>sp|Q9DAW9|CNN3_MOUSE Calponin-3 OS=Mus musculus GN=Cnn3 PE=1 SV=1	0.010198	1	27.389	20.931	0.19921	0.26225	-1.93099	0.155879	1.1141	0.235392	-4.24824	3-fold reduced	Ub not up	Ub affected	1.19742	0.305725	no change	mouse	0		0
KGMPPPSNWR	GlyGly (K)	_K(gl)GMPPPSNWR_	K(1)GMPPPSNWR	K(53.68)GMPPPSNWR	1	E9Q8Z8;E9Q8Z6;E9Q8Z5;P30999;G3X9V2;P30999-3;P30999-2;E9Q904;E9Q901;E9Q903;D3Z2H2;E9Q8Z9;E9Q8Z4;E9Q905;E9Q907;E9Q906;D3Z7H6;E9Q986;D3Z2H7	E9Q8Z8	E9Q8Z8	Ctnnd1	Catenin delta-1	>tr|E9Q8Z8|E9Q8Z8_MOUSE Catenin delta-1 OS=Mus musculus GN=Ctnnd1 PE=4 SV=1;>tr|E9Q8Z6|E9Q8Z6_MOUSE Catenin delta-1 OS=Mus musculus GN=Ctnnd1 PE=4 SV=1;>tr|E9Q8Z5|E9Q8Z5_MOUSE Catenin delta-1 OS=Mus musculus GN=Ctnnd1 PE=4 SV=1;>sp|P30999|CTND1_MOUSE Caten	0.00055876	1	53.683	53.683	0.19868	0.2623	-1.93071	-0.139474	0.90785	0.288924	-3.46111	3-fold reduced	Ub not up	Ub affected	1.11135	0.0372555	no change	0	0		0
SQVIKQVLAR	GlyGly (K)	_SQVIK(gl)QVLAR_	SQVIK(1)QVLAR	SQVIK(74.16)QVLAR	1	Q80VQ0	Q80VQ0	Q80VQ0	Aldh3b1	Aldehyde dehydrogenase family 3 member B1	>sp|Q80VQ0|AL3B1_MOUSE Aldehyde dehydrogenase family 3 member B1 OS=Mus musculus GN=Aldh3b1 PE=2 SV=1	0.00073687	1	74.162	55.382	0.18179	0.26286	-1.92763	#N/A	#N/A	#N/A	#N/A	#N/A	#N/A	#N/A	-1.65308	0.232866	DOWN	0	1	PXY	0		PXY	#N/A
IAEVDFEKR	GlyGly (K)	_IAEVDFEK(gl)R_	IAEVDFEK(1)R	IAEVDFEK(27.33)R	1	Q9QYI3;F7BTP8;A2A5E1	Q9QYI3	Q9QYI3	Dnajc7	DnaJ homolog subfamily C member 7	>sp|Q9QYI3|DNJC7_MOUSE DnaJ homolog subfamily C member 7 OS=Mus musculus GN=Dnajc7 PE=1 SV=2;>tr|F7BTP8|F7BTP8_MOUSE DnaJ homolog subfamily C member 7 (Fragment) OS=Mus musculus GN=Dnajc7 PE=4 SV=1;>tr|A2A5E1|A2A5E1_MOUSE DnaJ homolog subfamily C member 7	0.083626	1	27.329	27.329	0.17392	0.26305	-1.92659	-0.447918	0.7331	0.358819	-2.78692	Ub not down	Ub not up	Ub not affected	-1.08807	0.407599	no change	0	0		0
SKFDNLYGCR	GlyGly (K)	_SK(gl)FDNLYGCR_	SK(1)FDNLYGCR	SK(62.46)FDNLYGCR	1	P50247	P50247	P50247	Ahcy	Adenosylhomocysteinase	>sp|P50247|SAHH_MOUSE Adenosylhomocysteinase OS=Mus musculus GN=Ahcy PE=1 SV=3	0.0018863	1	62.463	62.463	0.19722	0.26371	-1.92298	-0.247303	0.84247	0.31302	-3.19468	3-fold reduced	Ub not up	Ub affected	-1.41979	0.141967	DOWN	mouse	0		0
EVIPMAAVKQALR	GlyGly (K)	_EVIPMAAVK(gl)QALR_	EVIPMAAVK(1)QALR	EVIPMAAVK(53.97)QALR	1	Q64373;Q64373-4;Q64373-3;Q9QWX2;Q64373-2;A2AHX9;A2AHX8	Q64373	Q64373	Bcl2l1	Bcl-2-like protein 1	>sp|Q64373|B2CL1_MOUSE Bcl-2-like protein 1 OS=Mus musculus GN=Bcl2l1 PE=1 SV=1;>sp|Q64373-4|B2CL1_MOUSE Isoform Bcl-X(delta-TM) of Bcl-2-like protein 1 OS=Mus musculus GN=Bcl2l1;>sp|Q64373-3|B2CL1_MOUSE Isoform Bcl-X(beta) of Bcl-2-like protein 1 OS=Mus m	0.0013018	1	53.967	44.679	0.20059	0.26396	-1.92161	-0.407	0.75419	0.349991	-2.85721	Ub not down	Ub not up	Ub not affected	1.01943	0.953741	no change	0	0		0
IIFKLPNDSR	GlyGly (K)	_IIFK(gl)LPNDSR_	IIFK(1)LPNDSR	IIFK(72.01)LPNDSR	1	Q3TDN2;Q3TDN2-2	Q3TDN2	Q3TDN2	Faf2	FAS-associated factor 2	>sp|Q3TDN2|FAF2_MOUSE FAS-associated factor 2 OS=Mus musculus GN=Faf2 PE=2 SV=2;>sp|Q3TDN2-2|FAF2_MOUSE Isoform 2 of FAS-associated factor 2 OS=Mus musculus GN=Faf2	0.00079045	1	72.006	72.006	0.1962	0.26419	-1.92035	0.163885	1.1203	0.235821	-4.24051	3-fold reduced	Ub not up	Ub affected	1.14994	0.103642	no change	0	0		0
YSSLEVEYLQKR	GlyGly (K)	_YSSLEVEYLQK(gl)R_	YSSLEVEYLQK(1)R	YSSLEVEYLQK(37.43)R	1	Q8R0G9	Q8R0G9	Q8R0G9	Nup133	Nuclear pore complex protein Nup133	>sp|Q8R0G9|NU133_MOUSE Nuclear pore complex protein Nup133 OS=Mus musculus GN=Nup133 PE=1 SV=2	0.0036275	1	37.426	27.374	0.19642	0.26436	-1.91942	0.175429	1.1293	0.234092	-4.27183	3-fold reduced	Ub not up	Ub affected	-1.15893	0.375851	no change	mouse	0		1	PY-like	PY-like
DCLADVDTKPAYQNLR	GlyGly (K)	_DCLADVDTK(gl)PAYQNLR_	DCLADVDTK(1)PAYQNLR	DCLADVDTK(67.28)PAYQNLR	1	Q5SQY2;E9Q6J5	Q5SQY2	Q5SQY2	Bod1;Bod1l	Biorientation of chromosomes in cell division protein 1	>sp|Q5SQY2|BOD1_MOUSE Biorientation of chromosomes in cell division protein 1 OS=Mus musculus GN=Bod1 PE=2 SV=1;>tr|E9Q6J5|E9Q6J5_MOUSE Protein Bod1l OS=Mus musculus GN=Bod1l PE=4 SV=1	0.00024679	1	67.275	62.171	0.19482	0.26485	-1.91675	#N/A	#N/A	#N/A	#N/A	#N/A	#N/A	#N/A	-1.24235	0.0250831	no change	0	0		0			#N/A
LMVAEKNGTIR	GlyGly (K)	_LMVAEK(gl)NGTIR_	LMVAEK(1)NGTIR	LMVAEK(84.51)NGTIR	1	Q9CWU9	Q9CWU9	Q9CWU9	Nup37	Nucleoporin Nup37	>sp|Q9CWU9|NUP37_MOUSE Nucleoporin Nup37 OS=Mus musculus GN=Nup37 PE=2 SV=2	0.00018018	2	84.507	57.393	0.19759	0.265	-1.91594	0.0322419	1.0226	0.259143	-3.85887	3-fold reduced	Ub not up	Ub affected	-1.34919	0.0272549	DOWN	0	0		0
ISSIPDDLCQNQKMLR	GlyGly (K)	_ISSIPDDLCQNQK(gl)MLR_	ISSIPDDLCQNQK(1)MLR	ISSIPDDLCQNQK(30.96)MLR	1	A2ARI4;A2ARI4-2	A2ARI4	A2ARI4	Lgr4	Leucine-rich repeat-containing G-protein coupled receptor 4	>sp|A2ARI4|LGR4_MOUSE Leucine-rich repeat-containing G-protein coupled receptor 4 OS=Mus musculus GN=Lgr4 PE=1 SV=1;>sp|A2ARI4-2|LGR4_MOUSE Isoform 2 of Leucine-rich repeat-containing G-protein coupled receptor 4 OS=Mus musculus GN=Lgr4	0.022557	1	30.961	21.546	0.21091	0.26503	-1.91577	0.156008	1.1142	0.237866	-4.20405	3-fold reduced	Ub not up	Ub affected	-1.13856	0.150845	no change	0	0		0
WAPNENKFAVGSGSR	GlyGly (K)	_WAPNENK(gl)FAVGSGSR_	WAPNENK(1)FAVGSGSR	WAPNENK(53.4)FAVGSGSR	1	Q9WV32;F6VVE6	Q9WV32	Q9WV32	Arpc1b	Actin-related protein 2/3 complex subunit 1B	>sp|Q9WV32|ARC1B_MOUSE Actin-related protein 2/3 complex subunit 1B OS=Mus musculus GN=Arpc1b PE=2 SV=4;>tr|F6VVE6|F6VVE6_MOUSE Actin-related protein 2/3 complex subunit 1B (Fragment) OS=Mus musculus GN=Arpc1b PE=4 SV=1	0.00095302	1	53.403	46.996	0.19396	0.26505	-1.91566	0.0394192	1.0277	0.257906	-3.87738	3-fold reduced	Ub not up	Ub affected	1.01032	0.74502	no change	mouse	0		0
KPASFMTSICDER	GlyGly (K)	_K(gl)PASFMTSICDER_	K(1)PASFMTSICDER	K(41.09)PASFMTSICDER	1	Q3V117;Q91V92	Q3V117	Q3V117	Acly	ATP-citrate synthase	>tr|Q3V117|Q3V117_MOUSE ATP-citrate synthase OS=Mus musculus GN=Acly PE=2 SV=1;>sp|Q91V92|ACLY_MOUSE ATP-citrate synthase OS=Mus musculus GN=Acly PE=1 SV=1	0.0058816	1	41.092	33.181	0.18873	0.26538	-1.91387	-0.421902	0.74644	0.355528	-2.81272	Ub not down	Ub not up	Ub not affected	-1.16876	0.349739	no change	0	1	PXY	0		PXY
FIVNTLKDGR	GlyGly (K)	_FIVNTLK(gl)DGR_	FIVNTLK(1)DGR	FIVNTLK(51.93)DGR	1	Q5SWN2;Q8VEE4	Q5SWN2	Q5SWN2	Rpa1	Replication protein A 70 kDa DNA-binding subunit	>tr|Q5SWN2|Q5SWN2_MOUSE Replication protein A 70 kDa DNA-binding subunit OS=Mus musculus GN=Rpa1 PE=4 SV=2;>sp|Q8VEE4|RFA1_MOUSE Replication protein A 70 kDa DNA-binding subunit OS=Mus musculus GN=Rpa1 PE=2 SV=1	0.0057459	1	51.927	34.491	0.19558	0.26579	-1.91164	-0.190684	0.87619	0.303347	-3.29655	3-fold reduced	Ub not up	Ub affected	1.17345	0.343918	no change	0	0		0
DKQGYNAVHYSAAYGHR	GlyGly (K)	_DK(gl)QGYNAVHYSAAYGHR_	DK(1)QGYNAVHYSAAYGHR	DK(35.76)QGYNAVHYSAAYGHR	1	Q505D1	Q505D1	Q505D1	Ankrd28	Serine/threonine-protein phosphatase 6 regulatory ankyrin repeat subunit A	>sp|Q505D1|ANR28_MOUSE Serine/threonine-protein phosphatase 6 regulatory ankyrin repeat subunit A OS=Mus musculus GN=Ankrd28 PE=1 SV=1	0.00072558	1	35.757	30.097	0.20199	0.26583	-1.91142	0.165815	1.1218	0.236967	-4.21999	3-fold reduced	Ub not up	Ub affected	-1.12203	0.198808	no change	0	0		0
GCTSEVGLLKHADR	GlyGly (K)	_GCTSEVGLLK(gl)HADR_	GCTSEVGLLK(1)HADR	GCTSEVGLLK(25.32)HADR	1	Q60774;Q8BFU6	Q60774	Q60774	Tmem45a	Transmembrane protein 45A	>sp|Q60774|TM45A_MOUSE Transmembrane protein 45A OS=Mus musculus GN=Tmem45a PE=2 SV=1;>tr|Q8BFU6|Q8BFU6_MOUSE Transmembrane protein 45A OS=Mus musculus GN=Tmem45a PE=2 SV=1	0.02251	1	25.322	21.877	0.20913	0.26608	-1.91007	#N/A	#N/A	#N/A	#N/A	#N/A	#N/A	#N/A	-1.09948	0.181037	no change	0	0		0			#N/A
LVLCKTYR	GlyGly (K)	_LVLCK(gl)TYR_	LVLCK(1)TYR	LVLCK(83.26)TYR	1	F8WIA4;Q8VCZ6	F8WIA4	F8WIA4	Sgsm3	Small G protein signaling modulator 3	>tr|F8WIA4|F8WIA4_MOUSE Small G protein-signaling modulator 3 OS=Mus musculus GN=Sgsm3 PE=4 SV=1;>sp|Q8VCZ6|SGSM3_MOUSE Small G protein signaling modulator 3 OS=Mus musculus GN=Sgsm3 PE=1 SV=1	0.0038501	1	83.265	22.675	0.20917	0.26625	-1.90915	#VALUE!	NaN	#VALUE!	#VALUE!	#VALUE!	#VALUE!	#VALUE!	1.0986	0.915911	no change	0	0		0
QKSLPEDTFSR	GlyGly (K)	_QK(gl)SLPEDTFSR_	QK(1)SLPEDTFSR	QK(93.26)SLPEDTFSR	1	G3X9H5;P42859	G3X9H5	G3X9H5	Htt	Huntingtin	>tr|G3X9H5|G3X9H5_MOUSE Huntingtin OS=Mus musculus GN=Htt PE=4 SV=1;>sp|P42859|HD_MOUSE Huntingtin OS=Mus musculus GN=Htt PE=1 SV=2	3.8962e-08	1	93.258	93.258	0.22069	0.26641	-1.90828	1.36076	2.5682	0.103734	-9.64003	3-fold reduced	Ub not up	Ub affected	1.02235	0.919825	no change	0	1	PXY	2	PY-like	PY-like	UP
RFVGHTKDVLSVAFSSDNR	GlyGly (K)	_RFVGHTK(gl)DVLSVAFSSDNR_	RFVGHTK(1)DVLSVAFSSDNR	RFVGHTK(89.47)DVLSVAFSSDNR	1	P68040	P68040	P68040	Gnb2l1	Guanine nucleotide-binding protein subunit beta-2-like 1	>sp|P68040|GBLP_MOUSE Guanine nucleotide-binding protein subunit beta-2-like 1 OS=Mus musculus GN=Gnb2l1 PE=1 SV=3	8.5787e-07	2	89.468	81.475	0.20307	0.2667	-1.90671	0.0468403	1.033	0.25818	-3.87327	3-fold reduced	Ub not up	Ub affected	-1.05187	0.495143	no change	mouse	0		0
VSLLKLR	GlyGly (K)	_VSLLK(gl)LR_	VSLLK(1)LR	VSLLK(47.07)LR	1	Q3TD49;Q3TD49-2	Q3TD49	Q3TD49	Sppl2b	Signal peptide peptidase-like 2B	>sp|Q3TD49|SPP2B_MOUSE Signal peptide peptidase-like 2B OS=Mus musculus GN=Sppl2b PE=2 SV=2;>sp|Q3TD49-2|SPP2B_MOUSE Isoform 2 of Signal peptide peptidase-like 2B OS=Mus musculus GN=Sppl2b	0.037761	1	47.067	22.291	0.18333	0.268	-1.8997	-0.123183	0.91816	0.291888	-3.42597	3-fold reduced	Ub not up	Ub affected	#N/A	#N/A	#N/A	0	0		0
SQVTLTKEFPVSSGSQHR	GlyGly (K)	_SQVTLTK(gl)EFPVSSGSQHR_	SQVTLTK(1)EFPVSSGSQHR	SQVTLTK(25.82)EFPVSSGSQHR	1	H9KV00;Q9QX47;Q9QX47-3;H9KV15;H9KV01;Q9QX47-4;H9KV02;F7CU80	H9KV00	H9KV00	Son	Protein SON	>tr|H9KV00|H9KV00_MOUSE Protein SON OS=Mus musculus GN=Son PE=4 SV=1;>sp|Q9QX47|SON_MOUSE Protein SON OS=Mus musculus GN=Son PE=1 SV=2;>sp|Q9QX47-3|SON_MOUSE Isoform 3 of Protein SON OS=Mus musculus GN=Son;>tr|H9KV15|H9KV15_MOUSE Protein SON OS=Mus musculu	0.048765	1	25.824	16.075	0.20304	0.26822	-1.89851	-0.127652	0.91532	0.293034	-3.41257	3-fold reduced	Ub not up	Ub affected	1.1264	0.466327	no change	0	1	PXY	0		PXY
VDWLTEKMHAR	GlyGly (K)	_VDWLTEK(gl)MHAR_	VDWLTEK(1)MHAR	VDWLTEK(77.64)MHAR	1	P10630-2;P10630;Q8BTU6;E9Q561;P60843	P10630-2;P60843	P60843	Eif4a2;Eif4a1	Eukaryotic initiation factor 4A-II;Eukaryotic initiation factor 4A-I	>sp|P10630-2|IF4A2_MOUSE Isoform 2 of Eukaryotic initiation factor 4A-II OS=Mus musculus GN=Eif4a2;>sp|P10630|IF4A2_MOUSE Eukaryotic initiation factor 4A-II OS=Mus musculus GN=Eif4a2 PE=2 SV=2;>tr|Q8BTU6|Q8BTU6_MOUSE Eukaryotic initiation factor 4A-II OS=M	0.00034951	2	77.64	62.439	0.20018	0.26859	-1.89652	-0.319496	0.80135	0.335172	-2.98354	Ub not down	Ub not up	Ub not affected	-1.00972	0.981657	no change	0	0		0
QACGYEFTSKLHR	GlyGly (K)	_QACGYEFTSK(gl)LHR_	QACGYEFTSK(1)LHR	QACGYEFTSK(26.97)LHR	1	Q9D4H8;Q9D4H8-2;E0CYT5	Q9D4H8	Q9D4H8	Cul2	Cullin-2	>sp|Q9D4H8|CUL2_MOUSE Cullin-2 OS=Mus musculus GN=Cul2 PE=1 SV=2;>sp|Q9D4H8-2|CUL2_MOUSE Isoform 2 of Cullin-2 OS=Mus musculus GN=Cul2;>tr|E0CYT5|E0CYT5_MOUSE Cullin-2 (Fragment) OS=Mus musculus GN=Cul2 PE=3 SV=1	0.01875	1	26.969	20.389	0.18719	0.26911	-1.89373	-0.0736969	0.9502	0.283214	-3.5309	3-fold reduced	Ub not up	Ub affected	1.04182	0.604223	no change	mouse	0		0
KGVAINMVTEEDKR	GlyGly (K)	_K(gl)GVAINMVTEEDKR_	K(1)GVAINMVTEEDKR	K(104.5)GVAINMVTEEDK(-104.5)R	1	P60843	P60843	P60843	Eif4a1	Eukaryotic initiation factor 4A-I	>sp|P60843|IF4A1_MOUSE Eukaryotic initiation factor 4A-I OS=Mus musculus GN=Eif4a1 PE=1 SV=1	4.0492e-11	1	117.92	103.66	0.21865	0.26912	-1.89368	-0.259875	0.83516	0.322238	-3.1033	3-fold reduced	Ub not up	Ub affected	1.00446	0.756453	no change	mouse	0		0
RTDEAAFQKVMSNLDSNR	GlyGly (K)	_RTDEAAFQK(gl)VMSNLDSNR_	RTDEAAFQK(1)VMSNLDSNR	RTDEAAFQK(78.02)VMSNLDSNR	1	P07091;D3YUT9	P07091	P07091	S100a4	Protein S100-A4	>sp|P07091|S10A4_MOUSE Protein S100-A4 OS=Mus musculus GN=S100a4 PE=1 SV=1;>tr|D3YUT9|D3YUT9_MOUSE Protein S100-A4 OS=Mus musculus GN=S100a4 PE=4 SV=1	2.5525e-13	2	78.021	73.019	0.19713	0.26933	-1.89255	-0.0801489	0.94596	0.284716	-3.51227	3-fold reduced	Ub not up	Ub affected	1.19867	0.0562453	no change	mouse	0		0
TLNPKAEVAR	GlyGly (K)	_TLNPK(gl)AEVAR_	TLNPK(1)AEVAR	TLNPK(32.52)AEVAR	1	E9QPA6;P80317	E9QPA6	E9QPA6	Cct6a	T-complex protein 1 subunit zeta	>tr|E9QPA6|E9QPA6_MOUSE T-complex protein 1 subunit zeta OS=Mus musculus GN=Cct6a PE=3 SV=1;>sp|P80317|TCPZ_MOUSE T-complex protein 1 subunit zeta OS=Mus musculus GN=Cct6a PE=1 SV=3	0.051823	1	32.523	24.303	0.19557	0.2695	-1.89164	-0.0630926	0.95721	0.281547	-3.5518	3-fold reduced	Ub not up	Ub affected	-1.1968	0.125976	no change	0	0		0
QTGASFQKAQQEFAAGVFSNPAVR	GlyGly (K)	_QTGASFQK(gl)AQQEFAAGVFSNPAVR_	QTGASFQK(1)AQQEFAAGVFSNPAVR	QTGASFQK(58.46)AQQEFAAGVFSNPAVR	1	Q3UXS0;O35609;E9Q855	Q3UXS0	Q3UXS0	Scamp3	Secretory carrier-associated membrane protein 3	>tr|Q3UXS0|Q3UXS0_MOUSE Secretory carrier-associated membrane protein 3 OS=Mus musculus GN=Scamp3 PE=2 SV=1;>sp|O35609|SCAM3_MOUSE Secretory carrier-associated membrane protein 3 OS=Mus musculus GN=Scamp3 PE=1 SV=3;>tr|E9Q855|E9Q855_MOUSE Secretory carrier	1.699e-06	2	58.457	58.457	0.20401	0.26955	-1.89138	0.0850167	1.0607	0.254125	-3.93508	3-fold reduced	Ub not up	Ub affected	1.1058	0.619437	no change	0	1	PXY	0		PXY
VSTKIGSCMK	GlyGly (K)	_VSTK(gl)IGSCMK_	VSTK(1)IGSCMK	VSTK(45.04)IGSCMK(-45.04)	1	B2RQC6;E9QAI5;G3UWN2;B7ZN27;E9QAT6	B2RQC6	B2RQC6	Cad		>tr|B2RQC6|B2RQC6_MOUSE Carbamoyl-phosphate synthetase 2, aspartate transcarbamylase, and dihydroorotase OS=Mus musculus GN=Cad PE=2 SV=1;>tr|E9QAI5|E9QAI5_MOUSE DNA fragmentation factor subunit beta OS=Mus musculus GN=Cad PE=3 SV=1;>tr|G3UWN2|G3UWN2_MOUSE	0.0013487	1	50.353	48.6	0.21993	0.26969	-1.89063	-0.283439	0.82163	0.328238	-3.04657	3-fold reduced	Ub not up	Ub affected	-1.71921	0.112269	DOWN	0	1	PXY	1	PY-like	PY-like
ICTFEGKLSSLQR	GlyGly (K)	_ICTFEGK(gl)LSSLQR_	ICTFEGK(1)LSSLQR	ICTFEGK(46.06)LSSLQR	1	Q8VEH5	Q8VEH5	Q8VEH5	Epm2aip1	EPM2A-interacting protein 1	>sp|Q8VEH5|EPMIP_MOUSE EPM2A-interacting protein 1 OS=Mus musculus GN=Epm2aip1 PE=2 SV=1	0.0049105	1	46.063	37.235	0.20842	0.26979	-1.89009	-0.0197699	0.98639	0.273513	-3.65614	3-fold reduced	Ub not up	Ub affected	-1.13403	0.39776	no change	mouse	0		0
AFSPKFGELVAEEAR	GlyGly (K)	_AFSPK(gl)FGELVAEEAR_	AFSPK(1)FGELVAEEAR	AFSPK(95.26)FGELVAEEAR	1	P48410;A2ALN0	P48410	P48410	Abcd1	ATP-binding cassette sub-family D member 1	>sp|P48410|ABCD1_MOUSE ATP-binding cassette sub-family D member 1 OS=Mus musculus GN=Abcd1 PE=1 SV=1;>tr|A2ALN0|A2ALN0_MOUSE ATP-binding cassette sub-family D member 1 OS=Mus musculus GN=Abcd1 PE=4 SV=1	1.6904e-15	1	95.264	95.264	0.20504	0.26983	-1.88988	-0.271078	0.8287	0.325606	-3.07119	3-fold reduced	Ub not up	Ub affected	-1.57578	0.0301468	DOWN	0	0		1	PY-like	PY-like
TVTAMDVVYALKR	GlyGly (K)	_TVTAMDVVYALK(gl)R_	TVTAMDVVYALK(1)R	TVTAMDVVYALK(45.92)R	1	P62806	P62806	P62806	Hist1h4a	Histone H4	>sp|P62806|H4_MOUSE Histone H4 OS=Mus musculus GN=Hist1h4a PE=1 SV=2	0.0010136	1	45.915	37.811	0.21707	0.26992	-1.8894	0.34301	1.2684	0.212804	-4.69917	3-fold reduced	Ub not up	Ub affected	1.02966	0.925361	no change	mouse	0		0
PATYQFHPNLDYYKAR	GlyGly (K)	_PATYQFHPNLDYYK(gl)AR_	PATYQFHPNLDYYK(1)AR	PATYQFHPNLDYYK(34.43)AR	1	Q80XQ2	Q80XQ2	Q80XQ2	Tbc1d5	TBC1 domain family member 5	>sp|Q80XQ2|TBCD5_MOUSE TBC1 domain family member 5 OS=Mus musculus GN=Tbc1d5 PE=1 SV=2	0.01639	1	34.432	27.996	0.21183	0.26999	-1.88902	-0.179237	0.88317	0.305706	-3.27112	3-fold reduced	Ub not up	Ub affected	-1.07179	0.399627	no change	0	0		0
TKTEATIPLVPGR	GlyGly (K)	_TK(gl)TEATIPLVPGR_	TK(1)TEATIPLVPGR	TK(100.55)TEATIPLVPGR	1	Q8R0W6	Q8R0W6	Q8R0W6	Ndfip1	NEDD4 family-interacting protein 1	>sp|Q8R0W6|NFIP1_MOUSE NEDD4 family-interacting protein 1 OS=Mus musculus GN=Ndfip1 PE=1 SV=1	2.6117e-06	3	100.55	86.873	0.1971	0.2702	-1.8879	#VALUE!	NaN	#VALUE!	#VALUE!	#VALUE!	#VALUE!	#VALUE!	-1.05998	0.0505894	no change	0	3	PXY	0		PXY
CVSKDAQLAGSPELLEFLGTR	GlyGly (K)	_CVSK(gl)DAQLAGSPELLEFLGTR_	CVSK(1)DAQLAGSPELLEFLGTR	CVSK(57.01)DAQLAGSPELLEFLGTR	1	Q3TC93	Q3TC93	Q3TC93	Hs1bp3	HCLS1-binding protein 3	>sp|Q3TC93|H1BP3_MOUSE HCLS1-binding protein 3 OS=Mus musculus GN=Hs1bp3 PE=1 SV=2	4.3403e-06	1	57.009	50.239	0.21368	0.27022	-1.88779	-0.174052	0.88635	0.304868	-3.28011	3-fold reduced	Ub not up	Ub affected	1.05151	0.857294	no change	mouse	0		0
AVGDFQTTKLNGFEVFAR	GlyGly (K)	_AVGDFQTTK(gl)LNGFEVFAR_	AVGDFQTTK(1)LNGFEVFAR	AVGDFQTTK(55.86)LNGFEVFAR	1	P43406;A2AKI5	P43406	P43406	Itgav	Integrin alpha-V;Integrin alpha-V heavy chain;Integrin alpha-V light chain	>sp|P43406|ITAV_MOUSE Integrin alpha-V OS=Mus musculus GN=Itgav PE=1 SV=2;>tr|A2AKI5|A2AKI5_MOUSE Integrin alpha-V light chain OS=Mus musculus GN=Itgav PE=3 SV=1	9.0251e-05	1	55.864	49.833	0.19989	0.2703	-1.88737	-0.0849304	0.94283	0.28669	-3.48809	3-fold reduced	Ub not up	Ub affected	1.12565	0.0953727	no change	0	0		0
LPCKAGLSLQQAQEGWFALTGSELR	GlyGly (K)	_LPCK(gl)AGLSLQQAQEGWFALTGSELR_	LPCK(1)AGLSLQQAQEGWFALTGSELR	LPCK(24.4)AGLSLQQAQEGWFALTGSELR	1	Q4LDD4;Q4LDD4-2;Q4LDD4-3;F6XBJ8;E9PUB0	Q4LDD4	Q4LDD4	Arap1	Arf-GAP with Rho-GAP domain, ANK repeat and PH domain-containing protein 1	>sp|Q4LDD4|ARAP1_MOUSE Arf-GAP with Rho-GAP domain, ANK repeat and PH domain-containing protein 1 OS=Mus musculus GN=Arap1 PE=2 SV=2;>sp|Q4LDD4-2|ARAP1_MOUSE Isoform 2 of Arf-GAP with Rho-GAP domain, ANK repeat and PH domain-containing protein 1 OS=Mus mus	0.035638	1	24.397	24.397	0.20743	0.27034	-1.88715	1.0453	2.0638	0.130991	-7.63409	3-fold reduced	Ub not up	Ub affected	-1.05944	0.6441	no change	0	0		0
KYEDICPSTHNMDVPNIKR	GlyGly (K)	_KYEDICPSTHNMDVPNIK(gl)R_	KYEDICPSTHNMDVPNIK(1)R	K(-109.31)YEDICPSTHNMDVPNIK(109.31)R	1	P63242;Q8BGY2	P63242	P63242	Eif5a;Eif5a2	Eukaryotic translation initiation factor 5A-1;Eukaryotic translation initiation factor 5A-2	>sp|P63242|IF5A1_MOUSE Eukaryotic translation initiation factor 5A-1 OS=Mus musculus GN=Eif5a PE=1 SV=2;>sp|Q8BGY2|IF5A2_MOUSE Eukaryotic translation initiation factor 5A-2 OS=Mus musculus GN=Eif5a2 PE=2 SV=3	5.8334e-16	2	117.67	106.55	0.19147	0.27039	-1.88689	-0.215128	0.86147	0.31387	-3.18603	3-fold reduced	Ub not up	Ub affected	-1.03662	0.709806	no change	mouse	0		0
EKATAASLTIPR	GlyGly (K)	_EK(gl)ATAASLTIPR_	EK(1)ATAASLTIPR	EK(57.02)ATAASLTIPR	1	Q3TCU5;Q9R233;Q9R233-2	Q3TCU5	Q3TCU5	Tapbp	Tapasin	>tr|Q3TCU5|Q3TCU5_MOUSE Tapasin OS=Mus musculus GN=Tapbp PE=2 SV=1;>sp|Q9R233|TPSN_MOUSE Tapasin OS=Mus musculus GN=Tapbp PE=2 SV=2;>sp|Q9R233-2|TPSN_MOUSE Isoform Short of Tapasin OS=Mus musculus GN=Tapbp	0.0019797	1	57.019	33.168	0.20263	0.27068	-1.88534	#N/A	#N/A	#N/A	#N/A	#N/A	#N/A	#N/A	-1.41993	0.0676901	DOWN	0	0		0			#N/A
SLNPQKSGEEEDSGSAAQLGMCNR	GlyGly (K)	_SLNPQK(gl)SGEEEDSGSAAQLGMCNR_	SLNPQK(1)SGEEEDSGSAAQLGMCNR	SLNPQK(54.22)SGEEEDSGSAAQLGMCNR	1	G3X9H5;P42859	G3X9H5	G3X9H5	Htt	Huntingtin	>tr|G3X9H5|G3X9H5_MOUSE Huntingtin OS=Mus musculus GN=Htt PE=4 SV=1;>sp|P42859|HD_MOUSE Huntingtin OS=Mus musculus GN=Htt PE=1 SV=2	2.5709e-06	1	54.223	54.223	0.21065	0.27076	-1.88491	1.36076	2.5682	0.105428	-9.48515	3-fold reduced	Ub not up	Ub affected	1.02235	0.919825	no change	0	1	PXY	2	PY-like	PY-like	UP
ILKHGINCFINR	GlyGly (K)	_ILK(gl)HGINCFINR_	ILK(1)HGINCFINR	ILK(48.74)HGINCFINR	1	P80314	P80314	P80314	Cct2	T-complex protein 1 subunit beta	>sp|P80314|TCPB_MOUSE T-complex protein 1 subunit beta OS=Mus musculus GN=Cct2 PE=1 SV=4	0.0050046	1	48.741	34.483	0.19546	0.27079	-1.88475	0.0114956	1.008	0.268641	-3.72244	3-fold reduced	Ub not up	Ub affected	1.0452	0.62906	no change	mouse	0		0
VLVTGKTAEYDVAFGER	GlyGly (K)	_VLVTGK(gl)TAEYDVAFGER_	VLVTGK(1)TAEYDVAFGER	VLVTGK(102.78)TAEYDVAFGER	1	Q04857	Q04857	Q04857	Col6a1	Collagen alpha-1(VI) chain	>sp|Q04857|CO6A1_MOUSE Collagen alpha-1(VI) chain OS=Mus musculus GN=Col6a1 PE=2 SV=1	7.8568e-10	2	102.78	91.96	0.20292	0.27091	-1.88411	-0.359324	0.77953	0.34753	-2.87745	Ub not down	Ub not up	Ub not affected	1.25279	0.194667	UP	mouse	0		1	PY-like	PY-like
SLVIPEKFQHILR	Acetyl (Protein N-term),GlyGly (K)	_(ac)SLVIPEK(gl)FQHILR_	SLVIPEK(1)FQHILR	SLVIPEK(54.7)FQHILR	1	F6YVP7;P62270;S4R1N6	F6YVP7	F6YVP7	Gm17352;Rps18	40S ribosomal protein S18	>tr|F6YVP7|F6YVP7_MOUSE Uncharacterized protein OS=Mus musculus GN=Gm10260 PE=3 SV=2;>sp|P62270|RS18_MOUSE 40S ribosomal protein S18 OS=Mus musculus GN=Rps18 PE=1 SV=3;>tr|S4R1N6|S4R1N6_MOUSE 40S ribosomal protein S18 OS=Mus musculus GN=Rps18 PE=3 SV=1	0.00020646	1	54.7	54.7	0.22666	0.271	-1.88364	0.139469	1.1015	0.246028	-4.06458	3-fold reduced	Ub not up	Ub affected	1.1258	#N/A	no change	0	0		0
SDLGNLLKALGR	GlyGly (K)	_SDLGNLLK(gl)ALGR_	SDLGNLLK(1)ALGR	SDLGNLLK(38.02)ALGR	1	Q8CGY8;Q8CGY8-2	Q8CGY8	Q8CGY8	Ogt	UDP-N-acetylglucosamine--peptide N-acetylglucosaminyltransferase 110 kDa subunit	>sp|Q8CGY8|OGT1_MOUSE UDP-N-acetylglucosamine--peptide N-acetylglucosaminyltransferase 110 kDa subunit OS=Mus musculus GN=Ogt PE=1 SV=2;>sp|Q8CGY8-2|OGT1_MOUSE Isoform 2 of UDP-N-acetylglucosamine--peptide N-acetylglucosaminyltransferase 110 kDa subunit OS	0.018167	1	38.021	23.459	0.20277	0.27119	-1.88262	#VALUE!	NaN	#VALUE!	#VALUE!	#VALUE!	#VALUE!	#VALUE!	1.37812	0.166238	UP	0	0		2	PY-like	PY-like
LPQEEGDHQIADAETAEEVKGR	GlyGly (K)	_LPQEEGDHQIADAETAEEVK(gl)GR_	LPQEEGDHQIADAETAEEVK(1)GR	LPQEEGDHQIADAETAEEVK(57.99)GR	1	Q8K2Z4-2;Q8K2Z4	Q8K2Z4-2	Q8K2Z4-2	Ncapd2	Condensin complex subunit 1	>sp|Q8K2Z4-2|CND1_MOUSE Isoform 2 of Condensin complex subunit 1 OS=Mus musculus GN=Ncapd2;>sp|Q8K2Z4|CND1_MOUSE Condensin complex subunit 1 OS=Mus musculus GN=Ncapd2 PE=1 SV=2	1.6426e-06	1	57.989	51.001	0.20433	0.27147	-1.88114	0.279531	1.2138	0.223653	-4.47121	3-fold reduced	Ub not up	Ub affected	-1.27897	0.384374	DOWN	0	0		0
IKGDIGQPNDDDSAPLVHCVR	GlyGly (K)	_IK(gl)GDIGQPNDDDSAPLVHCVR_	IK(1)GDIGQPNDDDSAPLVHCVR	IK(48.82)GDIGQPNDDDSAPLVHCVR	1	G3X9H5;P42859;P42859-2	G3X9H5	G3X9H5	Htt	Huntingtin	>tr|G3X9H5|G3X9H5_MOUSE Huntingtin OS=Mus musculus GN=Htt PE=4 SV=1;>sp|P42859|HD_MOUSE Huntingtin OS=Mus musculus GN=Htt PE=1 SV=2;>sp|P42859-2|HD_MOUSE Isoform Short of Huntingtin OS=Mus musculus GN=Htt	2.3049e-06	1	48.824	47.214	0.22686	0.27208	-1.8779	1.36076	2.5682	0.105942	-9.43914	3-fold reduced	Ub not up	Ub affected	1.02235	0.919825	no change	0	1	PXY	2	PY-like	PY-like	UP
ESTSSKSPPIFLSGK	GlyGly (K)	_ESTSSK(gl)SPPIFLSGK_	ESTSSK(0.998)SPPIFLSGK(0.002)	ESTSSK(26.06)SPPIFLSGK(-26.06)	1	Q3UHU8	Q3UHU8	Q3UHU8	Gtf2i		>tr|Q3UHU8|Q3UHU8_MOUSE General transcription factor II-I OS=Mus musculus GN=Gtf2i PE=2 SV=1	0.0081635	1	26.49	22.057	0.20238	0.27268	-1.87472	-0.671049	0.62805	0.434169	-2.30325	Ub not down	Ub not up	Ub not affected	-1.27258	0.110505	DOWN	0	0		0
GALSIHNKEGATPVSLALER	GlyGly (K)	_GALSIHNK(gl)EGATPVSLALER_	GALSIHNK(1)EGATPVSLALER	GALSIHNK(68.57)EGATPVSLALER	1	E9Q474;E9Q394	E9Q474	E9Q474	Akap13		>tr|E9Q474|E9Q474_MOUSE Protein Akap13 OS=Mus musculus GN=Akap13 PE=4 SV=1;>tr|E9Q394|E9Q394_MOUSE Protein Akap13 OS=Mus musculus GN=Akap13 PE=4 SV=1	3.8293e-13	1	68.567	59.313	0.20646	0.27285	-1.87382	-0.115676	0.92295	0.295628	-3.38263	3-fold reduced	Ub not up	Ub affected	1.18978	0.0424243	no change	0	0		0
IIWSCDWSPDNKYFFTGSR	GlyGly (K)	_IIWSCDWSPDNK(gl)YFFTGSR_	IIWSCDWSPDNK(1)YFFTGSR	IIWSCDWSPDNK(32.18)YFFTGSR	1	Q91WG4;Q91WG4-2	Q91WG4	Q91WG4	Elp2	Elongator complex protein 2	>sp|Q91WG4|ELP2_MOUSE Elongator complex protein 2 OS=Mus musculus GN=Elp2 PE=1 SV=1;>sp|Q91WG4-2|ELP2_MOUSE Isoform 2 of Elongator complex protein 2 OS=Mus musculus GN=Elp2	0.016681	1	32.181	28.518	0.21414	0.2729	-1.87356	0.0994972	1.0714	0.254713	-3.92598	3-fold reduced	Ub not up	Ub affected	1.0238	0.783383	no change	mouse	0		1	PY-like	PY-like
SLNKQMNPYIEEILNR	GlyGly (K)	_SLNK(gl)QMNPYIEEILNR_	SLNK(1)QMNPYIEEILNR	SLNK(53.17)QMNPYIEEILNR	1	Q9CRT8	Q9CRT8	Q9CRT8	Xpot	Exportin-T	>sp|Q9CRT8|XPOT_MOUSE Exportin-T OS=Mus musculus GN=Xpot PE=2 SV=3	0.00075799	1	53.168	38.013	0.21547	0.27295	-1.87329	-0.10245	0.93145	0.293038	-3.41253	3-fold reduced	Ub not up	Ub affected	-1.1741	0.147951	no change	0	0		0
MDDKSVPHEDYR	GlyGly (K)	_MDDK(gl)SVPHEDYR_	MDDK(1)SVPHEDYR	MDDK(33.69)SVPHEDYR	1	Q8C854;Q8C854-3;A2ATP6;A2ATP5;G8JL68;Q8C854-2;F6XJA1;Q8C854-1	Q8C854	Q8C854	Myef2	Myelin expression factor 2	>sp|Q8C854|MYEF2_MOUSE Myelin expression factor 2 OS=Mus musculus GN=Myef2 PE=1 SV=1;>sp|Q8C854-3|MYEF2_MOUSE Isoform 2 of Myelin expression factor 2 OS=Mus musculus GN=Myef2;>tr|A2ATP6|A2ATP6_MOUSE Myelin expression factor 2 OS=Mus musculus GN=Myef2 PE=4	0.031289	1	33.685	32.495	0.19971	0.27327	-1.8716	-0.464166	0.72489	0.376981	-2.65265	Ub not down	Ub not up	Ub not affected	1.0354	0.335737	no change	0	0		0
KLGEWVGLCKIDR	2 GlyGly (K)	_K(gl)LGEWVGLCK(gl)IDR_	K(1)LGEWVGLCK(1)IDR	K(41.64)LGEWVGLCK(41.64)IDR	2	Q6ZWZ6;P63323	Q6ZWZ6	Q6ZWZ6	Rps12	40S ribosomal protein S12	>tr|Q6ZWZ6|Q6ZWZ6_MOUSE 40S ribosomal protein S12 OS=Mus musculus GN=Rps12 PE=2 SV=1;>sp|P63323|RS12_MOUSE 40S ribosomal protein S12 OS=Mus musculus GN=Rps12 PE=1 SV=2	0.046952	1	41.644	33.919	0.19949	0.27328	-1.87155	0.00460925	1.0032	0.272408	-3.67096	3-fold reduced	Ub not up	Ub affected	1.16818	0.487634	no change	0	0		0
MLPLIWSKEPGVR	GlyGly (K)	_MLPLIWSK(gl)EPGVR_	MLPLIWSK(1)EPGVR	MLPLIWSK(26.54)EPGVR	1	Q8K2Z4-2;Q8K2Z4	Q8K2Z4-2	Q8K2Z4-2	Ncapd2	Condensin complex subunit 1	>sp|Q8K2Z4-2|CND1_MOUSE Isoform 2 of Condensin complex subunit 1 OS=Mus musculus GN=Ncapd2;>sp|Q8K2Z4|CND1_MOUSE Condensin complex subunit 1 OS=Mus musculus GN=Ncapd2 PE=1 SV=2	0.06392	1	26.541	18.364	0.21515	0.27352	-1.87028	0.279531	1.2138	0.225342	-4.4377	3-fold reduced	Ub not up	Ub affected	-1.27897	0.384374	DOWN	0	0		0
LLKAGAKPDQIGIITPYEGQR	GlyGly (K)	_LLK(gl)AGAKPDQIGIITPYEGQR_	LLK(0.862)AGAK(0.138)PDQIGIITPYEGQR	LLK(7.97)AGAK(-7.97)PDQIGIITPYEGQR	1	Q9EPU0;Q9EPU0-2	Q9EPU0	Q9EPU0	Upf1	Regulator of nonsense transcripts 1	>sp|Q9EPU0|RENT1_MOUSE Regulator of nonsense transcripts 1 OS=Mus musculus GN=Upf1 PE=1 SV=2;>sp|Q9EPU0-2|RENT1_MOUSE Isoform 2 of Regulator of nonsense transcripts 1 OS=Mus musculus GN=Upf1	0.00089131	1	52.784	52.784	0.18814	0.27387	-1.86844	-0.130871	0.91328	0.299875	-3.33472	3-fold reduced	Ub not up	Ub affected	1.20896	0.115124	no change	mouse	1	PXY	0		PXY
QMSGAQIKIANPVEGSTDR	GlyGly (K)	_QMSGAQIK(gl)IANPVEGSTDR_	QMSGAQIK(1)IANPVEGSTDR	QMSGAQIK(104.61)IANPVEGSTDR	1	Q61990;Q61990-3;Q61990-2	Q61990;Q61990-2	Q61990	Pcbp2	Poly(rC)-binding protein 2	>sp|Q61990|PCBP2_MOUSE Poly(rC)-binding protein 2 OS=Mus musculus GN=Pcbp2 PE=1 SV=1;>sp|Q61990-3|PCBP2_MOUSE Isoform 3 of Poly(rC)-binding protein 2 OS=Mus musculus GN=Pcbp2;>sp|Q61990-2|PCBP2_MOUSE Isoform 2 of Poly(rC)-binding protein 2 OS=Mus musculus	7.2398e-12	3	104.61	94.51	0.20932	0.27414	-1.86702	-0.242669	0.84518	0.324357	-3.08302	3-fold reduced	Ub not up	Ub affected	-1.04475	0.716642	no change	mouse	0		0
DELVKFEPGQSHAGVVQYSHNQMQEHVDMR	GlyGly (K)	_DELVK(gl)FEPGQSHAGVVQYSHNQMQEHVDMR_	DELVK(1)FEPGQSHAGVVQYSHNQMQEHVDMR	DELVK(31.63)FEPGQSHAGVVQYSHNQMQEHVDMR	1	Q04857	Q04857	Q04857	Col6a1	Collagen alpha-1(VI) chain	>sp|Q04857|CO6A1_MOUSE Collagen alpha-1(VI) chain OS=Mus musculus GN=Col6a1 PE=2 SV=1	0.00012424	1	31.632	31.632	0.21704	0.27428	-1.86628	-0.359324	0.77953	0.351853	-2.8421	Ub not down	Ub not up	Ub not affected	1.25279	0.194667	UP	mouse	0		1	PY-like	PY-like
EKHVLLGLR	GlyGly (K)	_EK(gl)HVLLGLR_	EK(1)HVLLGLR	EK(41.45)HVLLGLR	1	Q3UFK8	Q3UFK8	Q3UFK8	Frmd8	FERM domain-containing protein 8	>sp|Q3UFK8|FRMD8_MOUSE FERM domain-containing protein 8 OS=Mus musculus GN=Frmd8 PE=1 SV=2	0.01814	1	41.448	10.375	0.19652	0.27452	-1.86502	-0.68687	0.6212	0.441919	-2.26286	Ub not down	Ub not up	Ub not affected	1.20278	0.064001	no change	0	1	PXY	0		PXY
GKNCELLLVVPEEVEAHQSWR	GlyGly (K)	_GK(gl)NCELLLVVPEEVEAHQSWR_	GK(1)NCELLLVVPEEVEAHQSWR	GK(79.57)NCELLLVVPEEVEAHQSWR	1	Q9DBJ6	Q9DBJ6	Q9DBJ6	Josd1	Josephin-1	>sp|Q9DBJ6|JOS1_MOUSE Josephin-1 OS=Mus musculus GN=Josd1 PE=1 SV=1	4.9586e-10	2	79.568	68.425	0.20276	0.27471	-1.86402	#N/A	#N/A	#N/A	#N/A	#N/A	#N/A	#N/A	-1.06575	0.29182	no change	0	0		0			#N/A
ISSLLEEQFQQGKLLACIASRPGQCGR	GlyGly (K)	_ISSLLEEQFQQGK(gl)LLACIASRPGQCGR_	ISSLLEEQFQQGK(1)LLACIASRPGQCGR	ISSLLEEQFQQGK(122.73)LLACIASRPGQCGR	1	P62242	P62242	P62242	Rps8	40S ribosomal protein S8	>sp|P62242|RS8_MOUSE 40S ribosomal protein S8 OS=Mus musculus GN=Rps8 PE=2 SV=2	5.2553e-37	2	122.73	114.23	0.21009	0.27473	-1.86391	0.138683	1.1009	0.24955	-4.00721	3-fold reduced	Ub not up	Ub affected	1.14422	0.209455	no change	mouse	0		0
EAVIAQISSHVKAIDTIYQTTDFSGIR	GlyGly (K)	_EAVIAQISSHVK(gl)AIDTIYQTTDFSGIR_	EAVIAQISSHVK(1)AIDTIYQTTDFSGIR	EAVIAQISSHVK(17.16)AIDTIYQTTDFSGIR	1	O35598;E9PYF2;D3Z1E6	O35598	O35598	Adam10	Disintegrin and metalloproteinase domain-containing protein 10	>sp|O35598|ADA10_MOUSE Disintegrin and metalloproteinase domain-containing protein 10 OS=Mus musculus GN=Adam10 PE=1 SV=2;>tr|E9PYF2|E9PYF2_MOUSE Disintegrin and metalloproteinase domain-containing protein 10 OS=Mus musculus GN=Adam10 PE=3 SV=1;>tr|D3Z1E6|	0.084057	1	17.158	12.931	0.21797	0.27485	-1.86328	-0.558729	0.6789	0.404846	-2.47007	Ub not down	Ub not up	Ub not affected	-1.13538	0.177097	no change	mouse	0		0
KVIDQQNGLYR	GlyGly (K)	_K(gl)VIDQQNGLYR_	K(1)VIDQQNGLYR	K(88.68)VIDQQNGLYR	1	Q5SWN2;Q8VEE4	Q5SWN2	Q5SWN2	Rpa1	Replication protein A 70 kDa DNA-binding subunit	>tr|Q5SWN2|Q5SWN2_MOUSE Replication protein A 70 kDa DNA-binding subunit OS=Mus musculus GN=Rpa1 PE=4 SV=2;>sp|Q8VEE4|RFA1_MOUSE Replication protein A 70 kDa DNA-binding subunit OS=Mus musculus GN=Rpa1 PE=2 SV=1	7.3916e-05	1	88.681	64.426	0.20718	0.27493	-1.86286	-0.190684	0.87619	0.313779	-3.18696	3-fold reduced	Ub not up	Ub affected	1.17345	0.343918	no change	0	0		0
GIVATTKAAALQYPSPSAAQDMVDR	GlyGly (K)	_GIVATTK(gl)AAALQYPSPSAAQDMVDR_	GIVATTK(1)AAALQYPSPSAAQDMVDR	GIVATTK(24.9)AAALQYPSPSAAQDMVDR	1	Q61140;Q61140-2	Q61140	Q61140	Bcar1	Breast cancer anti-estrogen resistance protein 1	>sp|Q61140|BCAR1_MOUSE Breast cancer anti-estrogen resistance protein 1 OS=Mus musculus GN=Bcar1 PE=1 SV=2;>sp|Q61140-2|BCAR1_MOUSE Isoform Cas-A of Breast cancer anti-estrogen resistance protein 1 OS=Mus musculus GN=Bcar1	0.031821	1	24.896	21.249	0.22409	0.27526	-1.86113	-0.38777	0.76431	0.360142	-2.77668	Ub not down	Ub not up	Ub not affected	1.08415	0.696496	no change	mouse	0		1	PY-like	PY-like
MQPASAKWYDRR	Acetyl (Protein N-term),GlyGly (K)	_(ac)MQPASAK(gl)WYDRR_	MQPASAK(1)WYDRR	MQPASAK(48.74)WYDRR	1	Q9R0Q7;D3Z7C6	Q9R0Q7	Q9R0Q7	Ptges3	Prostaglandin E synthase 3	>sp|Q9R0Q7|TEBP_MOUSE Prostaglandin E synthase 3 OS=Mus musculus GN=Ptges3 PE=1 SV=1;>tr|D3Z7C6|D3Z7C6_MOUSE Prostaglandin E synthase 3 OS=Mus musculus GN=Ptges3 PE=4 SV=1	0.0017438	3	48.741	48.741	0.19326	0.27541	-1.86035	0.0392788	1.0276	0.268013	-3.73116	3-fold reduced	Ub not up	Ub affected	-1.00382	0.752552	no change	mouse	0		0
DKQEAAIPLVR	GlyGly (K)	_DK(gl)QEAAIPLVR_	DK(1)QEAAIPLVR	DK(61.35)QEAAIPLVR	1	Q60790	Q60790	Q60790	Rasa3	Ras GTPase-activating protein 3	>sp|Q60790|RASA3_MOUSE Ras GTPase-activating protein 3 OS=Mus musculus GN=Rasa3 PE=1 SV=2	0.0017369	1	61.353	45.464	0.19404	0.27546	-1.86009	-0.606057	0.65699	0.419276	-2.38506	Ub not down	Ub not up	Ub not affected	-1.19151	0.371674	no change	0	1	PXY	0		PXY
LKNMALSIAER	GlyGly (K)	_LK(gl)NMALSIAER_	LK(1)NMALSIAER	LK(46.59)NMALSIAER	1	Q8BJ71;Q8BJ71-2	Q8BJ71	Q8BJ71	Nup93	Nuclear pore complex protein Nup93	>sp|Q8BJ71|NUP93_MOUSE Nuclear pore complex protein Nup93 OS=Mus musculus GN=Nup93 PE=2 SV=1;>sp|Q8BJ71-2|NUP93_MOUSE Isoform 2 of Nuclear pore complex protein Nup93 OS=Mus musculus GN=Nup93	0.0089483	1	46.592	37.16	0.20018	0.27558	-1.85946	-0.0236657	0.98373	0.280138	-3.56967	3-fold reduced	Ub not up	Ub affected	-1.18079	0.175001	no change	mouse	0		0
LGSKGNQIFVR	GlyGly (K)	_LGSK(gl)GNQIFVR_	LGSK(1)GNQIFVR	LGSK(121.9)GNQIFVR	1	Q8C854;Q8C854-3;A2ATP6;A2ATP5;G8JL68;Q8C854-2;F6XJA1	Q8C854	Q8C854	Myef2	Myelin expression factor 2	>sp|Q8C854|MYEF2_MOUSE Myelin expression factor 2 OS=Mus musculus GN=Myef2 PE=1 SV=1;>sp|Q8C854-3|MYEF2_MOUSE Isoform 2 of Myelin expression factor 2 OS=Mus musculus GN=Myef2;>tr|A2ATP6|A2ATP6_MOUSE Myelin expression factor 2 OS=Mus musculus GN=Myef2 PE=4	2.1615e-13	1	121.9	82.877	0.20882	0.2756	-1.85935	-0.464166	0.72489	0.380196	-2.63022	Ub not down	Ub not up	Ub not affected	1.0354	0.335737	no change	0	0		0
LLNPSLQKAADKR	GlyGly (K)	_LLNPSLQK(gl)AADKR_	LLNPSLQK(0.999)AADK(0.001)R	LLNPSLQK(29.7)AADK(-29.7)R	1	Q924C1;Q924C1-2	Q924C1	Q924C1	Xpo5	Exportin-5	>sp|Q924C1|XPO5_MOUSE Exportin-5 OS=Mus musculus GN=Xpo5 PE=2 SV=1;>sp|Q924C1-2|XPO5_MOUSE Isoform 2 of Exportin-5 OS=Mus musculus GN=Xpo5	1.8251e-05	1	102.66	83.603	0.20958	0.27617	-1.85637	-0.109156	0.92713	0.297876	-3.3571	3-fold reduced	Ub not up	Ub affected	-1.0811	0.720266	no change	0	0		0
SVELEDVKFHQCVR	GlyGly (K)	_SVELEDVK(gl)FHQCVR_	SVELEDVK(1)FHQCVR	SVELEDVK(72.09)FHQCVR	1	P35585;Q9WVP1-2;Q9WVP1	P35585	P35585	Ap1m1;Ap1m2	AP-1 complex subunit mu-1;AP-1 complex subunit mu-2	>sp|P35585|AP1M1_MOUSE AP-1 complex subunit mu-1 OS=Mus musculus GN=Ap1m1 PE=1 SV=3;>sp|Q9WVP1-2|AP1M2_MOUSE Isoform 2 of AP-1 complex subunit mu-2 OS=Mus musculus GN=Ap1m2;>sp|Q9WVP1|AP1M2_MOUSE AP-1 complex subunit mu-2 OS=Mus musculus GN=Ap1m2 PE=1 SV=3	1.0445e-06	1	72.089	69.111	0.18795	0.27627	-1.85585	-0.29138	0.81712	0.338102	-2.95769	Ub not down	Ub not up	Ub not affected	-1.21846	0.158435	no change	0	0		1	PY-like	PY-like
ELAALYSPGKR	GlyGly (K)	_ELAALYSPGK(gl)R_	ELAALYSPGK(1)R	ELAALYSPGK(49.5)R	1	E9PY39;Q99LQ7	E9PY39;Q99LQ7	E9PY39	Gm20431;Tmem189	Transmembrane protein 189	>tr|E9PY39|E9PY39_MOUSE Protein Gm20431 OS=Mus musculus GN=Gm20431 PE=4 SV=1;>sp|Q99LQ7|TM189_MOUSE Transmembrane protein 189 OS=Mus musculus GN=Tmem189 PE=2 SV=1	0.0054296	1	49.5	32.065	0.21281	0.2765	-1.85465	-0.191854	0.87548	0.315827	-3.16629	3-fold reduced	Ub not up	Ub affected	-1.36262	#N/A	DOWN	0	0		0
SITYSLENKTYSSVR	GlyGly (K)	_SITYSLENK(gl)TYSSVR_	SITYSLENK(1)TYSSVR	SITYSLENK(23.83)TYSSVR	1	Q6PDI5;Q6PDI5-2	Q6PDI5	Q6PDI5	Ecm29	Proteasome-associated protein ECM29 homolog	>sp|Q6PDI5|ECM29_MOUSE Proteasome-associated protein ECM29 homolog OS=Mus musculus GN=Ecm29 PE=1 SV=3;>sp|Q6PDI5-2|ECM29_MOUSE Isoform 2 of Proteasome-associated protein ECM29 homolog OS=Mus musculus GN=Ecm29	0.083093	1	23.831	23.831	0.20849	0.27705	-1.85178	0.0655723	1.0465	0.26474	-3.7773	3-fold reduced	Ub not up	Ub affected	1.07013	#N/A	no change	0	0		0
ILGLLDTHLKTR	GlyGly (K)	_ILGLLDTHLK(gl)TR_	ILGLLDTHLK(1)TR	ILGLLDTHLK(73.85)TR	1	Q9D8N0	Q9D8N0	Q9D8N0	Eef1g	Elongation factor 1-gamma	>sp|Q9D8N0|EF1G_MOUSE Elongation factor 1-gamma OS=Mus musculus GN=Eef1g PE=1 SV=3	0.00052374	1	73.848	51.374	0.18989	0.27709	-1.85157	-0.050353	0.9657	0.286932	-3.48515	3-fold reduced	Ub not up	Ub affected	-1.35458	0.244801	DOWN	mouse	0		1	PY-like	PY-like
QHCPLKNPTFLDYVRPR	GlyGly (K)	_QHCPLK(gl)NPTFLDYVRPR_	QHCPLK(1)NPTFLDYVRPR	QHCPLK(47.55)NPTFLDYVRPR	1	Q61263	Q61263	Q61263	Soat1	Sterol O-acyltransferase 1	>sp|Q61263|SOAT1_MOUSE Sterol O-acyltransferase 1 OS=Mus musculus GN=Soat1 PE=2 SV=2	2.1597e-05	1	47.545	47.545	0.21425	0.2772	-1.851	-0.187609	0.87806	0.315696	-3.1676	3-fold reduced	Ub not up	Ub affected	1.05554	0.787864	no change	0	0		0
FVIQGAGSKVDAAIR	GlyGly (K)	_FVIQGAGSK(gl)VDAAIR_	FVIQGAGSK(1)VDAAIR	FVIQGAGSK(64.67)VDAAIR	1	E9PVA8;Q8BIX2	E9PVA8	E9PVA8	Gcn1l1		>tr|E9PVA8|E9PVA8_MOUSE Protein Gcn1l1 OS=Mus musculus GN=Gcn1l1 PE=4 SV=1;>tr|Q8BIX2|Q8BIX2_MOUSE Protein Gcn1l1 OS=Mus musculus GN=Gcn1l1 PE=2 SV=1	0.0004157	1	64.675	52.12	0.21468	0.27726	-1.85069	0.0450235	1.0317	0.268741	-3.72106	3-fold reduced	Ub not up	Ub affected	1.10032	0.750236	no change	0	1	PXY	1	PY-like	PY-like
DKPETFEGQWKCLK	GlyGly (K)	_DKPETFEGQWK(gl)CLK_	DKPETFEGQWK(0.985)CLK(0.015)	DK(-46.18)PETFEGQWK(18.25)CLK(-18.25)	1	Q9CRA4;D3Z458	Q9CRA4	Q9CRA4	Msmo1;Sc4mol	Methylsterol monooxygenase 1	>sp|Q9CRA4|MSMO1_MOUSE Methylsterol monooxygenase 1 OS=Mus musculus GN=Msmo1 PE=2 SV=1;>tr|D3Z458|D3Z458_MOUSE Methylsterol monooxygenase 1 (Fragment) OS=Mus musculus GN=Sc4mol PE=4 SV=1	0.00015278	3	59.898	42.83	0.20258	0.2773	-1.85048	-1.22762	0.42702	0.649384	-1.53992	Ub not down	Ub not up	Ub not affected	-1.90317	#N/A	DOWN	0	0		0			DOWN
EVFSIAGTVKR	GlyGly (K)	_EVFSIAGTVK(gl)R_	EVFSIAGTVK(1)R	EVFSIAGTVK(30.55)R	1	Q8C854;Q8C854-3;A2ATP6;A2ATP5;G8JL68;Q8C854-2;F6XJA1;Q8C854-1	Q8C854	Q8C854	Myef2	Myelin expression factor 2	>sp|Q8C854|MYEF2_MOUSE Myelin expression factor 2 OS=Mus musculus GN=Myef2 PE=1 SV=1;>sp|Q8C854-3|MYEF2_MOUSE Isoform 2 of Myelin expression factor 2 OS=Mus musculus GN=Myef2;>tr|A2ATP6|A2ATP6_MOUSE Myelin expression factor 2 OS=Mus musculus GN=Myef2 PE=4	0.039948	1	30.55	5.6955	0.18963	0.27745	-1.8497	-0.464166	0.72489	0.382748	-2.61269	Ub not down	Ub not up	Ub not affected	1.0354	0.335737	no change	0	0		0
TCGQCKGSLETNQLR	GlyGly (K)	_TCGQCK(gl)GSLETNQLR_	TCGQCK(1)GSLETNQLR	TCGQCK(30.54)GSLETNQLR	1	Q5NCJ1;Q5NCJ0;F7ACB1	Q5NCJ1	Q5NCJ1	Rapgef6		>tr|Q5NCJ1|Q5NCJ1_MOUSE Protein Rapgef6 OS=Mus musculus GN=Rapgef6 PE=4 SV=1;>tr|Q5NCJ0|Q5NCJ0_MOUSE Protein Rapgef6 OS=Mus musculus GN=Rapgef6 PE=4 SV=1;>tr|F7ACB1|F7ACB1_MOUSE Protein Rapgef6 (Fragment) OS=Mus musculus GN=Rapgef6 PE=4 SV=1	0.027892	1	30.543	23.814	0.21461	0.27754	-1.84923	2.56162	5.9037	0.0470112	-21.2715	3-fold reduced	Ub not up	Ub affected	-1.17504	0.382612	no change	0	2	PXY	0		PXY	UP
VSGDDVIIGKTVTLPENEDELESTNRR	GlyGly (K)	_VSGDDVIIGK(gl)TVTLPENEDELESTNRR_	VSGDDVIIGK(1)TVTLPENEDELESTNRR	VSGDDVIIGK(47.75)TVTLPENEDELESTNRR	1	Q8CFI7	Q8CFI7	Q8CFI7	Polr2b	DNA-directed RNA polymerase II subunit RPB2	>sp|Q8CFI7|RPB2_MOUSE DNA-directed RNA polymerase II subunit RPB2 OS=Mus musculus GN=Polr2b PE=2 SV=2	2.7948e-07	1	47.745	46.826	0.20563	0.27863	-1.84358	-0.145605	0.904	0.308219	-3.24445	3-fold reduced	Ub not up	Ub affected	1.01221	0.959811	no change	mouse	1	PXY	0		PXY
LLLASKEQVLHR	GlyGly (K)	_LLLASK(gl)EQVLHR_	LLLASK(1)EQVLHR	LLLASK(69.98)EQVLHR	1	D3Z1N2;Q3UIW5;H7BX06;Q3UIW5-2;F7AN16	D3Z1N2	D3Z1N2	Rnf10	RING finger protein 10	>tr|D3Z1N2|D3Z1N2_MOUSE RING finger protein 10 OS=Mus musculus GN=Rnf10 PE=4 SV=1;>sp|Q3UIW5|RNF10_MOUSE RING finger protein 10 OS=Mus musculus GN=Rnf10 PE=2 SV=2;>tr|H7BX06|H7BX06_MOUSE RING finger protein 10 OS=Mus musculus GN=Rnf10 PE=4 SV=1;>sp|Q3UIW5-	0.00064044	1	69.979	55.103	0.20187	0.27875	-1.84296	#N/A	#N/A	#N/A	#N/A	#N/A	#N/A	#N/A	1.30875	0.398795	UP	0	0		2	PY-like	PY-like	#N/A
KPTCGLCQLAR	GlyGly (K)	_K(gl)PTCGLCQLAR_	K(1)PTCGLCQLAR	K(32.01)PTCGLCQLAR	1	Q6WQJ1	Q6WQJ1	Q6WQJ1	Dagla	Sn1-specific diacylglycerol lipase alpha	>sp|Q6WQJ1|DGLA_MOUSE Sn1-specific diacylglycerol lipase alpha OS=Mus musculus GN=Dagla PE=1 SV=2	0.035922	1	32.008	10.377	0.20484	0.27898	-1.84177	#N/A	#N/A	#N/A	#N/A	#N/A	#N/A	#N/A	1.14858	0.0672601	no change	0	0		1	PY-like	PY-like	#N/A
YVGGPTKTHVIR	GlyGly (K)	_YVGGPTK(gl)THVIR_	YVGGPTK(1)THVIR	YVGGPTK(74.76)THVIR	1	O89023	O89023	O89023	Tpp1	Tripeptidyl-peptidase 1	>sp|O89023|TPP1_MOUSE Tripeptidyl-peptidase 1 OS=Mus musculus GN=Tpp1 PE=1 SV=2	0.00049622	1	74.76	66.031	0.22112	0.27902	-1.84156	-0.205613	0.86717	0.321759	-3.10791	3-fold reduced	Ub not up	Ub affected	-1.13003	0.160372	no change	mouse	0		0
SQGQLNEKPLPEGWEMR	GlyGly (K)	_SQGQLNEK(gl)PLPEGWEMR_	SQGQLNEK(1)PLPEGWEMR	SQGQLNEK(34.5)PLPEGWEMR	1	Q8C863;Q8C863-2	Q8C863	Q8C863	Itch	E3 ubiquitin-protein ligase Itchy	>sp|Q8C863|ITCH_MOUSE E3 ubiquitin-protein ligase Itchy OS=Mus musculus GN=Itch PE=1 SV=2;>sp|Q8C863-2|ITCH_MOUSE Isoform 2 of E3 ubiquitin-protein ligase Itchy OS=Mus musculus GN=Itch	0.012683	1	34.498	28.918	0.22787	0.27915	-1.84089	#VALUE!	NaN	#VALUE!	#VALUE!	#VALUE!	#VALUE!	#VALUE!	1.0561	0.629143	no change	0	2	PXY	0		PXY
EHPVVISKFIQEAK	GlyGly (K)	_EHPVVISK(gl)FIQEAK_	EHPVVISK(1)FIQEAK	EHPVVISK(54.18)FIQEAK(-54.18)	1	B2RQC6;E9QAI5;G3UWN2;B7ZN27	B2RQC6	B2RQC6	Cad		>tr|B2RQC6|B2RQC6_MOUSE Carbamoyl-phosphate synthetase 2, aspartate transcarbamylase, and dihydroorotase OS=Mus musculus GN=Cad PE=2 SV=1;>tr|E9QAI5|E9QAI5_MOUSE DNA fragmentation factor subunit beta OS=Mus musculus GN=Cad PE=3 SV=1;>tr|G3UWN2|G3UWN2_MOUSE	1.4774e-12	3	86.803	80.187	0.20801	0.27966	-1.83825	-0.283439	0.82163	0.340372	-2.93796	Ub not down	Ub not up	Ub not affected	-1.71921	0.112269	DOWN	0	1	PXY	1	PY-like	PY-like
LQTQASATVPIPKEHHR	GlyGly (K)	_LQTQASATVPIPK(gl)EHHR_	LQTQASATVPIPK(1)EHHR	LQTQASATVPIPK(44.57)EHHR	1	Q8VDJ3	Q8VDJ3	Q8VDJ3	Hdlbp	Vigilin	>sp|Q8VDJ3|VIGLN_MOUSE Vigilin OS=Mus musculus GN=Hdlbp PE=1 SV=1	0.0016581	1	44.567	34.402	0.213	0.28006	-1.83619	-0.409623	0.75282	0.372015	-2.68807	Ub not down	Ub not up	Ub not affected	-1.01881	0.894304	no change	mouse	1	PXY	1	PY-like	PY-like
GNVLLEKVPEIVSVLR	GlyGly (K)	_GNVLLEK(gl)VPEIVSVLR_	GNVLLEK(1)VPEIVSVLR	GNVLLEK(34.91)VPEIVSVLR	1	E0CZ22;G3XA21	E0CZ22	E0CZ22	Heatr7a		>tr|E0CZ22|E0CZ22_MOUSE Protein Mroh1 OS=Mus musculus GN=Mroh1 PE=4 SV=1;>tr|G3XA21|G3XA21_MOUSE MCG134445, isoform CRA_a OS=Mus musculus GN=Mroh1 PE=4 SV=1	0.015541	1	34.909	32.523	0.21736	0.28012	-1.83588	#N/A	#N/A	#N/A	#N/A	#N/A	#N/A	#N/A	1.22889	0.0485698	no change	0	1	PXY	0		PXY	#N/A
IQEEKSILQNLDLR	GlyGly (K)	_IQEEK(gl)SILQNLDLR_	IQEEK(1)SILQNLDLR	IQEEK(24.56)SILQNLDLR	1	B2RY04	B2RY04	B2RY04	Dock5	Dedicator of cytokinesis protein 5	>sp|B2RY04|DOCK5_MOUSE Dedicator of cytokinesis protein 5 OS=Mus musculus GN=Dock5 PE=1 SV=2	0.081753	1	24.558	16.648	0.21213	0.2804	-1.83444	0.0571383	1.0404	0.269512	-3.71041	3-fold reduced	Ub not up	Ub affected	-1.29442	0.104735	DOWN	0	1	PXY	0		PXY
EKLEMEMEAAR	GlyGly (K)	_EK(gl)LEMEMEAAR_	EK(1)LEMEMEAAR	EK(76.33)LEMEMEAAR	1	Q99K48	Q99K48	Q99K48	Nono	Non-POU domain-containing octamer-binding protein	>sp|Q99K48|NONO_MOUSE Non-POU domain-containing octamer-binding protein OS=Mus musculus GN=Nono PE=1 SV=3	0.00039277	1	76.332	69.293	0.20622	0.28044	-1.83424	-0.153623	0.89899	0.31195	-3.20564	3-fold reduced	Ub not up	Ub affected	-1.08803	0.236789	no change	mouse	1	PXY	0		PXY
AMLSTGFKIPEK	GlyGly (K)	_AMLSTGFK(gl)IPEK_	AMLSTGFK(0.962)IPEK(0.038)	AMLSTGFK(13.98)IPEK(-13.98)	1	B2RQC6;E9QAI5;G3UWN2;B7ZN27	B2RQC6	B2RQC6	Cad		>tr|B2RQC6|B2RQC6_MOUSE Carbamoyl-phosphate synthetase 2, aspartate transcarbamylase, and dihydroorotase OS=Mus musculus GN=Cad PE=2 SV=1;>tr|E9QAI5|E9QAI5_MOUSE DNA fragmentation factor subunit beta OS=Mus musculus GN=Cad PE=3 SV=1;>tr|G3UWN2|G3UWN2_MOUSE	0.0088255	1	35.737	35.737	0.2099	0.28077	-1.83254	-0.283439	0.82163	0.341723	-2.92635	Ub not down	Ub not up	Ub not affected	-1.71921	0.112269	DOWN	0	1	PXY	1	PY-like	PY-like
LSEISGIPLEDIEFAKGR	GlyGly (K)	_LSEISGIPLEDIEFAK(gl)GR_	LSEISGIPLEDIEFAK(1)GR	LSEISGIPLEDIEFAK(72.18)GR	1	Q8BY87;Q8BY87-2	Q8BY87	Q8BY87	Usp47	Ubiquitin carboxyl-terminal hydrolase 47	>sp|Q8BY87|UBP47_MOUSE Ubiquitin carboxyl-terminal hydrolase 47 OS=Mus musculus GN=Usp47 PE=1 SV=2;>sp|Q8BY87-2|UBP47_MOUSE Isoform 2 of Ubiquitin carboxyl-terminal hydrolase 47 OS=Mus musculus GN=Usp47	1.335e-05	1	72.184	61.139	0.21	0.281	-1.83136	-0.0189219	0.98697	0.28471	-3.51235	3-fold reduced	Ub not up	Ub affected	1.40582	0.0686398	UP	mouse	0		0
DALPEKACQLDSR	GlyGly (K)	_DALPEK(gl)ACQLDSR_	DALPEK(1)ACQLDSR	DALPEK(68.03)ACQLDSR	1	Q9DC63;Q9DC63-2;Q9DC63-3;A2BHN6	Q9DC63	Q9DC63	Fbxo3	F-box only protein 3	>sp|Q9DC63|FBX3_MOUSE F-box only protein 3 OS=Mus musculus GN=Fbxo3 PE=2 SV=1;>sp|Q9DC63-2|FBX3_MOUSE Isoform 2 of F-box only protein 3 OS=Mus musculus GN=Fbxo3;>sp|Q9DC63-3|FBX3_MOUSE Isoform 3 of F-box only protein 3 OS=Mus musculus GN=Fbxo3;>tr|A2BHN6|A	0.00038834	1	68.034	55.888	0.21729	0.28111	-1.83079	-0.245968	0.84325	0.333365	-2.99972	Ub not down	Ub not up	Ub not affected	-1.02455	0.0383948	no change	0	1	PXY	0		PXY
NKALTDEFR	GlyGly (K)	_NK(gl)ALTDEFR_	NK(1)ALTDEFR	NK(122.13)ALTDEFR	1	Q920L1	Q920L1	Q920L1	Fads1	Fatty acid desaturase 1	>sp|Q920L1|FADS1_MOUSE Fatty acid desaturase 1 OS=Mus musculus GN=Fads1 PE=2 SV=1	1.4055e-06	2	122.13	92.662	0.21377	0.28119	-1.83038	-0.096792	0.93511	0.300703	-3.32555	3-fold reduced	Ub not up	Ub affected	-1.14246	0.457887	no change	0	1	PXY	0		PXY
FKVPQQILQGLVDVR	GlyGly (K)	_FK(gl)VPQQILQGLVDVR_	FK(1)VPQQILQGLVDVR	FK(57.14)VPQQILQGLVDVR	1	Q8R2Y0;Q8R2Y0-2	Q8R2Y0	Q8R2Y0	Abhd6	Monoacylglycerol lipase ABHD6	>sp|Q8R2Y0|ABHD6_MOUSE Monoacylglycerol lipase ABHD6 OS=Mus musculus GN=Abhd6 PE=2 SV=1;>sp|Q8R2Y0-2|ABHD6_MOUSE Isoform 2 of Monoacylglycerol lipase ABHD6 OS=Mus musculus GN=Abhd6	0.0006433	1	57.136	46.668	0.22297	0.28127	-1.82997	#VALUE!	NaN	#VALUE!	#VALUE!	#VALUE!	#VALUE!	#VALUE!	-1.10889	#N/A	no change	0	0		0
GAIQLGITHTVGSLSTKPER	GlyGly (K)	_GAIQLGITHTVGSLSTK(gl)PER_	GAIQLGITHTVGSLSTK(1)PER	GAIQLGITHTVGSLSTK(103.1)PER	1	P70182-3;P70182;F8WI18;D3YUY3;P70182-2	P70182-3	P70182-3	Pip5k1a	Phosphatidylinositol 4-phosphate 5-kinase type-1 alpha	>sp|P70182-3|PI51A_MOUSE Isoform 3 of Phosphatidylinositol 4-phosphate 5-kinase type-1 alpha OS=Mus musculus GN=Pip5k1a;>sp|P70182|PI51A_MOUSE Phosphatidylinositol 4-phosphate 5-kinase type-1 alpha OS=Mus musculus GN=Pip5k1a PE=1 SV=2;>tr|F8WI18|F8WI18_MOU	4.9018e-14	2	103.1	98.917	0.21417	0.28187	-1.8269	1.03745	2.0526	0.137323	-7.28208	3-fold reduced	Ub not up	Ub affected	-1.11106	0.305725	no change	0	1	PXY	0		PXY
SCGSSTPDEFPTDIPGTKGNFK	GlyGly (K)	_SCGSSTPDEFPTDIPGTK(gl)GNFK_	SCGSSTPDEFPTDIPGTK(0.5)GNFK(0.5)	SCGSSTPDEFPTDIPGTK(0)GNFK(0)	1	Q9Z0N1;A2AAW9	Q9Z0N1	Q9Z0N1	Eif2s3x	Eukaryotic translation initiation factor 2 subunit 3, X-linked	>sp|Q9Z0N1|IF2G_MOUSE Eukaryotic translation initiation factor 2 subunit 3, X-linked OS=Mus musculus GN=Eif2s3x PE=1 SV=2;>tr|A2AAW9|A2AAW9_MOUSE Eukaryotic translation initiation factor 2 subunit 3, X-linked OS=Mus musculus GN=Eif2s3x PE=4 SV=1	0.051177	1	16.506	16.506	0.20598	0.28202	-1.82613	-0.0940792	0.93687	0.301024	-3.322	3-fold reduced	Ub not up	Ub affected	-1.39034	0.0298555	DOWN	mouse	0		0
IVQQKALPLTR	GlyGly (K)	_IVQQK(gl)ALPLTR_	IVQQK(1)ALPLTR	IVQQK(30.87)ALPLTR	1	Q8K2Z4-2;Q8K2Z4	Q8K2Z4-2	Q8K2Z4-2	Ncapd2	Condensin complex subunit 1	>sp|Q8K2Z4-2|CND1_MOUSE Isoform 2 of Condensin complex subunit 1 OS=Mus musculus GN=Ncapd2;>sp|Q8K2Z4|CND1_MOUSE Condensin complex subunit 1 OS=Mus musculus GN=Ncapd2 PE=1 SV=2	0.047804	1	30.872	30.872	0.21264	0.28225	-1.82495	0.279531	1.2138	0.232534	-4.30044	3-fold reduced	Ub not up	Ub affected	-1.27897	0.384374	DOWN	0	0		0
DFTVSAMHGDMDQKER	GlyGly (K)	_DFTVSAMHGDMDQK(gl)ER_	DFTVSAMHGDMDQK(1)ER	DFTVSAMHGDMDQK(130.06)ER	1	P60843	P60843	P60843	Eif4a1	Eukaryotic initiation factor 4A-I	>sp|P60843|IF4A1_MOUSE Eukaryotic initiation factor 4A-I OS=Mus musculus GN=Eif4a1 PE=1 SV=1	4.1639e-19	2	130.06	123.76	0.24295	0.28248	-1.82378	-0.259875	0.83516	0.338235	-2.95653	Ub not down	Ub not up	Ub not affected	1.00446	0.756453	no change	mouse	0		0
FLKPLLIGELAPEEPSLDR	GlyGly (K)	_FLK(gl)PLLIGELAPEEPSLDR_	FLK(1)PLLIGELAPEEPSLDR	FLK(111.77)PLLIGELAPEEPSLDR	1	Q9Z0R9	Q9Z0R9	Q9Z0R9	Fads2	Fatty acid desaturase 2	>sp|Q9Z0R9|FADS2_MOUSE Fatty acid desaturase 2 OS=Mus musculus GN=Fads2 PE=2 SV=1	9.7121e-16	4	111.77	103.78	0.21302	0.28258	-1.82327	-0.686568	0.62133	0.454799	-2.19878	Ub not down	Ub not up	Ub not affected	-1.2336	0.148262	no change	0	0		0
MKTPADTGFAFPDWAYKPESSPGSR	GlyGly (K)	_MK(gl)TPADTGFAFPDWAYKPESSPGSR_	MK(0.998)TPADTGFAFPDWAYK(0.002)PESSPGSR	MK(26.52)TPADTGFAFPDWAYK(-26.52)PESSPGSR	1	P70459;D3YXK6	P70459	P70459	Erf	ETS domain-containing transcription factor ERF	>sp|P70459|ERF_MOUSE ETS domain-containing transcription factor ERF OS=Mus musculus GN=Erf PE=2 SV=1;>tr|D3YXK6|D3YXK6_MOUSE ETS domain-containing transcription factor ERF OS=Mus musculus GN=Erf PE=3 SV=1	0.072042	1	29.198	25.984	0.22366	0.28281	-1.82209	-0.350578	0.78427	0.360603	-2.77313	Ub not down	Ub not up	Ub not affected	-1.18215	0.222917	no change	0	0		0
TLFGTNLASQFDGLSSNPSKSQCR	GlyGly (K)	_TLFGTNLASQFDGLSSNPSK(gl)SQCR_	TLFGTNLASQFDGLSSNPSK(1)SQCR	TLFGTNLASQFDGLSSNPSK(59.36)SQCR	1	G3X9H5;P42859;P42859-2	G3X9H5	G3X9H5	Htt	Huntingtin	>tr|G3X9H5|G3X9H5_MOUSE Huntingtin OS=Mus musculus GN=Htt PE=4 SV=1;>sp|P42859|HD_MOUSE Huntingtin OS=Mus musculus GN=Htt PE=1 SV=2;>sp|P42859-2|HD_MOUSE Isoform Short of Huntingtin OS=Mus musculus GN=Htt	1.5137e-06	1	59.356	47.896	0.20643	0.28302	-1.82102	1.36076	2.5682	0.110202	-9.07427	3-fold reduced	Ub not up	Ub affected	1.02235	0.919825	no change	0	1	PXY	2	PY-like	PY-like	UP
MYDEVVDTSKGIADVPEWFR	GlyGly (K)	_MYDEVVDTSK(gl)GIADVPEWFR_	MYDEVVDTSK(1)GIADVPEWFR	MYDEVVDTSK(45.26)GIADVPEWFR	1	Q9D2R0	Q9D2R0	Q9D2R0	Aacs	Acetoacetyl-CoA synthetase	>sp|Q9D2R0|AACS_MOUSE Acetoacetyl-CoA synthetase OS=Mus musculus GN=Aacs PE=2 SV=1	0.00075529	1	45.257	44.154	0.19677	0.28305	-1.82087	-0.324383	0.79864	0.354415	-2.82155	Ub not down	Ub not up	Ub not affected	-1.05488	0.850574	no change	mouse	0		1	PY-like	PY-like
FVELPGAEMGKVTVR	GlyGly (K)	_FVELPGAEMGK(gl)VTVR_	FVELPGAEMGK(1)VTVR	FVELPGAEMGK(72.42)VTVR	1	Q8CGC7	Q8CGC7	Q8CGC7	Eprs	Bifunctional glutamate/proline--tRNA ligase;Glutamate--tRNA ligase;Proline--tRNA ligase	>sp|Q8CGC7|SYEP_MOUSE Bifunctional glutamate/proline--tRNA ligase OS=Mus musculus GN=Eprs PE=1 SV=4	0.00020966	1	72.417	61.563	0.21467	0.28375	-1.81731	-0.0869364	0.94152	0.301374	-3.31813	3-fold reduced	Ub not up	Ub affected	-1.02945	0.920966	no change	mouse	0		0
VIGDLDTVKR	GlyGly (K)	_VIGDLDTVK(gl)R_	VIGDLDTVK(1)R	VIGDLDTVK(54.61)R	1	Q8R516;Q8R516-2;A2A9P8	Q8R516	Q8R516	Mib2	E3 ubiquitin-protein ligase MIB2	>sp|Q8R516|MIB2_MOUSE E3 ubiquitin-protein ligase MIB2 OS=Mus musculus GN=Mib2 PE=1 SV=2;>sp|Q8R516-2|MIB2_MOUSE Isoform 2 of E3 ubiquitin-protein ligase MIB2 OS=Mus musculus GN=Mib2;>tr|A2A9P8|A2A9P8_MOUSE E3 ubiquitin-protein ligase MIB2 (Fragment) OS=Mu	0.00049182	1	54.608	43.778	0.19365	0.28404	-1.81583	#N/A	#N/A	#N/A	#N/A	#N/A	#N/A	#N/A	1.09841	#N/A	no change	0	0		0			#N/A
AEEYEFLTPMEEAPKGMLAR	GlyGly (K)	_AEEYEFLTPMEEAPK(gl)GMLAR_	AEEYEFLTPMEEAPK(1)GMLAR	AEEYEFLTPMEEAPK(47.57)GMLAR	1	Q99PT1	Q99PT1	Q99PT1	Arhgdia	Rho GDP-dissociation inhibitor 1	>sp|Q99PT1|GDIR1_MOUSE Rho GDP-dissociation inhibitor 1 OS=Mus musculus GN=Arhgdia PE=1 SV=3	6.5918e-06	1	47.568	43.461	0.21386	0.2848	-1.81198	-0.062294	0.95774	0.297367	-3.36285	3-fold reduced	Ub not up	Ub affected	1.08298	0.250704	no change	mouse	0		0
VELTKLQANTDLWNEYR	GlyGly (K)	_VELTK(gl)LQANTDLWNEYR_	VELTK(1)LQANTDLWNEYR	VELTK(76.15)LQANTDLWNEYR	1	Q8VEH5	Q8VEH5	Q8VEH5	Epm2aip1	EPM2A-interacting protein 1	>sp|Q8VEH5|EPMIP_MOUSE EPM2A-interacting protein 1 OS=Mus musculus GN=Epm2aip1 PE=2 SV=1	3.5127e-13	1	76.151	67.054	0.23233	0.28523	-1.8098	-0.0197699	0.98639	0.289166	-3.45823	3-fold reduced	Ub not up	Ub affected	-1.13403	0.39776	no change	mouse	0		0
ILKCAGNEDIITLR	GlyGly (K)	_ILK(gl)CAGNEDIITLR_	ILK(1)CAGNEDIITLR	ILK(119.01)CAGNEDIITLR	1	P17918	P17918	P17918	Pcna	Proliferating cell nuclear antigen	>sp|P17918|PCNA_MOUSE Proliferating cell nuclear antigen OS=Mus musculus GN=Pcna PE=1 SV=2	1.0776e-14	1	119.01	82.731	0.21425	0.28526	-1.80965	-0.24081	0.84627	0.337079	-2.96666	Ub not down	Ub not up	Ub not affected	-1.4272	0.0631049	DOWN	0	0		0
QLLHEKIR	GlyGly (K)	_QLLHEK(gl)IR_	QLLHEK(1)IR	QLLHEK(39.15)IR	1	P61222	P61222	P61222	Abce1	ATP-binding cassette sub-family E member 1	>sp|P61222|ABCE1_MOUSE ATP-binding cassette sub-family E member 1 OS=Mus musculus GN=Abce1 PE=2 SV=1	0.041235	1	39.148	18.246	0.22181	0.28543	-1.80879	0.193204	1.1433	0.249655	-4.00554	3-fold reduced	Ub not up	Ub affected	1.05702	0.67719	no change	mouse	0		0
FYGDLEKDKGLQTSQDAR	GlyGly (K)	_FYGDLEK(gl)DKGLQTSQDAR_	FYGDLEK(0.985)DK(0.015)GLQTSQDAR	FYGDLEK(18.25)DK(-18.25)GLQTSQDAR	1	P14211	P14211	P14211	Calr	Calreticulin	>sp|P14211|CALR_MOUSE Calreticulin OS=Mus musculus GN=Calr PE=1 SV=1	1.0126e-32	1	112.8	102.88	0.22024	0.28551	-1.80839	-0.319928	0.80111	0.356393	-2.80589	Ub not down	Ub not up	Ub not affected	-1.14467	0.261978	no change	0	0		0
LFDDCTQQYKAEK	GlyGly (K)	_LFDDCTQQYK(gl)AEK_	LFDDCTQQYK(0.995)AEK(0.005)	LFDDCTQQYK(23.39)AEK(-23.39)	1	Q91V89	Q91V89	Q91V89	Ppp2r5d		>tr|Q91V89|Q91V89_MOUSE Protein Ppp2r5d OS=Mus musculus GN=Ppp2r5d PE=1 SV=1	0.002521	1	42.789	36.885	0.22297	0.28556	-1.80813	-0.542458	0.6866	0.415904	-2.4044	Ub not down	Ub not up	Ub not affected	-2.10586	0.0166506	DOWN	mouse	1	PXY	2	PY-like	PY-like
FCTSAADLKIR	GlyGly (K)	_FCTSAADLK(gl)IR_	FCTSAADLK(1)IR	FCTSAADLK(69.01)IR	1	Q9CWU9	Q9CWU9	Q9CWU9	Nup37	Nucleoporin Nup37	>sp|Q9CWU9|NUP37_MOUSE Nucleoporin Nup37 OS=Mus musculus GN=Nup37 PE=2 SV=2	0.00063481	1	69.01	56.132	0.21229	0.28563	-1.80778	0.0322419	1.0226	0.279317	-3.58016	3-fold reduced	Ub not up	Ub affected	-1.34919	0.0272549	DOWN	0	0		0
TQAIVCQQLDLTHLKER	GlyGly (K)	_TQAIVCQQLDLTHLK(gl)ER_	TQAIVCQQLDLTHLK(1)ER	TQAIVCQQLDLTHLK(117.18)ER	1	P61222	P61222	P61222	Abce1	ATP-binding cassette sub-family E member 1	>sp|P61222|ABCE1_MOUSE ATP-binding cassette sub-family E member 1 OS=Mus musculus GN=Abce1 PE=2 SV=1	2.182e-14	2	117.18	107.61	0.21732	0.28572	-1.80733	0.193204	1.1433	0.249908	-4.00147	3-fold reduced	Ub not up	Ub affected	1.05702	0.67719	no change	mouse	0		0
MKPILLQGHER	GlyGly (K)	_MK(gl)PILLQGHER_	MK(1)PILLQGHER	MK(46.59)PILLQGHER	1	Q9QZD9	Q9QZD9	Q9QZD9	Eif3i	Eukaryotic translation initiation factor 3 subunit I	>sp|Q9QZD9|EIF3I_MOUSE Eukaryotic translation initiation factor 3 subunit I OS=Mus musculus GN=Eif3i PE=1 SV=1	0.0089483	1	46.592	38.287	0.21625	0.28575	-1.80717	-0.0345592	0.97633	0.292678	-3.41673	3-fold reduced	Ub not up	Ub affected	1.0038	0.992336	no change	mouse	0		0
LDFSCNKITVIPVCYR	GlyGly (K)	_LDFSCNK(gl)ITVIPVCYR_	LDFSCNK(1)ITVIPVCYR	LDFSCNK(42.57)ITVIPVCYR	1	E9QAU9;Q8BVU0;B2RXP1;E9Q892;B7ZWM8	E9QAU9	E9QAU9	Lrch3	Leucine-rich repeat and calponin homology domain-containing protein 3	>tr|E9QAU9|E9QAU9_MOUSE Leucine-rich repeat and calponin homology domain-containing protein 3 OS=Mus musculus GN=Lrch3 PE=4 SV=1;>sp|Q8BVU0|LRCH3_MOUSE Leucine-rich repeat and calponin homology domain-containing protein 3 OS=Mus musculus GN=Lrch3 PE=2 SV=3	0.0041054	1	42.568	41.668	0.23155	0.28575	-1.80717	-0.293766	0.81577	0.350283	-2.85484	Ub not down	Ub not up	Ub not affected	1.09988	0.200872	no change	0	1	PXY	0		PXY
ADIFMFDEPSSYLDVKQR	GlyGly (K)	_ADIFMFDEPSSYLDVK(gl)QR_	ADIFMFDEPSSYLDVK(1)QR	ADIFMFDEPSSYLDVK(88.13)QR	1	P61222	P61222	P61222	Abce1	ATP-binding cassette sub-family E member 1	>sp|P61222|ABCE1_MOUSE ATP-binding cassette sub-family E member 1 OS=Mus musculus GN=Abce1 PE=2 SV=1	2.3847e-07	1	88.133	69.373	0.19553	0.28577	-1.80707	0.193204	1.1433	0.249952	-4.00077	3-fold reduced	Ub not up	Ub affected	1.05702	0.67719	no change	mouse	0		0
AAKGTVGSILDR	GlyGly (K)	_AAK(gl)GTVGSILDR_	AAK(1)GTVGSILDR	AAK(51.87)GTVGSILDR	1	P61222	P61222	P61222	Abce1	ATP-binding cassette sub-family E member 1	>sp|P61222|ABCE1_MOUSE ATP-binding cassette sub-family E member 1 OS=Mus musculus GN=Abce1 PE=2 SV=1	0.0034081	1	51.875	51.875	0.21608	0.28586	-1.80662	0.193204	1.1433	0.250031	-3.99951	3-fold reduced	Ub not up	Ub affected	1.05702	0.67719	no change	mouse	0		0
AAVQAPGEKINILAGETAK	Acetyl (Protein N-term),GlyGly (K)	_(ac)AAVQAPGEK(gl)INILAGETAK_	AAVQAPGEK(0.947)INILAGETAK(0.053)	AAVQAPGEK(12.53)INILAGETAK(-12.53)	1	Q9DC60	Q9DC60	Q9DC60	Ubiad1	UbiA prenyltransferase domain-containing protein 1	>sp|Q9DC60|UBIA1_MOUSE UbiA prenyltransferase domain-containing protein 1 OS=Mus musculus GN=Ubiad1 PE=2 SV=1	5.777e-09	1	52.612	52.612	0.209	0.286	-1.80591	#N/A	#N/A	#N/A	#N/A	#N/A	#N/A	#N/A	1.0247	0.0998641	no change	0	0		0			#N/A
TYDRDNSGMIDKNELK	GlyGly (K)	_TYDRDNSGMIDK(gl)NELK_	TYDRDNSGMIDK(0.979)NELK(0.021)	TYDRDNSGMIDK(16.63)NELK(-16.63)	1	P12815;P12815-2	P12815	P12815	Pdcd6	Programmed cell death protein 6	>sp|P12815|PDCD6_MOUSE Programmed cell death protein 6 OS=Mus musculus GN=Pdcd6 PE=1 SV=2;>sp|P12815-2|PDCD6_MOUSE Isoform 2 of Programmed cell death protein 6 OS=Mus musculus GN=Pdcd6	0.011184	1	52.823	40.678	0.2171	0.28601	-1.80586	-0.173873	0.88646	0.322643	-3.0994	3-fold reduced	Ub not up	Ub affected	1.02194	0.950807	no change	0	0		0
DGATMKTFCGTPEYLAPEVLEDNDYGR	GlyGly (K)	_DGATMK(gl)TFCGTPEYLAPEVLEDNDYGR_	DGATMK(1)TFCGTPEYLAPEVLEDNDYGR	DGATMK(33.83)TFCGTPEYLAPEVLEDNDYGR	1	P31750;Q60823	P31750	P31750	Akt1;Akt2	RAC-alpha serine/threonine-protein kinase;RAC-beta serine/threonine-protein kinase	>sp|P31750|AKT1_MOUSE RAC-alpha serine/threonine-protein kinase OS=Mus musculus GN=Akt1 PE=1 SV=2;>sp|Q60823|AKT2_MOUSE RAC-beta serine/threonine-protein kinase OS=Mus musculus GN=Akt2 PE=1 SV=1	0.0023084	1	33.835	31.155	0.22817	0.28606	-1.80561	0.0402612	1.0283	0.278187	-3.5947	3-fold reduced	Ub not up	Ub affected	1.18757	0.316761	no change	0	1	PXY	1	PY-like	PY-like
AHQVVEDGYEFFAKR	GlyGly (K)	_AHQVVEDGYEFFAK(gl)R_	AHQVVEDGYEFFAK(1)R	AHQVVEDGYEFFAK(138.77)R	1	P62137;P63087-2;P63087;P62141	P62137;P63087-2;P62141	P62137	Ppp1ca;Ppp1cc;Ppp1cb	Serine/threonine-protein phosphatase PP1-alpha catalytic subunit;Serine/threonine-protein phosphatase PP1-gamma catalytic subunit;Serine/threonine-protein phosphatase PP1-beta catalytic subunit	>sp|P62137|PP1A_MOUSE Serine/threonine-protein phosphatase PP1-alpha catalytic subunit OS=Mus musculus GN=Ppp1ca PE=1 SV=1;>sp|P63087-2|PP1G_MOUSE Isoform Gamma-2 of Serine/threonine-protein phosphatase PP1-gamma catalytic subunit OS=Mus musculus GN=Ppp1cc	1.6149e-22	3	138.77	125.05	0.22071	0.28662	-1.80279	-0.176414	0.8849	0.323901	-3.08736	3-fold reduced	Ub not up	Ub affected	-1.29992	0.145904	DOWN	mouse	0		0
TCYLNSKTLLR	GlyGly (K)	_TCYLNSK(gl)TLLR_	TCYLNSK(1)TLLR	TCYLNSK(48)TLLR	1	Q60774;Q8BFU6;A9C432	Q60774	Q60774	Tmem45a	Transmembrane protein 45A	>sp|Q60774|TM45A_MOUSE Transmembrane protein 45A OS=Mus musculus GN=Tmem45a PE=2 SV=1;>tr|Q8BFU6|Q8BFU6_MOUSE Transmembrane protein 45A OS=Mus musculus GN=Tmem45a PE=2 SV=1;>tr|A9C432|A9C432_MOUSE Transmembrane protein 45A (Fragment) OS=Mus musculus GN=Tme	0.0078304	1	48.004	36.471	0.20972	0.28693	-1.80123	#N/A	#N/A	#N/A	#N/A	#N/A	#N/A	#N/A	-1.09948	0.0309902	no change	0	0		0			#N/A
IVEKSLCPFYGEDFYCEIPR	GlyGly (K)	_IVEK(gl)SLCPFYGEDFYCEIPR_	IVEK(1)SLCPFYGEDFYCEIPR	IVEK(37.62)SLCPFYGEDFYCEIPR	1	Q60790	Q60790	Q60790	Rasa3	Ras GTPase-activating protein 3	>sp|Q60790|RASA3_MOUSE Ras GTPase-activating protein 3 OS=Mus musculus GN=Rasa3 PE=1 SV=2	6.5023e-05	1	37.624	37.624	0.22462	0.28706	-1.80058	-0.606057	0.65699	0.436932	-2.28869	Ub not down	Ub not up	Ub not affected	-1.19151	0.371674	no change	0	1	PXY	0		PXY
ATVMDVKPVDFR	GlyGly (K)	_ATVMDVK(gl)PVDFR_	ATVMDVK(1)PVDFR	ATVMDVK(44.62)PVDFR	1	Q5SWN2;Q8VEE4	Q5SWN2	Q5SWN2	Rpa1	Replication protein A 70 kDa DNA-binding subunit	>tr|Q5SWN2|Q5SWN2_MOUSE Replication protein A 70 kDa DNA-binding subunit OS=Mus musculus GN=Rpa1 PE=4 SV=2;>sp|Q8VEE4|RFA1_MOUSE Replication protein A 70 kDa DNA-binding subunit OS=Mus musculus GN=Rpa1 PE=2 SV=1	0.0030628	1	44.616	36.103	0.21639	0.28714	-1.80017	-0.190684	0.87619	0.327714	-3.05144	3-fold reduced	Ub not up	Ub affected	1.17345	0.343918	no change	0	0		0
MKHYEVEIR	Acetyl (Protein N-term),GlyGly (K)	_(ac)MK(gl)HYEVEIR_	MK(1)HYEVEIR	MK(44.31)HYEVEIR	1	G3UWE1;Q52L67;Q9CY27	G3UWE1;Q9CY27	Q9CY27	Tecr	Trans-2,3-enoyl-CoA reductase	>tr|G3UWE1|G3UWE1_MOUSE MCG11048, isoform CRA_c OS=Mus musculus GN=Tecr PE=4 SV=1;>tr|Q52L67|Q52L67_MOUSE Gpsn2 protein OS=Mus musculus GN=Tecr PE=2 SV=1;>sp|Q9CY27|TECR_MOUSE Very-long-chain enoyl-CoA reductase OS=Mus musculus GN=Tecr PE=2 SV=1	0.0073092	1	44.309	37.421	0.20873	0.28717	-1.80002	-0.387506	0.76445	0.375656	-2.66201	Ub not down	Ub not up	Ub not affected	-1.12458	0.242645	no change	0	1	PXY	0		PXY
DLGEGHFGKVELCR	GlyGly (K)	_DLGEGHFGK(gl)VELCR_	DLGEGHFGK(1)VELCR	DLGEGHFGK(39.51)VELCR	1	B1ASP2;P52332	B1ASP2	B1ASP2	Jak1	Tyrosine-protein kinase;Tyrosine-protein kinase JAK1	>tr|B1ASP2|B1ASP2_MOUSE Tyrosine-protein kinase OS=Mus musculus GN=Jak1 PE=3 SV=1;>sp|P52332|JAK1_MOUSE Tyrosine-protein kinase JAK1 OS=Mus musculus GN=Jak1 PE=1 SV=1	0.010294	1	39.509	28.035	0.20594	0.28719	-1.79992	-0.115207	0.92325	0.311064	-3.21477	3-fold reduced	Ub not up	Ub affected	1.18728	0.101967	no change	0	0		1	PY-like	PY-like
SSLLTEKLLR	GlyGly (K)	_SSLLTEK(gl)LLR_	SSLLTEK(1)LLR	SSLLTEK(111.06)LLR	1	A2AFQ0;Q7TMY8;Q7TMY8-3;Q7TMY8-4	A2AFQ0	A2AFQ0	Huwe1	E3 ubiquitin-protein ligase HUWE1	>tr|A2AFQ0|A2AFQ0_MOUSE E3 ubiquitin-protein ligase HUWE1 OS=Mus musculus GN=Huwe1 PE=4 SV=1;>sp|Q7TMY8|HUWE1_MOUSE E3 ubiquitin-protein ligase HUWE1 OS=Mus musculus GN=Huwe1 PE=1 SV=5;>sp|Q7TMY8-3|HUWE1_MOUSE Isoform 3 of E3 ubiquitin-protein ligase HUWE1	3.7684e-08	1	111.06	80.726	0.2174	0.28742	-1.79877	-0.154185	0.89864	0.319839	-3.12657	3-fold reduced	Ub not up	Ub affected	-1.18382	0.0801815	no change	0	2	PXY	2	PY-like	PY-like
LSPPAAKAPSLQSEPLPR	GlyGly (K)	_LSPPAAK(gl)APSLQSEPLPR_	LSPPAAK(1)APSLQSEPLPR	LSPPAAK(26.15)APSLQSEPLPR	1	E9QKE4;Q8BMG7	E9QKE4	E9QKE4	Rab3gap2	Rab3 GTPase-activating protein non-catalytic subunit	>tr|E9QKE4|E9QKE4_MOUSE Rab3 GTPase-activating protein non-catalytic subunit OS=Mus musculus GN=Rab3gap2 PE=4 SV=1;>sp|Q8BMG7|RBGPR_MOUSE Rab3 GTPase-activating protein non-catalytic subunit OS=Mus musculus GN=Rab3gap2 PE=1 SV=2	0.0037326	1	26.146	26.146	0.21257	0.28752	-1.79827	0.328492	1.2557	0.228972	-4.36735	3-fold reduced	Ub not up	Ub affected	1.31728	0.207566	UP	0	0		0
TMKIAICTR	GlyGly (K)	_TMK(gl)IAICTR_	TMK(1)IAICTR	TMK(52.79)IAICTR	1	Q00993;Q6PE80	Q00993	Q00993	Axl	Tyrosine-protein kinase receptor UFO	>sp|Q00993|UFO_MOUSE Tyrosine-protein kinase receptor UFO OS=Mus musculus GN=Axl PE=1 SV=2;>tr|Q6PE80|Q6PE80_MOUSE Axl protein OS=Mus musculus GN=Axl PE=2 SV=1	0.0060357	3	52.79	52.79	0.20843	0.28754	-1.79817	-0.248605	0.84171	0.341614	-2.92728	Ub not down	Ub not up	Ub not affected	1.06269	0.624941	no change	0	0		0
VDNIIKAAPR	GlyGly (K)	_VDNIIK(gl)AAPR_	VDNIIK(1)AAPR	VDNIIK(73.07)AAPR	1	P80314	P80314	P80314	Cct2	T-complex protein 1 subunit beta	>sp|P80314|TCPB_MOUSE T-complex protein 1 subunit beta OS=Mus musculus GN=Cct2 PE=1 SV=4	0.00076409	1	73.067	48.212	0.22079	0.28789	-1.79641	0.0114956	1.008	0.285605	-3.50134	3-fold reduced	Ub not up	Ub affected	1.0452	0.62906	no change	mouse	0		0
IKAVECVESTGR	GlyGly (K)	_IK(gl)AVECVESTGR_	IK(1)AVECVESTGR	IK(50.21)AVECVESTGR	1	Q9WV95	Q9WV95	Q9WV95	Phlda3	Pleckstrin homology-like domain family A member 3	>sp|Q9WV95|PHLA3_MOUSE Pleckstrin homology-like domain family A member 3 OS=Mus musculus GN=Phlda3 PE=1 SV=1	0.0042576	1	50.207	34.01	0.20307	0.28791	-1.79631	#N/A	#N/A	#N/A	#N/A	#N/A	#N/A	#N/A	1.08905	0.0998641	no change	0	0		0			#N/A
SSGPGVTSAVDFKR	GlyGly (K)	_SSGPGVTSAVDFK(gl)R_	SSGPGVTSAVDFK(1)R	SSGPGVTSAVDFK(33.2)R	1	G3X960;Q9DBZ9	G3X960	G3X960	Syde1	Rho GTPase-activating protein SYDE1	>tr|G3X960|G3X960_MOUSE MCG5982 OS=Mus musculus GN=Syde1 PE=4 SV=1;>sp|Q9DBZ9|SYDE1_MOUSE Rho GTPase-activating protein SYDE1 OS=Mus musculus GN=Syde1 PE=2 SV=1	0.021344	1	33.204	33.204	0.20975	0.28838	-1.79396	#N/A	#N/A	#N/A	#N/A	#N/A	#N/A	#N/A	-1.355	0.058219	DOWN	0	0		0			#N/A
SELQAYIEQCQDSPTSGKFR	GlyGly (K)	_SELQAYIEQCQDSPTSGK(gl)FR_	SELQAYIEQCQDSPTSGK(1)FR	SELQAYIEQCQDSPTSGK(37.24)FR	1	Q99J21	Q99J21	Q99J21	Mcoln1	Mucolipin-1	>sp|Q99J21|MCLN1_MOUSE Mucolipin-1 OS=Mus musculus GN=Mcoln1 PE=1 SV=1	0.0076551	1	37.237	37.237	0.21883	0.28849	-1.79341	#N/A	#N/A	#N/A	#N/A	#N/A	#N/A	#N/A	-1.16243	0.659628	no change	0	0		0			#N/A
DCQLNAHKDHQYQFLEDAVR	GlyGly (K)	_DCQLNAHK(gl)DHQYQFLEDAVR_	DCQLNAHK(1)DHQYQFLEDAVR	DCQLNAHK(23.73)DHQYQFLEDAVR	1	Q62318;Q62318-2	Q62318	Q62318	Trim28	Transcription intermediary factor 1-beta	>sp|Q62318|TIF1B_MOUSE Transcription intermediary factor 1-beta OS=Mus musculus GN=Trim28 PE=1 SV=3;>sp|Q62318-2|TIF1B_MOUSE Isoform 2 of Transcription intermediary factor 1-beta OS=Mus musculus GN=Trim28	0.069453	1	23.726	23.726	0.22068	0.28881	-1.79181	0.00288251	1.002	0.288234	-3.46941	3-fold reduced	Ub not up	Ub affected	1.02728	0.930472	no change	mouse	0		0
CSLALPHDENVTQLGQELAQKLGLR	GlyGly (K)	_CSLALPHDENVTQLGQELAQK(gl)LGLR_	CSLALPHDENVTQLGQELAQK(1)LGLR	CSLALPHDENVTQLGQELAQK(38.58)LGLR	1	F8VPP8	F8VPP8	F8VPP8	Zc3h7b		>tr|F8VPP8|F8VPP8_MOUSE Protein Zc3h7b OS=Mus musculus GN=Zc3h7b PE=4 SV=1	0.001522	1	38.583	30.187	0.22578	0.28884	-1.79166	-0.0912025	0.93874	0.307689	-3.25003	3-fold reduced	Ub not up	Ub affected	1.04366	0.879777	no change	0	0		0
DVEFEKIR	GlyGly (K)	_DVEFEK(gl)IR_	DVEFEK(1)IR	DVEFEK(94.3)IR	1	E9PZJ8	E9PZJ8	E9PZJ8	Ascc3	Activating signal cointegrator 1 complex subunit 3	>sp|E9PZJ8|ASCC3_MOUSE Activating signal cointegrator 1 complex subunit 3 OS=Mus musculus GN=Ascc3 PE=2 SV=1	0.0037085	1	94.302	66.973	0.2204	0.2889	-1.79136	-0.0683321	0.95374	0.302913	-3.30128	3-fold reduced	Ub not up	Ub affected	-1.01786	0.868067	no change	0	1	PXY	0		PXY
YKAVLQEYGHEER	GlyGly (K)	_YK(gl)AVLQEYGHEER_	YK(1)AVLQEYGHEER	YK(89.01)AVLQEYGHEER	1	Q8CH72	Q8CH72	Q8CH72	Trim32	E3 ubiquitin-protein ligase TRIM32	>sp|Q8CH72|TRI32_MOUSE E3 ubiquitin-protein ligase TRIM32 OS=Mus musculus GN=Trim32 PE=1 SV=2	4.9013e-05	1	89.013	70.6	0.2167	0.28941	-1.78881	-0.312348	0.80533	0.359368	-2.78266	Ub not down	Ub not up	Ub not affected	1.07886	0.83402	no change	mouse	0		0
KEAAWAITNATSGGSAEQIK	GlyGly (K)	_K(gl)EAAWAITNATSGGSAEQIK_	K(1)EAAWAITNATSGGSAEQIK	K(73.11)EAAWAITNATSGGSAEQIK(-73.11)	1	Q60960	Q60960	Q60960	Kpna1	Importin subunit alpha-1	>sp|Q60960|IMA5_MOUSE Importin subunit alpha-5 OS=Mus musculus GN=Kpna1 PE=1 SV=2	7.1695e-19	1	77.871	64.929	0.22443	0.28961	-1.78782	-0.213186	0.86263	0.335729	-2.97859	Ub not down	Ub not up	Ub not affected	-1.69763	0.0173183	DOWN	0	0		1	PY-like	PY-like
AEEYQEKIIPVVVK	GlyGly (K)	_AEEYQEK(gl)IIPVVVK_	AEEYQEK(0.976)IIPVVVK(0.024)	AEEYQEK(16.02)IIPVVVK(-16.02)	1	Q9EQC5	Q9EQC5	Q9EQC5	Scyl1	N-terminal kinase-like protein	>sp|Q9EQC5|NTKL_MOUSE N-terminal kinase-like protein OS=Mus musculus GN=Scyl1 PE=1 SV=1	0.076629	1	20.236	20.236	0.20195	0.29064	-1.78269	-0.308859	0.80728	0.360024	-2.77759	Ub not down	Ub not up	Ub not affected	-1.25119	0.156903	DOWN	0	0		0
EKQPPIDNIIR	GlyGly (K)	_EK(gl)QPPIDNIIR_	EK(1)QPPIDNIIR	EK(74.96)QPPIDNIIR	1	P52293;A6PW68;A2A601;A2A600	P52293	P52293	Kpna2	Importin subunit alpha-2	>sp|P52293|IMA1_MOUSE Importin subunit alpha-1 OS=Mus musculus GN=Kpna2 PE=1 SV=2;>tr|A6PW68|A6PW68_MOUSE Importin subunit alpha-1 (Fragment) OS=Mus musculus GN=Kpna2 PE=4 SV=1;>tr|A2A601|A2A601_MOUSE Importin subunit alpha-1 (Fragment) OS=Mus musculus GN=	0.00043807	1	74.962	51.586	0.23234	0.29091	-1.78136	0.199625	1.1484	0.253318	-3.94761	3-fold reduced	Ub not up	Ub affected	1.25318	0.0342158	UP	0	0		0
AQPCEVSTYAKSR	GlyGly (K)	_AQPCEVSTYAK(gl)SR_	AQPCEVSTYAK(1)SR	AQPCEVSTYAK(77.08)SR	1	O88673	O88673	O88673	Dgka	Diacylglycerol kinase alpha	>sp|O88673|DGKA_MOUSE Diacylglycerol kinase alpha OS=Mus musculus GN=Dgka PE=2 SV=2	5.0251e-08	2	77.078	74.292	0.2231	0.29106	-1.78061	#N/A	#N/A	#N/A	#N/A	#N/A	#N/A	#N/A	-1.3017	0.203192	DOWN	0	0		1	PY-like	PY-like	#N/A
AQVCLISSSKSGER	GlyGly (K)	_AQVCLISSSK(gl)SGER_	AQVCLISSSK(1)SGER	AQVCLISSSK(48.11)SGER	1	Q3TMP1	Q3TMP1	Q3TMP1	Gtf3c3		>tr|Q3TMP1|Q3TMP1_MOUSE General transcription factor IIIC, polypeptide 3 OS=Mus musculus GN=Gtf3c3 PE=2 SV=1	0.0032884	1	48.112	37.502	0.21671	0.29223	-1.77482	-1.04148	0.48583	0.601507	-1.66249	Ub not down	Ub not up	Ub not affected	-1.2485	0.0545935	no change	0	0		0
VTTHELKEGGENIR	GlyGly (K)	_VTTHELK(gl)EGGENIR_	VTTHELK(1)EGGENIR	VTTHELK(84.57)EGGENIR	1	Q9DBH0	Q9DBH0	Q9DBH0	Wwp2	NEDD4-like E3 ubiquitin-protein ligase WWP2	>sp|Q9DBH0|WWP2_MOUSE NEDD4-like E3 ubiquitin-protein ligase WWP2 OS=Mus musculus GN=Wwp2 PE=1 SV=1	3.8622e-05	1	84.566	60.008	0.22227	0.29228	-1.77458	-1.0161	0.49445	0.591121	-1.6917	Ub not down	Ub not up	Ub not affected	-1.53331	0.0310949	DOWN	0	2	PXY	0		PXY
MEEDPDDVPHGHITSLAVKR	GlyGly (K)	_MEEDPDDVPHGHITSLAVK(gl)R_	MEEDPDDVPHGHITSLAVK(1)R	MEEDPDDVPHGHITSLAVK(12.48)R	1	Q9QY36;B1AUY7;Q3V4D5;B1AUZ1;B1AUY9;B1AUY8;Q9CQX6;Q3UX61	Q9QY36;Q3UX61	Q9QY36	Naa10;Gm16286;Naa11	N-alpha-acetyltransferase 10;N-alpha-acetyltransferase 11	>sp|Q9QY36|NAA10_MOUSE N-alpha-acetyltransferase 10 OS=Mus musculus GN=Naa10 PE=1 SV=1;>tr|B1AUY7|B1AUY7_MOUSE N-alpha-acetyltransferase 10 OS=Mus musculus GN=Naa10 PE=4 SV=1;>tr|Q3V4D5|Q3V4D5_MOUSE N-acetyltransferase ARD1 homolog (S. cerevisiae), isoform	0.074186	1	12.481	12.481	0.20015	0.29233	-1.77433	0.213876	1.1598	0.252052	-3.96743	3-fold reduced	Ub not up	Ub affected	1.00698	0.980123	no change	0	0		0
KHLEINPDHPIVETLR	GlyGly (K)	_K(gl)HLEINPDHPIVETLR_	K(1)HLEINPDHPIVETLR	K(76.85)HLEINPDHPIVETLR	1	P11499	P11499	P11499	Hsp90ab1	Heat shock protein HSP 90-beta	>sp|P11499|HS90B_MOUSE Heat shock protein HSP 90-beta OS=Mus musculus GN=Hsp90ab1 PE=1 SV=3	5.2351e-05	1	76.85	61.928	0.21282	0.29236	-1.77418	-0.0779544	0.9474	0.308592	-3.24053	3-fold reduced	Ub not up	Ub affected	1.0406	0.537362	no change	mouse	0		0
GGGSSKAEMELLISDEAGR	GlyGly (K)	_GGGSSK(gl)AEMELLISDEAGR_	GGGSSK(1)AEMELLISDEAGR	GGGSSK(60.03)AEMELLISDEAGR	1	Q8C6M1	Q8C6M1	Q8C6M1	Usp20	Ubiquitin carboxyl-terminal hydrolase 20	>sp|Q8C6M1|UBP20_MOUSE Ubiquitin carboxyl-terminal hydrolase 20 OS=Mus musculus GN=Usp20 PE=1 SV=1	2.9383e-05	1	60.034	50.78	0.22663	0.29239	-1.77403	#N/A	#N/A	#N/A	#N/A	#N/A	#N/A	#N/A	1.51913	0.984454	UP	0	0		0			#N/A
ITSYLLEWDEGKR	GlyGly (K)	_ITSYLLEWDEGK(gl)R_	ITSYLLEWDEGK(1)R	ITSYLLEWDEGK(26.12)R	1	Q6NWW9	Q6NWW9	Q6NWW9	Fndc3b	Fibronectin type III domain-containing protein 3B	>sp|Q6NWW9|FND3B_MOUSE Fibronectin type III domain-containing protein 3B OS=Mus musculus GN=Fndc3b PE=1 SV=1	0.011814	1	26.124	19.543	0.22695	0.29261	-1.77295	-0.0984283	0.93405	0.31327	-3.19213	3-fold reduced	Ub not up	Ub affected	1.02413	0.880773	no change	0	3	PXY	0		PXY
FQFVSGADEKVLR	GlyGly (K)	_FQFVSGADEK(gl)VLR_	FQFVSGADEK(1)VLR	FQFVSGADEK(80.47)VLR	1	Q91WG4;Q91WG4-2	Q91WG4	Q91WG4	Elp2	Elongator complex protein 2	>sp|Q91WG4|ELP2_MOUSE Elongator complex protein 2 OS=Mus musculus GN=Elp2 PE=1 SV=1;>sp|Q91WG4-2|ELP2_MOUSE Isoform 2 of Elongator complex protein 2 OS=Mus musculus GN=Elp2	0.00015652	1	80.469	63.257	0.24484	0.29263	-1.77285	0.0994972	1.0714	0.273129	-3.66128	3-fold reduced	Ub not up	Ub affected	1.0238	0.783383	no change	mouse	0		1	PY-like	PY-like
LEQQLAGIPKMQGR	GlyGly (K)	_LEQQLAGIPK(gl)MQGR_	LEQQLAGIPK(1)MQGR	LEQQLAGIPK(26.54)MQGR	1	P48410	P48410	P48410	Abcd1	ATP-binding cassette sub-family D member 1	>sp|P48410|ABCD1_MOUSE ATP-binding cassette sub-family D member 1 OS=Mus musculus GN=Abcd1 PE=1 SV=1	0.058644	1	26.541	19.171	0.19929	0.29302	-1.77093	-0.271078	0.8287	0.35359	-2.82813	Ub not down	Ub not up	Ub not affected	-1.57578	0.0301468	DOWN	0	0		1	PY-like	PY-like
AYHSFLVEPISCHAWNKDR	Acetyl (Protein N-term),GlyGly (K)	_(ac)AYHSFLVEPISCHAWNK(gl)DR_	AYHSFLVEPISCHAWNK(1)DR	AYHSFLVEPISCHAWNK(89.26)DR	1	Q9WV32;D3Z6S0	Q9WV32	Q9WV32	Arpc1b	Actin-related protein 2/3 complex subunit 1B	>sp|Q9WV32|ARC1B_MOUSE Actin-related protein 2/3 complex subunit 1B OS=Mus musculus GN=Arpc1b PE=2 SV=4;>tr|D3Z6S0|D3Z6S0_MOUSE Actin-related protein 2/3 complex subunit 1B (Fragment) OS=Mus musculus GN=Arpc1b PE=4 SV=1	3.4539e-08	1	89.261	89.261	0.22243	0.2931	-1.77054	0.0394192	1.0277	0.2852	-3.50631	3-fold reduced	Ub not up	Ub affected	1.01032	0.74502	no change	mouse	0		0
VSTNGSEDPEVAASGENKR	GlyGly (K)	_VSTNGSEDPEVAASGENK(gl)R_	VSTNGSEDPEVAASGENK(1)R	VSTNGSEDPEVAASGENK(51.82)R	1	Q8C863;Q8C863-2	Q8C863	Q8C863	Itch	E3 ubiquitin-protein ligase Itchy	>sp|Q8C863|ITCH_MOUSE E3 ubiquitin-protein ligase Itchy OS=Mus musculus GN=Itch PE=1 SV=2;>sp|Q8C863-2|ITCH_MOUSE Isoform 2 of E3 ubiquitin-protein ligase Itchy OS=Mus musculus GN=Itch	0.00019779	1	51.819	46.61	0.24004	0.29313	-1.77039	#VALUE!	NaN	#VALUE!	#VALUE!	#VALUE!	#VALUE!	#VALUE!	1.0561	0.957531	no change	0	2	PXY	0		PXY
GLANQLKSNSPR	GlyGly (K)	_GLANQLK(gl)SNSPR_	GLANQLK(1)SNSPR	GLANQLK(122.51)SNSPR	1	E9PVA8	E9PVA8	E9PVA8	Gcn1l1		>tr|E9PVA8|E9PVA8_MOUSE Protein Gcn1l1 OS=Mus musculus GN=Gcn1l1 PE=4 SV=1	6.0209e-13	1	122.51	122.51	0.23051	0.29334	-1.76935	0.0450235	1.0317	0.284327	-3.51708	3-fold reduced	Ub not up	Ub affected	1.10032	0.750236	no change	0	1	PXY	1	PY-like	PY-like
EKFYEAKLQQQQR	GlyGly (K)	_EKFYEAK(gl)LQQQQR_	EK(0.208)FYEAK(0.792)LQQQQR	EK(-5.81)FYEAK(5.81)LQQQQR	1	Q9R0L6-2;Q9R0L6	Q9R0L6-2	Q9R0L6-2	Pcm1	Pericentriolar material 1 protein	>sp|Q9R0L6-2|PCM1_MOUSE Isoform 2 of Pericentriolar material 1 protein OS=Mus musculus GN=Pcm1;>sp|Q9R0L6|PCM1_MOUSE Pericentriolar material 1 protein OS=Mus musculus GN=Pcm1 PE=1 SV=2	0.086912	1	42.095	31.04	0.22311	0.29361	-1.76803	-0.344044	0.78783	0.372682	-2.68325	Ub not down	Ub not up	Ub not affected	-1.16169	0.384885	no change	0	0		1	PY-like	PY-like
QIFGDYKTTICGK	GlyGly (K)	_QIFGDYK(gl)TTICGK_	QIFGDYK(0.97)TTICGK(0.03)	QIFGDYK(15.13)TTICGK(-15.13)	1	P60202;P60202-2	P60202	P60202	Plp1	Myelin proteolipid protein	>sp|P60202|MYPR_MOUSE Myelin proteolipid protein OS=Mus musculus GN=Plp1 PE=1 SV=2;>sp|P60202-2|MYPR_MOUSE Isoform DM-20 of Myelin proteolipid protein OS=Mus musculus GN=Plp1	0.089812	1	20.124	20.124	0.23912	0.29362	-1.76798	0.610322	1.5266	0.192336	-5.19924	3-fold reduced	Ub not up	Ub affected	-1.76452	0.0222135	DOWN	0	0		0
VEPVGLMTGSGVVGVKVPQFSFSR	GlyGly (K)	_VEPVGLMTGSGVVGVK(gl)VPQFSFSR_	VEPVGLMTGSGVVGVK(1)VPQFSFSR	VEPVGLMTGSGVVGVK(38.24)VPQFSFSR	1	B2RQC6;E9QAI5;G3UWN2;B7ZN27	B2RQC6	B2RQC6	Cad		>tr|B2RQC6|B2RQC6_MOUSE Carbamoyl-phosphate synthetase 2, aspartate transcarbamylase, and dihydroorotase OS=Mus musculus GN=Cad PE=2 SV=1;>tr|E9QAI5|E9QAI5_MOUSE DNA fragmentation factor subunit beta OS=Mus musculus GN=Cad PE=3 SV=1;>tr|G3UWN2|G3UWN2_MOUSE	0.0019296	1	38.237	31.678	0.24001	0.29364	-1.76788	-0.283439	0.82163	0.357387	-2.79809	Ub not down	Ub not up	Ub not affected	-1.71921	0.112269	DOWN	0	1	PXY	1	PY-like	PY-like
ILEEENHIKDVLSR	GlyGly (K)	_ILEEENHIK(gl)DVLSR_	ILEEENHIK(1)DVLSR	ILEEENHIK(186.49)DVLSR	1	Q924C1;Q924C1-3	Q924C1	Q924C1	Xpo5	Exportin-5	>sp|Q924C1|XPO5_MOUSE Exportin-5 OS=Mus musculus GN=Xpo5 PE=2 SV=1;>sp|Q924C1-3|XPO5_MOUSE Isoform 3 of Exportin-5 OS=Mus musculus GN=Xpo5	1.0589e-65	3	186.49	127.3	0.22236	0.29389	-1.76665	-0.109156	0.92713	0.316989	-3.15468	3-fold reduced	Ub not up	Ub affected	-1.0811	0.720266	no change	0	0		0
VSSYVAEGGAKDIR	GlyGly (K)	_VSSYVAEGGAK(gl)DIR_	VSSYVAEGGAK(1)DIR	VSSYVAEGGAK(24.94)DIR	1	Q571I9;D3Z0B9	Q571I9	Q571I9	Aldh16a1	Aldehyde dehydrogenase family 16 member A1	>sp|Q571I9|A16A1_MOUSE Aldehyde dehydrogenase family 16 member A1 OS=Mus musculus GN=Aldh16a1 PE=2 SV=2;>tr|D3Z0B9|D3Z0B9_MOUSE Aldehyde dehydrogenase family 16 member A1 OS=Mus musculus GN=Aldh16a1 PE=4 SV=1	0.026621	1	24.935	16.422	0.2096	0.29425	-1.76489	-0.081339	0.94518	0.311316	-3.21217	3-fold reduced	Ub not up	Ub affected	-1.07766	0.797507	no change	mouse	0		1	PY-like	PY-like
YANNSNYKNDVMIR	GlyGly (K)	_YANNSNYK(gl)NDVMIR_	YANNSNYK(1)NDVMIR	YANNSNYK(25.32)NDVMIR	1	P61327;Q9CQL1;G3UYI5	P61327	P61327	Magoh;Magoh-rs1;Magohb	Protein mago nashi homolog;Protein mago nashi homolog 1-related	>sp|P61327|MGN_MOUSE Protein mago nashi homolog OS=Mus musculus GN=Magoh PE=2 SV=1;>sp|Q9CQL1|MGN2_MOUSE Protein mago nashi homolog 2 OS=Mus musculus GN=Magohb PE=2 SV=1;>tr|G3UYI5|G3UYI5_MOUSE Protein mago nashi homolog 2 (Fragment) OS=Mus musculus GN=Mag	0.072859	1	25.322	21.017	0.22033	0.29431	-1.76459	0.000865357	1.0006	0.294134	-3.39982	3-fold reduced	Ub not up	Ub affected	-1.05658	0.914365	no change	mouse	0		0
LFVLLPEQSPGSYSKR	GlyGly (K)	_LFVLLPEQSPGSYSK(gl)R_	LFVLLPEQSPGSYSK(1)R	LFVLLPEQSPGSYSK(64.39)R	1	Q8BY87;Q8BY87-2	Q8BY87	Q8BY87	Usp47	Ubiquitin carboxyl-terminal hydrolase 47	>sp|Q8BY87|UBP47_MOUSE Ubiquitin carboxyl-terminal hydrolase 47 OS=Mus musculus GN=Usp47 PE=1 SV=2;>sp|Q8BY87-2|UBP47_MOUSE Isoform 2 of Ubiquitin carboxyl-terminal hydrolase 47 OS=Mus musculus GN=Usp47	0.00025055	1	64.394	62.269	0.23192	0.29445	-1.76391	-0.0189219	0.98697	0.298337	-3.35191	3-fold reduced	Ub not up	Ub affected	1.40582	0.0686398	UP	mouse	0		0
NVLINKDIR	GlyGly (K)	_NVLINK(gl)DIR_	NVLINK(1)DIR	NVLINK(55.57)DIR	1	P14211	P14211	P14211	Calr	Calreticulin	>sp|P14211|CALR_MOUSE Calreticulin OS=Mus musculus GN=Calr PE=1 SV=1	0.004439	2	55.567	39.314	0.20388	0.29449	-1.76371	-0.319928	0.80111	0.367602	-2.72033	Ub not down	Ub not up	Ub not affected	-1.14467	0.261978	no change	0	0		0
IFLINKLHSVYEEEGR	GlyGly (K)	_IFLINK(gl)LHSVYEEEGR_	IFLINK(1)LHSVYEEEGR	IFLINK(93.82)LHSVYEEEGR	1	B1ATB3;Q7TN60;Q7TN60-2;Q7TN60-3	B1ATB3	B1ATB3	Tmc6	Transmembrane channel-like protein 6	>tr|B1ATB3|B1ATB3_MOUSE Transmembrane channel-like protein OS=Mus musculus GN=Tmc6 PE=3 SV=1;>sp|Q7TN60|TMC6_MOUSE Transmembrane channel-like protein 6 OS=Mus musculus GN=Tmc6 PE=2 SV=2;>sp|Q7TN60-2|TMC6_MOUSE Isoform 2 of Transmembrane channel-like protei	1.2505e-08	1	93.823	78.187	0.22254	0.29459	-1.76322	#N/A	#N/A	#N/A	#N/A	#N/A	#N/A	#N/A	-1.17072	0.749087	no change	0	0		1	PY-like	PY-like	#N/A
DLILPTIQKSLLR	GlyGly (K)	_DLILPTIQK(gl)SLLR_	DLILPTIQK(1)SLLR	DLILPTIQK(80.52)SLLR	1	E9PVA8	E9PVA8	E9PVA8	Gcn1l1		>tr|E9PVA8|E9PVA8_MOUSE Protein Gcn1l1 OS=Mus musculus GN=Gcn1l1 PE=4 SV=1	0.00015585	1	80.522	55.964	0.22195	0.29482	-1.76209	0.0450235	1.0317	0.285761	-3.49942	3-fold reduced	Ub not up	Ub affected	1.10032	0.750236	no change	0	1	PXY	1	PY-like	PY-like
SSFFVNGLTLGGQKCSVIR	GlyGly (K)	_SSFFVNGLTLGGQK(gl)CSVIR_	SSFFVNGLTLGGQK(1)CSVIR	SSFFVNGLTLGGQK(106.16)CSVIR	1	P62962;CON__P02584;Q5SX49	P62962	P62962	Pfn1	Profilin-1;Profilin	>sp|P62962|PROF1_MOUSE Profilin-1 OS=Mus musculus GN=Pfn1 PE=1 SV=2;>P02584 SWISS-PROT:P02584 (Bos taurus) Profilin-1;>tr|Q5SX49|Q5SX49_MOUSE Profilin OS=Mus musculus GN=Pfn1 PE=3 SV=1	1.8527e-15	2	106.16	92.729	0.21913	0.29489	-1.76175	-0.230076	0.85259	0.345876	-2.89121	Ub not down	Ub not up	Ub not affected	-1.18845	0.271601	no change	mouse	0		0
QLAKPDNTLFVNR	GlyGly (K)	_QLAK(gl)PDNTLFVNR_	QLAK(1)PDNTLFVNR	QLAK(27.41)PDNTLFVNR	1	D3YUP0;Q0P5W1;F8WI64;Q0P5W1-3;Q0P5W1-2;F6ZLN8;Q8CIG5;D3Z5P1	D3YUP0	D3YUP0	Vps8	Vacuolar protein sorting-associated protein 8 homolog	>tr|D3YUP0|D3YUP0_MOUSE Vacuolar protein sorting-associated protein 8 homolog OS=Mus musculus GN=Vps8 PE=4 SV=1;>sp|Q0P5W1|VPS8_MOUSE Vacuolar protein sorting-associated protein 8 homolog OS=Mus musculus GN=Vps8 PE=2 SV=1;>tr|F8WI64|F8WI64_MOUSE Vacuolar p	0.053686	1	27.409	23.646	0.23926	0.2953	-1.75975	#N/A	#N/A	#N/A	#N/A	#N/A	#N/A	#N/A	-1.15452	0.0485698	no change	0	0		0			#N/A
QVDGIYYNLDSKLR	GlyGly (K)	_QVDGIYYNLDSK(gl)LR_	QVDGIYYNLDSK(1)LR	QVDGIYYNLDSK(56.48)LR	1	Q9CR30;D3YTZ7	Q9CR30	Q9CR30	Josd2	Josephin-2	>sp|Q9CR30|JOS2_MOUSE Josephin-2 OS=Mus musculus GN=Josd2 PE=2 SV=1;>tr|D3YTZ7|D3YTZ7_MOUSE Josephin-2 OS=Mus musculus GN=Josd2 PE=4 SV=1	0.00067483	1	56.482	44.79	0.19946	0.29559	-1.75833	#N/A	#N/A	#N/A	#N/A	#N/A	#N/A	#N/A	-1.16354	0.0523334	no change	0	0		0			#N/A
WTIKAECPQPWR	GlyGly (K)	_WTIK(gl)AECPQPWR_	WTIK(1)AECPQPWR	WTIK(30.33)AECPQPWR	1	Q8R2P1	Q8R2P1	Q8R2P1	Klhl25	Ectoderm-neural cortex protein 2	>sp|Q8R2P1|KLH25_MOUSE Kelch-like protein 25 OS=Mus musculus GN=Klhl25 PE=2 SV=1	0.04144	1	30.331	23.894	0.22577	0.29599	-1.75638	#N/A	#N/A	#N/A	#N/A	#N/A	#N/A	#N/A	-1.15189	0.146931	no change	0	0		0			#N/A
LHAMFDQGEIVEKR	GlyGly (K)	_LHAMFDQGEIVEK(gl)R_	LHAMFDQGEIVEK(1)R	LHAMFDQGEIVEK(33.2)R	1	Q8VI59;Q8VI59-2	Q8VI59	Q8VI59	Pcnxl3	Pecanex-like protein 3	>sp|Q8VI59|PCX3_MOUSE Pecanex-like protein 3 OS=Mus musculus GN=Pcnxl3 PE=1 SV=2;>sp|Q8VI59-2|PCX3_MOUSE Isoform 2 of Pecanex-like protein 3 OS=Mus musculus GN=Pcnxl3	0.021344	1	33.204	20.577	0.21174	0.29609	-1.75589	#N/A	#N/A	#N/A	#N/A	#N/A	#N/A	#N/A	-1.51221	0.0628899	DOWN	0	0		0			#N/A
RLIPDGCGVKYIPNR	GlyGly (K)	_RLIPDGCGVK(gl)YIPNR_	RLIPDGCGVK(1)YIPNR	RLIPDGCGVK(31.83)YIPNR	1	Q6ZWV3	Q6ZWV3	Q6ZWV3	Rpl10	60S ribosomal protein L10	>sp|Q6ZWV3|RL10_MOUSE 60S ribosomal protein L10 OS=Mus musculus GN=Rpl10 PE=2 SV=3	0.011941	1	31.827	21.36	0.21599	0.29659	-1.75346	-0.122036	0.91889	0.32277	-3.09818	3-fold reduced	Ub not up	Ub affected	1.00863	0.4123	no change	mouse	0		0
HEVTEISNTDVETQPGKTVIR	GlyGly (K)	_HEVTEISNTDVETQPGK(gl)TVIR_	HEVTEISNTDVETQPGK(1)TVIR	HEVTEISNTDVETQPGK(174.02)TVIR	1	E9Q616	E9Q616	E9Q616	Ahnak		>tr|E9Q616|E9Q616_MOUSE Protein Ahnak OS=Mus musculus GN=Ahnak PE=4 SV=1	3.2038e-69	2	174.02	162.57	0.22276	0.29675	-1.75268	0.0194884	1.0136	0.292768	-3.41567	3-fold reduced	Ub not up	Ub affected	1.04012	0.778465	no change	0	0		7	PY-like	PY-like
ASVDFKTYVDQACR	Acetyl (Protein N-term),GlyGly (K)	_(ac)ASVDFK(gl)TYVDQACR_	ASVDFK(1)TYVDQACR	ASVDFK(39.51)TYVDQACR	1	Q9QZV9	Q9QZV9	Q9QZV9	Nxt1	NTF2-related export protein 1	>sp|Q9QZV9|NXT1_MOUSE NTF2-related export protein 1 OS=Mus musculus GN=Nxt1 PE=1 SV=2	0.0049871	1	39.509	32.307	0.22704	0.29691	-1.7519	#VALUE!	NaN	#VALUE!	#VALUE!	#VALUE!	#VALUE!	#VALUE!	-1.17326	0.0975041	no change	0	0		0
ALGLDSANEKGLYR	GlyGly (K)	_ALGLDSANEK(gl)GLYR_	ALGLDSANEK(1)GLYR	ALGLDSANEK(82.54)GLYR	1	Q64378	Q64378	Q64378	Fkbp5	Peptidyl-prolyl cis-trans isomerase FKBP5	>sp|Q64378|FKBP5_MOUSE Peptidyl-prolyl cis-trans isomerase FKBP5 OS=Mus musculus GN=Fkbp5 PE=1 SV=1	6.6669e-09	1	82.543	70.96	0.24666	0.29693	-1.75181	-0.0841961	0.94331	0.314775	-3.17688	3-fold reduced	Ub not up	Ub affected	-1.11228	0.652185	no change	mouse	0		0
KVGYTPDWIFLLR	GlyGly (K)	_K(gl)VGYTPDWIFLLR_	K(1)VGYTPDWIFLLR	K(53.25)VGYTPDWIFLLR	1	Q5SXR6;Q68FD5	Q5SXR6	Q5SXR6	Cltc	Clathrin heavy chain 1	>tr|Q5SXR6|Q5SXR6_MOUSE Clathrin heavy chain OS=Mus musculus GN=Cltc PE=3 SV=1;>sp|Q68FD5|CLH1_MOUSE Clathrin heavy chain 1 OS=Mus musculus GN=Cltc PE=1 SV=3	0.0013089	1	53.252	38.565	0.23566	0.29713	-1.75083	0.0856966	1.0612	0.279994	-3.5715	3-fold reduced	Ub not up	Ub affected	1.02431	0.837968	no change	0	0		0
LTKLCPAMGYTFR	GlyGly (K)	_LTK(gl)LCPAMGYTFR_	LTK(1)LCPAMGYTFR	LTK(40.02)LCPAMGYTFR	1	Q6NWW9	Q6NWW9	Q6NWW9	Fndc3b	Fibronectin type III domain-containing protein 3B	>sp|Q6NWW9|FND3B_MOUSE Fibronectin type III domain-containing protein 3B OS=Mus musculus GN=Fndc3b PE=1 SV=1	0.0102	1	40.025	29.557	0.21735	0.29734	-1.74981	-0.0984283	0.93405	0.318334	-3.14135	3-fold reduced	Ub not up	Ub affected	1.02413	0.880773	no change	0	3	PXY	0		PXY
IRELTAVVQKR	GlyGly (K)	_IRELTAVVQK(gl)R_	IRELTAVVQK(1)R	IRELTAVVQK(137.89)R	1	P62908;D3YV43	P62908	P62908	Rps3	40S ribosomal protein S3	>sp|P62908|RS3_MOUSE 40S ribosomal protein S3 OS=Mus musculus GN=Rps3 PE=1 SV=1;>tr|D3YV43|D3YV43_MOUSE 40S ribosomal protein S3 OS=Mus musculus GN=Rps3 PE=3 SV=1	1.335e-14	4	137.89	124.31	0.22889	0.29739	-1.74957	0.0988238	1.0709	0.277701	-3.601	3-fold reduced	Ub not up	Ub affected	1.04243	0.814109	no change	mouse	0		0
GTLKGHNGWVTQIATTPQFPDMILSASR	GlyGly (K)	_GTLK(gl)GHNGWVTQIATTPQFPDMILSASR_	GTLK(1)GHNGWVTQIATTPQFPDMILSASR	GTLK(121.62)GHNGWVTQIATTPQFPDMILSASR	1	P68040	P68040	P68040	Gnb2l1	Guanine nucleotide-binding protein subunit beta-2-like 1	>sp|P68040|GBLP_MOUSE Guanine nucleotide-binding protein subunit beta-2-like 1 OS=Mus musculus GN=Gnb2l1 PE=1 SV=3	6.2992e-66	3	121.62	120.66	0.22763	0.29741	-1.74947	0.0468403	1.033	0.287909	-3.47332	3-fold reduced	Ub not up	Ub affected	-1.05187	0.495143	no change	mouse	0		0
NNLCLPICPPNIESMEILGTKVNVK	GlyGly (K)	_NNLCLPICPPNIESMEILGTK(gl)VNVK_	NNLCLPICPPNIESMEILGTK(0.843)VNVK(0.157)	NNLCLPICPPNIESMEILGTK(7.28)VNVK(-7.28)	1	P05533	P05533	P05533	Ly6a	Lymphocyte antigen 6A-2/6E-1	>sp|P05533|LY6A_MOUSE Lymphocyte antigen 6A-2/6E-1 OS=Mus musculus GN=Ly6a PE=1 SV=1	6.4939e-20	1	76.417	76.417	0.177	0.29766	-1.74826	-1.07127	0.4759	0.625468	-1.5988	Ub not down	Ub not up	Ub not affected	-1.12719	0.119718	no change	0	0		0			DOWN
VVHAFDMEDLGDKAVYCR	GlyGly (K)	_VVHAFDMEDLGDK(gl)AVYCR_	VVHAFDMEDLGDK(1)AVYCR	VVHAFDMEDLGDK(68.26)AVYCR	1	Q91WS0	Q91WS0	Q91WS0	Cisd1	CDGSH iron-sulfur domain-containing protein 1	>sp|Q91WS0|CISD1_MOUSE CDGSH iron-sulfur domain-containing protein 1 OS=Mus musculus GN=Cisd1 PE=1 SV=1	2.011e-05	1	68.257	66.479	0.23597	0.29773	-1.74792	0.0518593	1.0366	0.287218	-3.48168	3-fold reduced	Ub not up	Ub affected	-1.04049	0.0461011	no change	mouse	0		0
LPSFELLHKEMLGGEIIPR	GlyGly (K)	_LPSFELLHK(gl)EMLGGEIIPR_	LPSFELLHK(1)EMLGGEIIPR	LPSFELLHK(40.96)EMLGGEIIPR	1	Q3U1J4	Q3U1J4	Q3U1J4	Ddb1	DNA damage-binding protein 1	>sp|Q3U1J4|DDB1_MOUSE DNA damage-binding protein 1 OS=Mus musculus GN=Ddb1 PE=1 SV=2	0.0014536	1	40.962	28.659	0.21557	0.29796	-1.74681	-0.129276	0.91429	0.325892	-3.0685	3-fold reduced	Ub not up	Ub affected	-1.00353	0.991146	no change	mouse	0		0
IPEKNILLTIGSYK	GlyGly (K)	_IPEK(gl)NILLTIGSYK_	IPEK(1)NILLTIGSYK	IPEK(66.53)NILLTIGSYK(-66.53)	1	B2RQC6;E9QAI5;G3UWN2;B7ZN27	B2RQC6	B2RQC6	Cad		>tr|B2RQC6|B2RQC6_MOUSE Carbamoyl-phosphate synthetase 2, aspartate transcarbamylase, and dihydroorotase OS=Mus musculus GN=Cad PE=2 SV=1;>tr|E9QAI5|E9QAI5_MOUSE DNA fragmentation factor subunit beta OS=Mus musculus GN=Cad PE=3 SV=1;>tr|G3UWN2|G3UWN2_MOUSE	1.2776e-05	1	66.533	61.437	0.21387	0.2985	-1.7442	-0.283439	0.82163	0.363302	-2.75253	Ub not down	Ub not up	Ub not affected	-1.71921	0.112269	DOWN	0	1	PXY	1	PY-like	PY-like
VTKEGAELQLR	GlyGly (K)	_VTK(gl)EGAELQLR_	VTK(1)EGAELQLR	VTK(117.67)EGAELQLR	1	P70699	P70699	P70699	Gaa	Lysosomal alpha-glucosidase	>sp|P70699|LYAG_MOUSE Lysosomal alpha-glucosidase OS=Mus musculus GN=Gaa PE=1 SV=2	3.0502e-10	2	117.67	51.238	0.22403	0.29868	-1.74333	0.0549179	1.0388	0.287524	-3.47797	3-fold reduced	Ub not up	Ub affected	1.09376	0.522295	no change	0	1	PXY	1	PY-like	PY-like
LVKICDFGLAR	GlyGly (K)	_LVK(gl)ICDFGLAR_	LVK(1)ICDFGLAR	LVK(48)ICDFGLAR	1	E9QN12;E9QPE2;P05622	E9QN12	E9QN12	Pdgfrb	Platelet-derived growth factor receptor beta	>tr|E9QN12|E9QN12_MOUSE Tyrosine-protein kinase receptor OS=Mus musculus GN=Pdgfrb PE=3 SV=1;>tr|E9QPE2|E9QPE2_MOUSE Tyrosine-protein kinase receptor OS=Mus musculus GN=Pdgfrb PE=3 SV=1;>sp|P05622|PGFRB_MOUSE Platelet-derived growth factor receptor beta OS	0.0078304	1	48.004	0	0.21841	0.29869	-1.74328	-0.149025	0.90186	0.331193	-3.01938	3-fold reduced	Ub not up	Ub affected	1.45314	0.0416937	UP	0	0		0
VQLGKDAVLDLR	GlyGly (K)	_VQLGK(gl)DAVLDLR_	VQLGK(1)DAVLDLR	VQLGK(59.57)DAVLDLR	1	Q3TCU5;Q9R233;Q9R233-2;G3UWL0	Q3TCU5	Q3TCU5	Tapbp	Tapasin	>tr|Q3TCU5|Q3TCU5_MOUSE Tapasin OS=Mus musculus GN=Tapbp PE=2 SV=1;>sp|Q9R233|TPSN_MOUSE Tapasin OS=Mus musculus GN=Tapbp PE=2 SV=2;>sp|Q9R233-2|TPSN_MOUSE Isoform Short of Tapasin OS=Mus musculus GN=Tapbp;>tr|G3UWL0|G3UWL0_MOUSE Tapasin (Fragment) OS=Mus	0.00020039	1	59.57	29.634	0.23803	0.2988	-1.74275	#N/A	#N/A	#N/A	#N/A	#N/A	#N/A	#N/A	-1.41993	0.0306061	DOWN	0	0		0			#N/A
SGLTTDDDAMSEMKMGR	GlyGly (K)	_SGLTTDDDAMSEMK(gl)MGR_	SGLTTDDDAMSEMK(1)MGR	SGLTTDDDAMSEMK(58.09)MGR	1	Q69ZS0;Q69ZS0-3;Q69ZS0-2	Q69ZS0	Q69ZS0	Pdzrn3	E3 ubiquitin-protein ligase PDZRN3	>sp|Q69ZS0|PZRN3_MOUSE E3 ubiquitin-protein ligase PDZRN3 OS=Mus musculus GN=Pdzrn3 PE=1 SV=3;>sp|Q69ZS0-3|PZRN3_MOUSE Isoform 3 of E3 ubiquitin-protein ligase PDZRN3 OS=Mus musculus GN=Pdzrn3;>sp|Q69ZS0-2|PZRN3_MOUSE Isoform 2 of E3 ubiquitin-protein liga	0.00019397	1	58.09	53.188	0.22843	0.29909	-1.74135	-0.465381	0.72428	0.412948	-2.42161	Ub not down	Ub not up	Ub not affected	1.00687	0.966312	no change	0	1	PXY	0		PXY
THTMLQLIKEAGCYNGITPR	GlyGly (K)	_THTMLQLIK(gl)EAGCYNGITPR_	THTMLQLIK(1)EAGCYNGITPR	THTMLQLIK(43.96)EAGCYNGITPR	1	Q8C5X1	Q8C5X1	Q8C5X1	4931406P16Rik		>tr|Q8C5X1|Q8C5X1_MOUSE Protein 4931406P16Rik OS=Mus musculus GN=4931406P16Rik PE=2 SV=1	0.00086773	1	43.955	39.603	0.21773	0.29918	-1.74091	-0.606232	0.65691	0.455435	-2.1957	Ub not down	Ub not up	Ub not affected	-1.22906	0.0342874	no change	0	1	PXY	0		PXY
LQEAQVYKEEGNQR	GlyGly (K)	_LQEAQVYK(gl)EEGNQR_	LQEAQVYK(1)EEGNQR	LQEAQVYK(83.09)EEGNQR	1	Q810A3;Q6P3Y6	Q810A3	Q810A3	Ttc9c	Tetratricopeptide repeat protein 9C	>sp|Q810A3|TTC9C_MOUSE Tetratricopeptide repeat protein 9C OS=Mus musculus GN=Ttc9c PE=2 SV=1;>tr|Q6P3Y6|Q6P3Y6_MOUSE Tetratricopeptide repeat protein 9C OS=Mus musculus GN=Ttc9c PE=4 SV=1	4.5649e-05	1	83.087	67.289	0.22944	0.29952	-1.73928	-0.096576	0.93525	0.320257	-3.1225	3-fold reduced	Ub not up	Ub affected	-1.03629	0.8847	no change	0	0		0
IAKSYQASPDLR	GlyGly (K)	_IAK(gl)SYQASPDLR_	IAK(1)SYQASPDLR	IAK(28.33)SYQASPDLR	1	Q8C147	Q8C147	Q8C147	Dock8	Dedicator of cytokinesis protein 8	>sp|Q8C147|DOCK8_MOUSE Dedicator of cytokinesis protein 8 OS=Mus musculus GN=Dock8 PE=1 SV=4	0.047506	1	28.327	6.5682	0.20356	0.29984	-1.73774	-1.07963	0.47315	0.63371	-1.57801	Ub not down	Ub not up	Ub not affected	-1.94225	0.0318579	DOWN	0	1	PXY	1	PY-like	PY-like
RFGFPEGSVELYAEKVATR	GlyGly (K)	_RFGFPEGSVELYAEK(gl)VATR_	RFGFPEGSVELYAEK(1)VATR	RFGFPEGSVELYAEK(131.71)VATR	1	P62908;D3YV43	P62908	P62908	Rps3	40S ribosomal protein S3	>sp|P62908|RS3_MOUSE 40S ribosomal protein S3 OS=Mus musculus GN=Rps3 PE=1 SV=1;>tr|D3YV43|D3YV43_MOUSE 40S ribosomal protein S3 OS=Mus musculus GN=Rps3 PE=3 SV=1	1.5882e-59	1	131.71	130.29	0.2259	0.30006	-1.73668	0.0988238	1.0709	0.280194	-3.56895	3-fold reduced	Ub not up	Ub affected	1.04243	0.814109	no change	mouse	0		0
HTLTQIKDAIR	GlyGly (K)	_HTLTQIK(gl)DAIR_	HTLTQIK(1)DAIR	HTLTQIK(69.98)DAIR	1	E9QPA6;P80317	E9QPA6	E9QPA6	Cct6a	T-complex protein 1 subunit zeta	>tr|E9QPA6|E9QPA6_MOUSE T-complex protein 1 subunit zeta OS=Mus musculus GN=Cct6a PE=3 SV=1;>sp|P80317|TCPZ_MOUSE T-complex protein 1 subunit zeta OS=Mus musculus GN=Cct6a PE=1 SV=3	0.00060278	1	69.979	54.089	0.20558	0.30011	-1.73644	-0.0630926	0.95721	0.313526	-3.18953	3-fold reduced	Ub not up	Ub affected	-1.1968	0.125976	no change	0	0		0
DPALLAVIPKYLR	GlyGly (K)	_DPALLAVIPK(gl)YLR_	DPALLAVIPK(1)YLR	DPALLAVIPK(151.98)YLR	1	Q924C1	Q924C1	Q924C1	Xpo5	Exportin-5	>sp|Q924C1|XPO5_MOUSE Exportin-5 OS=Mus musculus GN=Xpo5 PE=2 SV=1	5.1751e-29	1	151.98	107.98	0.22472	0.30024	-1.73581	-0.109156	0.92713	0.323838	-3.08796	3-fold reduced	Ub not up	Ub affected	-1.0811	0.720266	no change	0	0		0
IVVEMIKR	GlyGly (K)	_IVVEMIK(gl)R_	IVVEMIK(1)R	IVVEMIK(154.31)R	1	Q924C1;Q924C1-3	Q924C1	Q924C1	Xpo5	Exportin-5	>sp|Q924C1|XPO5_MOUSE Exportin-5 OS=Mus musculus GN=Xpo5 PE=2 SV=1;>sp|Q924C1-3|XPO5_MOUSE Isoform 3 of Exportin-5 OS=Mus musculus GN=Xpo5	8.2095e-13	2	154.31	114.31	0.22939	0.3003	-1.73552	-0.109156	0.92713	0.323903	-3.08735	3-fold reduced	Ub not up	Ub affected	-1.0811	0.720266	no change	0	0		0
VLLGEGVLTKECR	GlyGly (K)	_VLLGEGVLTK(gl)ECR_	VLLGEGVLTK(1)ECR	VLLGEGVLTK(62.89)ECR	1	Q3TB82	Q3TB82	Q3TB82	Plekhf1	Pleckstrin homology domain-containing family F member 1	>sp|Q3TB82|PKHF1_MOUSE Pleckstrin homology domain-containing family F member 1 OS=Mus musculus GN=Plekhf1 PE=2 SV=1	0.00067967	1	62.891	48.927	0.23008	0.30061	-1.73404	-0.0276308	0.98103	0.306423	-3.26346	3-fold reduced	Ub not up	Ub affected	1.28016	0.240422	UP	0	0		0
VGLDEKSPQDYR	GlyGly (K)	_VGLDEK(gl)SPQDYR_	VGLDEK(1)SPQDYR	VGLDEK(45.92)SPQDYR	1	Q8K2Z4-2;Q8K2Z4	Q8K2Z4-2	Q8K2Z4-2	Ncapd2	Condensin complex subunit 1	>sp|Q8K2Z4-2|CND1_MOUSE Isoform 2 of Condensin complex subunit 1 OS=Mus musculus GN=Ncapd2;>sp|Q8K2Z4|CND1_MOUSE Condensin complex subunit 1 OS=Mus musculus GN=Ncapd2 PE=1 SV=2	0.006444	2	45.915	32.236	0.22975	0.30073	-1.73346	0.279531	1.2138	0.247759	-4.03618	3-fold reduced	Ub not up	Ub affected	-1.27897	0.384374	DOWN	0	0		0
VVSKYIESPVLFLR	GlyGly (K)	_VVSK(gl)YIESPVLFLR_	VVSK(1)YIESPVLFLR	VVSK(42.21)YIESPVLFLR	1	Q3UDE2	Q3UDE2	Q3UDE2	Ttll12	Tubulin--tyrosine ligase-like protein 12	>sp|Q3UDE2|TTL12_MOUSE Tubulin--tyrosine ligase-like protein 12 OS=Mus musculus GN=Ttll12 PE=2 SV=1	0.0014355	1	42.209	38.029	0.24382	0.30085	-1.73288	-0.0636202	0.95686	0.314414	-3.18052	3-fold reduced	Ub not up	Ub affected	-1.13415	0.34945	no change	0	0		0
LFYKCDQGQADPVVAVAR	GlyGly (K)	_LFYK(gl)CDQGQADPVVAVAR_	LFYK(1)CDQGQADPVVAVAR	LFYK(50.08)CDQGQADPVVAVAR	1	G3X9H5;P42859;P42859-2	G3X9H5	G3X9H5	Htt	Huntingtin	>tr|G3X9H5|G3X9H5_MOUSE Huntingtin OS=Mus musculus GN=Htt PE=4 SV=1;>sp|P42859|HD_MOUSE Huntingtin OS=Mus musculus GN=Htt PE=1 SV=2;>sp|P42859-2|HD_MOUSE Isoform Short of Huntingtin OS=Mus musculus GN=Htt	0.00045341	1	50.079	41.858	0.24612	0.30092	-1.73255	1.36076	2.5682	0.117172	-8.53449	3-fold reduced	Ub not up	Ub affected	1.02235	0.919825	no change	0	1	PXY	2	PY-like	PY-like	UP
LLGDDDVADSSAFHAKR	GlyGly (K)	_LLGDDDVADSSAFHAK(gl)R_	LLGDDDVADSSAFHAK(1)R	LLGDDDVADSSAFHAK(43.79)R	1	E9QK36;Q3U3T8;Q3U3T8-3;F6R9F0;E9PUI7;Q3U3T8-2	E9QK36	E9QK36	Wdr62	WD repeat-containing protein 62	>tr|E9QK36|E9QK36_MOUSE WD repeat-containing protein 62 OS=Mus musculus GN=Wdr62 PE=4 SV=1;>sp|Q3U3T8|WDR62_MOUSE WD repeat-containing protein 62 OS=Mus musculus GN=Wdr62 PE=1 SV=2;>sp|Q3U3T8-3|WDR62_MOUSE Isoform 3 of WD repeat-containing protein 62 OS=Mu	0.001451	1	43.791	37.21	0.22536	0.30102	-1.73207	#N/A	#N/A	#N/A	#N/A	#N/A	#N/A	#N/A	1.13152	0.203192	no change	0	0		0			#N/A
TLITKGCEAEADRAEVSR	GlyGly (K)	_TLITK(gl)GCEAEADRAEVSR_	TLITK(1)GCEAEADRAEVSR	TLITK(49.56)GCEAEADRAEVSR	1	Q6P5B0	Q6P5B0	Q6P5B0	Rrp12	RRP12-like protein	>sp|Q6P5B0|RRP12_MOUSE RRP12-like protein OS=Mus musculus GN=Rrp12 PE=1 SV=1	1.4027e-07	1	49.559	44.23	0.23404	0.30159	-1.72934	-0.170394	0.8886	0.339399	-2.94638	Ub not down	Ub not up	Ub not affected	-1.11607	0.376352	no change	0	2	PXY	1	PY-like	PY-like
YEDICPSTHNMDVPNIKR	GlyGly (K)	_YEDICPSTHNMDVPNIK(gl)R_	YEDICPSTHNMDVPNIK(1)R	YEDICPSTHNMDVPNIK(43.3)R	1	P63242;Q8BGY2	P63242	P63242	Eif5a;Eif5a2	Eukaryotic translation initiation factor 5A-1;Eukaryotic translation initiation factor 5A-2	>sp|P63242|IF5A1_MOUSE Eukaryotic translation initiation factor 5A-1 OS=Mus musculus GN=Eif5a PE=1 SV=2;>sp|Q8BGY2|IF5A2_MOUSE Eukaryotic translation initiation factor 5A-2 OS=Mus musculus GN=Eif5a2 PE=2 SV=3	1.0231e-05	3	43.297	34.506	0.232	0.30201	-1.72733	-0.215128	0.86147	0.350575	-2.85246	Ub not down	Ub not up	Ub not affected	-1.03662	0.709806	no change	mouse	0		0
KACGDSTLTQITAGLDPVGR	GlyGly (K)	_K(gl)ACGDSTLTQITAGLDPVGR_	K(1)ACGDSTLTQITAGLDPVGR	K(84.5)ACGDSTLTQITAGLDPVGR	1	E9QKR0;P62880;D3Z1M1;D3Z1T4	E9QKR0	E9QKR0	Gnb2	Guanine nucleotide-binding protein G(I)/G(S)/G(T) subunit beta-2	>tr|E9QKR0|E9QKR0_MOUSE Guanine nucleotide-binding protein G(I)/G(S)/G(T) subunit beta-2 OS=Mus musculus GN=Gnb2 PE=4 SV=1;>sp|P62880|GBB2_MOUSE Guanine nucleotide-binding protein G(I)/G(S)/G(T) subunit beta-2 OS=Mus musculus GN=Gnb2 PE=1 SV=3;>tr|D3Z1M1|D	4.4075e-10	2	84.499	79.394	0.22983	0.30225	-1.72619	-0.092494	0.9379	0.322263	-3.10306	3-fold reduced	Ub not up	Ub affected	1.21598	0.325252	no change	0	0		0
VKQCVHQIPSVTMEASIQPITR	GlyGly (K)	_VK(gl)QCVHQIPSVTMEASIQPITR_	VK(1)QCVHQIPSVTMEASIQPITR	VK(27.9)QCVHQIPSVTMEASIQPITR	1	E9PZJ8;E9PZJ8-2	E9PZJ8	E9PZJ8	Ascc3	Activating signal cointegrator 1 complex subunit 3	>sp|E9PZJ8|ASCC3_MOUSE Activating signal cointegrator 1 complex subunit 3 OS=Mus musculus GN=Ascc3 PE=2 SV=1;>sp|E9PZJ8-2|ASCC3_MOUSE Isoform 2 of Activating signal cointegrator 1 complex subunit 3 OS=Mus musculus GN=Ascc3	0.014897	1	27.904	26.065	0.24182	0.30257	-1.72466	-0.0683321	0.95374	0.317246	-3.15213	3-fold reduced	Ub not up	Ub affected	-1.01786	0.868067	no change	0	1	PXY	0		PXY
KLQWMAGGTFTGEALQYTR	GlyGly (K)	_K(gl)LQWMAGGTFTGEALQYTR_	K(1)LQWMAGGTFTGEALQYTR	K(31.11)LQWMAGGTFTGEALQYTR	1	Q04857	Q04857	Q04857	Col6a1	Collagen alpha-1(VI) chain	>sp|Q04857|CO6A1_MOUSE Collagen alpha-1(VI) chain OS=Mus musculus GN=Col6a1 PE=2 SV=1	0.015145	1	31.111	26.109	0.20579	0.30324	-1.72147	-0.359324	0.77953	0.389004	-2.57067	Ub not down	Ub not up	Ub not affected	1.25279	0.194667	UP	mouse	0		1	PY-like	PY-like
EASIDILHSIVKR	GlyGly (K)	_EASIDILHSIVK(gl)R_	EASIDILHSIVK(1)R	EASIDILHSIVK(71.24)R	1	Q8BG32;G3UYL3;G3UYI4;G3UX15;G3UYL8;G3UWV7;G3UX67	Q8BG32	Q8BG32	Psmd11	26S proteasome non-ATPase regulatory subunit 11	>sp|Q8BG32|PSD11_MOUSE 26S proteasome non-ATPase regulatory subunit 11 OS=Mus musculus GN=Psmd11 PE=1 SV=3;>tr|G3UYL3|G3UYL3_MOUSE 26S proteasome non-ATPase regulatory subunit 11 OS=Mus musculus GN=Psmd11 PE=4 SV=1;>tr|G3UYI4|G3UYI4_MOUSE 26S proteasome no	3.0216e-06	1	71.241	71.241	0.22654	0.30327	-1.72133	-0.164496	0.89224	0.339897	-2.94206	Ub not down	Ub not up	Ub not affected	-1.23448	0.10207	no change	0	0		0
VLLPLHKVK	GlyGly (K)	_VLLPLHK(gl)VK_	VLLPLHK(0.5)VK(0.5)	VLLPLHK(0)VK(0)	1	Q91V89;Q60996;Q60996-4;Q60996-3;Q60996-2	Q91V89	Q91V89	Ppp2r5d;Ppp2r5c	Serine/threonine-protein phosphatase 2A 56 kDa regulatory subunit gamma isoform	>tr|Q91V89|Q91V89_MOUSE Protein Ppp2r5d OS=Mus musculus GN=Ppp2r5d PE=1 SV=1;>sp|Q60996|2A5G_MOUSE Serine/threonine-protein phosphatase 2A 56 kDa regulatory subunit gamma isoform OS=Mus musculus GN=Ppp2r5c PE=1 SV=2;>sp|Q60996-4|2A5G_MOUSE Isoform 4 of Ser	0.026596	1	29.81	29.809	0.22974	0.3034	-1.72071	-0.542458	0.6866	0.441888	-2.26302	Ub not down	Ub not up	Ub not affected	-2.10586	0.0166506	DOWN	mouse	1	PXY	2	PY-like	PY-like
VLNNMEIGTSLYDEEGAKIVK	GlyGly (K)	_VLNNMEIGTSLYDEEGAK(gl)IVK_	VLNNMEIGTSLYDEEGAK(0.5)IVK(0.5)	VLNNMEIGTSLYDEEGAK(0)IVK(0)	1	P09411	P09411	P09411	Pgk1	Phosphoglycerate kinase 1	>sp|P09411|PGK1_MOUSE Phosphoglycerate kinase 1 OS=Mus musculus GN=Pgk1 PE=1 SV=4	0.059011	1	17.148	15.576	0.24163	0.30364	-1.71957	-0.296616	0.81416	0.372949	-2.68133	Ub not down	Ub not up	Ub not affected	-1.21553	0.0966198	no change	0	0		0
DSDSKLVENCVCLLR	GlyGly (K)	_DSDSK(gl)LVENCVCLLR_	DSDSK(1)LVENCVCLLR	DSDSK(39)LVENCVCLLR	1	E9Q8Z8;E9Q8Z6;E9Q8Z5;P30999;G3X9V2;P30999-3;P30999-2;E9Q904;E9Q901;E9Q903;D3Z2H2;E9Q8Z9;E9Q8Z4;E9Q905;E9Q907;E9Q906;D3Z7H6;E9Q986;D3Z2H7	E9Q8Z8	E9Q8Z8	Ctnnd1	Catenin delta-1	>tr|E9Q8Z8|E9Q8Z8_MOUSE Catenin delta-1 OS=Mus musculus GN=Ctnnd1 PE=4 SV=1;>tr|E9Q8Z6|E9Q8Z6_MOUSE Catenin delta-1 OS=Mus musculus GN=Ctnnd1 PE=4 SV=1;>tr|E9Q8Z5|E9Q8Z5_MOUSE Catenin delta-1 OS=Mus musculus GN=Ctnnd1 PE=4 SV=1;>sp|P30999|CTND1_MOUSE Caten	0.010543	1	39.005	32.123	0.22155	0.3037	-1.71928	-0.139474	0.90785	0.334527	-2.9893	Ub not down	Ub not up	Ub not affected	1.11135	0.0372555	no change	0	0		0
EKVVEATNSMTAVR	GlyGly (K)	_EK(gl)VVEATNSMTAVR_	EK(1)VVEATNSMTAVR	EK(134.21)VVEATNSMTAVR	1	Q61687	Q61687	Q61687	Atrx	Transcriptional regulator ATRX	>sp|Q61687|ATRX_MOUSE Transcriptional regulator ATRX OS=Mus musculus GN=Atrx PE=1 SV=3	1.6117e-21	1	134.21	118.66	0.22473	0.30387	-1.71847	0.0806577	1.0575	0.287348	-3.48011	3-fold reduced	Ub not up	Ub affected	-1.11795	0.133247	no change	mouse	0		0
LQDLLEAKALALAQADR	GlyGly (K)	_LQDLLEAK(gl)ALALAQADR_	LQDLLEAK(1)ALALAQADR	LQDLLEAK(41.87)ALALAQADR	1	D3Z7B5;Q8BWY9	D3Z7B5	D3Z7B5	C330027C09Rik;Kiaa1524	Protein CIP2A	>tr|D3Z7B5|D3Z7B5_MOUSE Protein C330027C09Rik OS=Mus musculus GN=C330027C09Rik PE=4 SV=1;>sp|Q8BWY9|CIP2A_MOUSE Protein CIP2A OS=Mus musculus GN=Kiaa1524 PE=2 SV=3	3.4272e-05	1	41.871	36.661	0.22669	0.30388	-1.71843	#N/A	#N/A	#N/A	#N/A	#N/A	#N/A	#N/A	1.05236	#N/A	no change	0	0		0			#N/A
HLFQKCQLIER	GlyGly (K)	_HLFQK(gl)CQLIER_	HLFQK(1)CQLIER	HLFQK(32.01)CQLIER	1	G5E8R4;Q922D4;Q922D4-2;Q922D4-3;Q922D4-4	G5E8R4	G5E8R4	Ppp6r3	Serine/threonine-protein phosphatase 6 regulatory subunit 3	>tr|G5E8R4|G5E8R4_MOUSE SAPS domain family, member 3, isoform CRA_c OS=Mus musculus GN=Ppp6r3 PE=4 SV=1;>sp|Q922D4|PP6R3_MOUSE Serine/threonine-protein phosphatase 6 regulatory subunit 3 OS=Mus musculus GN=Ppp6r3 PE=1 SV=1;>sp|Q922D4-2|PP6R3_MOUSE Isoform	0.043965	1	32.008	18.329	0.20649	0.30389	-1.71838	-0.0221559	0.98476	0.308593	-3.24051	3-fold reduced	Ub not up	Ub affected	1.0147	0.891327	no change	0	0		0
DKPLQEKCYLEQK	GlyGly (K)	_DKPLQEK(gl)CYLEQK_	DK(0.16)PLQEK(0.84)CYLEQK	DK(-7.19)PLQEK(7.19)CYLEQK(-45.35)	1	Q8K0C4	Q8K0C4	Q8K0C4	Cyp51a1	Lanosterol 14-alpha demethylase	>sp|Q8K0C4|CP51A_MOUSE Lanosterol 14-alpha demethylase OS=Mus musculus GN=Cyp51a1 PE=2 SV=1	0.052358	1	47.915	20.233	0.22997	0.30413	-1.71724	-0.56403	0.67641	0.449624	-2.22408	Ub not down	Ub not up	Ub not affected	-1.32643	#N/A	DOWN	0	0		0
ATQTYLQEKVNSFQTVK	GlyGly (K)	_ATQTYLQEK(gl)VNSFQTVK_	ATQTYLQEK(0.999)VNSFQTVK(0.001)	ATQTYLQEK(32.3)VNSFQTVK(-32.3)	1	D3YWX2;E9Q803;Q9R0I7;F6YTL8	D3YWX2	D3YWX2	Ylpm1	YLP motif-containing protein 1	>tr|D3YWX2|D3YWX2_MOUSE YLP motif-containing protein 1 OS=Mus musculus GN=Ylpm1 PE=4 SV=2;>tr|E9Q803|E9Q803_MOUSE YLP motif-containing protein 1 OS=Mus musculus GN=Ylpm1 PE=4 SV=1;>sp|Q9R0I7|YLPM1_MOUSE YLP motif-containing protein 1 OS=Mus musculus GN=Ylp	2.9494e-05	1	42.913	33.498	0.22796	0.30437	-1.7161	-0.411675	0.75175	0.404882	-2.46986	Ub not down	Ub not up	Ub not affected	-1.38202	0.0741797	DOWN	0	1	PXY	0		PXY
QTDIPNKFEMK	GlyGly (K)	_QTDIPNK(gl)FEMK_	QTDIPNK(1)FEMK	QTDIPNK(39.99)FEMK(-39.99)	1	P46935	P46935	P46935	Nedd4	E3 ubiquitin-protein ligase NEDD4	>sp|P46935|NEDD4_MOUSE E3 ubiquitin-protein ligase NEDD4 OS=Mus musculus GN=Nedd4 PE=1 SV=3	3.7602e-05	1	62.466	62.466	0.24868	0.30438	-1.71605	-2.07266	0.23772	1.28041	1.28041	Ub not down	Ub not up	Ub not affected	-3.0759	0.0243301	DOWN	0	1	PXY	0		PXY	DOWN
NFCPPNHWLSEQEDIKADKVTQLYVPASR	GlyGly (K)	_NFCPPNHWLSEQEDIK(gl)ADKVTQLYVPASR_	NFCPPNHWLSEQEDIK(0.5)ADK(0.5)VTQLYVPASR	NFCPPNHWLSEQEDIK(0)ADK(0)VTQLYVPASR	1	Q80U95	Q80U95	Q80U95	Ube3c	Ubiquitin-protein ligase E3C	>sp|Q80U95|UBE3C_MOUSE Ubiquitin-protein ligase E3C OS=Mus musculus GN=Ube3c PE=2 SV=2	0.019277	1	32.434	32.434	0.23504	0.30473	-1.7144	0.0751903	1.0535	0.289255	-3.45716	3-fold reduced	Ub not up	Ub affected	-1.02606	0.394515	no change	mouse	0		0
FEALDLAELTKK	GlyGly (K)	_FEALDLAELTK(gl)K_	FEALDLAELTK(0.5)K(0.5)	FEALDLAELTK(0)K(0)	1	Q9D6K8	Q9D6K8	Q9D6K8	Fundc2	FUN14 domain-containing protein 2	>sp|Q9D6K8|FUND2_MOUSE FUN14 domain-containing protein 2 OS=Mus musculus GN=Fundc2 PE=2 SV=1	2.1312e-09	1	92.925	78.668	0.25312	0.30553	-1.71061	-0.799747	0.57445	0.531865	-1.88018	Ub not down	Ub not up	Ub not affected	-1.76772	0.0208391	DOWN	0	0		0
LTNSKVQQYYR	GlyGly (K)	_LTNSK(gl)VQQYYR_	LTNSK(1)VQQYYR	LTNSK(62.3)VQQYYR	1	E9PVA8	E9PVA8	E9PVA8	Gcn1l1		>tr|E9PVA8|E9PVA8_MOUSE Protein Gcn1l1 OS=Mus musculus GN=Gcn1l1 PE=4 SV=1	0.001555	1	62.303	48.045	0.23532	0.3062	-1.70745	0.0450235	1.0317	0.296792	-3.36937	3-fold reduced	Ub not up	Ub affected	1.10032	0.750236	no change	0	1	PXY	1	PY-like	PY-like
GAGKGTELAGATVTGR	GlyGly (K)	_GAGK(gl)GTELAGATVTGR_	GAGK(1)GTELAGATVTGR	GAGK(35.33)GTELAGATVTGR	1	Q3UHH2;F7BP73;F7AWS1	Q3UHH2	Q3UHH2	Slc22a23	Solute carrier family 22 member 23	>sp|Q3UHH2|S22AN_MOUSE Solute carrier family 22 member 23 OS=Mus musculus GN=Slc22a23 PE=2 SV=1;>tr|F7BP73|F7BP73_MOUSE Solute carrier family 22 member 23 (Fragment) OS=Mus musculus GN=Slc22a23 PE=4 SV=1;>tr|F7AWS1|F7AWS1_MOUSE Solute carrier family 22 mem	0.014796	1	35.329	23.183	0.1932	0.3063	-1.70698	#N/A	#N/A	#N/A	#N/A	#N/A	#N/A	#N/A	-2.03385	0.261704	DOWN	0	0		0			#N/A
LKAGDTVGVVR	GlyGly (K)	_LK(gl)AGDTVGVVR_	LK(1)AGDTVGVVR	LK(51.09)AGDTVGVVR	1	Q5NCX5;H3BJZ3;Q5NCX5-2;H3BK72;H9H9T3	Q5NCX5	Q5NCX5	Neurl4	Neuralized-like protein 4	>sp|Q5NCX5|NEUL4_MOUSE Neuralized-like protein 4 OS=Mus musculus GN=Neurl4 PE=2 SV=1;>tr|H3BJZ3|H3BJZ3_MOUSE Neuralized-like protein 4 OS=Mus musculus GN=Neurl4 PE=4 SV=1;>sp|Q5NCX5-2|NEUL4_MOUSE Isoform 2 of Neuralized-like protein 4 OS=Mus musculus GN=Ne	0.0012301	1	51.092	51.092	0.20824	0.30658	-1.70566	#N/A	#N/A	#N/A	#N/A	#N/A	#N/A	#N/A	-1.02323	0.239951	no change	0	0		0			#N/A
VLVNDAQKVTEGQQER	GlyGly (K)	_VLVNDAQK(gl)VTEGQQER_	VLVNDAQK(1)VTEGQQER	VLVNDAQK(52.25)VTEGQQER	1	Q62318;Q62318-2	Q62318	Q62318	Trim28	Transcription intermediary factor 1-beta	>sp|Q62318|TIF1B_MOUSE Transcription intermediary factor 1-beta OS=Mus musculus GN=Trim28 PE=1 SV=3;>sp|Q62318-2|TIF1B_MOUSE Isoform 2 of Transcription intermediary factor 1-beta OS=Mus musculus GN=Trim28	0.0010466	1	52.254	52.254	0.25114	0.30659	-1.70562	0.00288251	1.002	0.305978	-3.26821	3-fold reduced	Ub not up	Ub affected	1.02728	0.930472	no change	mouse	0		0
NAFTEEVTKSMR	GlyGly (K)	_NAFTEEVTK(gl)SMR_	NAFTEEVTK(1)SMR	NAFTEEVTK(66.5)SMR	1	Q9CXR1	Q9CXR1	Q9CXR1	Dhrs7	Dehydrogenase/reductase SDR family member 7	>sp|Q9CXR1|DHRS7_MOUSE Dehydrogenase/reductase SDR family member 7 OS=Mus musculus GN=Dhrs7 PE=2 SV=2	0.00076579	1	66.498	47.669	0.23429	0.30692	-1.70407	-0.0222731	0.98468	0.311695	-3.20826	3-fold reduced	Ub not up	Ub affected	1.999	0.102175	UP	0	0		0
ESPEKFQIEANFPR	GlyGly (K)	_ESPEK(gl)FQIEANFPR_	ESPEK(1)FQIEANFPR	ESPEK(74.99)FQIEANFPR	1	Q3TDN2;Q3TDN2-2	Q3TDN2	Q3TDN2	Faf2	FAS-associated factor 2	>sp|Q3TDN2|FAF2_MOUSE FAS-associated factor 2 OS=Mus musculus GN=Faf2 PE=2 SV=2;>sp|Q3TDN2-2|FAF2_MOUSE Isoform 2 of FAS-associated factor 2 OS=Mus musculus GN=Faf2	0.00014291	1	74.987	65.199	0.20413	0.30723	-1.70261	0.163885	1.1203	0.274239	-3.64645	3-fold reduced	Ub not up	Ub affected	1.14994	0.103642	no change	0	0		0
VFDKDGNGYISAAELR	GlyGly (K)	_VFDK(gl)DGNGYISAAELR_	VFDK(1)DGNGYISAAELR	VFDK(84.84)DGNGYISAAELR	1	Q3UKW2;P62204	Q3UKW2	Q3UKW2	Calm1	Calmodulin	>tr|Q3UKW2|Q3UKW2_MOUSE Calmodulin OS=Mus musculus GN=Calm1 PE=2 SV=1;>sp|P62204|CALM_MOUSE Calmodulin OS=Mus musculus GN=Calm1 PE=1 SV=2	7.7043e-06	1	84.842	74.77	0.23522	0.30742	-1.70172	-0.221438	0.85771	0.35842	-2.79003	Ub not down	Ub not up	Ub not affected	-1.44801	0.0649747	DOWN	0	0		0
FLNKQAPQTVHLPSGETLDVFDAAER	GlyGly (K)	_FLNK(gl)QAPQTVHLPSGETLDVFDAAER_	FLNK(1)QAPQTVHLPSGETLDVFDAAER	FLNK(29.75)QAPQTVHLPSGETLDVFDAAER	1	P28271	P28271	P28271	Aco1	Cytoplasmic aconitate hydratase	>sp|P28271|ACOC_MOUSE Cytoplasmic aconitate hydratase OS=Mus musculus GN=Aco1 PE=1 SV=3	0.004325	1	29.745	29.745	0.21776	0.30773	-1.70026	-0.0928017	0.9377	0.328175	-3.04715	3-fold reduced	Ub not up	Ub affected	1.08619	0.528641	no change	0	0		1	PY-like	PY-like
NLDASAVIQGLVKDR	GlyGly (K)	_NLDASAVIQGLVK(gl)DR_	NLDASAVIQGLVK(1)DR	NLDASAVIQGLVK(41.38)DR	1	Q3U821	Q3U821	Q3U821	Wdr75		>tr|Q3U821|Q3U821_MOUSE Protein Wdr75 OS=Mus musculus GN=Wdr75 PE=2 SV=1	0.00043069	1	41.378	17.958	0.24547	0.30786	-1.69965	0.0848807	1.0606	0.29027	-3.44507	3-fold reduced	Ub not up	Ub affected	1.06608	0.315429	no change	0	0		0
DVLKLVEAR	GlyGly (K)	_DVLK(gl)LVEAR_	DVLK(1)LVEAR	DVLK(76.46)LVEAR	1	P70168	P70168	P70168	Kpnb1	Importin subunit beta-1	>sp|P70168|IMB1_MOUSE Importin subunit beta-1 OS=Mus musculus GN=Kpnb1 PE=1 SV=2	0.0013599	1	76.465	57.685	0.24447	0.30852	-1.69656	0.223423	1.1675	0.264257	-3.7842	3-fold reduced	Ub not up	Ub affected	1.18789	0.0354236	no change	mouse	0		0
IHSEMSPLKLR	GlyGly (K)	_IHSEMSPLK(gl)LR_	IHSEMSPLK(1)LR	IHSEMSPLK(94.3)LR	1	E9Q3L2	E9Q3L2	E9Q3L2	Pi4ka		>tr|E9Q3L2|E9Q3L2_MOUSE Protein Pi4ka OS=Mus musculus GN=Pi4ka PE=4 SV=1	1.0172e-05	1	94.297	62.866	0.23674	0.30891	-1.69474	-0.225059	0.85556	0.361062	-2.76961	Ub not down	Ub not up	Ub not affected	-1.16512	0.249776	no change	0	0		1	PY-like	PY-like
AKSDLLGKPLGPR	GlyGly (K)	_AK(gl)SDLLGKPLGPR_	AK(1)SDLLGKPLGPR	AK(43.18)SDLLGK(-43.18)PLGPR	1	Q9CW46;Q9CW46-2	Q9CW46	Q9CW46	Raver1	Ribonucleoprotein PTB-binding 1	>sp|Q9CW46|RAVR1_MOUSE Ribonucleoprotein PTB-binding 1 OS=Mus musculus GN=Raver1 PE=1 SV=2;>sp|Q9CW46-2|RAVR1_MOUSE Isoform 2 of Ribonucleoprotein PTB-binding 1 OS=Mus musculus GN=Raver1	0.0087394	1	62.924	60.215	0.23551	0.30936	-1.69264	-0.178224	0.88379	0.350038	-2.85683	Ub not down	Ub not up	Ub not affected	1.11174	0.796958	no change	0	0		0
QLAPGMVQQMQSVCSDCNGEGEVINEKDR	GlyGly (K)	_QLAPGMVQQMQSVCSDCNGEGEVINEK(gl)DR_	QLAPGMVQQMQSVCSDCNGEGEVINEK(1)DR	QLAPGMVQQMQSVCSDCNGEGEVINEK(21.05)DR	1	Q9QYJ0	Q9QYJ0	Q9QYJ0	Dnaja2	DnaJ homolog subfamily A member 2	>sp|Q9QYJ0|DNJA2_MOUSE DnaJ homolog subfamily A member 2 OS=Mus musculus GN=Dnaja2 PE=1 SV=1	0.052674	1	21.052	18.729	0.23667	0.30958	-1.69162	-0.198659	0.87136	0.355284	-2.81465	Ub not down	Ub not up	Ub not affected	-1.05335	0.220323	no change	0	0		0
KLGEKILPEIIPILEEGLR	GlyGly (K)	_K(gl)LGEKILPEIIPILEEGLR_	K(0.5)LGEK(0.5)ILPEIIPILEEGLR	K(0)LGEK(0)ILPEIIPILEEGLR	1	E9PVA8;Q8BIX2	E9PVA8	E9PVA8	Gcn1l1		>tr|E9PVA8|E9PVA8_MOUSE Protein Gcn1l1 OS=Mus musculus GN=Gcn1l1 PE=4 SV=1;>tr|Q8BIX2|Q8BIX2_MOUSE Protein Gcn1l1 OS=Mus musculus GN=Gcn1l1 PE=2 SV=1	9.8071e-05	1	69.148	69.148	0.24838	0.30998	-1.68975	0.0450235	1.0317	0.300456	-3.32828	3-fold reduced	Ub not up	Ub affected	1.10032	0.750236	no change	0	1	PXY	1	PY-like	PY-like
AFSQCVQKIR	GlyGly (K)	_AFSQCVQK(gl)IR_	AFSQCVQK(1)IR	AFSQCVQK(44.32)IR	1	Q9R1X5;F8WJ10	Q9R1X5	Q9R1X5	Abcc5	Multidrug resistance-associated protein 5	>sp|Q9R1X5|MRP5_MOUSE Multidrug resistance-associated protein 5 OS=Mus musculus GN=Abcc5 PE=1 SV=2;>tr|F8WJ10|F8WJ10_MOUSE Multidrug resistance-associated protein 5 (Fragment) OS=Mus musculus GN=Abcc5 PE=4 SV=1	0.013145	1	44.318	30.16	0.2132	0.31017	-1.68887	#N/A	#N/A	#N/A	#N/A	#N/A	#N/A	#N/A	-1.00266	0.16344	no change	0	0		0			#N/A
YDPYGKVLSR	GlyGly (K)	_YDPYGK(gl)VLSR_	YDPYGK(1)VLSR	YDPYGK(49.5)VLSR	1	Q5NCQ5;B1ARH1	Q5NCQ5	Q5NCQ5	Dph1	Diphthamide biosynthesis protein 1	>sp|Q5NCQ5|DPH1_MOUSE Diphthamide biosynthesis protein 1 OS=Mus musculus GN=Dph1 PE=1 SV=1;>tr|B1ARH1|B1ARH1_MOUSE Diphthamide biosynthesis protein 1 (Fragment) OS=Mus musculus GN=Dph1 PE=4 SV=1	0.0014528	2	49.5	40.546	0.24603	0.31032	-1.68817	#N/A	#N/A	#N/A	#N/A	#N/A	#N/A	#N/A	1.10863	0.229464	no change	0	0		0			#N/A
AGKLDPHLVLDQLR	GlyGly (K)	_AGK(gl)LDPHLVLDQLR_	AGK(1)LDPHLVLDQLR	AGK(47.53)LDPHLVLDQLR	1	Q3UH59;Q5SV64;Q61879;Q8VDD5	Q3UH59;Q8VDD5	Q8VDD5	Myh10;Myh9	Myosin-10;Myosin-9	>tr|Q3UH59|Q3UH59_MOUSE Myosin-10 OS=Mus musculus GN=Myh10 PE=2 SV=1;>tr|Q5SV64|Q5SV64_MOUSE Myosin-10 OS=Mus musculus GN=Myh10 PE=4 SV=1;>sp|Q61879|MYH10_MOUSE Myosin-10 OS=Mus musculus GN=Myh10 PE=1 SV=2;>sp|Q8VDD5|MYH9_MOUSE Myosin-9 OS=Mus musculus GN=	0.0035407	1	47.532	29.429	0.24089	0.31033	-1.68812	0.0272956	1.0191	0.304514	-3.28392	3-fold reduced	Ub not up	Ub affected	-1.0515	0.683533	no change	0	1	PXY	0		PXY
DIDITSPEFMIKIPR	GlyGly (K)	_DIDITSPEFMIK(gl)IPR_	DIDITSPEFMIK(1)IPR	DIDITSPEFMIK(76.26)IPR	1	E9Q616	E9Q616	E9Q616	Ahnak		>tr|E9Q616|E9Q616_MOUSE Protein Ahnak OS=Mus musculus GN=Ahnak PE=4 SV=1	0.00011224	1	76.262	65.795	0.20877	0.31063	-1.68673	0.0194884	1.0136	0.306462	-3.26305	3-fold reduced	Ub not up	Ub affected	1.04012	0.778465	no change	0	0		7	PY-like	PY-like
DTEGKSWCPDCVEAEPVIR	GlyGly (K)	_DTEGK(gl)SWCPDCVEAEPVIR_	DTEGK(1)SWCPDCVEAEPVIR	DTEGK(41.35)SWCPDCVEAEPVIR	1	Q9CQM5	Q9CQM5	Q9CQM5	Txndc17	Thioredoxin domain-containing protein 17	>sp|Q9CQM5|TXD17_MOUSE Thioredoxin domain-containing protein 17 OS=Mus musculus GN=Txndc17 PE=1 SV=1	0.001223	1	41.348	39.357	0.22919	0.31103	-1.68487	0.0465609	1.0328	0.301152	-3.32058	3-fold reduced	Ub not up	Ub affected	1.18997	0.024844	no change	mouse	0		0
ALTKDLEGTIR	GlyGly (K)	_ALTK(gl)DLEGTIR_	ALTK(1)DLEGTIR	ALTK(72.65)DLEGTIR	1	Q3UW53;E9PYV4	Q3UW53	Q3UW53	Fam129a	Protein Niban	>sp|Q3UW53|NIBAN_MOUSE Protein Niban OS=Mus musculus GN=Fam129a PE=1 SV=2;>tr|E9PYV4|E9PYV4_MOUSE Protein Niban OS=Mus musculus GN=Fam129a PE=4 SV=1	0.00051441	1	72.652	57.966	0.23734	0.3113	-1.68362	-0.220564	0.85823	0.362723	-2.75692	Ub not down	Ub not up	Ub not affected	-1.35213	0.0218383	DOWN	0	0		0
LLENPTISHQKNR	GlyGly (K)	_LLENPTISHQK(gl)NR_	LLENPTISHQK(1)NR	LLENPTISHQK(21.76)NR	1	Q8K2Z4-2;Q8K2Z4	Q8K2Z4-2	Q8K2Z4-2	Ncapd2	Condensin complex subunit 1	>sp|Q8K2Z4-2|CND1_MOUSE Isoform 2 of Condensin complex subunit 1 OS=Mus musculus GN=Ncapd2;>sp|Q8K2Z4|CND1_MOUSE Condensin complex subunit 1 OS=Mus musculus GN=Ncapd2 PE=1 SV=2	0.12029	1	21.759	17.326	0.23591	0.31141	-1.68311	0.279531	1.2138	0.256558	-3.89776	3-fold reduced	Ub not up	Ub affected	-1.27897	0.384374	DOWN	0	0		0
DSFSNEKFDFR	GlyGly (K)	_DSFSNEK(gl)FDFR_	DSFSNEK(1)FDFR	DSFSNEK(66.26)FDFR	1	Q9WU60	Q9WU60	Q9WU60	Atrn	Attractin	>sp|Q9WU60|ATRN_MOUSE Attractin OS=Mus musculus GN=Atrn PE=2 SV=3	0.00079586	1	66.262	66.262	0.20785	0.31153	-1.68256	-0.371572	0.77294	0.403046	-2.48111	Ub not down	Ub not up	Ub not affected	-1.18808	0.106904	no change	0	0		0
NLQGQTVCNVKLLHR	GlyGly (K)	_NLQGQTVCNVK(gl)LLHR_	NLQGQTVCNVK(1)LLHR	NLQGQTVCNVK(32.73)LLHR	1	B9EJ54	B9EJ54	B9EJ54	Nup205		>tr|B9EJ54|B9EJ54_MOUSE MCG21756, isoform CRA_b OS=Mus musculus GN=Nup205 PE=2 SV=1	0.0234	1	32.734	26.005	0.21164	0.31174	-1.68158	-0.0568363	0.96137	0.324266	-3.08388	3-fold reduced	Ub not up	Ub affected	-1.37828	0.0614672	DOWN	0	0		0
GAKTGPGEQGLLNAYR	GlyGly (K)	_GAK(gl)TGPGEQGLLNAYR_	GAK(1)TGPGEQGLLNAYR	GAK(76.26)TGPGEQGLLNAYR	1	Q3UFK8	Q3UFK8	Q3UFK8	Frmd8	FERM domain-containing protein 8	>sp|Q3UFK8|FRMD8_MOUSE FERM domain-containing protein 8 OS=Mus musculus GN=Frmd8 PE=1 SV=2	7.5297e-05	1	76.262	63.977	0.23545	0.31174	-1.68158	-0.68687	0.6212	0.501835	-1.99269	Ub not down	Ub not up	Ub not affected	1.20278	0.064001	no change	0	1	PXY	0		PXY
LELYGACVEEEGALAGAPKR	GlyGly (K)	_LELYGACVEEEGALAGAPK(gl)R_	LELYGACVEEEGALAGAPK(1)R	LELYGACVEEEGALAGAPK(89.98)R	1	Q8C6B2;Q8C6B2-2;D3Z7S7	Q8C6B2	Q8C6B2	Rtkn	Rhotekin	>sp|Q8C6B2|RTKN_MOUSE Rhotekin OS=Mus musculus GN=Rtkn PE=1 SV=3;>sp|Q8C6B2-2|RTKN_MOUSE Isoform 2 of Rhotekin OS=Mus musculus GN=Rtkn;>tr|D3Z7S7|D3Z7S7_MOUSE Rhotekin (Fragment) OS=Mus musculus GN=Rtkn PE=4 SV=1	1.323e-10	1	89.982	89.982	0.22915	0.3119	-1.68084	-0.571772	0.67279	0.463592	-2.15707	Ub not down	Ub not up	Ub not affected	1.15232	0.393897	no change	0	1	PXY	0		PXY
NILLTIGSYKNK	GlyGly (K)	_NILLTIGSYK(gl)NK_	NILLTIGSYK(0.5)NK(0.5)	NILLTIGSYK(0)NK(0)	1	B2RQC6;E9QAI5;G3UWN2;B7ZN27	B2RQC6	B2RQC6	Cad		>tr|B2RQC6|B2RQC6_MOUSE Carbamoyl-phosphate synthetase 2, aspartate transcarbamylase, and dihydroorotase OS=Mus musculus GN=Cad PE=2 SV=1;>tr|E9QAI5|E9QAI5_MOUSE DNA fragmentation factor subunit beta OS=Mus musculus GN=Cad PE=3 SV=1;>tr|G3UWN2|G3UWN2_MOUSE	2.7305e-08	2	83.314	76.112	0.24067	0.31191	-1.6808	-0.283439	0.82163	0.379623	-2.63419	Ub not down	Ub not up	Ub not affected	-1.71921	0.112269	DOWN	0	1	PXY	1	PY-like	PY-like
EKDFDSLAQPSFFDR	GlyGly (K)	_EK(gl)DFDSLAQPSFFDR_	EK(1)DFDSLAQPSFFDR	EK(46.41)DFDSLAQPSFFDR	1	Q02788	Q02788	Q02788	Col6a2	Collagen alpha-2(VI) chain	>sp|Q02788|CO6A2_MOUSE Collagen alpha-2(VI) chain OS=Mus musculus GN=Col6a2 PE=2 SV=3	0.00017849	1	46.408	44.491	0.26046	0.31201	-1.68034	-0.20307	0.8687	0.359169	-2.78421	Ub not down	Ub not up	Ub not affected	1.18335	0.29278	no change	0	0		2	PY-like	PY-like
VNNVYDVDNKTYLIR	GlyGly (K)	_VNNVYDVDNK(gl)TYLIR_	VNNVYDVDNK(1)TYLIR	VNNVYDVDNK(76.59)TYLIR	1	Q8CCP0;Q8CCP0-2;Q8CCP0-3;Q8CCP0-4	Q8CCP0	Q8CCP0	Nemf	Nuclear export mediator factor Nemf	>sp|Q8CCP0|NEMF_MOUSE Nuclear export mediator factor Nemf OS=Mus musculus GN=Nemf PE=1 SV=2;>sp|Q8CCP0-2|NEMF_MOUSE Isoform 2 of Nuclear export mediator factor Nemf OS=Mus musculus GN=Nemf;>sp|Q8CCP0-3|NEMF_MOUSE Isoform 3 of Nuclear export mediator factor	9.0235e-10	1	76.588	69.18	0.23345	0.31209	-1.67997	0.0817487	1.0583	0.294897	-3.39101	3-fold reduced	Ub not up	Ub affected	#N/A	#N/A	#N/A	0	1	PXY	0		PXY
LKSVAHLPWR	GlyGly (K)	_LK(gl)SVAHLPWR_	LK(1)SVAHLPWR	LK(80.75)SVAHLPWR	1	Q8VBZ3	Q8VBZ3	Q8VBZ3	Clptm1	Cleft lip and palate transmembrane protein 1 homolog	>sp|Q8VBZ3|CLPT1_MOUSE Cleft lip and palate transmembrane protein 1 homolog OS=Mus musculus GN=Clptm1 PE=2 SV=1	0.00054845	2	80.755	80.755	0.24097	0.31253	-1.67793	-0.670107	0.62846	0.497295	-2.01088	Ub not down	Ub not up	Ub not affected	-1.30201	0.058256	DOWN	0	0		0
YISKMFLR	GlyGly (K)	_YISK(gl)MFLR_	YISK(1)MFLR	YISK(32.84)MFLR	1	P62317	P62317	P62317	Snrpd2	Small nuclear ribonucleoprotein Sm D2	>sp|P62317|SMD2_MOUSE Small nuclear ribonucleoprotein Sm D2 OS=Mus musculus GN=Snrpd2 PE=2 SV=1	0.084201	1	32.841	23.408	0.23119	0.3126	-1.67761	0.0803848	1.0573	0.295659	-3.38228	3-fold reduced	Ub not up	Ub affected	-1.10193	0.214793	no change	mouse	0		0
EDLYLKPIQR	GlyGly (K)	_EDLYLK(gl)PIQR_	EDLYLK(1)PIQR	EDLYLK(55.46)PIQR	1	P58252	P58252	P58252	Eef2	Elongation factor 2	>sp|P58252|EF2_MOUSE Elongation factor 2 OS=Mus musculus GN=Eef2 PE=1 SV=2	0.00072529	1	55.461	55.461	0.25598	0.31262	-1.67752	-0.184343	0.88005	0.35523	-2.81508	Ub not down	Ub not up	Ub not affected	-1.09869	0.482451	no change	0	0		0
AHPVFYQGTYSQALNDAKR	GlyGly (K)	_AHPVFYQGTYSQALNDAK(gl)R_	AHPVFYQGTYSQALNDAK(1)R	AHPVFYQGTYSQALNDAK(118.31)R	1	Q3TDN2;Q3TDN2-2	Q3TDN2	Q3TDN2	Faf2	FAS-associated factor 2	>sp|Q3TDN2|FAF2_MOUSE FAS-associated factor 2 OS=Mus musculus GN=Faf2 PE=2 SV=2;>sp|Q3TDN2-2|FAF2_MOUSE Isoform 2 of FAS-associated factor 2 OS=Mus musculus GN=Faf2	3.36e-22	2	118.31	115.64	0.2363	0.31271	-1.6771	0.163885	1.1203	0.279131	-3.58255	3-fold reduced	Ub not up	Ub affected	1.14994	0.103642	no change	0	0		0
QHDLPGDKWLVIER	GlyGly (K)	_QHDLPGDK(gl)WLVIER_	QHDLPGDK(1)WLVIER	QHDLPGDK(46.96)WLVIER	1	Q9JJE7	Q9JJE7	Q9JJE7	Fads3	Fatty acid desaturase 3	>sp|Q9JJE7|FADS3_MOUSE Fatty acid desaturase 3 OS=Mus musculus GN=Fads3 PE=2 SV=2	0.00074451	1	46.964	40.236	0.23705	0.31284	-1.6765	-0.677264	0.62535	0.500264	-1.99895	Ub not down	Ub not up	Ub not affected	-1.06706	0.570721	no change	0	0		0
TPAMPFASYGLHTSLLKR	GlyGly (K)	_TPAMPFASYGLHTSLLK(gl)R_	TPAMPFASYGLHTSLLK(1)R	TPAMPFASYGLHTSLLK(56.41)R	1	Q6ZPR5;Q6ZPR5-4;Q6ZPR5-2;Q6ZPR5-3;E9Q914;E9Q1V5;Q6ZPR5-5	Q6ZPR5	Q6ZPR5	Smpd4	Sphingomyelin phosphodiesterase 4	>sp|Q6ZPR5|NSMA3_MOUSE Sphingomyelin phosphodiesterase 4 OS=Mus musculus GN=Smpd4 PE=2 SV=2;>sp|Q6ZPR5-4|NSMA3_MOUSE Isoform 4 of Sphingomyelin phosphodiesterase 4 OS=Mus musculus GN=Smpd4;>sp|Q6ZPR5-2|NSMA3_MOUSE Isoform 2 of Sphingomyelin phosphodiestera	7.0982e-05	1	56.407	51.303	0.22148	0.31288	-1.67632	0.135272	1.0983	0.284877	-3.51029	3-fold reduced	Ub not up	Ub affected	-1.9047	0.0433808	DOWN	0	0		1	PY-like	PY-like
LMFVNPPELPEQTTKALPVR	GlyGly (K)	_LMFVNPPELPEQTTK(gl)ALPVR_	LMFVNPPELPEQTTK(1)ALPVR	LMFVNPPELPEQTTK(52.78)ALPVR	1	E9Q9B7	E9Q9B7	E9Q9B7	Kidins220		>tr|E9Q9B7|E9Q9B7_MOUSE Protein Kidins220 OS=Mus musculus GN=Kidins220 PE=4 SV=1	0.00010497	1	52.784	52.784	0.23951	0.31303	-1.67563	0.295488	1.2273	0.255056	-3.92071	3-fold reduced	Ub not up	Ub affected	1.29232	0.0496161	UP	0	1	PXY	0		PXY
GIEDIIVSKR	GlyGly (K)	_GIEDIIVSK(gl)R_	GIEDIIVSK(1)R	GIEDIIVSK(73.07)R	1	P63154	P63154	P63154	Crnkl1	Crooked neck-like protein 1	>sp|P63154|CRNL1_MOUSE Crooked neck-like protein 1 OS=Mus musculus GN=Crnkl1 PE=1 SV=1	0.00062432	1	73.067	55.631	0.228	0.31323	-1.67471	-0.17511	0.8857	0.353652	-2.82763	Ub not down	Ub not up	Ub not affected	1.18112	0.332927	no change	0	0		0
EAIYNDVLTKQQMLINCVQR	GlyGly (K)	_EAIYNDVLTK(gl)QQMLINCVQR_	EAIYNDVLTK(1)QQMLINCVQR	EAIYNDVLTK(31.82)QQMLINCVQR	1	Q61687	Q61687	Q61687	Atrx	Transcriptional regulator ATRX	>sp|Q61687|ATRX_MOUSE Transcriptional regulator ATRX OS=Mus musculus GN=Atrx PE=1 SV=3	0.016873	1	31.818	24.486	0.24873	0.31329	-1.67443	0.0806577	1.0575	0.296255	-3.37547	3-fold reduced	Ub not up	Ub affected	-1.11795	0.133247	no change	mouse	0		0
QMSGAQIKIANPVEGSSGR	GlyGly (K)	_QMSGAQIK(gl)IANPVEGSSGR_	QMSGAQIK(1)IANPVEGSSGR	QMSGAQIK(67.64)IANPVEGSSGR	1	P60335	P60335	P60335	Pcbp1	Poly(rC)-binding protein 1	>sp|P60335|PCBP1_MOUSE Poly(rC)-binding protein 1 OS=Mus musculus GN=Pcbp1 PE=1 SV=1	8.6609e-06	2	67.644	52.721	0.23263	0.31363	-1.67286	-0.102032	0.93172	0.336614	-2.97076	Ub not down	Ub not up	Ub not affected	1.07078	0.487634	no change	0	0		0
SQLNDISSFKNIYR	GlyGly (K)	_SQLNDISSFK(gl)NIYR_	SQLNDISSFK(1)NIYR	SQLNDISSFK(56.48)NIYR	1	Q9CXV9	Q9CXV9	Q9CXV9	Dcun1d5	DCN1-like protein 5	>sp|Q9CXV9|DCNL5_MOUSE DCN1-like protein 5 OS=Mus musculus GN=Dcun1d5 PE=2 SV=1	0.00067483	1	56.482	48.305	0.24863	0.31364	-1.67282	#N/A	#N/A	#N/A	#N/A	#N/A	#N/A	#N/A	-1.52831	#N/A	DOWN	0	0		0			#N/A
NIGVDNPAAKVLVDMSR	GlyGly (K)	_NIGVDNPAAK(gl)VLVDMSR_	NIGVDNPAAK(1)VLVDMSR	NIGVDNPAAK(49.05)VLVDMSR	1	P80314	P80314	P80314	Cct2	T-complex protein 1 subunit beta	>sp|P80314|TCPB_MOUSE T-complex protein 1 subunit beta OS=Mus musculus GN=Cct2 PE=1 SV=4	0.00097822	2	49.049	42.632	0.22737	0.31368	-1.67263	0.0114956	1.008	0.31119	-3.21347	3-fold reduced	Ub not up	Ub affected	1.0452	0.62906	no change	mouse	0		0
QVIEKER	GlyGly (K)	_QVIEK(gl)ER_	QVIEK(1)ER	QVIEK(76.9)ER	1	O35954	O35954	O35954	Pitpnm1	Membrane-associated phosphatidylinositol transfer protein 1	>sp|O35954|PITM1_MOUSE Membrane-associated phosphatidylinositol transfer protein 1 OS=Mus musculus GN=Pitpnm1 PE=1 SV=1	0.01452	1	76.899	0	0.22252	0.31408	-1.6708	#N/A	#N/A	#N/A	#N/A	#N/A	#N/A	#N/A	-1.22174	0.852715	no change	0	0		1	PY-like	PY-like	#N/A
LSPPFKPQVTSETDTR	GlyGly (K)	_LSPPFK(gl)PQVTSETDTR_	LSPPFK(1)PQVTSETDTR	LSPPFK(53.83)PQVTSETDTR	1	P31750;D3Z783	P31750	P31750	Akt1	RAC-alpha serine/threonine-protein kinase	>sp|P31750|AKT1_MOUSE RAC-alpha serine/threonine-protein kinase OS=Mus musculus GN=Akt1 PE=1 SV=2;>tr|D3Z783|D3Z783_MOUSE RAC-alpha serine/threonine-protein kinase OS=Mus musculus GN=Akt1 PE=4 SV=2	0.0005494	3	53.828	47.412	0.22973	0.31415	-1.67047	0.0402612	1.0283	0.305504	-3.27328	3-fold reduced	Ub not up	Ub affected	1.18757	0.316761	no change	0	1	PXY	1	PY-like	PY-like
YADLTEDQLPSCESLKDTIAR	GlyGly (K)	_YADLTEDQLPSCESLK(gl)DTIAR_	YADLTEDQLPSCESLK(1)DTIAR	YADLTEDQLPSCESLK(50.88)DTIAR	1	Q9DBJ1	Q9DBJ1	Q9DBJ1	Pgam1	Phosphoglycerate mutase 1	>sp|Q9DBJ1|PGAM1_MOUSE Phosphoglycerate mutase 1 OS=Mus musculus GN=Pgam1 PE=1 SV=3	0.00017777	1	50.883	46.53	0.25197	0.31434	-1.6696	-0.691662	0.61914	0.507704	-1.96965	Ub not down	Ub not up	Ub not affected	-1.8621	0.0465382	DOWN	0	0		0			DOWN
ELMDEEDVLQECKAQNR	GlyGly (K)	_ELMDEEDVLQECK(gl)AQNR_	ELMDEEDVLQECK(1)AQNR	ELMDEEDVLQECK(27.5)AQNR	1	G5E8R4;Q922D4;Q922D4-2;Q922D4-3;Q922D4-4	G5E8R4	G5E8R4	Ppp6r3	Serine/threonine-protein phosphatase 6 regulatory subunit 3	>tr|G5E8R4|G5E8R4_MOUSE SAPS domain family, member 3, isoform CRA_c OS=Mus musculus GN=Ppp6r3 PE=4 SV=1;>sp|Q922D4|PP6R3_MOUSE Serine/threonine-protein phosphatase 6 regulatory subunit 3 OS=Mus musculus GN=Ppp6r3 PE=1 SV=1;>sp|Q922D4-2|PP6R3_MOUSE Isoform	0.031272	1	27.496	27.496	0.23061	0.31503	-1.66644	-0.0221559	0.98476	0.319905	-3.12592	3-fold reduced	Ub not up	Ub affected	1.0147	0.891327	no change	0	0		0
SQFLKHVDEFSPR	GlyGly (K)	_SQFLK(gl)HVDEFSPR_	SQFLK(1)HVDEFSPR	SQFLK(42.79)HVDEFSPR	1	P97311	P97311	P97311	Mcm6	DNA replication licensing factor MCM6	>sp|P97311|MCM6_MOUSE DNA replication licensing factor MCM6 OS=Mus musculus GN=Mcm6 PE=1 SV=1	0.0064173	1	42.789	40.427	0.23609	0.31516	-1.66584	-0.0881781	0.94071	0.335024	-2.98486	Ub not down	Ub not up	Ub not affected	-1.11099	0.60774	no change	mouse	0		0
QISQEHTPVALEAHFVPLVKR	GlyGly (K)	_QISQEHTPVALEAHFVPLVK(gl)R_	QISQEHTPVALEAHFVPLVK(1)R	QISQEHTPVALEAHFVPLVK(29.77)R	1	G3UWS4;H3BKU1;Q3TTF6;Q7TNP2;H3BLQ0;H3BLE7	G3UWS4	G3UWS4	Ppp2r1b	Serine/threonine-protein phosphatase 2A 65 kDa regulatory subunit A beta isoform	>tr|G3UWS4|G3UWS4_MOUSE Serine/threonine-protein phosphatase 2A 65 kDa regulatory subunit A beta isoform OS=Mus musculus GN=Ppp2r1b PE=4 SV=1;>tr|H3BKU1|H3BKU1_MOUSE Protein phosphatase 2 (Formerly 2A), regulatory subunit A (PR 65), beta isoform, isoform C	0.012488	1	29.766	29.766	0.22818	0.31543	-1.66461	-0.286674	0.81979	0.384769	-2.59896	Ub not down	Ub not up	Ub not affected	-1.09922	0.61472	no change	0	0		1	PY-like	PY-like
IISKIENHEGVR	GlyGly (K)	_IISK(gl)IENHEGVR_	IISK(1)IENHEGVR	IISK(106.49)IENHEGVR	1	P52480;P52480-2	P52480;P52480-2	P52480	Pkm2	Pyruvate kinase isozymes M1/M2	>sp|P52480|KPYM_MOUSE Pyruvate kinase PKM OS=Mus musculus GN=Pkm PE=1 SV=4;>sp|P52480-2|KPYM_MOUSE Isoform M1 of Pyruvate kinase PKM OS=Mus musculus GN=Pkm	1.5943e-08	1	106.49	76.556	0.23986	0.31545	-1.66452	-0.078518	0.94703	0.333094	-3.00216	3-fold reduced	Ub not up	Ub affected	1.13738	0.509745	no change	mouse	0		0
MFPRPLTPLAAPKSAETLGR	Acetyl (Protein N-term),GlyGly (K)	_(ac)MFPRPLTPLAAPK(gl)SAETLGR_	MFPRPLTPLAAPK(1)SAETLGR	MFPRPLTPLAAPK(50.4)SAETLGR	1	Q80V53;A2AQV2	Q80V53	Q80V53	Chst14	Carbohydrate sulfotransferase 14	>sp|Q80V53|CHSTE_MOUSE Carbohydrate sulfotransferase 14 OS=Mus musculus GN=Chst14 PE=2 SV=2;>tr|A2AQV2|A2AQV2_MOUSE Carbohydrate sulfotransferase 14 OS=Mus musculus GN=Chst14 PE=4 SV=1	0.0019452	1	50.397	45.688	0.2239	0.31583	-1.66278	#N/A	#N/A	#N/A	#N/A	#N/A	#N/A	#N/A	-1.09084	0.493167	no change	0	1	PXY	0		PXY	#N/A
IFLLGLADNEAAIVQAESEETKER	GlyGly (K)	_IFLLGLADNEAAIVQAESEETK(gl)ER_	IFLLGLADNEAAIVQAESEETK(1)ER	IFLLGLADNEAAIVQAESEETK(46.18)ER	1	Q8BMA6;A2AAN2	Q8BMA6	Q8BMA6	Srp68	Signal recognition particle 68 kDa protein	>sp|Q8BMA6|SRP68_MOUSE Signal recognition particle subunit SRP68 OS=Mus musculus GN=Srp68 PE=2 SV=2;>tr|A2AAN2|A2AAN2_MOUSE Signal recognition particle subunit SRP68 OS=Mus musculus GN=Srp68 PE=3 SV=1	0.00022401	1	46.178	39.721	0.2545	0.31727	-1.65622	-0.210262	0.86438	0.367049	-2.72443	Ub not down	Ub not up	Ub not affected	-1.17994	0.35926	no change	0	0		0
LSQVAPVLKER	GlyGly (K)	_LSQVAPVLK(gl)ER_	LSQVAPVLK(1)ER	LSQVAPVLK(63.73)ER	1	Q9DBE0	Q9DBE0	Q9DBE0	Csad	Cysteine sulfinic acid decarboxylase	>sp|Q9DBE0|CSAD_MOUSE Cysteine sulfinic acid decarboxylase OS=Mus musculus GN=Csad PE=2 SV=1	0.0012819	1	63.727	46.291	0.23372	0.3175	-1.65517	-0.257407	0.83659	0.379517	-2.63493	Ub not down	Ub not up	Ub not affected	-1.51928	0.137629	DOWN	0	0		0
LLVPTQFVGAIIGKEGATIR	GlyGly (K)	_LLVPTQFVGAIIGK(gl)EGATIR_	LLVPTQFVGAIIGK(1)EGATIR	LLVPTQFVGAIIGK(45.26)EGATIR	1	Q9CPN8	Q9CPN8	Q9CPN8	Igf2bp3	Insulin-like growth factor 2 mRNA-binding protein 3	>sp|Q9CPN8|IF2B3_MOUSE Insulin-like growth factor 2 mRNA-binding protein 3 OS=Mus musculus GN=Igf2bp3 PE=1 SV=1	0.00075529	1	45.257	36.465	0.25131	0.31768	-1.65435	#VALUE!	NaN	#VALUE!	#VALUE!	#VALUE!	#VALUE!	#VALUE!	1.11203	0.335737	no change	0	0		1	PY-like	PY-like
TAIIKEIVSR	Acetyl (Protein N-term),GlyGly (K)	_(ac)TAIIK(gl)EIVSR_	TAIIK(1)EIVSR	TAIIK(62.3)EIVSR	1	O08586	O08586	O08586	Pten	Phosphatidylinositol 3,4,5-trisphosphate 3-phosphatase and dual-specificity protein phosphatase PTEN	>sp|O08586|PTEN_MOUSE Phosphatidylinositol 3,4,5-trisphosphate 3-phosphatase and dual-specificity protein phosphatase PTEN OS=Mus musculus GN=Pten PE=1 SV=1	0.00093156	1	62.303	46.763	0.2512	0.31771	-1.65422	#N/A	#N/A	#N/A	#N/A	#N/A	#N/A	#N/A	1.02798	0.417241	no change	0	0		1	PY-like	PY-like	#N/A
TTVFSCNLGEKFDETTADGR	GlyGly (K)	_TTVFSCNLGEK(gl)FDETTADGR_	TTVFSCNLGEK(1)FDETTADGR	TTVFSCNLGEK(75.55)FDETTADGR	1	Q05816	Q05816	Q05816	Fabp5	Fatty acid-binding protein, epidermal	>sp|Q05816|FABP5_MOUSE Fatty acid-binding protein, epidermal OS=Mus musculus GN=Fabp5 PE=1 SV=3	1.5525e-08	1	75.55	69.192	0.26009	0.3179	-1.65336	-0.327692	0.79681	0.398966	-2.50648	Ub not down	Ub not up	Ub not affected	-1.16384	0.501269	no change	0	0		0
TFVSITPAEVGVLVGKDR	GlyGly (K)	_TFVSITPAEVGVLVGK(gl)DR_	TFVSITPAEVGVLVGK(1)DR	TFVSITPAEVGVLVGK(79.31)DR	1	P62962;Q5SX49	P62962	P62962	Pfn1	Profilin-1;Profilin	>sp|P62962|PROF1_MOUSE Profilin-1 OS=Mus musculus GN=Pfn1 PE=1 SV=2;>tr|Q5SX49|Q5SX49_MOUSE Profilin OS=Mus musculus GN=Pfn1 PE=3 SV=1	1.083e-06	1	79.311	73.467	0.22242	0.31831	-1.6515	-0.230076	0.85259	0.373345	-2.67849	Ub not down	Ub not up	Ub not affected	-1.18845	0.271601	no change	mouse	0		0
MGFPSKTDSPSCEYSR	GlyGly (K)	_MGFPSK(gl)TDSPSCEYSR_	MGFPSK(1)TDSPSCEYSR	MGFPSK(107.98)TDSPSCEYSR	1	Q924C1	Q924C1	Q924C1	Xpo5	Exportin-5	>sp|Q924C1|XPO5_MOUSE Exportin-5 OS=Mus musculus GN=Xpo5 PE=2 SV=1	1.0208e-12	1	107.98	101.54	0.2388	0.3186	-1.65018	-0.109156	0.92713	0.343641	-2.91001	Ub not down	Ub not up	Ub not affected	-1.0811	0.720266	no change	0	0		0
DGHATDEEKLASTSSCAQKSAGAGVK	GlyGly (K)	_DGHATDEEKLASTSSCAQK(gl)SAGAGVK_	DGHATDEEK(0.219)LASTSSCAQK(0.77)SAGAGVK(0.01)	DGHATDEEK(-5.45)LASTSSCAQK(5.45)SAGAGVK(-18.79)	1	F8VQ95;Q6Y685;Q6Y685-2	F8VQ95	F8VQ95	Tacc1	Transforming acidic coiled-coil-containing protein 1	>tr|F8VQ95|F8VQ95_MOUSE Transforming acidic coiled-coil-containing protein 1 OS=Mus musculus GN=Tacc1 PE=4 SV=1;>sp|Q6Y685|TACC1_MOUSE Transforming acidic coiled-coil-containing protein 1 OS=Mus musculus GN=Tacc1 PE=1 SV=1;>sp|Q6Y685-2|TACC1_MOUSE Isoform	0.01379	1	24.153	22.944	0.24379	0.31908	-1.64801	-0.176854	0.88463	0.360693	-2.77244	Ub not down	Ub not up	Ub not affected	-1.20813	0.0761163	no change	0	0		0
VVLPYLVPKLTTPPVNTR	GlyGly (K)	_VVLPYLVPK(gl)LTTPPVNTR_	VVLPYLVPK(1)LTTPPVNTR	VVLPYLVPK(40.96)LTTPPVNTR	1	E9PVA8;Q8BIX2	E9PVA8	E9PVA8	Gcn1l1		>tr|E9PVA8|E9PVA8_MOUSE Protein Gcn1l1 OS=Mus musculus GN=Gcn1l1 PE=4 SV=1;>tr|Q8BIX2|Q8BIX2_MOUSE Protein Gcn1l1 OS=Mus musculus GN=Gcn1l1 PE=2 SV=1	0.001472	1	40.962	36.435	0.21438	0.3191	-1.64792	0.0450235	1.0317	0.309295	-3.23316	3-fold reduced	Ub not up	Ub affected	1.10032	0.750236	no change	0	1	PXY	1	PY-like	PY-like
NWVKELQR	GlyGly (K)	_NWVK(gl)ELQR_	NWVK(1)ELQR	NWVK(47.08)ELQR	1	Q8C266;P35278;Q9CQD1	Q8C266	Q8C266	Rab5c;Rab5a	Ras-related protein Rab-5C;Ras-related protein Rab-5A	>tr|Q8C266|Q8C266_MOUSE Ras-related protein Rab-5C OS=Mus musculus GN=Rab5c PE=2 SV=1;>sp|P35278|RAB5C_MOUSE Ras-related protein Rab-5C OS=Mus musculus GN=Rab5c PE=1 SV=2;>sp|Q9CQD1|RAB5A_MOUSE Ras-related protein Rab-5A OS=Mus musculus GN=Rab5a PE=1 SV=1	0.018846	1	47.082	34.466	0.24223	0.31936	-1.64674	-0.104977	0.92982	0.343464	-2.91151	Ub not down	Ub not up	Ub not affected	1.01748	0.831622	no change	0	0		0
LYYSMKGAGTDDSTLVR	GlyGly (K)	_LYYSMK(gl)GAGTDDSTLVR_	LYYSMK(1)GAGTDDSTLVR	LYYSMK(34.91)GAGTDDSTLVR	1	Q07076	Q07076	Q07076	Anxa7	Annexin A7	>sp|Q07076|ANXA7_MOUSE Annexin A7 OS=Mus musculus GN=Anxa7 PE=2 SV=2	0.012027	1	34.909	25.16	0.23339	0.31982	-1.64467	-0.0775281	0.94768	0.337477	-2.96317	Ub not down	Ub not up	Ub not affected	1.06547	0.768531	no change	0	1	PXY	0		PXY
DLKSLYLR	GlyGly (K)	_DLK(gl)SLYLR_	DLK(1)SLYLR	DLK(106.04)SLYLR	1	O35646	O35646	O35646	Capn6	Calpain-6	>sp|O35646|CAN6_MOUSE Calpain-6 OS=Mus musculus GN=Capn6 PE=1 SV=2	0.0018143	1	106.04	72.176	0.23741	0.31994	-1.64413	#VALUE!	NaN	#VALUE!	#VALUE!	#VALUE!	#VALUE!	#VALUE!	-1.25223	0.442915	DOWN	0	0		0
YQQMKTDSSQEAEAQANCR	GlyGly (K)	_YQQMK(gl)TDSSQEAEAQANCR_	YQQMK(1)TDSSQEAEAQANCR	YQQMK(104.45)TDSSQEAEAQANCR	1	Q924C1	Q924C1	Q924C1	Xpo5	Exportin-5	>sp|Q924C1|XPO5_MOUSE Exportin-5 OS=Mus musculus GN=Xpo5 PE=2 SV=1	9.336e-12	1	104.45	104.45	0.25992	0.31995	-1.64408	-0.109156	0.92713	0.345097	-2.89773	Ub not down	Ub not up	Ub not affected	-1.0811	0.720266	no change	0	0		0
IDQVNQLLELDHQKR	GlyGly (K)	_IDQVNQLLELDHQK(gl)R_	IDQVNQLLELDHQK(1)R	IDQVNQLLELDHQK(53.4)R	1	P61202-2;P61202;A2AQE4	P61202-2	P61202-2	Cops2	COP9 signalosome complex subunit 2	>sp|P61202-2|CSN2_MOUSE Isoform 2 of COP9 signalosome complex subunit 2 OS=Mus musculus GN=Cops2;>sp|P61202|CSN2_MOUSE COP9 signalosome complex subunit 2 OS=Mus musculus GN=Cops2 PE=1 SV=1;>tr|A2AQE4|A2AQE4_MOUSE COP9 signalosome complex subunit 2 OS=Mus m	0.00077869	1	53.403	43.988	0.23657	0.32014	-1.64323	0.0114956	1.008	0.317599	-3.14862	3-fold reduced	Ub not up	Ub affected	1.23258	0.398706	no change	0	0		0
LDAVKSNAAAYLQHLCYR	GlyGly (K)	_LDAVK(gl)SNAAAYLQHLCYR_	LDAVK(1)SNAAAYLQHLCYR	LDAVK(42.81)SNAAAYLQHLCYR	1	E9Q8Z8;E9Q8Z6;E9Q8Z5;P30999;G3X9V2;P30999-3;P30999-2;E9Q904;E9Q901;E9Q903;D3Z2H2;E9Q8Z9;E9Q8Z4;E9Q905;E9Q907;E9Q906;D3Z7H6;E9Q986;D3Z2H7	E9Q8Z8	E9Q8Z8	Ctnnd1	Catenin delta-1	>tr|E9Q8Z8|E9Q8Z8_MOUSE Catenin delta-1 OS=Mus musculus GN=Ctnnd1 PE=4 SV=1;>tr|E9Q8Z6|E9Q8Z6_MOUSE Catenin delta-1 OS=Mus musculus GN=Ctnnd1 PE=4 SV=1;>tr|E9Q8Z5|E9Q8Z5_MOUSE Catenin delta-1 OS=Mus musculus GN=Ctnnd1 PE=4 SV=1;>sp|P30999|CTND1_MOUSE Caten	1.8638e-05	1	42.813	37.709	0.23728	0.32014	-1.64323	-0.139474	0.90785	0.352635	-2.83579	Ub not down	Ub not up	Ub not affected	1.11135	0.0372555	no change	0	0		0
SIGSNQPFPIKPLSESKNR	GlyGly (K)	_SIGSNQPFPIKPLSESK(gl)NR_	SIGSNQPFPIK(0.061)PLSESK(0.939)NR	SIGSNQPFPIK(-11.88)PLSESK(11.88)NR	1	Q5Y5T1;Q5Y5T1-2	Q5Y5T1	Q5Y5T1	Zdhhc20	Probable palmitoyltransferase ZDHHC20	>sp|Q5Y5T1|ZDH20_MOUSE Probable palmitoyltransferase ZDHHC20 OS=Mus musculus GN=Zdhhc20 PE=2 SV=1;>sp|Q5Y5T1-2|ZDH20_MOUSE Isoform 2 of Probable palmitoyltransferase ZDHHC20 OS=Mus musculus GN=Zdhhc20	0.020784	1	25.508	20.607	0.24099	0.32048	-1.64169	#VALUE!	NaN	#VALUE!	#VALUE!	#VALUE!	#VALUE!	#VALUE!	1.08323	0.908472	no change	0	1	PXY	1	PY-like	PY-like
GQYFGELALVTNKPR	GlyGly (K)	_GQYFGELALVTNK(gl)PR_	GQYFGELALVTNK(1)PR	GQYFGELALVTNK(63.71)PR	1	P31324;H3BK84;Q8K1M3;P12367	P31324;Q8K1M3	P31324	Prkar2b;Prkar2a	cAMP-dependent protein kinase type II-beta regulatory subunit;cAMP-dependent protein kinase type II-alpha regulatory subunit	>sp|P31324|KAP3_MOUSE cAMP-dependent protein kinase type II-beta regulatory subunit OS=Mus musculus GN=Prkar2b PE=1 SV=3;>tr|H3BK84|H3BK84_MOUSE cAMP-dependent protein kinase type II-beta regulatory subunit OS=Mus musculus GN=Prkar2b PE=4 SV=1;>tr|Q8K1M3|Q	0.00044486	1	63.709	53.05	0.24285	0.32076	-1.64043	-0.241373	0.84594	0.379176	-2.6373	Ub not down	Ub not up	Ub not affected	-1.18663	0.111104	no change	0	0		0
SKPGAAMVEMADGYAVDR	GlyGly (K)	_SK(gl)PGAAMVEMADGYAVDR_	SK(1)PGAAMVEMADGYAVDR	SK(56.96)PGAAMVEMADGYAVDR	1	Q8R081;G3UY38;G5E924	Q8R081;G5E924	G5E924	Hnrnpl	Heterogeneous nuclear ribonucleoprotein L	>sp|Q8R081|HNRPL_MOUSE Heterogeneous nuclear ribonucleoprotein L OS=Mus musculus GN=Hnrnpl PE=1 SV=2;>tr|G3UY38|G3UY38_MOUSE Heterogeneous nuclear ribonucleoprotein L OS=Mus musculus GN=Hnrnpl PE=4 SV=1;>tr|G5E924|G5E924_MOUSE Heterogeneous nuclear ribonuc	8.344e-05	1	56.959	56.959	0.25992	0.32116	-1.63864	-0.18061	0.88233	0.363991	-2.74732	Ub not down	Ub not up	Ub not affected	1.13998	0.263529	no change	0	2	PXY	0		PXY
NEKDNALLSAIEESR	GlyGly (K)	_NEK(gl)DNALLSAIEESR_	NEK(1)DNALLSAIEESR	NEK(52.25)DNALLSAIEESR	1	Q8BJ71	Q8BJ71	Q8BJ71	Nup93	Nuclear pore complex protein Nup93	>sp|Q8BJ71|NUP93_MOUSE Nuclear pore complex protein Nup93 OS=Mus musculus GN=Nup93 PE=2 SV=1	0.0014505	1	52.254	34.454	0.2313	0.32125	-1.63823	-0.0236657	0.98373	0.326563	-3.06219	3-fold reduced	Ub not up	Ub affected	-1.18079	0.175001	no change	mouse	0		0
YIPETLNKSIR	GlyGly (K)	_YIPETLNK(gl)SIR_	YIPETLNK(1)SIR	YIPETLNK(67.15)SIR	1	B1ASP2;P52332	B1ASP2	B1ASP2	Jak1	Tyrosine-protein kinase;Tyrosine-protein kinase JAK1	>tr|B1ASP2|B1ASP2_MOUSE Tyrosine-protein kinase OS=Mus musculus GN=Jak1 PE=3 SV=1;>sp|P52332|JAK1_MOUSE Tyrosine-protein kinase JAK1 OS=Mus musculus GN=Jak1 PE=1 SV=1	0.0006962	2	67.153	50.9	0.24605	0.32143	-1.63742	-0.115207	0.92325	0.348151	-2.87232	Ub not down	Ub not up	Ub not affected	1.18728	0.101967	no change	0	0		1	PY-like	PY-like
VTVFDLKNNR	GlyGly (K)	_VTVFDLK(gl)NNR_	VTVFDLK(1)NNR	VTVFDLK(52.79)NNR	1	Q8BU03	Q8BU03	Q8BU03	Pwp2	Periodic tryptophan protein 2 homolog	>sp|Q8BU03|PWP2_MOUSE Periodic tryptophan protein 2 homolog OS=Mus musculus GN=Pwp2 PE=1 SV=1	0.0049068	1	52.79	49.839	0.25317	0.32151	-1.63706	-0.0560412	0.9619	0.334245	-2.99182	Ub not down	Ub not up	Ub not affected	-1.28714	0.172998	DOWN	0	0		0
YLCDKVVPGNR	GlyGly (K)	_YLCDK(gl)VVPGNR_	YLCDK(1)VVPGNR	YLCDK(40.71)VVPGNR	1	Q52KC3;P49718	Q52KC3	Q52KC3	Mcm5	DNA replication licensing factor MCM5	>tr|Q52KC3|Q52KC3_MOUSE DNA replication licensing factor MCM5 OS=Mus musculus GN=Mcm5 PE=2 SV=1;>sp|P49718|MCM5_MOUSE DNA replication licensing factor MCM5 OS=Mus musculus GN=Mcm5 PE=2 SV=1	0.0042516	1	40.715	40.715	0.24632	0.32167	-1.63635	-0.0119661	0.99174	0.324349	-3.0831	3-fold reduced	Ub not up	Ub affected	-1.20803	0.298859	no change	0	0		0
IGSCMKSVGEVMGIGR	GlyGly (K)	_IGSCMK(gl)SVGEVMGIGR_	IGSCMK(1)SVGEVMGIGR	IGSCMK(53.4)SVGEVMGIGR	1	B2RQC6;E9QAI5;G3UWN2;B7ZN27;E9QAT6	B2RQC6	B2RQC6	Cad		>tr|B2RQC6|B2RQC6_MOUSE Carbamoyl-phosphate synthetase 2, aspartate transcarbamylase, and dihydroorotase OS=Mus musculus GN=Cad PE=2 SV=1;>tr|E9QAI5|E9QAI5_MOUSE DNA fragmentation factor subunit beta OS=Mus musculus GN=Cad PE=3 SV=1;>tr|G3UWN2|G3UWN2_MOUSE	0.00068363	1	53.403	46.202	0.25161	0.32232	-1.63343	-0.283439	0.82163	0.392293	-2.54911	Ub not down	Ub not up	Ub not affected	-1.71921	0.112269	DOWN	0	1	PXY	1	PY-like	PY-like
LSKNEAPEGNLGDFAEFQR	GlyGly (K)	_LSK(gl)NEAPEGNLGDFAEFQR_	LSK(1)NEAPEGNLGDFAEFQR	LSK(62.2)NEAPEGNLGDFAEFQR	1	Q8BMQ2;E9Q2B0;Q8BMQ2-3	Q8BMQ2	Q8BMQ2	Gtf3c4	General transcription factor 3C polypeptide 4	>sp|Q8BMQ2|TF3C4_MOUSE General transcription factor 3C polypeptide 4 OS=Mus musculus GN=Gtf3c4 PE=2 SV=2;>tr|E9Q2B0|E9Q2B0_MOUSE General transcription factor 3C polypeptide 4 OS=Mus musculus GN=Gtf3c4 PE=4 SV=1;>sp|Q8BMQ2-3|TF3C4_MOUSE Isoform 3 of General	2.2862e-05	1	62.203	56.228	0.24631	0.32258	-1.63227	-0.0243258	0.98328	0.328065	-3.04817	3-fold reduced	Ub not up	Ub affected	1.18239	0.317273	no change	mouse	0		1	PY-like	PY-like
TSIFWNDVKDPVSIEER	GlyGly (K)	_TSIFWNDVK(gl)DPVSIEER_	TSIFWNDVK(1)DPVSIEER	TSIFWNDVK(56.21)DPVSIEER	1	Q8JZQ9	Q8JZQ9	Q8JZQ9	Eif3b	Eukaryotic translation initiation factor 3 subunit B	>sp|Q8JZQ9|EIF3B_MOUSE Eukaryotic translation initiation factor 3 subunit B OS=Mus musculus GN=Eif3b PE=1 SV=1	0.00021605	1	56.215	50.401	0.24921	0.32308	-1.63004	-0.00681115	0.99529	0.324609	-3.08063	3-fold reduced	Ub not up	Ub affected	1.01809	0.786813	no change	mouse	0		0
KVLDANSCQSELHER	GlyGly (K)	_K(gl)VLDANSCQSELHER_	K(1)VLDANSCQSELHER	K(55.84)VLDANSCQSELHER	1	E9QMP6;F6ZS70;Q05512;Q05512-2;Q3T9A3;Q05512-4;Q05512-3;E9PYX3;E9Q9N6;F7CVZ7	E9QMP6	E9QMP6	Mark2	Serine/threonine-protein kinase MARK2	>tr|E9QMP6|E9QMP6_MOUSE Serine/threonine-protein kinase MARK2 OS=Mus musculus GN=Mark2 PE=4 SV=2;>tr|F6ZS70|F6ZS70_MOUSE Serine/threonine-protein kinase MARK2 (Fragment) OS=Mus musculus GN=Mark2 PE=4 SV=1;>sp|Q05512|MARK2_MOUSE Serine/threonine-protein kin	0.00055757	1	55.841	44.579	0.22034	0.32364	-1.62754	-0.467494	0.72322	0.447499	-2.23464	Ub not down	Ub not up	Ub not affected	1.23333	0.431751	no change	0	1	PXY	0		PXY
TPTQTNGSNVPFKPR	GlyGly (K)	_TPTQTNGSNVPFK(gl)PR_	TPTQTNGSNVPFK(1)PR	TPTQTNGSNVPFK(23.83)PR	1	Q3UHU8;Q9ESZ8;Q9ESZ8-2;Q9ESZ8-6;Q9ESZ8-3;Q9ESZ8-4;Q9ESZ8-5;G3UYD0	Q3UHU8	Q3UHU8	Gtf2i	General transcription factor II-I	>tr|Q3UHU8|Q3UHU8_MOUSE General transcription factor II-I OS=Mus musculus GN=Gtf2i PE=2 SV=1;>sp|Q9ESZ8|GTF2I_MOUSE General transcription factor II-I OS=Mus musculus GN=Gtf2i PE=1 SV=3;>sp|Q9ESZ8-2|GTF2I_MOUSE Isoform 2 of General transcription factor II-I	0.083093	1	23.831	23.831	0.22485	0.32364	-1.62754	-0.671049	0.62805	0.515309	-1.94058	Ub not down	Ub not up	Ub not affected	-1.27258	0.110505	DOWN	0	0		0
TLSDYNIQKESTLHLVLR	GlyGly (K)	_TLSDYNIQK(gl)ESTLHLVLR_	TLSDYNIQK(1)ESTLHLVLR	TLSDYNIQK(240.79)ESTLHLVLR	1	P62983;P0CG50;P0CG49;Q5SX22;E9Q5F6;E9Q4P0;E9Q9J0;E9QNP0;P62984;J3QK04	P62983;E9QNP0	P62983	Rps27a;Ubc;Ubb;2810422J05Rik;Uba52	Ubiquitin-40S ribosomal protein S27a;Ubiquitin;40S ribosomal protein S27a;Polyubiquitin-C;Ubiquitin;Ubiquitin-related 1;Ubiquitin-related 2;Polyubiquitin-B;Ubiquitin;Ubiquitin-60S ribosomal protein L40;Ubiquitin;60S ribosomal protein L40	>sp|P62983|RS27A_MOUSE Ubiquitin-40S ribosomal protein S27a OS=Mus musculus GN=Rps27a PE=2 SV=2;>sp|P0CG50|UBC_MOUSE Polyubiquitin-C OS=Mus musculus GN=Ubc PE=1 SV=2;>sp|P0CG49|UBB_MOUSE Polyubiquitin-B OS=Mus musculus GN=Ubb PE=2 SV=1;>tr|Q5SX22|Q5SX22_MO	1.028e-142	4	240.79	221.21	0.24631	0.3238	-1.62683	0.067914	1.0482	0.308911	-3.23718	3-fold reduced	Ub not up	Ub affected	1.25783	0.487634	UP	0	0		0
DLVDTQYKEYQER	GlyGly (K)	_DLVDTQYK(gl)EYQER_	DLVDTQYK(1)EYQER	DLVDTQYK(34.18)EYQER	1	G3UYW1;Q6VNB8	G3UYW1	G3UYW1	Wdfy3	WD repeat and FYVE domain-containing protein 3	>tr|G3UYW1|G3UYW1_MOUSE WD repeat and FYVE domain-containing protein 3 OS=Mus musculus GN=Wdfy3 PE=4 SV=1;>sp|Q6VNB8|WDFY3_MOUSE WD repeat and FYVE domain-containing protein 3 OS=Mus musculus GN=Wdfy3 PE=1 SV=1	0.02679	1	34.179	26.074	0.24659	0.32404	-1.62576	#N/A	#N/A	#N/A	#N/A	#N/A	#N/A	#N/A	1.35935	0.852715	UP	0	1	PXY	1	PY-like	PY-like	#N/A
TELLGCYSDQDFLAKLHCVR	GlyGly (K)	_TELLGCYSDQDFLAK(gl)LHCVR_	TELLGCYSDQDFLAK(1)LHCVR	TELLGCYSDQDFLAK(32.55)LHCVR	1	Q8BK03;Q8BK03-2	Q8BK03	Q8BK03	Fam73b	Protein FAM73B	>sp|Q8BK03|FA73B_MOUSE Protein FAM73B OS=Mus musculus GN=Fam73b PE=1 SV=1;>sp|Q8BK03-2|FA73B_MOUSE Isoform 2 of Protein FAM73B OS=Mus musculus GN=Fam73b	0.015629	1	32.55	28.522	0.26206	0.32417	-1.62518	#N/A	#N/A	#N/A	#N/A	#N/A	#N/A	#N/A	-1.04656	0.127428	no change	0	0		0			#N/A
KALHIPESLPR	GlyGly (K)	_K(gl)ALHIPESLPR_	K(1)ALHIPESLPR	K(76.33)ALHIPESLPR	1	G3X8T3;P16675	G3X8T3	G3X8T3	Ctsa	Lysosomal protective protein;Lysosomal protective protein 32 kDa chain;Lysosomal protective protein 20 kDa chain	>tr|G3X8T3|G3X8T3_MOUSE Lysosomal protective protein OS=Mus musculus GN=Ctsa PE=4 SV=1;>sp|P16675|PPGB_MOUSE Lysosomal protective protein OS=Mus musculus GN=Ctsa PE=1 SV=1	0.00032093	2	76.332	61.188	0.24169	0.32425	-1.62482	-0.0881627	0.94072	0.344683	-2.90122	Ub not down	Ub not up	Ub not affected	1.05663	0.527504	no change	0	0		0
QSLKELSLASNELKDEGAR	GlyGly (K)	_QSLK(gl)ELSLASNELKDEGAR_	QSLK(1)ELSLASNELKDEGAR	QSLK(62.97)ELSLASNELK(-62.97)DEGAR	1	Q91VI7	Q91VI7	Q91VI7	Rnh1	Ribonuclease inhibitor	>sp|Q91VI7|RINI_MOUSE Ribonuclease inhibitor OS=Mus musculus GN=Rnh1 PE=1 SV=1	4.2715e-05	2	75.239	67.018	0.27871	0.32432	-1.62451	0.185867	1.1375	0.285116	-3.50734	3-fold reduced	Ub not up	Ub affected	1.66491	0.0771108	UP	mouse	0		0
TLAEIAKVELDNMPLR	GlyGly (K)	_TLAEIAK(gl)VELDNMPLR_	TLAEIAK(1)VELDNMPLR	TLAEIAK(80.53)VELDNMPLR	1	Q99K48;Q99K48-2	Q99K48	Q99K48	Nono	Non-POU domain-containing octamer-binding protein	>sp|Q99K48|NONO_MOUSE Non-POU domain-containing octamer-binding protein OS=Mus musculus GN=Nono PE=1 SV=3;>sp|Q99K48-2|NONO_MOUSE Isoform 2 of Non-POU domain-containing octamer-binding protein OS=Mus musculus GN=Nono	1.2129e-05	1	80.534	71.119	0.26032	0.32501	-1.62144	-0.153623	0.89899	0.361528	-2.76604	Ub not down	Ub not up	Ub not affected	-1.08803	0.236789	no change	mouse	1	PXY	0		PXY
AVDDGVNTFKVLTR	GlyGly (K)	_AVDDGVNTFK(gl)VLTR_	AVDDGVNTFK(1)VLTR	AVDDGVNTFK(69.72)VLTR	1	P42932;H3BL49;H3BJB6	P42932	P42932	Cct8	T-complex protein 1 subunit theta	>sp|P42932|TCPQ_MOUSE T-complex protein 1 subunit theta OS=Mus musculus GN=Cct8 PE=1 SV=3;>tr|H3BL49|H3BL49_MOUSE T-complex protein 1 subunit theta OS=Mus musculus GN=Cct8 PE=3 SV=1;>tr|H3BJB6|H3BJB6_MOUSE T-complex protein 1 subunit theta (Fragment) OS=Mu	6.0551e-06	1	69.716	58.345	0.27195	0.32532	-1.62007	-0.0390139	0.97332	0.334237	-2.99188	Ub not down	Ub not up	Ub not affected	1.01807	0.929888	no change	0	0		0
EKNEQAFEEVFQNANFR	GlyGly (K)	_EK(gl)NEQAFEEVFQNANFR_	EK(1)NEQAFEEVFQNANFR	EK(37.55)NEQAFEEVFQNANFR	1	Q5SWN2;Q8VEE4	Q5SWN2	Q5SWN2	Rpa1	Replication protein A 70 kDa DNA-binding subunit	>tr|Q5SWN2|Q5SWN2_MOUSE Replication protein A 70 kDa DNA-binding subunit OS=Mus musculus GN=Rpa1 PE=4 SV=2;>sp|Q8VEE4|RFA1_MOUSE Replication protein A 70 kDa DNA-binding subunit OS=Mus musculus GN=Rpa1 PE=2 SV=1	0.0078083	1	37.555	32.845	0.24529	0.32541	-1.61967	-0.190684	0.87619	0.371392	-2.69257	Ub not down	Ub not up	Ub not affected	1.17345	0.343918	no change	0	0		0
LIFAGKQLEDGR	GlyGly (K)	_LIFAGK(gl)QLEDGR_	LIFAGK(1)QLEDGR	LIFAGK(154.66)QLEDGR	1	P62983;P0CG50;P0CG49;Q5SX22;E9Q5F6;E9Q4P0;E9Q9J0;E9QNP0;P62984	P62983;E9QNP0	P62983	Rps27a;Ubc;Ubb;2810422J05Rik;Uba52	Ubiquitin-40S ribosomal protein S27a;Ubiquitin;40S ribosomal protein S27a;Polyubiquitin-C;Ubiquitin;Ubiquitin-related 1;Ubiquitin-related 2;Polyubiquitin-B;Ubiquitin;Ubiquitin-60S ribosomal protein L40;Ubiquitin;60S ribosomal protein L40	>sp|P62983|RS27A_MOUSE Ubiquitin-40S ribosomal protein S27a OS=Mus musculus GN=Rps27a PE=2 SV=2;>sp|P0CG50|UBC_MOUSE Polyubiquitin-C OS=Mus musculus GN=Ubc PE=1 SV=2;>sp|P0CG49|UBB_MOUSE Polyubiquitin-B OS=Mus musculus GN=Ubb PE=2 SV=1;>tr|Q5SX22|Q5SX22_MO	5.9586e-29	3	154.66	129.8	0.25179	0.32549	-1.61931	0.067914	1.0482	0.310523	-3.22038	3-fold reduced	Ub not up	Ub affected	1.25783	0.487634	UP	0	0		0
YIKYNSNSGFVR	GlyGly (K)	_YIK(gl)YNSNSGFVR_	YIK(1)YNSNSGFVR	YIK(87.36)YNSNSGFVR	1	O08796;Q3UWZ1	O08796	O08796	Eef2k	Eukaryotic elongation factor 2 kinase	>sp|O08796|EF2K_MOUSE Eukaryotic elongation factor 2 kinase OS=Mus musculus GN=Eef2k PE=1 SV=1;>tr|Q3UWZ1|Q3UWZ1_MOUSE Eukaryotic elongation factor 2 kinase OS=Mus musculus GN=Eef2k PE=2 SV=1	1.0446e-08	1	87.363	71.824	0.2473	0.32549	-1.61931	-0.189203	0.87709	0.371102	-2.69468	Ub not down	Ub not up	Ub not affected	1.22518	0.0505894	no change	0	0		0
ASLSKLGDVYVNDAFGTAHR	GlyGly (K)	_ASLSK(gl)LGDVYVNDAFGTAHR_	ASLSK(1)LGDVYVNDAFGTAHR	ASLSK(23.45)LGDVYVNDAFGTAHR	1	P09411;S4R2M7;P09041	P09411	P09411	Pgk1;Pgk2	Phosphoglycerate kinase 1;Phosphoglycerate kinase 2	>sp|P09411|PGK1_MOUSE Phosphoglycerate kinase 1 OS=Mus musculus GN=Pgk1 PE=1 SV=4;>tr|S4R2M7|S4R2M7_MOUSE Phosphoglycerate kinase OS=Mus musculus GN=Pgk1 PE=3 SV=1;>sp|P09041|PGK2_MOUSE Phosphoglycerate kinase 2 OS=Mus musculus GN=Pgk2 PE=1 SV=4	0.072316	1	23.447	17.787	0.24826	0.32555	-1.61905	-0.296616	0.81416	0.39986	-2.50088	Ub not down	Ub not up	Ub not affected	-1.21553	0.0966198	no change	0	0		0
RGEIIAKQGGGGAGGSVPGIER	GlyGly (K)	_RGEIIAK(gl)QGGGGAGGSVPGIER_	RGEIIAK(1)QGGGGAGGSVPGIER	RGEIIAK(40.38)QGGGGAGGSVPGIER	1	Q9D0E1;Q9D0E1-2;B8JK32;B8JK33;F6W322	Q9D0E1	Q9D0E1	Hnrnpm	Heterogeneous nuclear ribonucleoprotein M	>sp|Q9D0E1|HNRPM_MOUSE Heterogeneous nuclear ribonucleoprotein M OS=Mus musculus GN=Hnrnpm PE=1 SV=3;>sp|Q9D0E1-2|HNRPM_MOUSE Isoform 2 of Heterogeneous nuclear ribonucleoprotein M OS=Mus musculus GN=Hnrnpm;>tr|B8JK32|B8JK32_MOUSE Heterogeneous nuclear rib	0.00010018	2	40.381	40.381	0.22402	0.32562	-1.61874	0.068602	1.0487	0.310499	-3.22063	3-fold reduced	Ub not up	Ub affected	1.14255	0.111104	no change	mouse	0		0
IQDKEGIPPDQQR	GlyGly (K)	_IQDK(gl)EGIPPDQQR_	IQDK(1)EGIPPDQQR	IQDK(88.02)EGIPPDQQR	1	P62983;P0CG50;P0CG49;Q5SX22;E9Q5F6;E9Q4P0;E9Q9J0;E9QNP0;P62984;J3QK04;D3YYZ2	P62983;E9QNP0	P62983	Rps27a;Ubc;Ubb;2810422J05Rik;Uba52;Gm5239	Ubiquitin-40S ribosomal protein S27a;Ubiquitin;40S ribosomal protein S27a;Polyubiquitin-C;Ubiquitin;Ubiquitin-related 1;Ubiquitin-related 2;Polyubiquitin-B;Ubiquitin;Ubiquitin-60S ribosomal protein L40;Ubiquitin;60S ribosomal protein L40	>sp|P62983|RS27A_MOUSE Ubiquitin-40S ribosomal protein S27a OS=Mus musculus GN=Rps27a PE=2 SV=2;>sp|P0CG50|UBC_MOUSE Polyubiquitin-C OS=Mus musculus GN=Ubc PE=1 SV=2;>sp|P0CG49|UBB_MOUSE Polyubiquitin-B OS=Mus musculus GN=Ubb PE=2 SV=1;>tr|Q5SX22|Q5SX22_MO	6.1498e-05	1	88.021	68.777	0.26466	0.32571	-1.61834	0.067914	1.0482	0.310733	-3.2182	3-fold reduced	Ub not up	Ub affected	1.25783	0.487634	UP	0	0		0
AVYIAPLKALVR	GlyGly (K)	_AVYIAPLK(gl)ALVR_	AVYIAPLK(1)ALVR	AVYIAPLK(69.98)ALVR	1	E9PZJ8;E9PZJ8-2	E9PZJ8	E9PZJ8	Ascc3	Activating signal cointegrator 1 complex subunit 3	>sp|E9PZJ8|ASCC3_MOUSE Activating signal cointegrator 1 complex subunit 3 OS=Mus musculus GN=Ascc3 PE=2 SV=1;>sp|E9PZJ8-2|ASCC3_MOUSE Isoform 2 of Activating signal cointegrator 1 complex subunit 3 OS=Mus musculus GN=Ascc3	0.00064044	1	69.979	61.279	0.24906	0.32578	-1.61803	-0.0683321	0.95374	0.341582	-2.92756	Ub not down	Ub not up	Ub not affected	-1.01786	0.868067	no change	0	1	PXY	0		PXY
IMNGIKISGR	GlyGly (K)	_IMNGIK(gl)ISGR_	IMNGIK(1)ISGR	IMNGIK(33.22)ISGR	1	Q8C854;Q8C854-3;A2ATP6;A2ATP5;G8JL68	Q8C854	Q8C854	Myef2	Myelin expression factor 2	>sp|Q8C854|MYEF2_MOUSE Myelin expression factor 2 OS=Mus musculus GN=Myef2 PE=1 SV=1;>sp|Q8C854-3|MYEF2_MOUSE Isoform 2 of Myelin expression factor 2 OS=Mus musculus GN=Myef2;>tr|A2ATP6|A2ATP6_MOUSE Myelin expression factor 2 OS=Mus musculus GN=Myef2 PE=4	0.04891	1	33.225	16.971	0.2358	0.32591	-1.61745	-0.464166	0.72489	0.449599	-2.2242	Ub not down	Ub not up	Ub not affected	1.0354	0.335737	no change	0	0		0
KLSTIALALGVER	GlyGly (K)	_K(gl)LSTIALALGVER_	K(1)LSTIALALGVER	K(58.49)LSTIALALGVER	1	G3UWS4;H3BKU1;Q3TTF6;Q7TNP2;H3BLQ0;H3BIV7;H3BJ83;G3UXQ1;Q76MZ3	G3UWS4;Q76MZ3	G3UWS4	Ppp2r1b;Ppp2r1a	Serine/threonine-protein phosphatase 2A 65 kDa regulatory subunit A beta isoform;Serine/threonine-protein phosphatase 2A 65 kDa regulatory subunit A alpha isoform	>tr|G3UWS4|G3UWS4_MOUSE Serine/threonine-protein phosphatase 2A 65 kDa regulatory subunit A beta isoform OS=Mus musculus GN=Ppp2r1b PE=4 SV=1;>tr|H3BKU1|H3BKU1_MOUSE Protein phosphatase 2 (Formerly 2A), regulatory subunit A (PR 65), beta isoform, isoform C	0.0008062	1	58.487	44.457	0.2464	0.32608	-1.6167	-0.286674	0.81979	0.39776	-2.51408	Ub not down	Ub not up	Ub not affected	-1.09922	0.61472	no change	0	0		1	PY-like	PY-like
SPLLTFPSKEPLR	GlyGly (K)	_SPLLTFPSK(gl)EPLR_	SPLLTFPSK(1)EPLR	SPLLTFPSK(57.8)EPLR	1	E9Q3L2;F6Y9T6	E9Q3L2	E9Q3L2	Pi4ka		>tr|E9Q3L2|E9Q3L2_MOUSE Protein Pi4ka OS=Mus musculus GN=Pi4ka PE=4 SV=1;>tr|F6Y9T6|F6Y9T6_MOUSE Protein Pi4ka (Fragment) OS=Mus musculus GN=Pi4ka PE=4 SV=1	0.0010344	1	57.802	57.802	0.2376	0.32722	-1.61167	-0.225059	0.85556	0.382463	-2.61463	Ub not down	Ub not up	Ub not affected	-1.16512	0.249776	no change	0	0		1	PY-like	PY-like
TKDGQILPVPNVVVR	GlyGly (K)	_TK(gl)DGQILPVPNVVVR_	TK(1)DGQILPVPNVVVR	TK(24.56)DGQILPVPNVVVR	1	Q8BK67	Q8BK67	Q8BK67	Rcc2	Protein RCC2	>sp|Q8BK67|RCC2_MOUSE Protein RCC2 OS=Mus musculus GN=Rcc2 PE=1 SV=1	0.074812	1	24.558	17.83	0.23433	0.32729	-1.61136	-0.195451	0.8733	0.374774	-2.66828	Ub not down	Ub not up	Ub not affected	-1.03542	0.835608	no change	0	1	PXY	1	PY-like	PY-like
ELHTCDVNDKSLTDSTVR	GlyGly (K)	_ELHTCDVNDK(gl)SLTDSTVR_	ELHTCDVNDK(1)SLTDSTVR	ELHTCDVNDK(26.15)SLTDSTVR	1	Q9CXI3	Q9CXI3	Q9CXI3	Moxd1	DBH-like monooxygenase protein 1	>sp|Q9CXI3|MOXD1_MOUSE DBH-like monooxygenase protein 1 OS=Mus musculus GN=Moxd1 PE=1 SV=1	0.045224	1	26.146	15.488	0.24606	0.32736	-1.61105	-0.331354	0.79479	0.411882	-2.42788	Ub not down	Ub not up	Ub not affected	-1.04168	0.749112	no change	0	0		0
SNLQNCSKFSAIQCAAAVPR	GlyGly (K)	_SNLQNCSK(gl)FSAIQCAAAVPR_	SNLQNCSK(1)FSAIQCAAAVPR	SNLQNCSK(53.77)FSAIQCAAAVPR	1	Q9EQ28;Q8BH76	Q9EQ28	Q9EQ28	Pold3	DNA polymerase delta subunit 3	>sp|Q9EQ28|DPOD3_MOUSE DNA polymerase delta subunit 3 OS=Mus musculus GN=Pold3 PE=1 SV=2;>tr|Q8BH76|Q8BH76_MOUSE DNA polymerase delta subunit 3 OS=Mus musculus GN=Pold3 PE=2 SV=1	1.9525e-05	2	53.773	49.223	0.23939	0.3275	-1.61043	#VALUE!	NaN	#VALUE!	#VALUE!	#VALUE!	#VALUE!	#VALUE!	-1.27231	0.027969	DOWN	0	0		0
QMTDVVLTPATDALKSR	GlyGly (K)	_QMTDVVLTPATDALK(gl)SR_	QMTDVVLTPATDALK(1)SR	QMTDVVLTPATDALK(50.08)SR	1	Q8BJ71;Q8BJ71-2	Q8BJ71	Q8BJ71	Nup93	Nuclear pore complex protein Nup93	>sp|Q8BJ71|NUP93_MOUSE Nuclear pore complex protein Nup93 OS=Mus musculus GN=Nup93 PE=2 SV=1;>sp|Q8BJ71-2|NUP93_MOUSE Isoform 2 of Nuclear pore complex protein Nup93 OS=Mus musculus GN=Nup93	0.0008219	1	50.079	39.612	0.26269	0.32786	-1.60885	-0.0236657	0.98373	0.333283	-3.00046	Ub not down	Ub not up	Ub not affected	-1.18079	0.175001	no change	mouse	0		0
DVQIGDIVTVGECRPLSKTVR	GlyGly (K)	_DVQIGDIVTVGECRPLSK(gl)TVR_	DVQIGDIVTVGECRPLSK(1)TVR	DVQIGDIVTVGECRPLSK(117.74)TVR	1	P62281	P62281	P62281	Rps11	40S ribosomal protein S11	>sp|P62281|RS11_MOUSE 40S ribosomal protein S11 OS=Mus musculus GN=Rps11 PE=2 SV=3	8.71e-46	2	117.74	117.74	0.25368	0.32828	-1.607	0.0392788	1.0276	0.319463	-3.13025	Ub not down	Ub not up	Ub not affected	1.13081	0.459783	no change	0	1	PXY	1	PY-like	PY-like
TYGEPESVGMSKSFR	GlyGly (K)	_TYGEPESVGMSK(gl)SFR_	TYGEPESVGMSK(1)SFR	TYGEPESVGMSK(45.33)SFR	1	O08579;I7HJS1;B7FAU5;Q3THM8	O08579	O08579	Emd	Emerin	>sp|O08579|EMD_MOUSE Emerin OS=Mus musculus GN=Emd PE=1 SV=1;>tr|I7HJS1|I7HJS1_MOUSE Emerin OS=Mus musculus GN=Emd PE=4 SV=1;>tr|B7FAU5|B7FAU5_MOUSE Emerin OS=Mus musculus GN=Emd PE=4 SV=1;>tr|Q3THM8|Q3THM8_MOUSE Emerin OS=Mus musculus GN=Emd PE=2 SV=1	0.00023255	1	45.33	40.015	0.25478	0.32841	-1.60643	-0.268434	0.83022	0.39557	-2.528	Ub not down	Ub not up	Ub not affected	-1.41294	0.0658106	DOWN	mouse	0		0
SVPELKDALKR	GlyGly (K)	_SVPELK(gl)DALKR_	SVPELK(0.998)DALK(0.002)R	SVPELK(28.15)DALK(-28.15)R	1	Q9JMA1;E9PYI8	Q9JMA1	Q9JMA1	Usp14	Ubiquitin carboxyl-terminal hydrolase 14;Ubiquitin carboxyl-terminal hydrolase	>sp|Q9JMA1|UBP14_MOUSE Ubiquitin carboxyl-terminal hydrolase 14 OS=Mus musculus GN=Usp14 PE=1 SV=3;>tr|E9PYI8|E9PYI8_MOUSE Ubiquitin carboxyl-terminal hydrolase OS=Mus musculus GN=Usp14 PE=3 SV=1	0.0085918	1	68.069	51.043	0.26351	0.3287	-1.60516	-0.0997727	0.93318	0.352236	-2.839	Ub not down	Ub not up	Ub not affected	1.1668	0.103485	no change	0	1	PXY	0		PXY
KSTSFMSVSPSKEIK	GlyGly (K)	_KSTSFMSVSPSK(gl)EIK_	K(0.006)STSFMSVSPSK(0.814)EIK(0.18)	K(-21.41)STSFMSVSPSK(6.54)EIK(-6.54)	1	Q570Y9;Q570Y9-2;B2ZRS5;Q570Y9-3	Q570Y9	Q570Y9	Deptor	DEP domain-containing mTOR-interacting protein	>sp|Q570Y9|DPTOR_MOUSE DEP domain-containing mTOR-interacting protein OS=Mus musculus GN=Deptor PE=1 SV=2;>sp|Q570Y9-2|DPTOR_MOUSE Isoform 2 of DEP domain-containing mTOR-interacting protein OS=Mus musculus GN=Deptor;>tr|B2ZRS5|B2ZRS5_MOUSE DEP domain-cont	0.089022	1	23.481	23.481	0.24351	0.32929	-1.60257	-0.45184	0.73111	0.450397	-2.22026	Ub not down	Ub not up	Ub not affected	-1.33977	#N/A	DOWN	0	0		0
TSWPSDLEEAKAGGFVVGYTPSGNPIFR	GlyGly (K)	_TSWPSDLEEAK(gl)AGGFVVGYTPSGNPIFR_	TSWPSDLEEAK(1)AGGFVVGYTPSGNPIFR	TSWPSDLEEAK(57.21)AGGFVVGYTPSGNPIFR	1	Q924C1;Q924C1-2	Q924C1	Q924C1	Xpo5	Exportin-5	>sp|Q924C1|XPO5_MOUSE Exportin-5 OS=Mus musculus GN=Xpo5 PE=2 SV=1;>sp|Q924C1-2|XPO5_MOUSE Isoform 2 of Exportin-5 OS=Mus musculus GN=Xpo5	9.8038e-07	2	57.21	54.432	0.24723	0.32956	-1.60139	-0.109156	0.92713	0.355463	-2.81324	Ub not down	Ub not up	Ub not affected	-1.0811	0.720266	no change	0	0		0
GGHFAAFEEPKLLAQDIR	GlyGly (K)	_GGHFAAFEEPK(gl)LLAQDIR_	GGHFAAFEEPK(1)LLAQDIR	GGHFAAFEEPK(59.86)LLAQDIR	1	Q9D379;E9PWK1	Q9D379	Q9D379	Ephx1	Epoxide hydrolase 1	>sp|Q9D379|HYEP_MOUSE Epoxide hydrolase 1 OS=Mus musculus GN=Ephx1 PE=1 SV=2;>tr|E9PWK1|E9PWK1_MOUSE Epoxide hydrolase 1 OS=Mus musculus GN=Ephx1 PE=4 SV=1	6.5369e-05	1	59.862	50.282	0.2469	0.32956	-1.60139	0.170438	1.1254	0.292838	-3.41486	Ub not down	Ub not up	Ub not affected	1.40163	0.0323889	UP	mouse	0		0
GEPEKLGQALTEVYAK	GlyGly (K)	_GEPEK(gl)LGQALTEVYAK_	GEPEK(1)LGQALTEVYAK	GEPEK(39.15)LGQALTEVYAK(-39.15)	1	Q8VDJ3	Q8VDJ3	Q8VDJ3	Hdlbp	Vigilin	>sp|Q8VDJ3|VIGLN_MOUSE Vigilin OS=Mus musculus GN=Hdlbp PE=1 SV=1	0.00011706	1	44.807	33.115	0.25287	0.32976	-1.60051	-0.409623	0.75282	0.438033	-2.28293	Ub not down	Ub not up	Ub not affected	-1.01881	0.894304	no change	mouse	1	PXY	1	PY-like	PY-like
FASNVVEKCVTHASR	GlyGly (K)	_FASNVVEK(gl)CVTHASR_	FASNVVEK(1)CVTHASR	FASNVVEK(55.84)CVTHASR	1	Q80U78;Q80U78-3;Q80U78-2;Q3TTW5;E9Q6M7;Q80U58;Q3UR91;Q80U58-2;Q3TQ29;Q80U58-3	Q80U78;Q80U58	Q80U58	Pum1;Pum2	Pumilio homolog 1;Pumilio homolog 2	>sp|Q80U78|PUM1_MOUSE Pumilio homolog 1 OS=Mus musculus GN=Pum1 PE=1 SV=2;>sp|Q80U78-3|PUM1_MOUSE Isoform 3 of Pumilio homolog 1 OS=Mus musculus GN=Pum1;>sp|Q80U78-2|PUM1_MOUSE Isoform 2 of Pumilio homolog 1 OS=Mus musculus GN=Pum1;>tr|Q3TTW5|Q3TTW5_MOUSE	0.00068239	1	55.841	48.297	0.24771	0.32991	-1.59986	-0.0532991	0.96373	0.342326	-2.92119	Ub not down	Ub not up	Ub not affected	1.12782	0.0669015	no change	0	0		0
KLGEWVGLCKIDR	GlyGly (K)	_KLGEWVGLCK(gl)IDR_	KLGEWVGLCK(1)IDR	K(-45.86)LGEWVGLCK(45.86)IDR	1	Q6ZWZ6;P63323	Q6ZWZ6	Q6ZWZ6	Rps12	40S ribosomal protein S12	>tr|Q6ZWZ6|Q6ZWZ6_MOUSE 40S ribosomal protein S12 OS=Mus musculus GN=Rps12 PE=2 SV=1;>sp|P63323|RS12_MOUSE 40S ribosomal protein S12 OS=Mus musculus GN=Rps12 PE=1 SV=2	0.01273	2	58.487	41.548	0.24044	0.32996	-1.59964	0.00460925	1.0032	0.328907	-3.04037	Ub not down	Ub not up	Ub not affected	1.16818	0.487634	no change	0	0		0
SLTELFAKENHELR	GlyGly (K)	_SLTELFAK(gl)ENHELR_	SLTELFAK(1)ENHELR	SLTELFAK(47.53)ENHELR	1	Q8K1J6;Q8K1J6-2	Q8K1J6	Q8K1J6	Trnt1	CCA tRNA nucleotidyltransferase 1, mitochondrial	>sp|Q8K1J6|TRNT1_MOUSE CCA tRNA nucleotidyltransferase 1, mitochondrial OS=Mus musculus GN=Trnt1 PE=2 SV=1;>sp|Q8K1J6-2|TRNT1_MOUSE Isoform 2 of CCA tRNA nucleotidyltransferase 1, mitochondrial OS=Mus musculus GN=Trnt1	0.0035407	1	47.532	41.5	0.24253	0.33021	-1.59854	-0.0679237	0.95401	0.346128	-2.8891	Ub not down	Ub not up	Ub not affected	-1.2901	0.0307099	DOWN	0	0		2	PY-like	PY-like
KMAAMAKPDCIITCDGNNITVK	GlyGly (K)	_K(gl)MAAMAKPDCIITCDGNNITVK_	K(0.999)MAAMAK(0.001)PDCIITCDGNNITVK	K(28.37)MAAMAK(-28.37)PDCIITCDGNNITVK(-55.09)	1	Q05816	Q05816	Q05816	Fabp5	Fatty acid-binding protein, epidermal	>sp|Q05816|FABP5_MOUSE Fatty acid-binding protein, epidermal OS=Mus musculus GN=Fabp5 PE=1 SV=3	7.1327e-08	1	55.127	55.127	0.25623	0.33028	-1.59824	-0.327692	0.79681	0.414503	-2.41253	Ub not down	Ub not up	Ub not affected	-1.16384	0.501269	no change	0	0		0
NLNPNDSIVVNSCQVKFR	GlyGly (K)	_NLNPNDSIVVNSCQVK(gl)FR_	NLNPNDSIVVNSCQVK(1)FR	NLNPNDSIVVNSCQVK(66.83)FR	1	Q8K284;Q8K284-2	Q8K284	Q8K284	Gtf3c1	General transcription factor 3C polypeptide 1	>sp|Q8K284|TF3C1_MOUSE General transcription factor 3C polypeptide 1 OS=Mus musculus GN=Gtf3c1 PE=1 SV=2;>sp|Q8K284-2|TF3C1_MOUSE Isoform 2 of General transcription factor 3C polypeptide 1 OS=Mus musculus GN=Gtf3c1	2.2572e-05	1	66.826	56.233	0.25582	0.33057	-1.59697	1.07895	2.1125	0.156483	-6.39048	Ub not down	Ub not up	Ub not affected	1.32015	0.212985	UP	0	0		1	PY-like	PY-like	UP
KCQYVGNCSFAHSPEER	GlyGly (K)	_K(gl)CQYVGNCSFAHSPEER_	K(1)CQYVGNCSFAHSPEER	K(34.09)CQYVGNCSFAHSPEER	1	F8VPP8;E9PWW6	F8VPP8;E9PWW6	E9PWW6	Zc3h7b;Zc3h7a		>tr|F8VPP8|F8VPP8_MOUSE Protein Zc3h7b OS=Mus musculus GN=Zc3h7b PE=4 SV=1;>tr|E9PWW6|E9PWW6_MOUSE Protein Zc3h7a OS=Mus musculus GN=Zc3h7a PE=4 SV=1	0.010889	1	34.094	28.19	0.23405	0.33074	-1.59623	-0.0912025	0.93874	0.352323	-2.8383	Ub not down	Ub not up	Ub not affected	1.04366	0.879777	no change	0	0		0
GIVEFSGKPAAR	GlyGly (K)	_GIVEFSGK(gl)PAAR_	GIVEFSGK(1)PAAR	GIVEFSGK(82.17)PAAR	1	Q99K48;Q99K48-2	Q99K48	Q99K48	Nono	Non-POU domain-containing octamer-binding protein	>sp|Q99K48|NONO_MOUSE Non-POU domain-containing octamer-binding protein OS=Mus musculus GN=Nono PE=1 SV=3;>sp|Q99K48-2|NONO_MOUSE Isoform 2 of Non-POU domain-containing octamer-binding protein OS=Mus musculus GN=Nono	0.00028324	2	82.171	82.171	0.25648	0.33093	-1.5954	-0.153623	0.89899	0.368113	-2.71656	Ub not down	Ub not up	Ub not affected	-1.08803	0.236789	no change	mouse	1	PXY	0		PXY
CNTTVCLGKIGSYLSASTR	GlyGly (K)	_CNTTVCLGK(gl)IGSYLSASTR_	CNTTVCLGK(1)IGSYLSASTR	CNTTVCLGK(46.62)IGSYLSASTR	1	Q9EQC5	Q9EQC5	Q9EQC5	Scyl1	N-terminal kinase-like protein	>sp|Q9EQC5|NTKL_MOUSE N-terminal kinase-like protein OS=Mus musculus GN=Scyl1 PE=1 SV=1	6.5675e-06	1	46.621	42.004	0.25186	0.33102	-1.59501	-0.308859	0.80728	0.410044	-2.43877	Ub not down	Ub not up	Ub not affected	-1.25119	0.156903	DOWN	0	0		0
GMEEAQTVQLNKEMTLASNR	GlyGly (K)	_GMEEAQTVQLNK(gl)EMTLASNR_	GMEEAQTVQLNK(1)EMTLASNR	GMEEAQTVQLNK(51.82)EMTLASNR	1	Q8R0J7	Q8R0J7	Q8R0J7	Vps37b	Vacuolar protein sorting-associated protein 37B	>sp|Q8R0J7|VP37B_MOUSE Vacuolar protein sorting-associated protein 37B OS=Mus musculus GN=Vps37b PE=2 SV=1	0.00018833	1	51.819	47.202	0.25059	0.33128	-1.59388	-0.868516	0.54771	0.604846	-1.65331	Ub not down	Ub not up	Ub not affected	-1.02593	0.962133	no change	0	0		0
TWEKLLLAAR	GlyGly (K)	_TWEK(gl)LLLAAR_	TWEK(1)LLLAAR	TWEK(79.97)LLLAAR	1	P14206	P14206	P14206	Rpsa	40S ribosomal protein SA	>sp|P14206|RSSA_MOUSE 40S ribosomal protein SA OS=Mus musculus GN=Rpsa PE=1 SV=4	9.4545e-05	2	79.974	79.974	0.24823	0.33143	-1.59322	0.0342157	1.024	0.323662	-3.08964	Ub not down	Ub not up	Ub not affected	1.17744	0.179431	no change	mouse	0		0
VLQNIIKTLR	GlyGly (K)	_VLQNIIK(gl)TLR_	VLQNIIK(1)TLR	VLQNIIK(72.01)TLR	1	B9EKJ3;Q80TL7-2;Q80TL7	B9EKJ3	B9EKJ3	Mon2	Protein MON2 homolog	>tr|B9EKJ3|B9EKJ3_MOUSE Mon2 protein OS=Mus musculus GN=Mon2 PE=2 SV=1;>sp|Q80TL7-2|MON2_MOUSE Isoform 2 of Protein MON2 homolog OS=Mus musculus GN=Mon2;>sp|Q80TL7|MON2_MOUSE Protein MON2 homolog OS=Mus musculus GN=Mon2 PE=2 SV=2	0.00079045	1	72.006	60.793	0.25004	0.33156	-1.59266	0.142348	1.1037	0.300408	-3.32881	Ub not down	Ub not up	Ub not affected	1.13835	0.0831103	no change	0	3	PXY	0		PXY
PGVTVKDVNQQEFVR	GlyGly (K)	_PGVTVK(gl)DVNQQEFVR_	PGVTVK(1)DVNQQEFVR	PGVTVK(178.67)DVNQQEFVR	1	D3Z722;D3Z5R8;Q9CZX8;D3YUG3;D3YUT3;S4R223	D3Z722	D3Z722	Rps19	40S ribosomal protein S19	>tr|D3Z722|D3Z722_MOUSE 40S ribosomal protein S19 OS=Mus musculus GN=Rps19 PE=4 SV=1;>tr|D3Z5R8|D3Z5R8_MOUSE 40S ribosomal protein S19 (Fragment) OS=Mus musculus GN=Rps19 PE=4 SV=1;>sp|Q9CZX8|RS19_MOUSE 40S ribosomal protein S19 OS=Mus musculus GN=Rps19 PE	2.708e-53	2	178.67	174.31	0.25606	0.33183	-1.59148	0.260026	1.1975	0.277102	-3.60878	Ub not down	Ub not up	Ub not affected	1.21466	0.297692	no change	0	0		0
LPTTGMTITKLEDSENHR	GlyGly (K)	_LPTTGMTITK(gl)LEDSENHR_	LPTTGMTITK(1)LEDSENHR	LPTTGMTITK(50.08)LEDSENHR	1	Q9ES28;Q9ES28-7;Q9ES28-2;Q9ES28-5;Q9ES28-4;Q9ES28-8;Q9ES28-6;Q9ES28-3;D3Z0V2	Q9ES28	Q9ES28	Arhgef7	Rho guanine nucleotide exchange factor 7	>sp|Q9ES28|ARHG7_MOUSE Rho guanine nucleotide exchange factor 7 OS=Mus musculus GN=Arhgef7 PE=1 SV=2;>sp|Q9ES28-7|ARHG7_MOUSE Isoform G of Rho guanine nucleotide exchange factor 7 OS=Mus musculus GN=Arhgef7;>sp|Q9ES28-2|ARHG7_MOUSE Isoform A of Rho guanine	0.00045341	1	50.079	44.87	0.25384	0.33195	-1.59096	0.1333	1.0968	0.302653	-3.30411	Ub not down	Ub not up	Ub not affected	1.20905	0.0626676	no change	0	0		0
ECSDGYMCKTQFR	GlyGly (K)	_ECSDGYMCK(gl)TQFR_	ECSDGYMCK(1)TQFR	ECSDGYMCK(33.69)TQFR	1	Q8R1P4	Q8R1P4	Q8R1P4	Atg10	Ubiquitin-like-conjugating enzyme ATG10	>sp|Q8R1P4|ATG10_MOUSE Ubiquitin-like-conjugating enzyme ATG10 OS=Mus musculus GN=Atg10 PE=1 SV=1	0.02819	1	33.685	29.505	0.24243	0.33206	-1.59048	#N/A	#N/A	#N/A	#N/A	#N/A	#N/A	#N/A	-1.12707	0.607128	no change	0	0		0			#N/A
LQELLPTKAAPR	GlyGly (K)	_LQELLPTK(gl)AAPR_	LQELLPTK(1)AAPR	LQELLPTK(28.33)AAPR	1	Q9QYC7	Q9QYC7	Q9QYC7	Ggcx	Vitamin K-dependent gamma-carboxylase	>sp|Q9QYC7|VKGC_MOUSE Vitamin K-dependent gamma-carboxylase OS=Mus musculus GN=Ggcx PE=2 SV=1	0.047506	1	28.327	28.327	0.24675	0.33209	-1.59035	0.74261	1.6732	0.198476	-5.03839	Ub not down	Ub not up	Ub not affected	-1.09074	0.664894	no change	0	1	PXY	1	PY-like	PY-like
CKQGLPAFR	GlyGly (K)	_CK(gl)QGLPAFR_	CK(1)QGLPAFR	CK(50.61)QGLPAFR	1	Q9CYD3	Q9CYD3	Q9CYD3	Crtap	Cartilage-associated protein	>sp|Q9CYD3|CRTAP_MOUSE Cartilage-associated protein OS=Mus musculus GN=Crtap PE=2 SV=3	0.0083654	2	50.607	10.605	0.24489	0.33225	-1.58966	-0.199388	0.87092	0.381493	-2.62128	Ub not down	Ub not up	Ub not affected	-1.46822	0.0773249	DOWN	0	0		0
KMGFPEIILPGDVR	GlyGly (K)	_K(gl)MGFPEIILPGDVR_	K(1)MGFPEIILPGDVR	K(44.46)MGFPEIILPGDVR	1	B2RY04	B2RY04	B2RY04	Dock5	Dedicator of cytokinesis protein 5	>sp|B2RY04|DOCK5_MOUSE Dedicator of cytokinesis protein 5 OS=Mus musculus GN=Dock5 PE=1 SV=2	0.0039866	1	44.457	31.338	0.26492	0.33251	-1.58853	0.0571383	1.0404	0.319598	-3.12893	Ub not down	Ub not up	Ub not affected	-1.29442	0.104735	DOWN	0	1	PXY	0		PXY
AGSDGAKIGNCPFSQR	GlyGly (K)	_AGSDGAK(gl)IGNCPFSQR_	AGSDGAK(1)IGNCPFSQR	AGSDGAK(68.92)IGNCPFSQR	1	Q9Z1Q5	Q9Z1Q5	Q9Z1Q5	Clic1	Chloride intracellular channel protein 1	>sp|Q9Z1Q5|CLIC1_MOUSE Chloride intracellular channel protein 1 OS=Mus musculus GN=Clic1 PE=1 SV=3	0.00021542	1	68.919	53.035	0.25273	0.33284	-1.5871	0.00791308	1.0055	0.331019	-3.02097	Ub not down	Ub not up	Ub not affected	1.34885	0.0553123	UP	0	1	PXY	0		PXY
NYSKLLCGLLSDR	GlyGly (K)	_NYSK(gl)LLCGLLSDR_	NYSK(1)LLCGLLSDR	NYSK(50.56)LLCGLLSDR	1	P34884	P34884	P34884	Mif	Macrophage migration inhibitory factor	>sp|P34884|MIF_MOUSE Macrophage migration inhibitory factor OS=Mus musculus GN=Mif PE=1 SV=2	0.00074258	2	50.562	44.658	0.25352	0.33305	-1.58619	0.146525	1.1069	0.300885	-3.32352	Ub not down	Ub not up	Ub not affected	1.14073	0.383642	no change	0	0		0
AKAAALAAAAADAPQR	GlyGly (K)	_AK(gl)AAALAAAAADAPQR_	AK(1)AAALAAAAADAPQR	AK(80.53)AAALAAAAADAPQR	1	M0QWK1;F6RT43;Q91ZP6;Q91ZP6-2;Q3V1V0	M0QWK1	M0QWK1	Ndfip2	NEDD4 family-interacting protein 2	>tr|M0QWK1|M0QWK1_MOUSE NEDD4 family-interacting protein 2 OS=Mus musculus GN=Ndfip2 PE=4 SV=1;>tr|F6RT43|F6RT43_MOUSE NEDD4 family-interacting protein 2 (Fragment) OS=Mus musculus GN=Ndfip2 PE=4 SV=1;>sp|Q91ZP6|NFIP2_MOUSE NEDD4 family-interacting protein	1.2129e-05	1	80.534	65.503	0.24609	0.33312	-1.58589	#VALUE!	NaN	#VALUE!	#VALUE!	#VALUE!	#VALUE!	#VALUE!	1.00676	0.442352	no change	0	3	PXY	0		PXY
FLHKHDLDLICR	GlyGly (K)	_FLHK(gl)HDLDLICR_	FLHK(1)HDLDLICR	FLHK(100.55)HDLDLICR	1	P62137;P63087-2;P63087	P62137;P63087-2	P62137	Ppp1ca;Ppp1cc	Serine/threonine-protein phosphatase PP1-alpha catalytic subunit;Serine/threonine-protein phosphatase PP1-gamma catalytic subunit	>sp|P62137|PP1A_MOUSE Serine/threonine-protein phosphatase PP1-alpha catalytic subunit OS=Mus musculus GN=Ppp1ca PE=1 SV=1;>sp|P63087-2|PP1G_MOUSE Isoform Gamma-2 of Serine/threonine-protein phosphatase PP1-gamma catalytic subunit OS=Mus musculus GN=Ppp1cc	6.2174e-06	3	100.55	79.253	0.24534	0.33373	-1.58325	-0.176414	0.8849	0.377139	-2.65154	Ub not down	Ub not up	Ub not affected	-1.29992	0.145904	DOWN	mouse	0		0
SVLQYNSAMKNDTVTPAELSELR	GlyGly (K)	_SVLQYNSAMK(gl)NDTVTPAELSELR_	SVLQYNSAMK(1)NDTVTPAELSELR	SVLQYNSAMK(103.95)NDTVTPAELSELR	1	E9Q3L2;F6Y9T6;F6WIX7	E9Q3L2	E9Q3L2	Pi4ka		>tr|E9Q3L2|E9Q3L2_MOUSE Protein Pi4ka OS=Mus musculus GN=Pi4ka PE=4 SV=1;>tr|F6Y9T6|F6Y9T6_MOUSE Protein Pi4ka (Fragment) OS=Mus musculus GN=Pi4ka PE=4 SV=1;>tr|F6WIX7|F6WIX7_MOUSE Protein Pi4ka (Fragment) OS=Mus musculus GN=Pi4ka PE=4 SV=1	2.5372e-19	1	103.95	99.691	0.24523	0.33423	-1.58109	-0.225059	0.85556	0.390656	-2.55979	Ub not down	Ub not up	Ub not affected	-1.16512	0.249776	no change	0	0		1	PY-like	PY-like
IAELMPGASGAEVKGVCTEAGMYALR	GlyGly (K)	_IAELMPGASGAEVK(gl)GVCTEAGMYALR_	IAELMPGASGAEVK(1)GVCTEAGMYALR	IAELMPGASGAEVK(29.47)GVCTEAGMYALR	1	P62196	P62196	P62196	Psmc5	26S protease regulatory subunit 8	>sp|P62196|PRS8_MOUSE 26S protease regulatory subunit 8 OS=Mus musculus GN=Psmc5 PE=1 SV=1	0.0044202	1	29.47	23.765	0.23841	0.33434	-1.58061	0.0618453	1.0438	0.32031	-3.12197	Ub not down	Ub not up	Ub not affected	1.25168	0.034609	UP	0	0		0
ELEIKQIPSDGHCMYGALEDQLR	GlyGly (K)	_ELEIK(gl)QIPSDGHCMYGALEDQLR_	ELEIK(1)QIPSDGHCMYGALEDQLR	ELEIK(46.58)QIPSDGHCMYGALEDQLR	1	Q8K2H2	Q8K2H2	Q8K2H2	Otud6b	OTU domain-containing protein 6B	>sp|Q8K2H2|OTU6B_MOUSE OTU domain-containing protein 6B OS=Mus musculus GN=Otud6b PE=2 SV=1	0.00017017	1	46.578	46.578	0.25502	0.33446	-1.58009	0.231678	1.1742	0.284841	-3.51073	Ub not down	Ub not up	Ub not affected	1.2852	0.407226	UP	0	0		0
KGHAVGDIPGVR	GlyGly (K)	_K(gl)GHAVGDIPGVR_	K(1)GHAVGDIPGVR	K(46.59)GHAVGDIPGVR	1	P62267	P62267	P62267	Rps23	40S ribosomal protein S23	>sp|P62267|RS23_MOUSE 40S ribosomal protein S23 OS=Mus musculus GN=Rps23 PE=2 SV=3	0.001372	1	46.592	46.592	0.27739	0.33465	-1.57928	0.0340748	1.0239	0.326839	-3.05961	Ub not down	Ub not up	Ub not affected	1.14183	0.448359	no change	0	0		0
LSQKWHVINQR	GlyGly (K)	_LSQK(gl)WHVINQR_	LSQK(1)WHVINQR	LSQK(135.86)WHVINQR	1	Q924C1;Q924C1-2	Q924C1	Q924C1	Xpo5	Exportin-5	>sp|Q924C1|XPO5_MOUSE Exportin-5 OS=Mus musculus GN=Xpo5 PE=2 SV=1;>sp|Q924C1-2|XPO5_MOUSE Isoform 2 of Exportin-5 OS=Mus musculus GN=Xpo5	1.1937e-18	3	135.86	112.48	0.25788	0.33502	-1.57768	-0.109156	0.92713	0.361352	-2.76739	Ub not down	Ub not up	Ub not affected	-1.0811	0.720266	no change	0	0		0
LGLDKAVLQSMSGR	GlyGly (K)	_LGLDK(gl)AVLQSMSGR_	LGLDK(1)AVLQSMSGR	LGLDK(57.14)AVLQSMSGR	1	A2AJK6;A2AJK6-3;Q8BYH8;Q8BYH8-2;Q09XV5;F7AL76	A2AJK6	A2AJK6	Chd7;Chd9;Chd8	Chromodomain-helicase-DNA-binding protein 7;Chromodomain-helicase-DNA-binding protein 9;Chromodomain-helicase-DNA-binding protein 8	>sp|A2AJK6|CHD7_MOUSE Chromodomain-helicase-DNA-binding protein 7 OS=Mus musculus GN=Chd7 PE=1 SV=1;>sp|A2AJK6-3|CHD7_MOUSE Isoform 3 of Chromodomain-helicase-DNA-binding protein 7 OS=Mus musculus GN=Chd7;>sp|Q8BYH8|CHD9_MOUSE Chromodomain-helicase-DNA-bin	0.00065018	1	57.136	49.411	0.25702	0.33512	-1.57725	-0.0091758	0.99366	0.337258	-2.96509	Ub not down	Ub not up	Ub not affected	1.59597	0.0317224	UP	0	0		2	PY-like	PY-like
TLQSLACGKAR	GlyGly (K)	_TLQSLACGK(gl)AR_	TLQSLACGK(1)AR	TLQSLACGK(32.61)AR	1	A2A432;A2A432-2;E9PXY1;Q3TCH7	A2A432;Q3TCH7	A2A432	Cul4b;Cul4a	Cullin-4B;Cullin-4A	>sp|A2A432|CUL4B_MOUSE Cullin-4B OS=Mus musculus GN=Cul4b PE=1 SV=1;>sp|A2A432-2|CUL4B_MOUSE Isoform 2 of Cullin-4B OS=Mus musculus GN=Cul4b;>tr|E9PXY1|E9PXY1_MOUSE Cullin-4B OS=Mus musculus GN=Cul4b PE=3 SV=2;>sp|Q3TCH7|CUL4A_MOUSE Cullin-4A OS=Mus muscul	0.041946	1	32.606	22.919	0.23421	0.33517	-1.57704	-0.292422	0.81653	0.410481	-2.43617	Ub not down	Ub not up	Ub not affected	-1.13297	0.16934	no change	0	0		0
KFAEAFEAIPR	GlyGly (K)	_K(gl)FAEAFEAIPR_	K(1)FAEAFEAIPR	K(40.59)FAEAFEAIPR	1	P42932;H3BL49;H3BJB6	P42932	P42932	Cct8	T-complex protein 1 subunit theta	>sp|P42932|TCPQ_MOUSE T-complex protein 1 subunit theta OS=Mus musculus GN=Cct8 PE=1 SV=3;>tr|H3BL49|H3BL49_MOUSE T-complex protein 1 subunit theta OS=Mus musculus GN=Cct8 PE=3 SV=1;>tr|H3BJB6|H3BJB6_MOUSE T-complex protein 1 subunit theta (Fragment) OS=Mu	0.012234	1	40.589	25.387	0.2598	0.33523	-1.57678	-0.0390139	0.97332	0.344419	-2.90344	Ub not down	Ub not up	Ub not affected	1.01807	0.929888	no change	0	0		0
NMDDYEDFDEKR	GlyGly (K)	_NMDDYEDFDEK(gl)R_	NMDDYEDFDEK(1)R	NMDDYEDFDEK(50.35)R	1	Q8C561;Q8C561-2;Q8C561-3	Q8C561	Q8C561	Lmbrd2	LMBR1 domain-containing protein 2	>sp|Q8C561|LMBD2_MOUSE LMBR1 domain-containing protein 2 OS=Mus musculus GN=Lmbrd2 PE=2 SV=1;>sp|Q8C561-2|LMBD2_MOUSE Isoform 2 of LMBR1 domain-containing protein 2 OS=Mus musculus GN=Lmbrd2;>sp|Q8C561-3|LMBD2_MOUSE Isoform 3 of LMBR1 domain-containing pro	0.0034179	2	50.354	48.52	0.24817	0.33525	-1.57669	#VALUE!	NaN	#VALUE!	#VALUE!	#VALUE!	#VALUE!	#VALUE!	-1.07385	0.0437116	no change	0	0		0
LGGGSEDAKEIMQHR	GlyGly (K)	_LGGGSEDAK(gl)EIMQHR_	LGGGSEDAK(1)EIMQHR	LGGGSEDAK(119.39)EIMQHR	1	P31750;D3Z783	P31750	P31750	Akt1	RAC-alpha serine/threonine-protein kinase	>sp|P31750|AKT1_MOUSE RAC-alpha serine/threonine-protein kinase OS=Mus musculus GN=Akt1 PE=1 SV=2;>tr|D3Z783|D3Z783_MOUSE RAC-alpha serine/threonine-protein kinase OS=Mus musculus GN=Akt1 PE=4 SV=2	2.4953e-15	1	119.39	106.76	0.25867	0.33526	-1.57665	0.0402612	1.0283	0.326033	-3.06717	Ub not down	Ub not up	Ub not affected	1.18757	0.316761	no change	0	1	PXY	1	PY-like	PY-like
GYVKEQFAWR	GlyGly (K)	_GYVK(gl)EQFAWR_	GYVK(1)EQFAWR	GYVK(114.5)EQFAWR	1	P63325;Q3UW83	P63325	P63325	Rps10	40S ribosomal protein S10	>sp|P63325|RS10_MOUSE 40S ribosomal protein S10 OS=Mus musculus GN=Rps10 PE=1 SV=1;>tr|Q3UW83|Q3UW83_MOUSE 40S ribosomal protein S10 OS=Mus musculus GN=Rps10 PE=2 SV=1	9.8742e-07	1	114.5	114.5	0.25719	0.33561	-1.57514	0.153416	1.1122	0.301753	-3.31397	Ub not down	Ub not up	Ub not affected	1.11602	0.446051	no change	0	0		0
VASQKGMSVYGLGR	GlyGly (K)	_VASQK(gl)GMSVYGLGR_	VASQK(1)GMSVYGLGR	VASQK(58.49)GMSVYGLGR	1	Q9DAW9	Q9DAW9	Q9DAW9	Cnn3	Calponin-3	>sp|Q9DAW9|CNN3_MOUSE Calponin-3 OS=Mus musculus GN=Cnn3 PE=1 SV=1	0.0005993	1	58.487	52.189	0.27519	0.33601	-1.57342	0.155879	1.1141	0.301598	-3.31568	Ub not down	Ub not up	Ub not affected	1.19742	0.305725	no change	mouse	0		0
GFCQVVVASKVR	GlyGly (K)	_GFCQVVVASK(gl)VR_	GFCQVVVASK(1)VR	GFCQVVVASK(28.33)VR	1	F8WIJ0;Q9JIS8	F8WIJ0	F8WIJ0	Slc12a4	Solute carrier family 12 member 4	>tr|F8WIJ0|F8WIJ0_MOUSE Solute carrier family 12 member 4 OS=Mus musculus GN=Slc12a4 PE=4 SV=2;>sp|Q9JIS8|S12A4_MOUSE Solute carrier family 12 member 4 OS=Mus musculus GN=Slc12a4 PE=1 SV=2	0.047506	1	28.327	12.571	0.24457	0.33609	-1.57308	-0.718355	0.60779	0.552971	-1.80841	Ub not down	Ub not up	Ub not affected	-1.12301	0.389214	no change	0	0		0
ELHLNDNPMGDAGLKLLCEGLQDPQCR	GlyGly (K)	_ELHLNDNPMGDAGLK(gl)LLCEGLQDPQCR_	ELHLNDNPMGDAGLK(1)LLCEGLQDPQCR	ELHLNDNPMGDAGLK(100.88)LLCEGLQDPQCR	1	Q91VI7	Q91VI7	Q91VI7	Rnh1	Ribonuclease inhibitor	>sp|Q91VI7|RINI_MOUSE Ribonuclease inhibitor OS=Mus musculus GN=Rnh1 PE=1 SV=1	9.5812e-24	2	100.88	100.88	0.25173	0.33643	-1.57162	0.185867	1.1375	0.295763	-3.38109	Ub not down	Ub not up	Ub not affected	1.66491	0.0771108	UP	mouse	0		0
IISPKNNPPTIVQDK	GlyGly (K)	_IISPK(gl)NNPPTIVQDK_	IISPK(1)NNPPTIVQDK	IISPK(76.89)NNPPTIVQDK(-76.89)	1	Q5SRX1;Q5SRX1-2;Q5SXA4;Q5SRX1-4;Q5SRX1-3;Q5SRX1-5	Q5SRX1	Q5SRX1	Tom1l2	TOM1-like protein 2	>sp|Q5SRX1|TM1L2_MOUSE TOM1-like protein 2 OS=Mus musculus GN=Tom1l2 PE=2 SV=1;>sp|Q5SRX1-2|TM1L2_MOUSE Isoform 2 of TOM1-like protein 2 OS=Mus musculus GN=Tom1l2;>tr|Q5SXA4|Q5SXA4_MOUSE TOM1-like protein 2 OS=Mus musculus GN=Tom1l2 PE=4 SV=1;>sp|Q5SRX1-4|	1.543e-28	2	108.71	108.71	0.26083	0.33645	-1.57154	-0.731039	0.60247	0.558451	-1.79067	Ub not down	Ub not up	Ub not affected	-1.71794	0.0219449	DOWN	0	0		0
DVVGKELQSQGR	GlyGly (K)	_DVVGK(gl)ELQSQGR_	DVVGK(1)ELQSQGR	DVVGK(62.14)ELQSQGR	1	Q3UE92;Q6P1B1	Q3UE92	Q3UE92	Xpnpep1	Xaa-Pro aminopeptidase 1	>tr|Q3UE92|Q3UE92_MOUSE X-prolyl aminopeptidase (Aminopeptidase P) 1, soluble, isoform CRA_b OS=Mus musculus GN=Xpnpep1 PE=2 SV=1;>sp|Q6P1B1|XPP1_MOUSE Xaa-Pro aminopeptidase 1 OS=Mus musculus GN=Xpnpep1 PE=2 SV=1	0.0013238	1	62.14	38.764	0.25463	0.33648	-1.57141	-0.307698	0.80793	0.416472	-2.40112	Ub not down	Ub not up	Ub not affected	-1.27548	0.268617	DOWN	0	0		0
NFLTGKIR	GlyGly (K)	_NFLTGK(gl)IR_	NFLTGK(1)IR	NFLTGK(64.26)IR	1	Q3UW53;E9PYV4	Q3UW53	Q3UW53	Fam129a	Protein Niban	>sp|Q3UW53|NIBAN_MOUSE Protein Niban OS=Mus musculus GN=Fam129a PE=1 SV=2;>tr|E9PYV4|E9PYV4_MOUSE Protein Niban OS=Mus musculus GN=Fam129a PE=4 SV=1	0.0046411	1	64.265	33.035	0.25616	0.33706	-1.56892	-0.220564	0.85823	0.392739	-2.54622	Ub not down	Ub not up	Ub not affected	-1.35213	0.0218383	DOWN	0	0		0
SKGPAVGIDLGTTYSCVGVFQHGK	Acetyl (Protein N-term),GlyGly (K)	_(ac)SK(gl)GPAVGIDLGTTYSCVGVFQHGK_	SK(0.968)GPAVGIDLGTTYSCVGVFQHGK(0.032)	SK(14.76)GPAVGIDLGTTYSCVGVFQHGK(-14.76)	1	P63017;Q504P4;D3YW43;D3Z5E2	P63017	P63017	Hspa8	Heat shock cognate 71 kDa protein	>sp|P63017|HSP7C_MOUSE Heat shock cognate 71 kDa protein OS=Mus musculus GN=Hspa8 PE=1 SV=1;>tr|Q504P4|Q504P4_MOUSE Heat shock cognate 71 kDa protein OS=Mus musculus GN=Hspa8 PE=2 SV=1;>tr|D3YW43|D3YW43_MOUSE Heat shock cognate 71 kDa protein OS=Mus muscul	0.017683	1	14.762	14.762	0.26952	0.33709	-1.56879	0.0280033	1.0196	0.33061	-3.02471	Ub not down	Ub not up	Ub not affected	1.05954	0.645078	no change	0	0		0
TPYEAYDPIGKYATATR	GlyGly (K)	_TPYEAYDPIGK(gl)YATATR_	TPYEAYDPIGK(1)YATATR	TPYEAYDPIGK(73.28)YATATR	1	Q80W68	Q80W68	Q80W68	Kirrel	Kin of IRRE-like protein 1	>sp|Q80W68|KIRR1_MOUSE Kin of IRRE-like protein 1 OS=Mus musculus GN=Kirrel PE=1 SV=1	4.7263e-05	1	73.279	62.686	0.27558	0.33712	-1.56867	-0.290162	0.81781	0.412223	-2.42587	Ub not down	Ub not up	Ub not affected	-1.35279	0.0535894	DOWN	0	0		0
KSNSISVGEVYR	GlyGly (K)	_K(gl)SNSISVGEVYR_	K(1)SNSISVGEVYR	K(65.4)SNSISVGEVYR	1	Q5S006	Q5S006	Q5S006	Lrrk2	Leucine-rich repeat serine/threonine-protein kinase 2	>sp|Q5S006|LRRK2_MOUSE Leucine-rich repeat serine/threonine-protein kinase 2 OS=Mus musculus GN=Lrrk2 PE=1 SV=2	2.0504e-05	2	65.395	65.395	0.25565	0.33733	-1.56777	0.0968016	1.0694	0.315439	-3.17019	Ub not down	Ub not up	Ub not affected	1.76557	0.0159417	UP	0	0		0
VLPQTILYKYYER	GlyGly (K)	_VLPQTILYK(gl)YYER_	VLPQTILYK(1)YYER	VLPQTILYK(40.55)YYER	1	P58283-2;P58283;P58283-3	P58283-2	P58283-2	Rnf216	E3 ubiquitin-protein ligase RNF216	>sp|P58283-2|RN216_MOUSE Isoform 2 of E3 ubiquitin-protein ligase RNF216 OS=Mus musculus GN=Rnf216;>sp|P58283|RN216_MOUSE E3 ubiquitin-protein ligase RNF216 OS=Mus musculus GN=Rnf216 PE=1 SV=3;>sp|P58283-3|RN216_MOUSE Isoform 3 of E3 ubiquitin-protein liga	0.0087034	1	40.552	33.182	0.2465	0.33747	-1.56717	#N/A	#N/A	#N/A	#N/A	#N/A	#N/A	#N/A	-1.1687	0.251733	no change	0	0		0			#N/A
GTFDIYVKCDGVGR	GlyGly (K)	_GTFDIYVK(gl)CDGVGR_	GTFDIYVK(1)CDGVGR	GTFDIYVK(34.44)CDGVGR	1	P31324;H3BK84	P31324	P31324	Prkar2b	cAMP-dependent protein kinase type II-beta regulatory subunit	>sp|P31324|KAP3_MOUSE cAMP-dependent protein kinase type II-beta regulatory subunit OS=Mus musculus GN=Prkar2b PE=1 SV=3;>tr|H3BK84|H3BK84_MOUSE cAMP-dependent protein kinase type II-beta regulatory subunit OS=Mus musculus GN=Prkar2b PE=4 SV=1	0.023009	1	34.444	27.153	0.25394	0.3375	-1.56704	-0.241373	0.84594	0.398964	-2.50649	Ub not down	Ub not up	Ub not affected	-1.18663	0.111104	no change	0	0		0
SQEMVHLVNKEPSETPDQCMTADETR	GlyGly (K)	_SQEMVHLVNK(gl)EPSETPDQCMTADETR_	SQEMVHLVNK(1)EPSETPDQCMTADETR	SQEMVHLVNK(40.43)EPSETPDQCMTADETR	1	A2APM2;P15379;P15379-7;P15379-8;A2APM1;P15379-4;P15379-9;P15379-10;Q80X37;E9QKM8;P15379-5;P15379-11;A2APM4;P15379-6;A2APM3;P15379-3;A2APM5;Q3U8S1;P15379-2	A2APM2	A2APM2	Cd44	CD44 antigen	>tr|A2APM2|A2APM2_MOUSE CD44 antigen OS=Mus musculus GN=Cd44 PE=4 SV=1;>sp|P15379|CD44_MOUSE CD44 antigen OS=Mus musculus GN=Cd44 PE=1 SV=3;>sp|P15379-7|CD44_MOUSE Isoform 2 of CD44 antigen OS=Mus musculus GN=Cd44;>sp|P15379-8|CD44_MOUSE Isoform 3 of CD44	0.00062824	1	40.428	38.263	0.25234	0.33755	-1.56683	-0.449296	0.7324	0.460882	-2.16975	Ub not down	Ub not up	Ub not affected	-1.09758	0.451429	no change	0	0		0
EMIKSGMNVAR	GlyGly (K)	_EMIK(gl)SGMNVAR_	EMIK(1)SGMNVAR	EMIK(61.35)SGMNVAR	1	P52480;P52480-2	P52480;P52480-2	P52480	Pkm2	Pyruvate kinase isozymes M1/M2	>sp|P52480|KPYM_MOUSE Pyruvate kinase PKM OS=Mus musculus GN=Pkm PE=1 SV=4;>sp|P52480-2|KPYM_MOUSE Isoform M1 of Pyruvate kinase PKM OS=Mus musculus GN=Pkm	0.0017369	1	61.353	43.986	0.25638	0.33764	-1.56644	-0.078518	0.94703	0.356525	-2.80485	Ub not down	Ub not up	Ub not affected	1.13738	0.509745	no change	mouse	0		0
LTQGEVYKELR	GlyGly (K)	_LTQGEVYK(gl)ELR_	LTQGEVYK(1)ELR	LTQGEVYK(76.66)ELR	1	P19096	P19096	P19096	Fasn	Fatty acid synthase;[Acyl-carrier-protein] S-acetyltransferase;[Acyl-carrier-protein] S-malonyltransferase;3-oxoacyl-[acyl-carrier-protein] synthase;3-oxoacyl-[acyl-carrier-protein] reductase;3-hydroxypalmitoyl-[acyl-carrier-protein] dehydratase;Enoyl-[acyl-carrier-protein] reductase;Oleoyl-[acyl-carrier-protein] hydrolase	>sp|P19096|FAS_MOUSE Fatty acid synthase OS=Mus musculus GN=Fasn PE=1 SV=2	8.1484e-07	2	76.655	61.116	0.25399	0.33774	-1.56602	-0.287871	0.81911	0.412326	-2.42527	Ub not down	Ub not up	Ub not affected	-1.16152	0.513026	no change	mouse	0		0
ITADLLSNGIDVYPQKEFDEDAEDR	GlyGly (K)	_ITADLLSNGIDVYPQK(gl)EFDEDAEDR_	ITADLLSNGIDVYPQK(1)EFDEDAEDR	ITADLLSNGIDVYPQK(30.59)EFDEDAEDR	1	Q80UG5;Q80UG5-3;A2A6U3;Q80UG5-2	Q80UG5	Q80UG5	Sept9	Septin-9	>sp|Q80UG5|SEPT9_MOUSE Septin-9 OS=Mus musculus GN=Sept9 PE=1 SV=1;>sp|Q80UG5-3|SEPT9_MOUSE Isoform 3 of Septin-9 OS=Mus musculus GN=Sept9;>tr|A2A6U3|A2A6U3_MOUSE Septin-9 OS=Mus musculus GN=Sept9 PE=3 SV=1;>sp|Q80UG5-2|SEPT9_MOUSE Isoform 2 of Septin-9 OS	0.0049805	1	30.592	27.814	0.27326	0.33797	-1.56503	-0.275175	0.82635	0.408991	-2.44504	Ub not down	Ub not up	Ub not affected	-1.29966	#N/A	DOWN	mouse	0		0
KCSAAALDVLANVFR	GlyGly (K)	_K(gl)CSAAALDVLANVFR_	K(1)CSAAALDVLANVFR	K(39)CSAAALDVLANVFR	1	Q99LG2;E9PV58	Q99LG2	Q99LG2	Tnpo2	Transportin-2	>sp|Q99LG2|TNPO2_MOUSE Transportin-2 OS=Mus musculus GN=Tnpo2 PE=2 SV=1;>tr|E9PV58|E9PV58_MOUSE Transportin-2 OS=Mus musculus GN=Tnpo2 PE=4 SV=1	0.00032592	1	39.005	39.005	0.26367	0.3384	-1.5632	-0.552178	0.68199	0.496195	-2.01534	Ub not down	Ub not up	Ub not affected	-1.28964	0.0637356	DOWN	0	0		0
AINTFFAKNGYR	GlyGly (K)	_AINTFFAK(gl)NGYR_	AINTFFAK(1)NGYR	AINTFFAK(63.62)NGYR	1	G3X9Q6;Q8BWW4;E9Q066	G3X9Q6	G3X9Q6	Larp4	La-related protein 4	>tr|G3X9Q6|G3X9Q6_MOUSE La-related protein 4 OS=Mus musculus GN=Larp4 PE=4 SV=1;>sp|Q8BWW4|LARP4_MOUSE La-related protein 4 OS=Mus musculus GN=Larp4 PE=2 SV=2;>tr|E9Q066|E9Q066_MOUSE La-related protein 4 OS=Mus musculus GN=Larp4 PE=4 SV=1	0.0011338	2	63.624	55.52	0.2549	0.33856	-1.56252	-0.167782	0.89021	0.380315	-2.6294	Ub not down	Ub not up	Ub not affected	-1.06758	0.379529	no change	0	0		1	PY-like	PY-like
IPQIGDKFASR	GlyGly (K)	_IPQIGDK(gl)FASR_	IPQIGDK(1)FASR	IPQIGDK(29.81)FASR	1	Q8CFI7	Q8CFI7	Q8CFI7	Polr2b	DNA-directed RNA polymerase II subunit RPB2	>sp|Q8CFI7|RPB2_MOUSE DNA-directed RNA polymerase II subunit RPB2 OS=Mus musculus GN=Polr2b PE=2 SV=2	0.051402	1	29.807	26.383	0.26824	0.3388	-1.56149	-0.145605	0.904	0.374779	-2.66824	Ub not down	Ub not up	Ub not affected	1.01221	0.959811	no change	mouse	1	PXY	0		PXY
MDWVMKHNGPNDASDGTVR	Acetyl (Protein N-term),GlyGly (K)	_(ac)MDWVMK(gl)HNGPNDASDGTVR_	MDWVMK(1)HNGPNDASDGTVR	MDWVMK(44.82)HNGPNDASDGTVR	1	D3Z3N4;D3YWT1;D3Z6Y3	D3Z3N4	D3Z3N4	Hnrnph3		>tr|D3Z3N4|D3Z3N4_MOUSE MCG11326, isoform CRA_a OS=Mus musculus GN=Hnrnph3 PE=4 SV=1;>tr|D3YWT1|D3YWT1_MOUSE MCG11326, isoform CRA_b OS=Mus musculus GN=Hnrnph3 PE=4 SV=1;>tr|D3Z6Y3|D3Z6Y3_MOUSE Protein Hnrnph3 OS=Mus musculus GN=Hnrnph3 PE=4 SV=1	4.871e-06	1	44.816	43.243	0.24794	0.33885	-1.56128	-0.163316	0.89297	0.379464	-2.6353	Ub not down	Ub not up	Ub not affected	-1.08125	0.807303	no change	0	0		0
NKTEDLEATSEHFKTTSQK	GlyGly (K)	_NKTEDLEATSEHFK(gl)TTSQK_	NK(0.021)TEDLEATSEHFK(0.957)TTSQK(0.022)	NK(-16.51)TEDLEATSEHFK(16.37)TTSQK(-16.37)	1	O70404	O70404	O70404	Vamp8	Vesicle-associated membrane protein 8	>sp|O70404|VAMP8_MOUSE Vesicle-associated membrane protein 8 OS=Mus musculus GN=Vamp8 PE=1 SV=1	0.039363	1	24.594	22.902	0.25709	0.33888	-1.56115	0.217479	1.1627	0.29146	-3.43101	Ub not down	Ub not up	Ub not affected	1.25072	0.0461011	UP	0	0		0
AEVQKLQMEAPHIIVGTPGR	GlyGly (K)	_AEVQK(gl)LQMEAPHIIVGTPGR_	AEVQK(1)LQMEAPHIIVGTPGR	AEVQK(101.64)LQMEAPHIIVGTPGR	1	P60843	P60843	P60843	Eif4a1	Eukaryotic initiation factor 4A-I	>sp|P60843|IF4A1_MOUSE Eukaryotic initiation factor 4A-I OS=Mus musculus GN=Eif4a1 PE=1 SV=1	8.4277e-14	3	101.64	93.278	0.24726	0.33915	-1.56	-0.259875	0.83516	0.40609	-2.46251	Ub not down	Ub not up	Ub not affected	1.00446	0.756453	no change	mouse	0		0
DILQAAKQIVGTDNGR	GlyGly (K)	_DILQAAK(gl)QIVGTDNGR_	DILQAAK(1)QIVGTDNGR	DILQAAK(21.84)QIVGTDNGR	1	E9PZJ8	E9PZJ8	E9PZJ8	Ascc3	Activating signal cointegrator 1 complex subunit 3	>sp|E9PZJ8|ASCC3_MOUSE Activating signal cointegrator 1 complex subunit 3 OS=Mus musculus GN=Ascc3 PE=2 SV=1	0.099769	1	21.841	14.639	0.27387	0.33932	-1.55928	-0.0683321	0.95374	0.355778	-2.81074	Ub not down	Ub not up	Ub not affected	-1.01786	0.868067	no change	0	1	PXY	0		PXY
FFSDCKIQNGAQGIR	GlyGly (K)	_FFSDCK(gl)IQNGAQGIR_	FFSDCK(1)IQNGAQGIR	FFSDCK(156.8)IQNGAQGIR	1	Q8C2Q7;O35737	Q8C2Q7	Q8C2Q7	Hnrnph1	Heterogeneous nuclear ribonucleoprotein H;Heterogeneous nuclear ribonucleoprotein H, N-terminally processed	>tr|Q8C2Q7|Q8C2Q7_MOUSE Heterogeneous nuclear ribonucleoprotein H OS=Mus musculus GN=Hnrnph1 PE=2 SV=1;>sp|O35737|HNRH1_MOUSE Heterogeneous nuclear ribonucleoprotein H OS=Mus musculus GN=Hnrnph1 PE=1 SV=3	9.6898e-41	2	156.8	143.47	0.25666	0.33943	-1.55881	-0.0896204	0.93977	0.361184	-2.76867	Ub not down	Ub not up	Ub not affected	1.0633	0.434539	no change	0	0		0
EEWATAIQTVADGLKR	GlyGly (K)	_EEWATAIQTVADGLK(gl)R_	EEWATAIQTVADGLK(1)R	EEWATAIQTVADGLK(36.19)R	1	P31750;D3Z783;D3YXX3;D3YYP9	P31750	P31750	Akt1	RAC-alpha serine/threonine-protein kinase	>sp|P31750|AKT1_MOUSE RAC-alpha serine/threonine-protein kinase OS=Mus musculus GN=Akt1 PE=1 SV=2;>tr|D3Z783|D3Z783_MOUSE RAC-alpha serine/threonine-protein kinase OS=Mus musculus GN=Akt1 PE=4 SV=2;>tr|D3YXX3|D3YXX3_MOUSE RAC-alpha serine/threonine-protein	0.010835	1	36.193	30.03	0.26106	0.33972	-1.55758	0.0402612	1.0283	0.330371	-3.0269	Ub not down	Ub not up	Ub not affected	1.18757	0.316761	no change	0	1	PXY	1	PY-like	PY-like
FNAHGDANTIVCNTKEDGTWGTEHR	GlyGly (K)	_FNAHGDANTIVCNTK(gl)EDGTWGTEHR_	FNAHGDANTIVCNTK(1)EDGTWGTEHR	FNAHGDANTIVCNTK(30.25)EDGTWGTEHR	1	P16045	P16045	P16045	Lgals1	Galectin-1	>sp|P16045|LEG1_MOUSE Galectin-1 OS=Mus musculus GN=Lgals1 PE=1 SV=3	0.0051291	1	30.249	30.249	0.26394	0.33973	-1.55754	-0.102945	0.93113	0.364858	-2.74079	Ub not down	Ub not up	Ub not affected	1.07925	0.0942467	no change	0	0		0
DGSLASNPYSGDLTKFGR	GlyGly (K)	_DGSLASNPYSGDLTK(gl)FGR_	DGSLASNPYSGDLTK(1)FGR	DGSLASNPYSGDLTK(63.34)FGR	1	Q80X50-2;Q80X50;Q80X50-4;Q80X50-5;Q80X50-3	Q80X50-2	Q80X50-2	Ubap2l	Ubiquitin-associated protein 2-like	>sp|Q80X50-2|UBP2L_MOUSE Isoform 2 of Ubiquitin-associated protein 2-like OS=Mus musculus GN=Ubap2l;>sp|Q80X50|UBP2L_MOUSE Ubiquitin-associated protein 2-like OS=Mus musculus GN=Ubap2l PE=1 SV=1;>sp|Q80X50-4|UBP2L_MOUSE Isoform 4 of Ubiquitin-associated pr	4.3743e-05	1	63.337	58.985	0.29239	0.33979	-1.55728	-0.0904342	0.93924	0.361771	-2.76418	Ub not down	Ub not up	Ub not affected	-1.09701	0.43935	no change	0	2	PXY	0		PXY
IDLPEYQGEPDEISIQKCR	GlyGly (K)	_IDLPEYQGEPDEISIQK(gl)CR_	IDLPEYQGEPDEISIQK(1)CR	IDLPEYQGEPDEISIQK(47.57)CR	1	Q9D892	Q9D892	Q9D892	Itpa	Inosine triphosphate pyrophosphatase	>sp|Q9D892|ITPA_MOUSE Inosine triphosphate pyrophosphatase OS=Mus musculus GN=Itpa PE=1 SV=2	0.00064033	1	47.568	39.346	0.26894	0.34025	-1.55533	-0.148129	0.90242	0.377042	-2.65223	Ub not down	Ub not up	Ub not affected	-1.03886	0.885637	no change	0	1	PXY	0		PXY
SDGIYIINLKR	GlyGly (K)	_SDGIYIINLK(gl)R_	SDGIYIINLK(1)R	SDGIYIINLK(76.14)R	1	P14206	P14206	P14206	Rpsa	40S ribosomal protein SA	>sp|P14206|RSSA_MOUSE 40S ribosomal protein SA OS=Mus musculus GN=Rpsa PE=1 SV=4	5.0893e-07	1	76.143	76.143	0.25642	0.34027	-1.55525	0.0342157	1.024	0.332295	-3.00937	Ub not down	Ub not up	Ub not affected	1.17744	0.179431	no change	mouse	0		0
DIKDTTVGTLSQR	GlyGly (K)	_DIK(gl)DTTVGTLSQR_	DIK(1)DTTVGTLSQR	DIK(52.55)DTTVGTLSQR	1	P26516	P26516	P26516	Psmd7	26S proteasome non-ATPase regulatory subunit 7	>sp|P26516|PSMD7_MOUSE 26S proteasome non-ATPase regulatory subunit 7 OS=Mus musculus GN=Psmd7 PE=1 SV=2	0.0019227	1	52.555	29.834	0.25762	0.34035	-1.55491	-0.144967	0.9044	0.376327	-2.65726	Ub not down	Ub not up	Ub not affected	1.04152	0.429666	no change	0	0		0
VKFGESIEDLQTCR	GlyGly (K)	_VK(gl)FGESIEDLQTCR_	VK(1)FGESIEDLQTCR	VK(29.01)FGESIEDLQTCR	1	F7DFD7;Q99LV7;F6YX19;F6RUP6	F7DFD7	F7DFD7	Pigx	Phosphatidylinositol-glycan biosynthesis class X protein	>tr|F7DFD7|F7DFD7_MOUSE Phosphatidylinositol-glycan biosynthesis class X protein OS=Mus musculus GN=Pigx PE=4 SV=1;>sp|Q99LV7|PIGX_MOUSE Phosphatidylinositol-glycan biosynthesis class X protein OS=Mus musculus GN=Pigx PE=2 SV=2;>tr|F6YX19|F6YX19_MOUSE Phos	0.036643	1	29.013	23.695	0.23687	0.34113	-1.55161	#N/A	#N/A	#N/A	#N/A	#N/A	#N/A	#N/A	-1.1427	0.140696	no change	0	0		0			#N/A
VAGQDGSVVQFKIKR	GlyGly (K)	_VAGQDGSVVQFK(gl)IKR_	VAGQDGSVVQFK(0.886)IK(0.114)R	VAGQDGSVVQFK(8.92)IK(-8.92)R	1	P61957;D3Z794;H7BWX9;G3UZX6;G3UZA7;Q9Z172;G3UWX9;G3UWI9;G3UZ60;Q9Z172-2	P61957;G3UZA7;Q9Z172-2	G3UZA7	Sumo2;Sumo3	Small ubiquitin-related modifier 2;Small ubiquitin-related modifier 3	>sp|P61957|SUMO2_MOUSE Small ubiquitin-related modifier 2 OS=Mus musculus GN=Sumo2 PE=2 SV=1;>tr|D3Z794|D3Z794_MOUSE Small ubiquitin-related modifier 2 OS=Mus musculus GN=Sumo2 PE=4 SV=1;>tr|H7BWX9|H7BWX9_MOUSE Small ubiquitin-related modifier 2 OS=Mus mus	0.02816	1	50.562	43.361	0.28271	0.34119	-1.55135	-0.270556	0.829	0.411568	-2.42973	Ub not down	Ub not up	Ub not affected	-1.07429	0.101967	no change	0	0		0
KACADATLSQITNNIDPVGR	GlyGly (K)	_K(gl)ACADATLSQITNNIDPVGR_	K(1)ACADATLSQITNNIDPVGR	K(29.77)ACADATLSQITNNIDPVGR	1	P62874;H3BKR2;H3BLF7	P62874	P62874	Gnb1	Guanine nucleotide-binding protein G(I)/G(S)/G(T) subunit beta-1	>sp|P62874|GBB1_MOUSE Guanine nucleotide-binding protein G(I)/G(S)/G(T) subunit beta-1 OS=Mus musculus GN=Gnb1 PE=1 SV=3;>tr|H3BKR2|H3BKR2_MOUSE Guanine nucleotide-binding protein G(I)/G(S)/G(T) subunit beta-1 (Fragment) OS=Mus musculus GN=Gnb1 PE=4 SV=1;>	0.016639	1	29.766	27.927	0.27201	0.34133	-1.55076	-0.322487	0.79969	0.426828	-2.34286	Ub not down	Ub not up	Ub not affected	-1.06749	0.34286	no change	mouse	0		0
EKLTADPDSEIATTSLR	GlyGly (K)	_EK(gl)LTADPDSEIATTSLR_	EK(1)LTADPDSEIATTSLR	EK(33.7)LTADPDSEIATTSLR	1	O88907;Q8C5D8;G3UWE3;Q8C5D8-5;Q8C5D8-4;Q8C5D8-2;F8WHS8;Q8C5D8-3	O88907	O88907	Pias1;Pias2	E3 SUMO-protein ligase PIAS1;E3 SUMO-protein ligase PIAS2	>sp|O88907|PIAS1_MOUSE E3 SUMO-protein ligase PIAS1 OS=Mus musculus GN=Pias1 PE=1 SV=2;>sp|Q8C5D8|PIAS2_MOUSE E3 SUMO-protein ligase PIAS2 OS=Mus musculus GN=Pias2 PE=1 SV=2;>tr|G3UWE3|G3UWE3_MOUSE E3 SUMO-protein ligase PIAS2 OS=Mus musculus GN=Pias2 PE=4	0.013959	1	33.697	26.969	0.25094	0.34142	-1.55038	#VALUE!	NaN	#VALUE!	#VALUE!	#VALUE!	#VALUE!	#VALUE!	-1.1255	0.0696182	no change	0	2	PXY	0		PXY
DFVGLEDCDKSTR	GlyGly (K)	_DFVGLEDCDK(gl)STR_	DFVGLEDCDK(1)STR	DFVGLEDCDK(25.72)STR	1	E9PY46;E9Q682	E9PY46	E9PY46	Ift140		>tr|E9PY46|E9PY46_MOUSE Protein Ift140 OS=Mus musculus GN=Ift140 PE=4 SV=1;>tr|E9Q682|E9Q682_MOUSE Protein Ift140 (Fragment) OS=Mus musculus GN=Ift140 PE=4 SV=1	0.073625	1	25.718	20.623	0.2892	0.34183	-1.54865	-0.266646	0.83125	0.411224	-2.43176	Ub not down	Ub not up	Ub not affected	-1.04468	0.867835	no change	0	0		2	PY-like	PY-like
LLESLEEQEVKGFNR	GlyGly (K)	_LLESLEEQEVK(gl)GFNR_	LLESLEEQEVK(1)GFNR	LLESLEEQEVK(37.59)GFNR	1	Q8BTZ5	Q8BTZ5	Q8BTZ5	Ankrd46	Ankyrin repeat domain-containing protein 46	>sp|Q8BTZ5|ANR46_MOUSE Ankyrin repeat domain-containing protein 46 OS=Mus musculus GN=Ankrd46 PE=2 SV=1	0.013436	1	37.594	28.995	0.25311	0.34189	-1.5484	-0.249599	0.84113	0.406465	-2.46024	Ub not down	Ub not up	Ub not affected	1.01643	0.949567	no change	0	0		0
TVGKNGDLLTMR	GlyGly (K)	_TVGK(gl)NGDLLTMR_	TVGK(1)NGDLLTMR	TVGK(45.92)NGDLLTMR	1	Q8BHR8;Q8BHR8-2	Q8BHR8	Q8BHR8		UPF0705 protein C11orf49 homolog	>sp|Q8BHR8|CK049_MOUSE UPF0705 protein C11orf49 homolog OS=Mus musculus PE=1 SV=1;>sp|Q8BHR8-2|CK049_MOUSE Isoform 2 of UPF0705 protein C11orf49 homolog OS=Mus musculus	0.006444	1	45.915	31.354	0.2344	0.34193	-1.54823	#N/A	#N/A	#N/A	#N/A	#N/A	#N/A	#N/A	#N/A	0.0221741	#N/A	0	1	PXY	0		PXY	#N/A
IQKASSEGVAIQGQQGTR	GlyGly (K)	_IQK(gl)ASSEGVAIQGQQGTR_	IQK(1)ASSEGVAIQGQQGTR	IQK(56.41)ASSEGVAIQGQQGTR	1	B9EJ54;E9Q880	B9EJ54	B9EJ54	Nup205		>tr|B9EJ54|B9EJ54_MOUSE MCG21756, isoform CRA_b OS=Mus musculus GN=Nup205 PE=2 SV=1;>tr|E9Q880|E9Q880_MOUSE Protein Nup205 OS=Mus musculus GN=Nup205 PE=4 SV=1	8.6874e-05	1	56.407	40.268	0.25536	0.34194	-1.54818	-0.0568363	0.96137	0.35568	-2.81152	Ub not down	Ub not up	Ub not affected	-1.37828	0.0614672	DOWN	0	0		0
QDLPNAMAISEMTDKLGLQSLR	GlyGly (K)	_QDLPNAMAISEMTDK(gl)LGLQSLR_	QDLPNAMAISEMTDK(1)LGLQSLR	QDLPNAMAISEMTDK(56.29)LGLQSLR	1	P61750;E9Q798;F6UFB9	P61750	P61750	Arf4	ADP-ribosylation factor 4	>sp|P61750|ARF4_MOUSE ADP-ribosylation factor 4 OS=Mus musculus GN=Arf4 PE=1 SV=2;>tr|E9Q798|E9Q798_MOUSE ADP-ribosylation factor 4 OS=Mus musculus GN=Arf4 PE=3 SV=1;>tr|F6UFB9|F6UFB9_MOUSE ADP-ribosylation factor 4 (Fragment) OS=Mus musculus GN=Arf4 PE=4	2.1829e-08	1	56.29	53.134	0.27328	0.34232	-1.54658	-0.76702	0.58763	0.582543	-1.71661	Ub not down	Ub not up	Ub not affected	-1.67735	0.0361411	DOWN	0	0		0
LDKSQIHDIVLVGGSTR	GlyGly (K)	_LDK(gl)SQIHDIVLVGGSTR_	LDK(1)SQIHDIVLVGGSTR	LDK(26.81)SQIHDIVLVGGSTR	1	P63017;Q504P4	P63017	P63017	Hspa8	Heat shock cognate 71 kDa protein	>sp|P63017|HSP7C_MOUSE Heat shock cognate 71 kDa protein OS=Mus musculus GN=Hspa8 PE=1 SV=1;>tr|Q504P4|Q504P4_MOUSE Heat shock cognate 71 kDa protein OS=Mus musculus GN=Hspa8 PE=2 SV=1	0.038985	1	26.808	21.149	0.26265	0.34245	-1.54603	0.0280033	1.0196	0.335867	-2.97737	Ub not down	Ub not up	Ub not affected	1.05954	0.645078	no change	0	0		0
YYFEGIKQTFGYGAR	GlyGly (K)	_YYFEGIK(gl)QTFGYGAR_	YYFEGIK(1)QTFGYGAR	YYFEGIK(52.27)QTFGYGAR	1	Q8BK64	Q8BK64	Q8BK64	Ahsa1	Activator of 90 kDa heat shock protein ATPase homolog 1	>sp|Q8BK64|AHSA1_MOUSE Activator of 90 kDa heat shock protein ATPase homolog 1 OS=Mus musculus GN=Ahsa1 PE=2 SV=2	0.0014456	1	52.265	40.497	0.27388	0.34258	-1.54549	0.081476	1.0581	0.323769	-3.08862	Ub not down	Ub not up	Ub not affected	1.56974	0.0943818	UP	0	0		0
SQNPPQSKGCCFVTFYTR	GlyGly (K)	_SQNPPQSK(gl)GCCFVTFYTR_	SQNPPQSK(1)GCCFVTFYTR	SQNPPQSK(32.18)GCCFVTFYTR	1	P28659-4;P28659;P28659-3;P28659-2;Q9Z0H4-9;Q9Z0H4-6;Q9Z0H4-2;Q9Z0H4-8;Q9Z0H4;Q9Z0H4-4;Q9Z0H4-5;Q9Z0H4-7;E9QA47;S4R1S7;Q9Z0H4-11;S4R2U7;V9GX43;A3KGT2;A3KGT0;S4R2L5;S4R2J2	P28659-4	P28659-4	Celf1;Celf2	CUGBP Elav-like family member 1;CUGBP Elav-like family member 2	>sp|P28659-4|CELF1_MOUSE Isoform 4 of CUGBP Elav-like family member 1 OS=Mus musculus GN=Celf1;>sp|P28659|CELF1_MOUSE CUGBP Elav-like family member 1 OS=Mus musculus GN=Celf1 PE=1 SV=2;>sp|P28659-3|CELF1_MOUSE Isoform 3 of CUGBP Elav-like family member 1 O	0.015591	1	32.181	24.094	0.2522	0.34263	-1.54528	-0.215061	0.86151	0.397709	-2.5144	Ub not down	Ub not up	Ub not affected	1.07557	0.267446	no change	0	0		0
KNTIMFDDIGR	GlyGly (K)	_K(gl)NTIMFDDIGR_	K(1)NTIMFDDIGR	K(30.33)NTIMFDDIGR	1	Q8BGR9;Q8BGR9-2	Q8BGR9	Q8BGR9	Ublcp1	Ubiquitin-like domain-containing CTD phosphatase 1	>sp|Q8BGR9|UBCP1_MOUSE Ubiquitin-like domain-containing CTD phosphatase 1 OS=Mus musculus GN=Ublcp1 PE=1 SV=1;>sp|Q8BGR9-2|UBCP1_MOUSE Isoform 2 of Ubiquitin-like domain-containing CTD phosphatase 1 OS=Mus musculus GN=Ublcp1	0.040552	1	30.331	30.331	0.23426	0.3429	-1.54414	-0.0641028	0.95654	0.35848	-2.78956	Ub not down	Ub not up	Ub not affected	1.0926	0.642481	no change	0	0		0
STLTDSLVCKAGIIASAR	GlyGly (K)	_STLTDSLVCK(gl)AGIIASAR_	STLTDSLVCK(1)AGIIASAR	STLTDSLVCK(63.34)AGIIASAR	1	P58252	P58252	P58252	Eef2	Elongation factor 2	>sp|P58252|EF2_MOUSE Elongation factor 2 OS=Mus musculus GN=Eef2 PE=1 SV=2	4.3743e-05	2	63.337	35.694	0.25264	0.34292	-1.54406	-0.184343	0.88005	0.38966	-2.56634	Ub not down	Ub not up	Ub not affected	-1.09869	0.482451	no change	0	0		0
SSMSSCGSSGYFSSSPTLSSSPPVLCNPKSVLK	GlyGly (K)	_SSMSSCGSSGYFSSSPTLSSSPPVLCNPK(gl)SVLK_	SSMSSCGSSGYFSSSPTLSSSPPVLCNPK(0.739)SVLK(0.261)	SSMSSCGSSGYFSSSPTLSSSPPVLCNPK(4.51)SVLK(-4.51)	1	Q570Y9;Q570Y9-2;B2ZRS5;Q570Y9-3	Q570Y9	Q570Y9	Deptor	DEP domain-containing mTOR-interacting protein	>sp|Q570Y9|DPTOR_MOUSE DEP domain-containing mTOR-interacting protein OS=Mus musculus GN=Deptor PE=1 SV=2;>sp|Q570Y9-2|DPTOR_MOUSE Isoform 2 of DEP domain-containing mTOR-interacting protein OS=Mus musculus GN=Deptor;>tr|B2ZRS5|B2ZRS5_MOUSE DEP domain-cont	0.02085	1	17.769	17.769	0.26831	0.34296	-1.54389	-0.45184	0.73111	0.469095	-2.13176	Ub not down	Ub not up	Ub not affected	-1.33977	#N/A	DOWN	0	0		0
IQPEEKPVEVSPAVTR	GlyGly (K)	_IQPEEK(gl)PVEVSPAVTR_	IQPEEK(1)PVEVSPAVTR	IQPEEK(59.86)PVEVSPAVTR	1	Q8R1X6-2;Q8R1X6;D3Z3F8	Q8R1X6-2	Q8R1X6-2	Spg20	Spartin	>sp|Q8R1X6-2|SPG20_MOUSE Isoform 2 of Spartin OS=Mus musculus GN=Spg20;>sp|Q8R1X6|SPG20_MOUSE Spartin OS=Mus musculus GN=Spg20 PE=1 SV=1;>tr|D3Z3F8|D3Z3F8_MOUSE Spartin OS=Mus musculus GN=Spg20 PE=4 SV=1	0.00040263	2	59.862	47.48	0.26463	0.34297	-1.54385	0.445621	1.3619	0.251832	-3.9709	Ub not down	Ub not up	Ub not affected	1.54475	0.0176514	UP	0	1	PXY	0		PXY
FFLEETLVQHKLPSVR	GlyGly (K)	_FFLEETLVQHK(gl)LPSVR_	FFLEETLVQHK(1)LPSVR	FFLEETLVQHK(100.45)LPSVR	1	Q99PG2;Q99PG2-2	Q99PG2	Q99PG2	Ogfr	Opioid growth factor receptor	>sp|Q99PG2|OGFR_MOUSE Opioid growth factor receptor OS=Mus musculus GN=Ogfr PE=2 SV=1;>sp|Q99PG2-2|OGFR_MOUSE Isoform 2 of Opioid growth factor receptor OS=Mus musculus GN=Ogfr	4.3723e-21	2	100.45	100.45	0.25201	0.34297	-1.54385	-0.0566712	0.96148	0.35671	-2.80339	Ub not down	Ub not up	Ub not affected	1.05655	0.868557	no change	0	0		0
DENLSKTMFLPLAER	GlyGly (K)	_DENLSK(gl)TMFLPLAER_	DENLSK(1)TMFLPLAER	DENLSK(53.99)TMFLPLAER	1	Q8BWZ3;Q8BWZ3-2	Q8BWZ3	Q8BWZ3	Naa25	N-alpha-acetyltransferase 25, NatB auxiliary subunit	>sp|Q8BWZ3|NAA25_MOUSE N-alpha-acetyltransferase 25, NatB auxiliary subunit OS=Mus musculus GN=Naa25 PE=2 SV=1;>sp|Q8BWZ3-2|NAA25_MOUSE Isoform 2 of N-alpha-acetyltransferase 25, NatB auxiliary subunit OS=Mus musculus GN=Naa25	0.00073812	1	53.995	53.995	0.25842	0.34298	-1.5438	0.114634	1.0827	0.316782	-3.15674	Ub not down	Ub not up	Ub not affected	1.01599	0.80783	no change	0	0		0
CVDFQTLKLQELPDAVPHGEMPR	GlyGly (K)	_CVDFQTLK(gl)LQELPDAVPHGEMPR_	CVDFQTLK(1)LQELPDAVPHGEMPR	CVDFQTLK(27.32)LQELPDAVPHGEMPR	1	Q52KC3;P49718	Q52KC3	Q52KC3	Mcm5	DNA replication licensing factor MCM5	>tr|Q52KC3|Q52KC3_MOUSE DNA replication licensing factor MCM5 OS=Mus musculus GN=Mcm5 PE=2 SV=1;>sp|P49718|MCM5_MOUSE DNA replication licensing factor MCM5 OS=Mus musculus GN=Mcm5 PE=2 SV=1	0.0015024	1	27.32	27.32	0.25963	0.34337	-1.54216	-0.0119661	0.99174	0.34623	-2.88825	Ub not down	Ub not up	Ub not affected	-1.20803	0.298859	no change	0	0		0
ATDFIDQALAHKNGR	GlyGly (K)	_ATDFIDQALAHK(gl)NGR_	ATDFIDQALAHK(1)NGR	ATDFIDQALAHK(107.14)NGR	1	B1AQF4;Q9D7X3;H3BKD1;Q3V2Y9	B1AQF4	B1AQF4	Dusp3	Dual specificity protein phosphatase 3	>tr|B1AQF4|B1AQF4_MOUSE Dual-specificity protein phosphatase 3 OS=Mus musculus GN=Dusp3 PE=4 SV=1;>sp|Q9D7X3|DUS3_MOUSE Dual specificity protein phosphatase 3 OS=Mus musculus GN=Dusp3 PE=1 SV=1;>tr|H3BKD1|H3BKD1_MOUSE Dual-specificity protein phosphatase 3	2.1153e-10	1	107.14	107.14	0.26107	0.34341	-1.542	-0.149681	0.90145	0.380953	-2.625	Ub not down	Ub not up	Ub not affected	1.02582	0.88811	no change	0	0		0
EGIDETFIKEAILTR	GlyGly (K)	_EGIDETFIK(gl)EAILTR_	EGIDETFIK(1)EAILTR	EGIDETFIK(44.81)EAILTR	1	G3X9B1	G3X9B1	G3X9B1	Heatr1		>tr|G3X9B1|G3X9B1_MOUSE HEAT repeat containing 1 OS=Mus musculus GN=Heatr1 PE=4 SV=1	0.0046736	1	44.807	28.141	0.27266	0.34355	-1.54141	0.334454	1.2609	0.272464	-3.67021	Ub not down	Ub not up	Ub not affected	1.00433	0.989045	no change	0	1	PXY	1	PY-like	PY-like
HLESEKLAQILAAR	GlyGly (K)	_HLESEK(gl)LAQILAAR_	HLESEK(1)LAQILAAR	HLESEK(98.1)LAQILAAR	1	Q8K2H2	Q8K2H2	Q8K2H2	Otud6b	OTU domain-containing protein 6B	>sp|Q8K2H2|OTU6B_MOUSE OTU domain-containing protein 6B OS=Mus musculus GN=Otud6b PE=2 SV=1	9.5941e-07	1	98.105	84.426	0.25977	0.34368	-1.54086	0.231678	1.1742	0.292693	-3.41655	Ub not down	Ub not up	Ub not affected	1.2852	0.407226	UP	0	0		0
TLQKMMASGLTER	GlyGly (K)	_TLQK(gl)MMASGLTER_	TLQK(1)MMASGLTER	TLQK(34.68)MMASGLTER	1	Q99LE6	Q99LE6	Q99LE6	Abcf2	ATP-binding cassette sub-family F member 2	>sp|Q99LE6|ABCF2_MOUSE ATP-binding cassette sub-family F member 2 OS=Mus musculus GN=Abcf2 PE=2 SV=1	0.0080276	1	34.685	25.73	0.23689	0.34386	-1.54011	-0.025089	0.98276	0.349892	-2.85802	Ub not down	Ub not up	Ub not affected	-1.05836	0.831844	no change	0	0		0
KVYNISDFSR	GlyGly (K)	_K(gl)VYNISDFSR_	K(1)VYNISDFSR	K(116.77)VYNISDFSR	1	Q920L1	Q920L1	Q920L1	Fads1	Fatty acid desaturase 1	>sp|Q920L1|FADS1_MOUSE Fatty acid desaturase 1 OS=Mus musculus GN=Fads1 PE=2 SV=1	5.8436e-09	2	116.77	92.915	0.26025	0.34388	-1.54002	-0.096792	0.93511	0.367743	-2.71929	Ub not down	Ub not up	Ub not affected	-1.14246	0.457887	no change	0	1	PXY	0		PXY
CPTDYQEKMGR	GlyGly (K)	_CPTDYQEK(gl)MGR_	CPTDYQEK(1)MGR	CPTDYQEK(47.89)MGR	1	Q8C561;Q8C561-2	Q8C561	Q8C561	Lmbrd2	LMBR1 domain-containing protein 2	>sp|Q8C561|LMBD2_MOUSE LMBR1 domain-containing protein 2 OS=Mus musculus GN=Lmbrd2 PE=2 SV=1;>sp|Q8C561-2|LMBD2_MOUSE Isoform 2 of LMBR1 domain-containing protein 2 OS=Mus musculus GN=Lmbrd2	0.0079175	1	47.894	47.894	0.25089	0.34388	-1.54002	#VALUE!	NaN	#VALUE!	#VALUE!	#VALUE!	#VALUE!	#VALUE!	-1.07385	0.984454	no change	0	0		0
GLANMASGSPDKVR	GlyGly (K)	_GLANMASGSPDK(gl)VR_	GLANMASGSPDK(1)VR	GLANMASGSPDK(45.12)VR	1	E0CZ22;G3XA21	E0CZ22	E0CZ22	Heatr7a		>tr|E0CZ22|E0CZ22_MOUSE Protein Mroh1 OS=Mus musculus GN=Mroh1 PE=4 SV=1;>tr|G3XA21|G3XA21_MOUSE MCG134445, isoform CRA_a OS=Mus musculus GN=Mroh1 PE=4 SV=1	0.0010132	2	45.115	40.942	0.25879	0.34395	-1.53973	#N/A	#N/A	#N/A	#N/A	#N/A	#N/A	#N/A	1.22889	0.166238	no change	0	1	PXY	0		PXY	#N/A
MPVKWIAIESLADR	GlyGly (K)	_MPVK(gl)WIAIESLADR_	MPVK(1)WIAIESLADR	MPVK(96.59)WIAIESLADR	1	Q00993;Q6PE80;Q60805	Q00993	Q00993	Axl;Mertk	Tyrosine-protein kinase receptor UFO;Tyrosine-protein kinase Mer	>sp|Q00993|UFO_MOUSE Tyrosine-protein kinase receptor UFO OS=Mus musculus GN=Axl PE=1 SV=2;>tr|Q6PE80|Q6PE80_MOUSE Axl protein OS=Mus musculus GN=Axl PE=2 SV=1;>sp|Q60805|MERTK_MOUSE Tyrosine-protein kinase Mer OS=Mus musculus GN=Mertk PE=1 SV=1	1.1655e-06	1	96.591	77.769	0.25686	0.34417	-1.53881	-0.248605	0.84171	0.408894	-2.44562	Ub not down	Ub not up	Ub not affected	1.06269	0.624941	no change	0	0		0
FYGAEIVSALDYLHSEKNVVYR	GlyGly (K)	_FYGAEIVSALDYLHSEK(gl)NVVYR_	FYGAEIVSALDYLHSEK(1)NVVYR	FYGAEIVSALDYLHSEK(108.18)NVVYR	1	P31750;D3Z783	P31750	P31750	Akt1	RAC-alpha serine/threonine-protein kinase	>sp|P31750|AKT1_MOUSE RAC-alpha serine/threonine-protein kinase OS=Mus musculus GN=Akt1 PE=1 SV=2;>tr|D3Z783|D3Z783_MOUSE RAC-alpha serine/threonine-protein kinase OS=Mus musculus GN=Akt1 PE=4 SV=2	2.2307e-19	1	108.18	101.08	0.27701	0.3442	-1.53868	0.0402612	1.0283	0.334727	-2.98751	Ub not down	Ub not up	Ub not affected	1.18757	0.316761	no change	0	1	PXY	1	PY-like	PY-like
LIMEEKADDER	GlyGly (K)	_LIMEEK(gl)ADDER_	LIMEEK(1)ADDER	LIMEEK(66.26)ADDER	1	Q80XI3-3;A2AMI2;Q80XI3;Q80XI3-4;Q80XI3-2;A2AMI7	Q80XI3-3	Q80XI3-3	Eif4g3	Eukaryotic translation initiation factor 4 gamma 3	>sp|Q80XI3-3|IF4G3_MOUSE Isoform 3 of Eukaryotic translation initiation factor 4 gamma 3 OS=Mus musculus GN=Eif4g3;>tr|A2AMI2|A2AMI2_MOUSE Eukaryotic translation initiation factor 4 gamma 3 OS=Mus musculus GN=Eif4g3 PE=4 SV=1;>sp|Q80XI3|IF4G3_MOUSE Eukaryo	0.00079586	1	66.262	56.83	0.25146	0.34444	-1.53768	0.0720372	1.0512	0.327664	-3.05191	Ub not down	Ub not up	Ub not affected	1.10534	0.291723	no change	0	0		2	PY-like	PY-like
[truncated: 3,188 more rows]
