# Supplementary material for: Global ubiquitinome profiling identifies NEDD4 as a regulator of Profilin 1 and actin remodelling in neural crest cells
Source: Nat Commun. 2022 Apr 19;13:2018. doi: 10.1038/s41467-022-29660-3 (PMC9018756; doi:10.1038/s41467-022-29660-3)
Supplement: Supplementary file 10 — Supplementary data 7 [file 41467_2022_29660_MOESM10_ESM.xlsx]

## Sheet: Sheet1
Leading Proteins	Gene Names	# interactions from proteomics approach	Nedd4 interactors PINA	contains L/PPXY	contains PY-like	PXY PY-like	Protein up/down
Q62165	Dag1	97	interacts	PXY		PXY
P97496	Smarcc1	81	interacts	PXY		PXY
Q99K28-2	Arfgap2	78	interacts	PXY		PXY					From the complete list
Q8VDJ3	Hdlbp	121	interacts	PXY	PY-like	PY-like					PY-like	PXY	combined
Q91V89	Ppp2r5d	76	interacts	PXY	PY-like	PY-like				#proteins with motif	44	49	77
Q5SWU9-2	Acaca	100	interacts	PXY	PY-like	PY-like				percentage of total affected	0.161172	0.179487	0.282051
Q99K48	Nono	95	interacts	PXY		PXY
Q9EPU0	Upf1	118	interacts	PXY		PXY
Q8CFI7	Polr2b	74	interacts	PXY		PXY
Q62009	Postn	97	interacts	PXY		PXY
Q64727	Vcl	120	interacts
Q3TC93	Hs1bp3	110	interacts
O88384	Vti1b	23	interacts
Q80UG5	Sept9	23	interacts
Q62351	Tfrc	100	interacts
Q99KK7	Dpp3	112	interacts
Q61687	Atrx	68	interacts
P97311	Mcm6	103	interacts
P52480	Pkm2	123	interacts
Q61990	Pcbp2	122	interacts
Q99J45	Nrbp1	73	interacts
P19096	Fasn	126	interacts
P62137	Ppp1ca	115	interacts
Q9DAW9	Cnn3	104	interacts
Q8BJ71	Nup93	50	interacts
Q9D8E6	Rpl4	128	interacts
P50516	Atp6v1a	128	interacts
Q99P31	Hspbp1	68	interacts
Q9Z315	Sart1	84	interacts
Q9D379	Ephx1	94	interacts
Q9Z2X1	Hnrnpf	117	interacts
P62806	Hist1h4a	83	interacts
P09055	Itgb1	103	interacts
P97429	Anxa4	116	interacts
P61222	Abce1	117	interacts
Q9D2R0	Aacs	79	interacts		PY-like	PY-like
Q91VC3	Eif4a3;Gm5576	106	interacts
P14206	Rpsa	119	interacts
Q8CCF0	Prpf31	84	interacts
P97855	G3bp1;G3bp2	122	interacts
P97310	Mcm2	95	interacts
P61979-2	Hnrnpk;Gm7964;Hnrpk	123	interacts
P62141	Ppp1cb	90	interacts
Q8R0G9	Nup133	89	interacts		PY-like	PY-like
O08579	Emd	83	interacts
O89017	Lgmn	80	interacts
O09131	Gsto1	104	interacts
Q8C7X2	Kiaa0090	88	interacts
Q9D0T1	Nhp2l1	109	interacts
P62242	Rps8	121	interacts
Q91WG4	Elp2	84	interacts		PY-like	PY-like
Q61543	Glg1	107	interacts
P10605	Ctsb	120	interacts
P11499	Hsp90ab1	131	interacts
Q9WV32	Arpc1b	110	interacts
P68040	Gnb2l1	126	interacts
P62874	Gnb1	116	interacts
P16858	Gapdh;Gm5069	128	interacts
Q62426	Cstb	125	interacts
P70168	Kpnb1	109	interacts
O54946-2		72	interacts
P80313	Cct7	123	interacts
Q9R0Q7	Ptges3	68	interacts
P80314	Cct2	124	interacts
Q8VEH5	Epm2aip1	82	interacts
P13864	Dnmt1	92	interacts
Q8K1R7	Nek9	68	interacts
Q61140	Bcar1	96	interacts		PY-like	PY-like
Q5SSZ5	Tns3	59	interacts		PY-like	PY-like
P62908	Rps3	128	interacts
Q3U1J4	Ddb1	106	interacts
Q9D4H8	Cul2	94	interacts
Q8BY87	Usp47	68	interacts
P07091	S100a4	68	interacts
Q91VI7	Rnh1	94	interacts
Q9D8N0	Eef1g	127	interacts		PY-like	PY-like
Q91WS0	Cisd1	95	interacts
Q62318	Trim28	121	interacts
Q80U95	Ube3c	83	interacts
P62962	Pfn1	118	interacts
Q9QZD9	Eif3i	120	interacts
P63242	Eif5a	126	interacts
P61327	Magoh;Magoh-rs1;Magohb	107	interacts
P62317	Snrpd2	80	interacts
Q99PT1	Arhgdia	115	interacts
O35598	Adam10	97	interacts
Q9Z0N1	Eif2s3x	117	interacts
Q9CQM5	Txndc17	84	interacts
Q8CGC7	Eprs	106	interacts
P28658	Atxn10	104	interacts
Q9D0E1	Hnrnpm	127	interacts
Q571I9	Aldh16a1	59	interacts		PY-like	PY-like
P50247	Ahcy	104	interacts
P63330	Ppp2ca;Ppp2cb	126	interacts
Q80TM9	Nisch	59	interacts
Q64378	Fkbp5	69	interacts
Q7TQK1	Ints7	73	interacts
Q9CQV8	Ywhab	23	interacts
Q8CH72	Trim32	23	interacts
O89023	Tpp1	123	interacts
P60843	Eif4a1	119	interacts
Q6ZWV3	Rpl10	109	interacts
Q8JZQ9	Eif3b	123	interacts
Q8BMQ2	Gtf3c4	66	interacts		PY-like	PY-like
Q9D832	Dnajb4	88	interacts
P20029	Hspa5	88	interacts
Q63844	Mapk3	72	interacts
Q7TT37	Ikbkap	84	interacts
Q04857	Col6a1	90	interacts		PY-like	PY-like
Q99LM2	Cdk5rap3	23	interacts
Q9JKX4	Aatf	75	interacts
Q3UH59	Myh10	0		PXY		PXY
Q5NCJ1	Rapgef6	0		PXY		PXY	UP
Q6NWW9	Fndc3b	59		PXY		PXY
G3X9H5	Htt	0		PXY	PY-like	PY-like	UP
A2AFQ0	Huwe1	0		PXY	PY-like	PY-like
P31750	Akt1;Akt2	33		PXY	PY-like	PY-like
B2RQC6	Cad	0		PXY	PY-like	PY-like
B9EKJ3	Mon2	0		PXY		PXY
P97473	Tarbp2	1		PXY		PXY
Q8C6B2	Rtkn	0		PXY		PXY
Q9DC29	Abcb6	0		PXY	PY-like	PY-like
P70182-3	Pip5k1a	0		PXY		PXY
Q04888	Sox10	0		PXY		PXY	DOWN
Q8VBX6-3	Mpdz	0		PXY	PY-like	PY-like
Q61282	Acan	0		PXY	PY-like	PY-like
Q9JI90	Rnf14	0		PXY	PY-like	PY-like
P46935	Nedd4	111		PXY		PXY	DOWN
O35474	Edil3	0		PXY	PY-like	PY-like
Q69ZS0	Pdzrn3	0		PXY		PXY
E9Q7G0	Numa1	0		PXY		PXY
E9PVA8	Gcn1l1	0		PXY	PY-like	PY-like
Q3TE80	2410002F23Rik	0		PXY		PXY
Q9DBH0	Wwp2	1		PXY		PXY
Q62273	Slc26a2	0		PXY		PXY
P70699	Gaa	69		PXY	PY-like	PY-like
E9PZJ8	Ascc3	0		PXY		PXY
Q60838	Dvl2;Dvl3;Dvl1	0		PXY		PXY
Q3UXS0	Scamp3	0		PXY		PXY
E9Q9B7	Kidins220	0		PXY		PXY
Q920L1	Fads1	60		PXY		PXY
B2RY04	Dock5	0		PXY		PXY
Q8CHS8	Vps37a	0		PXY		PXY
Q9JJ00	Plscr1	0		PXY		PXY
Q8BHK9	Ercc6l	0		PXY		PXY
H9KV00	Son	0		PXY		PXY
Q6ZQH8	Nup188	0		PXY	PY-like	PY-like
Q8CCP0	Nemf	0		PXY		PXY
Q60790	Rasa3	0		PXY		PXY
Q61187	Tsg101	1
G5E8T2	Ttc3	0			PY-like	PY-like	UP
Q8CH77	Nav1	0
P35951	Ldlr	0			PY-like	PY-like	UP
E9QP99	Golga3	0
O35316	Slc6a6	0
Q4LDD4	Arap1	0
Q3U4X8	Lig1	0			PY-like	PY-like
Q80W68	Kirrel	0
P61079	Ube2d3	0
Q61823	Pdcd4	1			PY-like	PY-like
Q570Y9	Deptor	0
B1AVY7	Kif16b	71			PY-like	PY-like
Q99K46	Usp11	0
Q9EQC5	Scyl1	0
Q04735	Cdk16	0			PY-like	PY-like
Q91W50	Csde1	51
Q3TPE9	Ankmy2	0
Q60960	Kpna1	0			PY-like	PY-like
A2ARI4	Lgr4	0
Q8K2Z4-2	Ncapd2	0
P43406	Itgav	59
Q80UW8	Polr2e	0
O89079	Cope	0
Q8R570	Snap47	0
E9PYV1	Nr3c1	0
Q04899	Cdk18;Cdk17;Cdk16	0
Q6ZPR5	Smpd4	0			PY-like	PY-like
Q91WR3-3	Ascc2	0
P60202	Plp1	49
Q6ZPU9	Kbp	0
G3UW85	Erh	0
G3XA66	Mtx1	0
Q8K2B0	Leprel4	0
Q3UHU8	Gtf2i	0
E9QKR0	Gnb2	0
Q9CYD3	Crtap	0
D3Z722	Rps19	0
P46978	Stt3a	59
Q7TSG2	Ctdp1	0
P29387	Gnb4	60
Q9QYI3	Dnajc7	0
Q91YT8	Tmem63a	0
Q924C1	Xpo5	0
Q8C0E3	Trim47	0
Q9CWU9	Nup37	0
Q8VBW1	Slc6a8	0
E9QKE4	Rab3gap2	0
Q920A5	Scpep1	0
Q3TDN2	Faf2	0
Q9CRC8	Lrrc40	0
E9Q8Z8	Ctnnd1	0
Q505D1	Ankrd28	0
D3Z4C0	Farp2	0			PY-like	PY-like
Q9D071	Mms19	0			PY-like	PY-like
F6YVP7	Gm17352;Rps18	0
Q61263	Soat1	58
Q810B6	Ankfy1	0
Q6A009	Ltn1	0			PY-like	PY-like
Q9R1Q9	Atp6ap1	0
Q9QY36	Naa10;Gm16286;Naa11	0
Q8BTI7	Ankrd52	0
P52293	Kpna2	1
E9Q474	Akap13	0
P70459	Erf	0
Q8K209	Gpr56	0
Q9QZ06	Tollip	76
Q80XQ2	Tbc1d5	0
Q8R0B4	Tardbp	0
Q9D5T0	Atad1	63
Q00993	Axl	0
Q9D0B6		0
Q3U0V2	Tradd	0
P70227	Itpr3	0
Q6PDI5	Ecm29	0
Q9QY40	Plxnb3	0
B0QZN5	Vamp2;Vamp3;Vamp1	0
Q6ZWZ6	Rps12	0
G5E8I8	Cherp	0			PY-like	PY-like
Q9EPK8	Trpv4	0
Q3UDP0	Wdr41	0
Q5SWN2	Rpa1	0
Q5SXR6	Cltc	0
E9QPA6	Cct6a	0
P57724	Pcbp4	0					DOWN
A2A5R2	Arfgef2;Arfgef1	0			PY-like	PY-like
Q8K0C4	Cyp51a1	0
Q922Y1	Ubxn1	12
Q3U821	Wdr75	0
Q3TD49	Sppl2b	0
E9Q616	Ahnak	0			PY-like	PY-like
Q9WU60	Atrn	0
Q9CRT8	Xpot	12
E9Q5W5	Zzef1	0			PY-like	PY-like
Q8N9S3	Ahsa2	0
O08796	Eef2k	0
Q3TXZ6	Pde2a	0
Q5SRX1	Tom1l2	51
P48410	Abcd1;Abcd2	77			PY-like	PY-like
Q3TB82	Plekhf1	0
F8VPP8	Zc3h7b	0
G5E8R4	Ppp6r3	0
P62983	Rps27a;Ubc;Ubb;2810422J05Rik;Uba52	0
Q9R0L6-2	Pcm1	23			PY-like	PY-like
B1ASP2	Jak1	0			PY-like	PY-like
Q9CXR1	Dhrs7	58
Q3UDE2	Ttll12	12
Q99L48	Nmd3	0
E9PY39	Gm20431;Tmem189	0
P61202-2	Cops2	0
Q810A3	Ttc9c	0
P12815	Pdcd6	1
B9EJ54	Nup205	0
Q52KC3	Mcm5	0
Q8VD75	Hip1	0
P03975	Iap	0
P28271	Aco1	0			PY-like	PY-like
E9QN12	Pdgfrb	0
O35226-2	Psmd4	1
P14685	Psmd3	1
Q920Q8	Ivns1abp	0
Q91Z50	Fen1	0
Q8BJL0	Smarcal1	0
