# Supplementary material for: Global ubiquitinome profiling identifies NEDD4 as a regulator of Profilin 1 and actin remodelling in neural crest cells
Source: Nat Commun. 2022 Apr 19;13:2018. doi: 10.1038/s41467-022-29660-3 (PMC9018756; doi:10.1038/s41467-022-29660-3)
Supplement: Supplementary file 11 — Supplementary data 8 [file 41467_2022_29660_MOESM11_ESM.xlsx]

## Sheet: Sheet1
Protein with affected Ub	interaction	Interacting protein
Q8CCF0	pp	Q8JZQ9
Q8CCF0	pp	Q91WS0
Q8CCF0	pp	Q99PT1
Q8CCF0	pp	Q99K48
Q8CCF0	pp	Q9D8N0
Q8CCF0	pp	Q99K28
Q8CCF0	pp	Q9D832
Q8CCF0	pp	Q99KK7
Q8CCF0	pp	Q9Z0N1
Q8CCF0	pp	Q9JKX4
Q8CCF0	pp	Q9D0E1
Q8CCF0	pp	Q9WV32
Q8CCF0	pp	Q91VC3
Q8CCF0	pp	Q9D379
Q8CCF0	pp	Q9D0T1
Q8CCF0	pp	Q9QZD9
Q8CCF0	pp	Q9D5T0
Q8CCF0	pp	B1AVY7
Q8CCF0	pp	Q9DAW9
Q8CCF0	pp	Q9D8E6
Q8CCF0	pp	Q9Z315
Q8CCF0	pp	Q9Z2X1
Q8CCF0	pp	Q8VDJ3
Q8CCF0	pp	Q8CFI7
Q8CCF0	pp	Q8R0G9
Q8CCF0	pp	Q9EPU0
Q99P31	pp	Q9R0Q7
Q99P31	pp	Q99PT1
Q99P31	pp	Q9D8N0
Q99P31	pp	Q9D2R0
Q99P31	pp	Q9Z0N1
Q99P31	pp	Q9D0E1
Q99P31	pp	Q9WV32
Q99P31	pp	Q9D4H8
Q99P31	pp	Q9D0T1
Q99P31	pp	Q9CQM5
Q99P31	pp	Q9QZD9
Q99P31	pp	Q9DAW9
Q99P31	pp	Q9D8E6
Q99P31	pp	Q9Z2X1
Q99P31	pp	Q9EPU0
Q9R0Q7	pp	Q9Z0N1
Q9R0Q7	pp	Q9WV32
Q9R0Q7	pp	Q9QZD9
Q9R0Q7	pp	Q9Z2X1
P29387	pp	P29387
P29387	pp	P97855
P29387	pp	Q6ZWV3
P29387	pp	Q8JZQ9
P29387	pp	P52480
P29387	pp	P97429
P29387	pp	Q9D8N0
P29387	pp	Q61990
P29387	pp	P62137
P29387	pp	Q62318
P29387	pp	Q62426
P29387	pp	Q99KK7
P29387	pp	Q7TT37
P29387	pp	Q8CGC7
P29387	pp	Q9Z0N1
P29387	pp	P62908
P29387	pp	Q9JKX4
P29387	pp	P61222
P29387	pp	P80313
P29387	pp	P80314
P29387	pp	P63242
P29387	pp	P68040
P29387	pp	Q91WG4
P29387	pp	Q9D0E1
P29387	pp	P60843
P29387	pp	Q64727
P29387	pp	Q91VC3
P29387	pp	Q61543
P29387	pp	P61979
P29387	pp	Q9D0T1
P29387	pp	Q6NWW9
P29387	pp	P62874
P29387	pp	Q9QZD9
P29387	pp	Q8C7X2
P29387	pp	P63330
P29387	pp	P46978
P29387	pp	Q9D8E6
P29387	pp	Q3TC93
P29387	pp	P50516
P29387	pp	Q9Z2X1
P29387	pp	Q8VDJ3
P29387	pp	P62242
P29387	pp	P48410
P29387	pp	P43406
P29387	pp	P62962
P29387	pp	Q9EPU0
P29387	pp	Q62351
P29387	pp	P70699
Q3UDE2	pp	Q99PT1
Q3UDE2	pp	Q80U95
Q3UDE2	pp	Q9D832
Q3UDE2	pp	Q62426
Q3UDE2	pp	Q9CRT8
Q3UDE2	pp	Q64727
Q3UDE2	pp	Q9D0T1
Q3UDE2	pp	Q9Z315
Q3UDE2	pp	Q922Y1
Q5SSZ5	pp	Q8JZQ9
Q5SSZ5	pp	Q99PT1
Q5SSZ5	pp	Q9D8N0
Q5SSZ5	pp	Q9D832
Q5SSZ5	pp	Q9D2R0
Q5SSZ5	pp	Q99KK7
Q5SSZ5	pp	Q8CGC7
Q5SSZ5	pp	Q9Z0N1
Q5SSZ5	pp	Q9D0E1
Q5SSZ5	pp	Q9WV32
Q5SSZ5	pp	Q91VC3
Q5SSZ5	pp	Q9D379
Q5SSZ5	pp	Q9CQM5
Q5SSZ5	pp	Q9QZD9
Q5SSZ5	pp	Q9D8E6
Q5SSZ5	pp	Q91VI7
Q5SSZ5	pp	Q9Z2X1
Q5SSZ5	pp	Q8VDJ3
Q5SSZ5	pp	Q91V89
Q5SSZ5	pp	Q5SWU9
Q5SSZ5	pp	Q9EPU0
Q5SSZ5	pp	Q80TM9
Q91W50	pp	Q99PT1
Q91W50	pp	Q99K48
Q91W50	pp	Q9D8N0
Q91W50	pp	Q99KK7
Q91W50	pp	Q9Z0N1
Q91W50	pp	Q9D0E1
Q91W50	pp	Q9WV32
Q91W50	pp	Q8VEH5
Q91W50	pp	Q9D4H8
Q91W50	pp	Q9QZD9
Q91W50	pp	Q9QZ06
Q91W50	pp	B1AVY7
Q91W50	pp	Q9D8E6
Q91W50	pp	Q9Z2X1
Q91W50	pp	Q8VDJ3
Q91W50	pp	Q9EPU0
Q80UG5	pp	Q9D8N0
Q80UG5	pp	Q99LM2
Q80UG5	pp	Q9D0E1
Q80UG5	pp	Q8CH72
Q80UG5	pp	Q9CQV8
Q80UG5	pp	Q8C7X2
Q80UG5	pp	Q9D8E6
P97855	pp	Q9R0Q7
P97855	pp	Q99P31
P97855	pp	Q91W50
P97855	pp	Q8CCF0
P97855	pp	Q5SSZ5
P97855	pp	Q6ZWV3
P97855	pp	Q8JZQ9
P97855	pp	Q91WS0
P97855	pp	Q99PT1
P97855	pp	Q99K48
P97855	pp	Q99J45
P97855	pp	Q5SRX1
P97855	pp	Q80U95
P97855	pp	Q9D8N0
P97855	pp	Q99K28
P97855	pp	Q61263
P97855	pp	Q9CXR1
P97855	pp	Q61990
P97855	pp	Q62318
P97855	pp	Q9D832
P97855	pp	Q62426
P97855	pp	Q9D2R0
P97855	pp	Q99KK7
P97855	pp	Q7TT37
P97855	pp	Q8CGC7
P97855	pp	Q9Z0N1
P97855	pp	Q3U1J4
P97855	pp	Q7TQK1
P97855	pp	Q9JKX4
P97855	pp	Q9R0L6
P97855	pp	Q61140
P97855	pp	Q91WG4
P97855	pp	Q9D0E1
P97855	pp	Q9WV32
P97855	pp	Q64727
P97855	pp	Q8VEH5
P97855	pp	Q91VC3
P97855	pp	Q61543
P97855	pp	Q61687
P97855	pp	Q9D379
P97855	pp	Q9D4H8
P97855	pp	Q9D0T1
P97855	pp	Q04857
P97855	pp	Q9CQM5
P97855	pp	Q6NWW9
P97855	pp	Q9QZD9
P97855	pp	Q62009
P97855	pp	Q8C7X2
P97855	pp	Q9QZ06
P97855	pp	Q9D5T0
P97855	pp	Q571I9
P97855	pp	B1AVY7
P97855	pp	Q9DAW9
P97855	pp	Q9D8E6
P97855	pp	Q9Z315
P97855	pp	Q62165
P97855	pp	Q3TC93
P97855	pp	Q91VI7
P97855	pp	Q8K1R7
P97855	pp	Q9Z2X1
P97855	pp	Q63844
P97855	pp	Q8VDJ3
P97855	pp	Q91V89
P97855	pp	Q64378
P97855	pp	Q8BMQ2
P97855	pp	Q5SWU9
P97855	pp	Q8CFI7
P97855	pp	Q8R0G9
P97855	pp	Q9EPU0
P97855	pp	Q80TM9
P97855	pp	Q62351
P97855	pp	Q920L1
P97855	pp	Q8BY87
P62806	pp	Q8CCF0
P62806	pp	P97855
P62806	pp	Q6ZWV3
P62806	pp	Q8JZQ9
P62806	pp	P97429
P62806	pp	Q91WS0
P62806	pp	Q99PT1
P62806	pp	Q99K48
P62806	pp	P97310
P62806	pp	P97311
P62806	pp	Q9D8N0
P62806	pp	Q99K28
P62806	pp	Q61990
P62806	pp	Q62318
P62806	pp	Q9D832
P62806	pp	Q62426
P62806	pp	Q8CGC7
P62806	pp	Q9Z0N1
P62806	pp	Q3U1J4
P62806	pp	Q7TQK1
P62806	pp	P62908
P62806	pp	Q9JKX4
P62806	pp	P80313
P62806	pp	P80314
P62806	pp	P63242
P62806	pp	P68040
P62806	pp	Q9D0E1
P62806	pp	Q9WV32
P62806	pp	Q64727
P62806	pp	Q91VC3
P62806	pp	Q61543
P62806	pp	Q61687
P62806	pp	Q9D379
P62806	pp	Q9D0T1
P62806	pp	Q04857
P62806	pp	P62874
P62806	pp	Q9QZD9
P62806	pp	Q62009
P62806	pp	Q8BJ71
P62806	pp	Q9D5T0
P62806	pp	P63330
P62806	pp	Q9DAW9
P62806	pp	Q9D8E6
P62806	pp	Q9Z315
P62806	pp	Q62165
P62806	pp	Q3TC93
P62806	pp	P70168
P62806	pp	Q9Z2X1
P62806	pp	Q8VDJ3
P62806	pp	Q91V89
P62806	pp	P97496
P62806	pp	Q8BMQ2
P62806	pp	Q8CFI7
P62806	pp	P62962
P62806	pp	Q8R0G9
P62806	pp	Q9EPU0
P62806	pp	P70699
Q6ZWV3	pp	Q9R0Q7
Q6ZWV3	pp	Q99P31
Q6ZWV3	pp	Q8CCF0
Q6ZWV3	pp	Q8JZQ9
Q6ZWV3	pp	Q91WS0
Q6ZWV3	pp	Q99PT1
Q6ZWV3	pp	Q99K48
Q6ZWV3	pp	Q99J45
Q6ZWV3	pp	Q80U95
Q6ZWV3	pp	Q9D8N0
Q6ZWV3	pp	Q99K28
Q6ZWV3	pp	Q9CXR1
Q6ZWV3	pp	Q9D2R0
Q6ZWV3	pp	Q99KK7
Q6ZWV3	pp	Q7TT37
Q6ZWV3	pp	Q8CGC7
Q6ZWV3	pp	Q9Z0N1
Q6ZWV3	pp	Q9JKX4
Q6ZWV3	pp	Q9R0L6
Q6ZWV3	pp	Q91WG4
Q6ZWV3	pp	Q9D0E1
Q6ZWV3	pp	Q9WV32
Q6ZWV3	pp	Q8VEH5
Q6ZWV3	pp	Q91VC3
Q6ZWV3	pp	Q9D379
Q6ZWV3	pp	Q9D4H8
Q6ZWV3	pp	Q9D0T1
Q6ZWV3	pp	Q9CQM5
Q6ZWV3	pp	Q9QZD9
Q6ZWV3	pp	Q8C7X2
Q6ZWV3	pp	Q9QZ06
Q6ZWV3	pp	Q9D5T0
Q6ZWV3	pp	B1AVY7
Q6ZWV3	pp	Q9DAW9
Q6ZWV3	pp	Q9D8E6
Q6ZWV3	pp	Q9Z315
Q6ZWV3	pp	Q91VI7
Q6ZWV3	pp	Q8K1R7
Q6ZWV3	pp	Q9Z2X1
Q6ZWV3	pp	Q8VDJ3
Q6ZWV3	pp	Q8R0G9
Q6ZWV3	pp	Q9EPU0
Q6ZWV3	pp	Q920L1
Q6ZWV3	pp	Q8BY87
Q8JZQ9	pp	Q9R0Q7
Q8JZQ9	pp	Q99P31
Q8JZQ9	pp	Q91W50
Q8JZQ9	pp	Q91WS0
Q8JZQ9	pp	Q99PT1
Q8JZQ9	pp	Q99K48
Q8JZQ9	pp	Q99J45
Q8JZQ9	pp	Q9D8N0
Q8JZQ9	pp	Q99K28
Q8JZQ9	pp	Q9CXR1
Q8JZQ9	pp	Q9D832
Q8JZQ9	pp	Q9D2R0
Q8JZQ9	pp	Q99KK7
Q8JZQ9	pp	Q9Z0N1
Q8JZQ9	pp	Q9JKX4
Q8JZQ9	pp	Q9R0L6
Q8JZQ9	pp	Q91WG4
Q8JZQ9	pp	Q9D0E1
Q8JZQ9	pp	Q9WV32
Q8JZQ9	pp	Q8VEH5
Q8JZQ9	pp	Q91VC3
Q8JZQ9	pp	Q9D379
Q8JZQ9	pp	Q9D4H8
Q8JZQ9	pp	Q9D0T1
Q8JZQ9	pp	Q9CQM5
Q8JZQ9	pp	Q9QZD9
Q8JZQ9	pp	Q9QZ06
Q8JZQ9	pp	Q9D5T0
Q8JZQ9	pp	B1AVY7
Q8JZQ9	pp	Q9DAW9
Q8JZQ9	pp	Q9D8E6
Q8JZQ9	pp	Q9Z315
Q8JZQ9	pp	Q91VI7
Q8JZQ9	pp	Q9Z2X1
Q8JZQ9	pp	Q8VDJ3
Q8JZQ9	pp	Q91V89
Q8JZQ9	pp	Q8R0G9
Q8JZQ9	pp	Q9EPU0
Q8JZQ9	pp	Q920L1
P52480	pp	Q9R0Q7
P52480	pp	Q99P31
P52480	pp	Q91W50
P52480	pp	Q8JZQ9
P52480	pp	Q8CCF0
P52480	pp	Q6ZWV3
P52480	pp	Q5SSZ5
P52480	pp	P97855
P52480	pp	P62806
P52480	pp	P97429
P52480	pp	Q91WS0
P52480	pp	Q99PT1
P52480	pp	Q99K48
P52480	pp	P62141
P52480	pp	Q99J45
P52480	pp	Q5SRX1
P52480	pp	Q80U95
P52480	pp	P97310
P52480	pp	P97311
P52480	pp	Q9D8N0
P52480	pp	Q99K28
P52480	pp	Q61263
P52480	pp	Q9CXR1
P52480	pp	Q61990
P52480	pp	P62137
P52480	pp	Q62318
P52480	pp	Q9D832
P52480	pp	Q62426
P52480	pp	Q9D2R0
P52480	pp	P61327
P52480	pp	Q99KK7
P52480	pp	Q7TT37
P52480	pp	Q8CGC7
P52480	pp	Q9Z0N1
P52480	pp	Q3U1J4
P52480	pp	Q7TQK1
P52480	pp	P62908
P52480	pp	Q9JKX4
P52480	pp	P61222
P52480	pp	P80313
P52480	pp	P80314
P52480	pp	Q9R0L6
P52480	pp	Q61140
P52480	pp	P63242
P52480	pp	P68040
P52480	pp	Q91WG4
P52480	pp	Q9D0E1
P52480	pp	Q9WV32
P52480	pp	P60843
P52480	pp	Q64727
P52480	pp	Q8VEH5
P52480	pp	Q91VC3
P52480	pp	Q61543
P52480	pp	Q61687
P52480	pp	Q9D379
P52480	pp	P61979
P52480	pp	Q9D4H8
P52480	pp	Q9D0T1
P52480	pp	Q04857
P52480	pp	Q9CQM5
P52480	pp	Q6NWW9
P52480	pp	P62874
P52480	pp	Q9QZD9
P52480	pp	Q62009
P52480	pp	Q8C7X2
P52480	pp	Q8BJ71
P52480	pp	Q9QZ06
P52480	pp	Q9D5T0
P52480	pp	P62317
P52480	pp	Q571I9
P52480	pp	B1AVY7
P52480	pp	P63330
P52480	pp	Q9DAW9
P52480	pp	Q9D8E6
P52480	pp	Q9Z315
P52480	pp	Q62165
P52480	pp	Q3TC93
P52480	pp	Q91VI7
P52480	pp	Q8K1R7
P52480	pp	P70168
P52480	pp	Q9Z2X1
P52480	pp	Q63844
P52480	pp	Q8VDJ3
P52480	pp	Q91V89
P52480	pp	P62242
P52480	pp	Q64378
P52480	pp	P60202
P52480	pp	P97496
P52480	pp	Q8BMQ2
P52480	pp	Q5SWU9
P52480	pp	Q8CFI7
P52480	pp	P62962
P52480	pp	Q8R0G9
P52480	pp	Q9EPU0
P52480	pp	Q80TM9
P52480	pp	Q62351
P52480	pp	Q920L1
P52480	pp	Q8BY87
P52480	pp	P70699
P97429	pp	Q9R0Q7
P97429	pp	Q99P31
P97429	pp	Q8JZQ9
P97429	pp	Q8CCF0
P97429	pp	Q6ZWV3
P97429	pp	Q5SSZ5
P97429	pp	P97855
P97429	pp	Q91WS0
P97429	pp	Q99PT1
P97429	pp	Q99K48
P97429	pp	Q99J45
P97429	pp	Q80U95
P97429	pp	Q9D8N0
P97429	pp	Q99K28
P97429	pp	Q61263
P97429	pp	Q9CXR1
P97429	pp	Q61990
P97429	pp	Q62318
P97429	pp	Q9D832
P97429	pp	Q62426
P97429	pp	Q9D2R0
P97429	pp	Q99KK7
P97429	pp	Q7TT37
P97429	pp	Q8CGC7
P97429	pp	Q9Z0N1
P97429	pp	Q3U1J4
P97429	pp	Q7TQK1
P97429	pp	Q9JKX4
P97429	pp	Q9R0L6
P97429	pp	Q61140
P97429	pp	Q91WG4
P97429	pp	Q9D0E1
P97429	pp	Q9WV32
P97429	pp	Q64727
P97429	pp	Q8VEH5
P97429	pp	Q91VC3
P97429	pp	Q61543
P97429	pp	Q9D379
P97429	pp	Q9D4H8
P97429	pp	Q9D0T1
P97429	pp	Q04857
P97429	pp	Q9CQM5
P97429	pp	Q6NWW9
P97429	pp	Q9QZD9
P97429	pp	Q62009
P97429	pp	Q8C7X2
P97429	pp	Q9QZ06
P97429	pp	Q9D5T0
P97429	pp	Q571I9
P97429	pp	B1AVY7
P97429	pp	Q9DAW9
P97429	pp	Q9D8E6
P97429	pp	Q9Z315
P97429	pp	Q62165
P97429	pp	Q3TC93
P97429	pp	Q91VI7
P97429	pp	Q8K1R7
P97429	pp	Q9Z2X1
P97429	pp	Q63844
P97429	pp	Q8VDJ3
P97429	pp	Q91V89
P97429	pp	Q64378
P97429	pp	P97496
P97429	pp	Q8BMQ2
P97429	pp	Q5SWU9
P97429	pp	Q8CFI7
P97429	pp	Q8R0G9
P97429	pp	Q9EPU0
P97429	pp	Q80TM9
P97429	pp	Q62351
P97429	pp	Q920L1
P97429	pp	Q8BY87
Q91WS0	pp	Q99PT1
Q91WS0	pp	Q99K48
Q91WS0	pp	Q9D8N0
Q91WS0	pp	Q99K28
Q91WS0	pp	Q9CXR1
Q91WS0	pp	Q9D832
Q91WS0	pp	Q99KK7
Q91WS0	pp	Q9Z0N1
Q91WS0	pp	Q9D0E1
Q91WS0	pp	Q9WV32
Q91WS0	pp	Q9D379
Q91WS0	pp	Q9D4H8
Q91WS0	pp	Q9D0T1
Q91WS0	pp	Q9QZD9
Q91WS0	pp	Q9QZ06
Q91WS0	pp	Q9D5T0
Q91WS0	pp	B1AVY7
Q91WS0	pp	Q9DAW9
Q91WS0	pp	Q9D8E6
Q91WS0	pp	Q9Z315
Q91WS0	pp	Q9Z2X1
Q91WS0	pp	Q8VDJ3
Q91WS0	pp	Q8R0G9
Q91WS0	pp	Q9EPU0
Q99PT1	pp	Q9R0Q7
Q99PT1	pp	Q9D8N0
Q99PT1	pp	Q9CXR1
Q99PT1	pp	Q9D832
Q99PT1	pp	Q9D2R0
Q99PT1	pp	Q9Z0N1
Q99PT1	pp	Q9CRT8
Q99PT1	pp	Q9D0E1
Q99PT1	pp	Q9WV32
Q99PT1	pp	Q9D379
Q99PT1	pp	Q9D4H8
Q99PT1	pp	Q9D0T1
Q99PT1	pp	Q9CQM5
Q99PT1	pp	Q9QZD9
Q99PT1	pp	Q9QZ06
Q99PT1	pp	Q9D5T0
Q99PT1	pp	B1AVY7
Q99PT1	pp	Q9DAW9
Q99PT1	pp	Q9D8E6
Q99PT1	pp	Q9Z315
Q99PT1	pp	Q9Z2X1
Q99PT1	pp	Q9EPU0
P10605	pp	Q9R0Q7
P10605	pp	Q99PT1
P10605	pp	Q99P31
P10605	pp	Q91WS0
P10605	pp	Q8JZQ9
P10605	pp	Q8CCF0
P10605	pp	Q6ZWV3
P10605	pp	Q5SSZ5
P10605	pp	P97855
P10605	pp	P97429
P10605	pp	P62806
P10605	pp	P52480
P10605	pp	P29387
P10605	pp	Q99K48
P10605	pp	P11499
P10605	pp	P62141
P10605	pp	Q99J45
P10605	pp	Q80U95
P10605	pp	P97310
P10605	pp	P97311
P10605	pp	P50247
P10605	pp	Q9D8N0
P10605	pp	Q99K28
P10605	pp	Q61263
P10605	pp	Q9CXR1
P10605	pp	Q61990
P10605	pp	P62137
P10605	pp	Q62318
P10605	pp	Q9D832
P10605	pp	Q62426
P10605	pp	Q9D2R0
P10605	pp	P61327
P10605	pp	Q99KK7
P10605	pp	Q7TT37
P10605	pp	Q8CGC7
P10605	pp	Q9Z0N1
P10605	pp	Q3U1J4
P10605	pp	Q7TQK1
P10605	pp	P62908
P10605	pp	Q9JKX4
P10605	pp	P61222
P10605	pp	P80313
P10605	pp	P80314
P10605	pp	Q61140
P10605	pp	P63242
P10605	pp	P68040
P10605	pp	Q91WG4
P10605	pp	Q9D0E1
P10605	pp	Q9WV32
P10605	pp	P60843
P10605	pp	Q64727
P10605	pp	Q8VEH5
P10605	pp	Q91VC3
P10605	pp	P28658
P10605	pp	Q61543
P10605	pp	Q61687
P10605	pp	Q9D379
P10605	pp	P61979
P10605	pp	Q9D4H8
P10605	pp	P16858
P10605	pp	Q9D0T1
P10605	pp	Q04857
P10605	pp	Q9CQM5
P10605	pp	Q6NWW9
P10605	pp	P62874
P10605	pp	P14206
P10605	pp	Q9QZD9
P10605	pp	Q62009
P10605	pp	Q8C7X2
P10605	pp	Q8BJ71
P10605	pp	Q9QZ06
P10605	pp	Q9D5T0
P10605	pp	P62317
P10605	pp	Q571I9
P10605	pp	B1AVY7
P10605	pp	P63330
P10605	pp	P46978
P10605	pp	Q9DAW9
P10605	pp	Q9D8E6
P10605	pp	Q9Z315
P10605	pp	Q62165
P10605	pp	Q3TC93
P10605	pp	Q91VI7
P10605	pp	Q8K1R7
P10605	pp	P70168
P10605	pp	P50516
P10605	pp	Q9Z2X1
P10605	pp	Q63844
P10605	pp	P20029
P10605	pp	Q8VDJ3
P10605	pp	Q91V89
P10605	pp	P62242
P10605	pp	P48410
P10605	pp	P31750
P10605	pp	P43406
P10605	pp	Q64378
P10605	pp	P60202
P10605	pp	P13864
P10605	pp	P97496
P10605	pp	Q8BMQ2
P10605	pp	P19096
P10605	pp	Q5SWU9
P10605	pp	Q8CFI7
P10605	pp	P62962
P10605	pp	P46935
P10605	pp	Q8R0G9
P10605	pp	Q9EPU0
P10605	pp	Q80TM9
P10605	pp	Q62351
P10605	pp	Q920L1
P10605	pp	Q8BY87
P10605	pp	P70699
Q99K48	pp	Q99PT1
Q99K48	pp	Q9D8N0
Q99K48	pp	Q9D832
Q99K48	pp	Q99KK7
Q99K48	pp	Q9Z0N1
Q99K48	pp	Q9JKX4
Q99K48	pp	Q9D0E1
Q99K48	pp	Q9WV32
Q99K48	pp	Q9D379
Q99K48	pp	Q9D4H8
Q99K48	pp	Q9D0T1
Q99K48	pp	Q9QZD9
Q99K48	pp	Q9QZ06
Q99K48	pp	Q9D5T0
Q99K48	pp	B1AVY7
Q99K48	pp	Q9DAW9
Q99K48	pp	Q9D8E6
Q99K48	pp	Q9Z315
Q99K48	pp	Q9Z2X1
Q99K48	pp	Q9EPU0
P11499	pp	Q9R0Q7
P11499	pp	Q99PT1
P11499	pp	Q99P31
P11499	pp	Q99K48
P11499	pp	Q91WS0
P11499	pp	Q91W50
P11499	pp	Q8JZQ9
P11499	pp	Q8CCF0
P11499	pp	Q80UG5
P11499	pp	Q6ZWV3
P11499	pp	Q5SSZ5
P11499	pp	Q3UDE2
P11499	pp	P97855
P11499	pp	P97429
P11499	pp	P62806
P11499	pp	P52480
P11499	pp	P29387
P11499	pp	P62141
P11499	pp	Q99J45
P11499	pp	Q5SRX1
P11499	pp	Q80U95
P11499	pp	P97310
P11499	pp	P97311
P11499	pp	P50247
P11499	pp	Q9D8N0
P11499	pp	Q99K28
P11499	pp	Q61263
P11499	pp	Q9CXR1
P11499	pp	Q61990
P11499	pp	P62137
P11499	pp	Q62318
P11499	pp	Q9D832
P11499	pp	Q62426
P11499	pp	Q9D2R0
P11499	pp	P61327
P11499	pp	Q99KK7
P11499	pp	Q7TT37
P11499	pp	Q8CGC7
P11499	pp	Q9Z0N1
P11499	pp	Q3U1J4
P11499	pp	Q7TQK1
P11499	pp	P62908
P11499	pp	Q9JKX4
P11499	pp	P61222
P11499	pp	Q9CRT8
P11499	pp	P80313
P11499	pp	P80314
P11499	pp	Q9R0L6
P11499	pp	Q61140
P11499	pp	P63242
P11499	pp	P68040
P11499	pp	Q91WG4
P11499	pp	Q99LM2
P11499	pp	Q9D0E1
P11499	pp	Q9WV32
P11499	pp	P60843
P11499	pp	Q64727
P11499	pp	Q8VEH5
P11499	pp	Q8CH72
P11499	pp	Q91VC3
P11499	pp	P28658
P11499	pp	Q61543
P11499	pp	Q61687
P11499	pp	Q9D379
P11499	pp	P61979
P11499	pp	Q9CQV8
P11499	pp	Q9D4H8
P11499	pp	P16858
P11499	pp	Q9D0T1
P11499	pp	Q04857
P11499	pp	Q9CQM5
P11499	pp	Q6NWW9
P11499	pp	P62874
P11499	pp	P14206
P11499	pp	Q9QZD9
P11499	pp	Q62009
P11499	pp	Q8C7X2
P11499	pp	Q8BJ71
P11499	pp	Q9QZ06
P11499	pp	Q9D5T0
P11499	pp	P62317
P11499	pp	Q571I9
P11499	pp	B1AVY7
P11499	pp	P63330
P11499	pp	P46978
P11499	pp	Q9DAW9
P11499	pp	Q9D8E6
P11499	pp	Q9Z315
P11499	pp	Q62165
P11499	pp	Q3TC93
P11499	pp	Q91VI7
P11499	pp	Q8K1R7
P11499	pp	P70168
P11499	pp	P50516
P11499	pp	Q9Z2X1
P11499	pp	Q63844
P11499	pp	P20029
P11499	pp	Q8VDJ3
P11499	pp	Q91V89
P11499	pp	P62242
P11499	pp	P48410
P11499	pp	P31750
P11499	pp	P43406
P11499	pp	Q64378
P11499	pp	P60202
P11499	pp	P13864
P11499	pp	P97496
P11499	pp	Q8BMQ2
P11499	pp	P19096
P11499	pp	Q5SWU9
P11499	pp	Q8CFI7
P11499	pp	P62962
P11499	pp	P46935
P11499	pp	Q8R0G9
P11499	pp	Q9EPU0
P11499	pp	Q80TM9
P11499	pp	Q62351
P11499	pp	Q922Y1
P11499	pp	Q920L1
P11499	pp	Q8BY87
P11499	pp	P70699
P62141	pp	Q99PT1
P62141	pp	Q99K48
P62141	pp	Q91WS0
P62141	pp	Q8JZQ9
P62141	pp	Q8CCF0
P62141	pp	Q80UG5
P62141	pp	Q6ZWV3
P62141	pp	P97855
P62141	pp	P97429
P62141	pp	P62806
P62141	pp	P97311
P62141	pp	Q9D8N0
P62141	pp	Q99K28
P62141	pp	Q61263
P62141	pp	Q9CXR1
P62141	pp	Q61990
P62141	pp	Q62318
P62141	pp	Q9D832
P62141	pp	Q62426
P62141	pp	Q99KK7
P62141	pp	Q9Z0N1
P62141	pp	Q3U1J4
P62141	pp	Q7TQK1
P62141	pp	P62908
P62141	pp	P80313
P62141	pp	P80314
P62141	pp	Q61140
P62141	pp	P63242
P62141	pp	P68040
P62141	pp	Q99LM2
P62141	pp	Q9D0E1
P62141	pp	Q9WV32
P62141	pp	Q64727
P62141	pp	Q8CH72
P62141	pp	Q91VC3
P62141	pp	Q61543
P62141	pp	Q9D379
P62141	pp	Q9CQV8
P62141	pp	Q9D4H8
P62141	pp	Q9D0T1
P62141	pp	Q04857
P62141	pp	P62874
P62141	pp	Q9QZD9
P62141	pp	Q62009
P62141	pp	Q8C7X2
P62141	pp	Q9QZ06
P62141	pp	P62317
P62141	pp	P63330
P62141	pp	Q9DAW9
P62141	pp	Q9D8E6
P62141	pp	Q9Z315
P62141	pp	Q62165
P62141	pp	Q3TC93
P62141	pp	Q91VI7
P62141	pp	P70168
P62141	pp	Q9Z2X1
P62141	pp	Q8VDJ3
P62141	pp	P62242
P62141	pp	P97496
P62141	pp	Q8BMQ2
P62141	pp	Q5SWU9
P62141	pp	Q8CFI7
P62141	pp	P62962
P62141	pp	Q8R0G9
P62141	pp	Q9EPU0
P62141	pp	Q62351
P62141	pp	Q920L1
Q99J45	pp	Q9R0Q7
Q99J45	pp	Q99PT1
Q99J45	pp	Q99P31
Q99J45	pp	Q9D8N0
Q99J45	pp	Q9D2R0
Q99J45	pp	Q99KK7
Q99J45	pp	Q9Z0N1
Q99J45	pp	Q9D0E1
Q99J45	pp	Q9WV32
Q99J45	pp	Q9D4H8
Q99J45	pp	Q9D0T1
Q99J45	pp	Q9CQM5
Q99J45	pp	Q9QZD9
Q99J45	pp	Q9DAW9
Q99J45	pp	Q9D8E6
Q99J45	pp	Q9Z2X1
Q99J45	pp	Q9EPU0
Q5SRX1	pp	Q99PT1
Q5SRX1	pp	Q99K48
Q5SRX1	pp	Q91W50
Q5SRX1	pp	Q8JZQ9
Q5SRX1	pp	Q80U95
Q5SRX1	pp	Q9D8N0
Q5SRX1	pp	Q99KK7
Q5SRX1	pp	Q9Z0N1
Q5SRX1	pp	Q9D0E1
Q5SRX1	pp	Q9WV32
Q5SRX1	pp	Q8VEH5
Q5SRX1	pp	Q9D4H8
Q5SRX1	pp	Q9QZD9
Q5SRX1	pp	Q9QZ06
Q5SRX1	pp	B1AVY7
Q5SRX1	pp	Q9D8E6
Q5SRX1	pp	Q9Z2X1
Q5SRX1	pp	Q8VDJ3
Q5SRX1	pp	Q91V89
Q5SRX1	pp	Q5SWU9
Q5SRX1	pp	Q9EPU0
Q80U95	pp	Q9R0Q7
Q80U95	pp	Q99PT1
Q80U95	pp	Q99P31
Q80U95	pp	Q99K48
Q80U95	pp	Q99J45
Q80U95	pp	Q91W50
Q80U95	pp	Q8JZQ9
Q80U95	pp	Q9D8N0
Q80U95	pp	Q9D832
Q80U95	pp	Q9D2R0
Q80U95	pp	Q99KK7
Q80U95	pp	Q7TT37
Q80U95	pp	Q8CGC7
Q80U95	pp	Q9Z0N1
Q80U95	pp	Q9CRT8
Q80U95	pp	Q91WG4
Q80U95	pp	Q9D0E1
Q80U95	pp	Q9WV32
Q80U95	pp	Q8VEH5
Q80U95	pp	Q9D4H8
Q80U95	pp	Q9D0T1
Q80U95	pp	Q9CQM5
Q80U95	pp	Q9QZD9
Q80U95	pp	Q9QZ06
Q80U95	pp	B1AVY7
Q80U95	pp	Q9DAW9
Q80U95	pp	Q9D8E6
Q80U95	pp	Q9Z315
Q80U95	pp	Q91VI7
Q80U95	pp	Q8K1R7
Q80U95	pp	Q9Z2X1
Q80U95	pp	Q8VDJ3
Q80U95	pp	Q91V89
Q80U95	pp	Q9EPU0
Q80U95	pp	Q922Y1
Q80U95	pp	Q8BY87
P97310	pp	Q9R0Q7
P97310	pp	Q99PT1
P97310	pp	Q99P31
P97310	pp	Q99K48
P97310	pp	Q99J45
P97310	pp	Q8JZQ9
P97310	pp	Q8CCF0
P97310	pp	Q80U95
P97310	pp	Q6ZWV3
P97310	pp	Q5SSZ5
P97310	pp	P97855
P97310	pp	P97429
P97310	pp	P97311
P97310	pp	Q9D8N0
P97310	pp	Q61990
P97310	pp	Q62318
P97310	pp	Q9D832
P97310	pp	Q62426
P97310	pp	Q9D2R0
P97310	pp	Q99KK7
P97310	pp	Q7TT37
P97310	pp	Q8CGC7
P97310	pp	Q9Z0N1
P97310	pp	Q3U1J4
P97310	pp	Q7TQK1
P97310	pp	Q9JKX4
P97310	pp	Q61140
P97310	pp	Q91WG4
P97310	pp	Q9D0E1
P97310	pp	Q9WV32
P97310	pp	Q64727
P97310	pp	Q8VEH5
P97310	pp	Q91VC3
P97310	pp	Q61687
P97310	pp	Q9D379
P97310	pp	Q9D4H8
P97310	pp	Q9D0T1
P97310	pp	Q9CQM5
P97310	pp	Q9QZD9
P97310	pp	Q62009
P97310	pp	Q8BJ71
P97310	pp	Q571I9
P97310	pp	Q9DAW9
P97310	pp	Q9D8E6
P97310	pp	Q9Z315
P97310	pp	Q62165
P97310	pp	Q3TC93
P97310	pp	Q91VI7
P97310	pp	Q8K1R7
P97310	pp	Q9Z2X1
P97310	pp	Q63844
P97310	pp	Q8VDJ3
P97310	pp	Q91V89
P97310	pp	Q64378
P97310	pp	P97496
P97310	pp	Q5SWU9
P97310	pp	Q8CFI7
P97310	pp	Q8R0G9
P97310	pp	Q9EPU0
P97310	pp	Q80TM9
P97310	pp	Q62351
P97310	pp	Q8BY87
P97311	pp	Q9R0Q7
P97311	pp	Q99PT1
P97311	pp	Q99P31
P97311	pp	Q99K48
P97311	pp	Q99J45
P97311	pp	Q91WS0
P97311	pp	Q8JZQ9
P97311	pp	Q8CCF0
P97311	pp	Q80U95
P97311	pp	Q6ZWV3
P97311	pp	Q5SSZ5
P97311	pp	P97855
P97311	pp	P97429
P97311	pp	Q9D8N0
P97311	pp	Q99K28
P97311	pp	Q61990
P97311	pp	Q62318
P97311	pp	Q9D832
P97311	pp	Q62426
P97311	pp	Q9D2R0
P97311	pp	Q99KK7
P97311	pp	Q7TT37
P97311	pp	Q8CGC7
P97311	pp	Q9Z0N1
P97311	pp	Q3U1J4
P97311	pp	Q7TQK1
P97311	pp	Q9JKX4
P97311	pp	Q61140
P97311	pp	Q91WG4
P97311	pp	Q9D0E1
P97311	pp	Q9WV32
P97311	pp	Q64727
P97311	pp	Q8VEH5
P97311	pp	Q91VC3
P97311	pp	Q61543
P97311	pp	Q61687
P97311	pp	Q9D379
P97311	pp	Q9D4H8
P97311	pp	Q9D0T1
P97311	pp	Q04857
P97311	pp	Q9CQM5
P97311	pp	Q9QZD9
P97311	pp	Q62009
P97311	pp	Q8BJ71
P97311	pp	Q571I9
P97311	pp	Q9DAW9
P97311	pp	Q9D8E6
P97311	pp	Q9Z315
P97311	pp	Q62165
P97311	pp	Q3TC93
P97311	pp	Q91VI7
P97311	pp	Q8K1R7
P97311	pp	Q9Z2X1
P97311	pp	Q63844
P97311	pp	Q8VDJ3
P97311	pp	Q91V89
P97311	pp	Q64378
P97311	pp	P97496
P97311	pp	Q8BMQ2
P97311	pp	Q5SWU9
P97311	pp	Q8CFI7
P97311	pp	Q8R0G9
P97311	pp	Q9EPU0
P97311	pp	Q80TM9
P97311	pp	Q62351
P97311	pp	Q8BY87
P50247	pp	Q9R0Q7
P50247	pp	Q99PT1
P50247	pp	Q99P31
P50247	pp	Q99K48
P50247	pp	Q99J45
P50247	pp	Q91WS0
P50247	pp	Q91W50
P50247	pp	Q8JZQ9
P50247	pp	Q80U95
P50247	pp	Q6ZWV3
P50247	pp	Q5SSZ5
P50247	pp	Q5SRX1
P50247	pp	P97855
P50247	pp	P97429
P50247	pp	P97311
P50247	pp	P97310
P50247	pp	P62806
P50247	pp	P52480
P50247	pp	Q9D8N0
P50247	pp	Q99K28
P50247	pp	Q61990
P50247	pp	P62137
P50247	pp	Q62318
P50247	pp	Q9D832
P50247	pp	Q62426
P50247	pp	Q9D2R0
P50247	pp	P61327
P50247	pp	Q99KK7
P50247	pp	Q7TT37
P50247	pp	Q8CGC7
P50247	pp	Q9Z0N1
P50247	pp	Q3U1J4
P50247	pp	P62908
P50247	pp	P61222
P50247	pp	P80313
P50247	pp	P80314
P50247	pp	Q9R0L6
P50247	pp	Q61140
P50247	pp	P63242
P50247	pp	P68040
P50247	pp	Q91WG4
P50247	pp	Q9D0E1
P50247	pp	Q9WV32
P50247	pp	P60843
P50247	pp	Q64727
P50247	pp	Q8VEH5
P50247	pp	Q91VC3
P50247	pp	Q61543
P50247	pp	Q61687
P50247	pp	Q9D379
P50247	pp	P61979
P50247	pp	Q9D4H8
P50247	pp	Q9D0T1
P50247	pp	Q04857
P50247	pp	Q9CQM5
P50247	pp	P62874
P50247	pp	Q9QZD9
P50247	pp	Q62009
P50247	pp	Q8C7X2
P50247	pp	Q9QZ06
P50247	pp	Q9D5T0
P50247	pp	P62317
P50247	pp	Q571I9
P50247	pp	B1AVY7
P50247	pp	P63330
P50247	pp	Q9DAW9
P50247	pp	Q9D8E6
P50247	pp	Q9Z315
P50247	pp	Q62165
P50247	pp	Q3TC93
P50247	pp	Q91VI7
P50247	pp	Q8K1R7
P50247	pp	P70168
P50247	pp	P50516
P50247	pp	Q9Z2X1
P50247	pp	Q63844
P50247	pp	Q8VDJ3
P50247	pp	Q91V89
P50247	pp	P62242
P50247	pp	Q64378
P50247	pp	P97496
P50247	pp	Q5SWU9
P50247	pp	P62962
P50247	pp	Q9EPU0
P50247	pp	Q80TM9
P50247	pp	Q62351
P50247	pp	Q920L1
P50247	pp	Q8BY87
P50247	pp	P70699
Q9D8N0	pp	Q9R0Q7
Q9D8N0	pp	Q9CXR1
Q9D8N0	pp	Q9Z0N1
Q9D8N0	pp	Q9JKX4
Q9D8N0	pp	Q9WV32
Q9D8N0	pp	Q9QZD9
Q9D8N0	pp	Q9QZ06
Q9D8N0	pp	B1AVY7
Q9D8N0	pp	Q9DAW9
Q9D8N0	pp	Q9Z315
Q9D8N0	pp	Q9Z2X1
Q9D8N0	pp	Q9EPU0
Q99K28	pp	Q9D8N0
Q99K28	pp	Q99PT1
Q99K28	pp	Q99K48
Q99K28	pp	Q9D832
Q99K28	pp	Q99KK7
Q99K28	pp	Q9Z0N1
Q99K28	pp	Q9D0E1
Q99K28	pp	Q9WV32
Q99K28	pp	Q9D379
Q99K28	pp	Q9D0T1
Q99K28	pp	Q9QZD9
Q99K28	pp	B1AVY7
Q99K28	pp	Q9DAW9
Q99K28	pp	Q9D8E6
Q99K28	pp	Q9Z315
Q99K28	pp	Q9Z2X1
Q99K28	pp	Q9EPU0
Q61263	pp	Q9D8N0
Q61263	pp	Q99PT1
Q61263	pp	Q91WS0
Q61263	pp	Q8JZQ9
Q61263	pp	Q6ZWV3
Q61263	pp	Q9CXR1
Q61263	pp	Q61990
Q61263	pp	Q62318
Q61263	pp	Q62426
Q61263	pp	Q99KK7
Q61263	pp	Q9D0E1
Q61263	pp	Q9WV32
Q61263	pp	Q64727
Q61263	pp	Q61543
Q61263	pp	Q9D379
Q61263	pp	Q9D4H8
Q61263	pp	Q9QZD9
Q61263	pp	Q62009
Q61263	pp	Q8C7X2
Q61263	pp	Q9QZ06
Q61263	pp	Q9DAW9
Q61263	pp	Q9D8E6
Q61263	pp	Q62165
Q61263	pp	Q91VI7
Q61263	pp	Q8VDJ3
Q61263	pp	Q5SWU9
Q61263	pp	Q8R0G9
Q61263	pp	Q9EPU0
Q61263	pp	Q62351
Q61263	pp	Q920L1
Q9CXR1	pp	Q9WV32
Q9CXR1	pp	Q9QZD9
Q9CXR1	pp	Q9QZ06
Q9CXR1	pp	Q9DAW9
Q9CXR1	pp	Q9EPU0
O09131	pp	Q9R0Q7
O09131	pp	Q9D8N0
O09131	pp	Q99PT1
O09131	pp	Q99P31
O09131	pp	Q99K48
O09131	pp	Q99K28
O09131	pp	Q99J45
O09131	pp	Q91WS0
O09131	pp	Q91W50
O09131	pp	Q8JZQ9
O09131	pp	Q8CCF0
O09131	pp	Q80U95
O09131	pp	Q6ZWV3
O09131	pp	Q5SSZ5
O09131	pp	Q5SRX1
O09131	pp	P97855
O09131	pp	P97429
O09131	pp	P97311
O09131	pp	P97310
O09131	pp	P62806
O09131	pp	P62141
O09131	pp	P52480
O09131	pp	P50247
O09131	pp	P11499
O09131	pp	P10605
O09131	pp	Q61990
O09131	pp	P62137
O09131	pp	Q62318
O09131	pp	Q9D832
O09131	pp	Q62426
O09131	pp	Q9D2R0
O09131	pp	P61327
O09131	pp	Q99KK7
O09131	pp	P07091
O09131	pp	Q7TT37
O09131	pp	Q8CGC7
O09131	pp	Q9Z0N1
O09131	pp	Q3U1J4
O09131	pp	Q7TQK1
O09131	pp	P62908
O09131	pp	P09055
O09131	pp	P61222
O09131	pp	P80313
O09131	pp	P80314
O09131	pp	Q61140
O09131	pp	P63242
O09131	pp	P68040
O09131	pp	Q91WG4
O09131	pp	Q9D0E1
O09131	pp	Q9WV32
O09131	pp	P60843
O09131	pp	Q64727
O09131	pp	Q8VEH5
O09131	pp	Q91VC3
O09131	pp	P28658
O09131	pp	Q61543
O09131	pp	Q9D379
O09131	pp	P61979
O09131	pp	Q9D4H8
O09131	pp	P16858
O09131	pp	Q9D0T1
O09131	pp	Q04857
O09131	pp	Q9CQM5
O09131	pp	P62874
O09131	pp	P14206
O09131	pp	Q9QZD9
O09131	pp	Q62009
O09131	pp	Q9QZ06
O09131	pp	P62317
O09131	pp	Q571I9
O09131	pp	B1AVY7
O09131	pp	O89017
O09131	pp	P63330
O09131	pp	Q9DAW9
O09131	pp	Q9D8E6
O09131	pp	Q9Z315
O09131	pp	Q62165
O09131	pp	Q3TC93
O09131	pp	Q91VI7
O09131	pp	O89023
O09131	pp	Q8K1R7
O09131	pp	P70168
O09131	pp	P50516
O09131	pp	Q9Z2X1
O09131	pp	Q63844
O09131	pp	O35598
O09131	pp	Q8VDJ3
O09131	pp	Q91V89
O09131	pp	P62242
O09131	pp	Q64378
O09131	pp	P13864
O09131	pp	O54946
O09131	pp	P97496
O09131	pp	Q8BMQ2
O09131	pp	P19096
O09131	pp	Q5SWU9
O09131	pp	Q8CFI7
O09131	pp	P62962
O09131	pp	P46935
O09131	pp	Q8R0G9
O09131	pp	Q9EPU0
O09131	pp	Q80TM9
O09131	pp	Q62351
O09131	pp	Q8BY87
Q61990	pp	Q9R0Q7
Q61990	pp	Q9D8N0
Q61990	pp	Q9CXR1
Q61990	pp	Q99PT1
Q61990	pp	Q99P31
Q61990	pp	Q99K48
Q61990	pp	Q99K28
Q61990	pp	Q99J45
Q61990	pp	Q91WS0
Q61990	pp	Q91W50
Q61990	pp	Q8JZQ9
Q61990	pp	Q8CCF0
Q61990	pp	Q80U95
Q61990	pp	Q6ZWV3
Q61990	pp	Q5SSZ5
Q61990	pp	Q5SRX1
Q61990	pp	Q62318
Q61990	pp	Q9D832
Q61990	pp	Q62426
Q61990	pp	Q9D2R0
Q61990	pp	Q99KK7
Q61990	pp	Q7TT37
Q61990	pp	Q8CGC7
Q61990	pp	Q9Z0N1
Q61990	pp	Q7TQK1
Q61990	pp	Q9JKX4
Q61990	pp	Q91WG4
Q61990	pp	Q9D0E1
Q61990	pp	Q9WV32
Q61990	pp	Q64727
Q61990	pp	Q8VEH5
Q61990	pp	Q91VC3
Q61990	pp	Q9D379
Q61990	pp	Q9D4H8
Q61990	pp	Q9D0T1
Q61990	pp	Q9CQM5
Q61990	pp	Q6NWW9
Q61990	pp	Q9QZD9
Q61990	pp	Q62009
Q61990	pp	Q8C7X2
Q61990	pp	Q8BJ71
Q61990	pp	Q9QZ06
Q61990	pp	Q9D5T0
Q61990	pp	B1AVY7
Q61990	pp	Q9DAW9
Q61990	pp	Q9D8E6
Q61990	pp	Q9Z315
Q61990	pp	Q62165
Q61990	pp	Q91VI7
Q61990	pp	Q8K1R7
Q61990	pp	Q9Z2X1
Q61990	pp	Q63844
Q61990	pp	Q8VDJ3
Q61990	pp	Q91V89
Q61990	pp	Q64378
Q61990	pp	Q8BMQ2
Q61990	pp	Q5SWU9
Q61990	pp	Q8CFI7
Q61990	pp	Q8R0G9
Q61990	pp	Q9EPU0
Q61990	pp	Q80TM9
Q61990	pp	Q62351
Q61990	pp	Q920L1
Q61990	pp	Q8BY87
P62137	pp	Q9D8N0
P62137	pp	Q9CXR1
P62137	pp	Q99PT1
P62137	pp	Q99K48
P62137	pp	Q99K28
P62137	pp	Q91WS0
P62137	pp	Q91W50
P62137	pp	Q8JZQ9
P62137	pp	Q8CCF0
P62137	pp	Q80UG5
P62137	pp	Q80U95
P62137	pp	Q6ZWV3
P62137	pp	Q61990
P62137	pp	Q61263
P62137	pp	Q5SRX1
P62137	pp	P97855
P62137	pp	P97429
P62137	pp	P97311
P62137	pp	P97310
P62137	pp	P62806
P62137	pp	P62141
P62137	pp	Q62318
P62137	pp	Q9D832
P62137	pp	Q62426
P62137	pp	Q99KK7
P62137	pp	Q7TT37
P62137	pp	Q8CGC7
P62137	pp	Q9Z0N1
P62137	pp	Q3U1J4
P62137	pp	Q7TQK1
P62137	pp	P62908
P62137	pp	Q9JKX4
P62137	pp	P80313
P62137	pp	P80314
P62137	pp	Q61140
P62137	pp	P63242
P62137	pp	P68040
P62137	pp	Q91WG4
P62137	pp	Q99LM2
P62137	pp	Q9D0E1
P62137	pp	Q9WV32
P62137	pp	Q64727
P62137	pp	Q8VEH5
P62137	pp	Q8CH72
P62137	pp	Q91VC3
P62137	pp	Q61543
P62137	pp	Q61687
P62137	pp	Q9D379
P62137	pp	Q9CQV8
P62137	pp	Q9D4H8
P62137	pp	Q9D0T1
P62137	pp	Q04857
P62137	pp	Q6NWW9
P62137	pp	P62874
P62137	pp	Q9QZD9
P62137	pp	Q62009
P62137	pp	Q8C7X2
P62137	pp	Q8BJ71
P62137	pp	Q9QZ06
P62137	pp	Q9D5T0
P62137	pp	P62317
P62137	pp	B1AVY7
P62137	pp	P63330
P62137	pp	Q9DAW9
P62137	pp	Q9D8E6
P62137	pp	Q9Z315
P62137	pp	Q62165
P62137	pp	Q3TC93
P62137	pp	Q91VI7
P62137	pp	P70168
P62137	pp	Q9Z2X1
P62137	pp	Q63844
P62137	pp	Q8VDJ3
P62137	pp	Q91V89
P62137	pp	P62242
P62137	pp	P97496
P62137	pp	Q8BMQ2
P62137	pp	Q5SWU9
P62137	pp	Q8CFI7
P62137	pp	P62962
P62137	pp	Q8R0G9
P62137	pp	Q9EPU0
P62137	pp	Q62351
P62137	pp	Q920L1
P62137	pp	P70699
Q62318	pp	Q9R0Q7
Q62318	pp	Q9D8N0
Q62318	pp	Q9CXR1
Q62318	pp	Q99PT1
Q62318	pp	Q99P31
Q62318	pp	Q99K48
Q62318	pp	Q99K28
Q62318	pp	Q99J45
Q62318	pp	Q91WS0
Q62318	pp	Q91W50
Q62318	pp	Q8JZQ9
Q62318	pp	Q8CCF0
Q62318	pp	Q80U95
Q62318	pp	Q6ZWV3
Q62318	pp	Q5SSZ5
Q62318	pp	Q5SRX1
Q62318	pp	Q9D832
Q62318	pp	Q62426
Q62318	pp	Q9D2R0
Q62318	pp	Q99KK7
Q62318	pp	Q7TT37
Q62318	pp	Q8CGC7
Q62318	pp	Q9Z0N1
Q62318	pp	Q7TQK1
Q62318	pp	Q9JKX4
Q62318	pp	Q91WG4
Q62318	pp	Q9D0E1
Q62318	pp	Q9WV32
Q62318	pp	Q64727
Q62318	pp	Q8VEH5
Q62318	pp	Q91VC3
Q62318	pp	Q9D379
Q62318	pp	Q9D4H8
Q62318	pp	Q9D0T1
Q62318	pp	Q9CQM5
Q62318	pp	Q6NWW9
Q62318	pp	Q9QZD9
Q62318	pp	Q8C7X2
Q62318	pp	Q8BJ71
Q62318	pp	Q9QZ06
Q62318	pp	Q9D5T0
Q62318	pp	B1AVY7
Q62318	pp	Q9DAW9
Q62318	pp	Q9D8E6
Q62318	pp	Q9Z315
Q62318	pp	Q91VI7
Q62318	pp	Q8K1R7
Q62318	pp	Q9Z2X1
Q62318	pp	Q63844
Q62318	pp	Q8VDJ3
Q62318	pp	Q91V89
Q62318	pp	Q64378
Q62318	pp	Q8BMQ2
Q62318	pp	Q5SWU9
Q62318	pp	Q8CFI7
Q62318	pp	Q8R0G9
Q62318	pp	Q9EPU0
Q62318	pp	Q80TM9
Q62318	pp	Q62351
Q62318	pp	Q920L1
Q62318	pp	Q8BY87
Q9D832	pp	Q9D8N0
Q9D832	pp	Q9Z0N1
Q9D832	pp	Q9WV32
Q9D832	pp	Q9QZD9
Q9D832	pp	Q9DAW9
Q9D832	pp	Q9D8E6
Q9D832	pp	Q9Z315
Q9D832	pp	Q9Z2X1
Q9D832	pp	Q9EPU0
Q62426	pp	Q9R0Q7
Q62426	pp	Q9D8N0
Q62426	pp	Q9D832
Q62426	pp	Q9CXR1
Q62426	pp	Q99PT1
Q62426	pp	Q99P31
Q62426	pp	Q99K48
Q62426	pp	Q99K28
Q62426	pp	Q99J45
Q62426	pp	Q91WS0
Q62426	pp	Q91W50
Q62426	pp	Q8JZQ9
Q62426	pp	Q8CCF0
Q62426	pp	Q80U95
Q62426	pp	Q6ZWV3
Q62426	pp	Q5SSZ5
Q62426	pp	Q5SRX1
Q62426	pp	Q9D2R0
Q62426	pp	Q99KK7
Q62426	pp	Q7TT37
Q62426	pp	Q8CGC7
Q62426	pp	Q9Z0N1
Q62426	pp	Q7TQK1
Q62426	pp	Q9JKX4
Q62426	pp	Q9CRT8
Q62426	pp	Q91WG4
Q62426	pp	Q9D0E1
Q62426	pp	Q9WV32
Q62426	pp	Q64727
Q62426	pp	Q8VEH5
Q62426	pp	Q91VC3
Q62426	pp	Q9D379
Q62426	pp	Q9D4H8
Q62426	pp	Q9D0T1
Q62426	pp	Q9CQM5
Q62426	pp	Q6NWW9
Q62426	pp	Q9QZD9
Q62426	pp	Q8C7X2
Q62426	pp	Q8BJ71
Q62426	pp	Q9QZ06
Q62426	pp	Q9D5T0
Q62426	pp	B1AVY7
Q62426	pp	Q9DAW9
Q62426	pp	Q9D8E6
Q62426	pp	Q9Z315
Q62426	pp	Q91VI7
Q62426	pp	Q8K1R7
Q62426	pp	Q9Z2X1
Q62426	pp	Q63844
Q62426	pp	Q8VDJ3
Q62426	pp	Q91V89
Q62426	pp	Q64378
Q62426	pp	Q8BMQ2
Q62426	pp	Q5SWU9
Q62426	pp	Q8CFI7
Q62426	pp	Q8R0G9
Q62426	pp	Q9EPU0
Q62426	pp	Q80TM9
Q62426	pp	Q922Y1
Q62426	pp	Q920L1
Q62426	pp	Q8BY87
Q9D2R0	pp	Q9R0Q7
Q9D2R0	pp	Q9D8N0
Q9D2R0	pp	Q9D832
Q9D2R0	pp	Q9Z0N1
Q9D2R0	pp	Q9WV32
Q9D2R0	pp	Q9D379
Q9D2R0	pp	Q9D4H8
Q9D2R0	pp	Q9QZD9
Q9D2R0	pp	Q9DAW9
Q9D2R0	pp	Q9D8E6
Q9D2R0	pp	Q9Z2X1
Q9D2R0	pp	Q9EPU0
P61327	pp	Q9R0Q7
P61327	pp	Q9D8N0
P61327	pp	Q9D832
P61327	pp	Q9D2R0
P61327	pp	Q99PT1
P61327	pp	Q99P31
P61327	pp	Q99K48
P61327	pp	Q99K28
P61327	pp	Q99J45
P61327	pp	Q91WS0
P61327	pp	Q91W50
P61327	pp	Q8JZQ9
P61327	pp	Q8CCF0
P61327	pp	Q80U95
P61327	pp	Q6ZWV3
P61327	pp	Q62426
P61327	pp	Q62318
P61327	pp	Q61990
P61327	pp	Q5SRX1
P61327	pp	P97855
P61327	pp	P97429
P61327	pp	P97311
P61327	pp	P97310
P61327	pp	P62806
P61327	pp	P62141
P61327	pp	P62137
P61327	pp	Q99KK7
P61327	pp	Q7TT37
P61327	pp	Q8CGC7
P61327	pp	Q9Z0N1
P61327	pp	Q3U1J4
P61327	pp	Q7TQK1
P61327	pp	P62908
P61327	pp	Q9JKX4
P61327	pp	P80313
P61327	pp	P80314
P61327	pp	Q61140
P61327	pp	P63242
P61327	pp	P68040
P61327	pp	Q91WG4
P61327	pp	Q9D0E1
P61327	pp	Q9WV32
P61327	pp	Q64727
P61327	pp	Q8VEH5
P61327	pp	Q91VC3
P61327	pp	Q61543
P61327	pp	Q61687
P61327	pp	Q9D379
P61327	pp	P61979
P61327	pp	Q9D4H8
P61327	pp	Q9D0T1
P61327	pp	Q04857
P61327	pp	Q9CQM5
P61327	pp	P62874
P61327	pp	Q9QZD9
P61327	pp	Q62009
P61327	pp	Q8BJ71
P61327	pp	Q9QZ06
P61327	pp	Q9D5T0
P61327	pp	P62317
P61327	pp	B1AVY7
P61327	pp	P63330
P61327	pp	Q9DAW9
P61327	pp	Q9D8E6
P61327	pp	Q9Z315
P61327	pp	Q62165
P61327	pp	Q3TC93
P61327	pp	Q91VI7
P61327	pp	Q8K1R7
P61327	pp	P70168
P61327	pp	Q9Z2X1
P61327	pp	Q63844
P61327	pp	Q8VDJ3
P61327	pp	Q91V89
P61327	pp	P62242
P61327	pp	Q64378
P61327	pp	P97496
P61327	pp	Q8BMQ2
P61327	pp	Q5SWU9
P61327	pp	Q8CFI7
P61327	pp	P62962
P61327	pp	Q8R0G9
P61327	pp	Q9EPU0
P61327	pp	Q62351
P61327	pp	Q8BY87
Q99KK7	pp	Q9R0Q7
Q99KK7	pp	Q9D8N0
Q99KK7	pp	Q9D832
Q99KK7	pp	Q9D2R0
Q99KK7	pp	Q9CXR1
Q99KK7	pp	Q99PT1
Q99KK7	pp	Q99P31
Q99KK7	pp	Q9Z0N1
Q99KK7	pp	Q9JKX4
Q99KK7	pp	Q9D0E1
Q99KK7	pp	Q9WV32
Q99KK7	pp	Q9D379
Q99KK7	pp	Q9D4H8
Q99KK7	pp	Q9D0T1
Q99KK7	pp	Q9CQM5
Q99KK7	pp	Q9QZD9
Q99KK7	pp	Q9QZ06
Q99KK7	pp	Q9D5T0
Q99KK7	pp	B1AVY7
Q99KK7	pp	Q9DAW9
Q99KK7	pp	Q9D8E6
Q99KK7	pp	Q9Z2X1
Q99KK7	pp	Q9EPU0
P07091	pp	Q9R0Q7
P07091	pp	Q9D8N0
P07091	pp	Q9D2R0
P07091	pp	Q99PT1
P07091	pp	Q99P31
P07091	pp	Q99KK7
P07091	pp	Q99J45
P07091	pp	Q8JZQ9
P07091	pp	Q80U95
P07091	pp	Q6ZWV3
P07091	pp	Q62426
P07091	pp	Q62318
P07091	pp	Q61990
P07091	pp	P97855
P07091	pp	P97429
P07091	pp	P97311
P07091	pp	P97310
P07091	pp	P61327
P07091	pp	P52480
P07091	pp	P50247
P07091	pp	P11499
P07091	pp	P10605
P07091	pp	Q7TT37
P07091	pp	Q8CGC7
P07091	pp	Q9Z0N1
P07091	pp	Q3U1J4
P07091	pp	P62908
P07091	pp	P61222
P07091	pp	P80313
P07091	pp	P80314
P07091	pp	Q61140
P07091	pp	P63242
P07091	pp	P68040
P07091	pp	Q91WG4
P07091	pp	Q9D0E1
P07091	pp	Q9WV32
P07091	pp	P60843
P07091	pp	Q64727
P07091	pp	Q8VEH5
P07091	pp	P28658
P07091	pp	P61979
P07091	pp	Q9D4H8
P07091	pp	P16858
P07091	pp	Q9D0T1
P07091	pp	Q9CQM5
P07091	pp	P62874
P07091	pp	P14206
P07091	pp	Q9QZD9
P07091	pp	P63330
P07091	pp	Q9DAW9
P07091	pp	Q9D8E6
P07091	pp	Q3TC93
P07091	pp	Q91VI7
P07091	pp	Q8K1R7
P07091	pp	P70168
P07091	pp	P50516
P07091	pp	Q9Z2X1
P07091	pp	Q8VDJ3
P07091	pp	P62242
P07091	pp	Q64378
P07091	pp	P19096
P07091	pp	P62962
P07091	pp	P46935
P07091	pp	Q9EPU0
P07091	pp	Q62351
P07091	pp	Q8BY87
Q7TT37	pp	Q9R0Q7
Q7TT37	pp	Q9D8N0
Q7TT37	pp	Q9D2R0
Q7TT37	pp	Q99PT1
Q7TT37	pp	Q99P31
Q7TT37	pp	Q99KK7
Q7TT37	pp	Q99J45
Q7TT37	pp	Q8JZQ9
Q7TT37	pp	Q8CGC7
Q7TT37	pp	Q9Z0N1
Q7TT37	pp	Q9JKX4
Q7TT37	pp	Q91WG4
Q7TT37	pp	Q9D0E1
Q7TT37	pp	Q9WV32
Q7TT37	pp	Q8VEH5
Q7TT37	pp	Q91VC3
Q7TT37	pp	Q9D4H8
Q7TT37	pp	Q9D0T1
Q7TT37	pp	Q9CQM5
Q7TT37	pp	Q9QZD9
Q7TT37	pp	Q8C7X2
Q7TT37	pp	Q9DAW9
Q7TT37	pp	Q9D8E6
Q7TT37	pp	Q91VI7
Q7TT37	pp	Q8K1R7
Q7TT37	pp	Q9Z2X1
Q7TT37	pp	Q8VDJ3
Q7TT37	pp	Q9EPU0
Q7TT37	pp	Q8BY87
Q8CGC7	pp	Q9R0Q7
Q8CGC7	pp	Q9D8N0
Q8CGC7	pp	Q9D832
Q8CGC7	pp	Q9D2R0
Q8CGC7	pp	Q99PT1
Q8CGC7	pp	Q99P31
Q8CGC7	pp	Q99KK7
Q8CGC7	pp	Q99K48
Q8CGC7	pp	Q99K28
Q8CGC7	pp	Q99J45
Q8CGC7	pp	Q91WS0
Q8CGC7	pp	Q8JZQ9
Q8CGC7	pp	Q9Z0N1
Q8CGC7	pp	Q9JKX4
Q8CGC7	pp	Q91WG4
Q8CGC7	pp	Q9D0E1
Q8CGC7	pp	Q9WV32
Q8CGC7	pp	Q8VEH5
Q8CGC7	pp	Q91VC3
Q8CGC7	pp	Q9D379
Q8CGC7	pp	Q9D4H8
Q8CGC7	pp	Q9D0T1
Q8CGC7	pp	Q9CQM5
Q8CGC7	pp	Q9QZD9
Q8CGC7	pp	Q9D5T0
Q8CGC7	pp	B1AVY7
Q8CGC7	pp	Q9DAW9
Q8CGC7	pp	Q9D8E6
Q8CGC7	pp	Q9Z315
Q8CGC7	pp	Q91VI7
Q8CGC7	pp	Q8K1R7
Q8CGC7	pp	Q9Z2X1
Q8CGC7	pp	Q8VDJ3
Q8CGC7	pp	Q91V89
Q8CGC7	pp	Q9EPU0
Q9Z0N1	pp	B1AVY7
Q9Z0N1	pp	Q9Z315
Q9Z0N1	pp	Q9Z2X1
P97473	pp	Q61990
Q3U1J4	pp	Q9Z0N1
Q3U1J4	pp	Q9R0Q7
Q3U1J4	pp	Q9D8N0
Q3U1J4	pp	Q9D832
Q3U1J4	pp	Q9D2R0
Q3U1J4	pp	Q9CXR1
Q3U1J4	pp	Q99PT1
Q3U1J4	pp	Q99P31
Q3U1J4	pp	Q99KK7
Q3U1J4	pp	Q99K48
Q3U1J4	pp	Q99K28
Q3U1J4	pp	Q99J45
Q3U1J4	pp	Q91WS0
Q3U1J4	pp	Q91W50
Q3U1J4	pp	Q8JZQ9
Q3U1J4	pp	Q8CGC7
Q3U1J4	pp	Q80U95
Q3U1J4	pp	Q7TT37
Q3U1J4	pp	Q6ZWV3
Q3U1J4	pp	Q62426
Q3U1J4	pp	Q62318
Q3U1J4	pp	Q61990
Q3U1J4	pp	Q61263
Q3U1J4	pp	Q5SSZ5
Q3U1J4	pp	Q5SRX1
Q3U1J4	pp	Q61140
Q3U1J4	pp	Q91WG4
Q3U1J4	pp	Q9D0E1
Q3U1J4	pp	Q9WV32
Q3U1J4	pp	Q64727
Q3U1J4	pp	Q8VEH5
Q3U1J4	pp	Q91VC3
Q3U1J4	pp	Q61543
Q3U1J4	pp	Q61687
Q3U1J4	pp	Q9D379
Q3U1J4	pp	Q9D4H8
Q3U1J4	pp	Q9D0T1
Q3U1J4	pp	Q9CQM5
Q3U1J4	pp	Q9QZD9
Q3U1J4	pp	Q62009
Q3U1J4	pp	Q8C7X2
Q3U1J4	pp	Q9QZ06
Q3U1J4	pp	Q571I9
Q3U1J4	pp	B1AVY7
Q3U1J4	pp	Q9DAW9
Q3U1J4	pp	Q9D8E6
Q3U1J4	pp	Q9Z315
Q3U1J4	pp	Q62165
Q3U1J4	pp	Q91VI7
Q3U1J4	pp	Q8K1R7
Q3U1J4	pp	Q9Z2X1
Q3U1J4	pp	Q63844
Q3U1J4	pp	Q8VDJ3
Q3U1J4	pp	Q91V89
Q3U1J4	pp	Q64378
Q3U1J4	pp	Q5SWU9
Q3U1J4	pp	Q8R0G9
Q3U1J4	pp	Q9EPU0
Q3U1J4	pp	Q80TM9
Q3U1J4	pp	Q62351
Q3U1J4	pp	Q920L1
Q3U1J4	pp	Q8BY87
Q7TQK1	pp	Q9Z0N1
Q7TQK1	pp	Q9D8N0
Q7TQK1	pp	Q9D832
Q7TQK1	pp	Q99PT1
Q7TQK1	pp	Q99K48
Q7TQK1	pp	Q99K28
Q7TQK1	pp	Q91WS0
Q7TQK1	pp	Q8JZQ9
Q7TQK1	pp	Q8CCF0
Q7TQK1	pp	Q9JKX4
Q7TQK1	pp	Q9D0E1
Q7TQK1	pp	Q9WV32
Q7TQK1	pp	Q91VC3
Q7TQK1	pp	Q9D0T1
Q7TQK1	pp	Q9QZD9
Q7TQK1	pp	Q8BJ71
Q7TQK1	pp	Q9DAW9
Q7TQK1	pp	Q9D8E6
Q7TQK1	pp	Q9Z315
Q7TQK1	pp	Q9Z2X1
Q7TQK1	pp	Q8VDJ3
Q7TQK1	pp	Q8BMQ2
Q7TQK1	pp	Q8CFI7
Q7TQK1	pp	Q8R0G9
Q7TQK1	pp	Q9EPU0
P62908	pp	Q9Z0N1
P62908	pp	Q9R0Q7
P62908	pp	Q9D8N0
P62908	pp	Q9D832
P62908	pp	Q9D2R0
P62908	pp	Q9CXR1
P62908	pp	Q99PT1
P62908	pp	Q99P31
P62908	pp	Q99KK7
P62908	pp	Q99K48
P62908	pp	Q99K28
P62908	pp	Q99J45
P62908	pp	Q91WS0
P62908	pp	Q91W50
P62908	pp	Q8JZQ9
P62908	pp	Q8CGC7
P62908	pp	Q8CCF0
P62908	pp	Q80UG5
P62908	pp	Q80U95
P62908	pp	Q7TT37
P62908	pp	Q7TQK1
P62908	pp	Q6ZWV3
[truncated: 3,899 more rows]
