# Supplementary material for: Global ubiquitinome profiling identifies NEDD4 as a regulator of Profilin 1 and actin remodelling in neural crest cells
Source: Nat Commun. 2022 Apr 19;13:2018. doi: 10.1038/s41467-022-29660-3 (PMC9018756; doi:10.1038/s41467-022-29660-3)
Supplement: Supplementary file 13 — Source Data [file 41467_2022_29660_MOESM13_ESM.zip]

Archive with 17 entries (14 files):
- Source data files/
- Source data files/Source data file Figure 2.xlsx
- __MACOSX/
- __MACOSX/Source data files/
- __MACOSX/Source data files/._Source data file Figure 2.xlsx
- Source data files/Source data file Figure 5.xlsx
- __MACOSX/Source data files/._Source data file Figure 5.xlsx
- Source data files/Source data file Figure 8.xlsx
- __MACOSX/Source data files/._Source data file Figure 8.xlsx
- Source data files/Source data file Figure 4.xlsx
- __MACOSX/Source data files/._Source data file Figure 4.xlsx
- Source data files/Source data file Figure 7.xlsx
- __MACOSX/Source data files/._Source data file Figure 7.xlsx
- Source data files/Source data file Supplementary Figures.xlsx
- __MACOSX/Source data files/._Source data file Supplementary Figures.xlsx
- Source data files/Source data file Figure 6.xlsx
- __MACOSX/Source data files/._Source data file Figure 6.xlsx
