# Supplementary material for: Global ubiquitinome profiling identifies NEDD4 as a regulator of Profilin 1 and actin remodelling in neural crest cells
Source: Nat Commun. 2022 Apr 19;13:2018. doi: 10.1038/s41467-022-29660-3 (PMC9018756; doi:10.1038/s41467-022-29660-3)
Supplement: Supplementary file 13 — Source Data [file 41467_2022_29660_MOESM13_ESM.zip › Source data files/Source data file Figure 2.xlsx]

## Sheet: 2e
	Ub linkage	Log2 H/L normalised
		Exp1	Exp2	Exp3		Average
	K63	-1.63491	-1.38266	-1.19057		-1.57441
	K48	-1.48815	N/A	-1.52297		-1.51428
	K6	-0.26401	-0.258063	-0.17454		-0.246224
	K11	-0.177963	0.0871912	0.163756		0.0385767
	K27	-0.0477708	0.338339	0.0110662		0.13829
		N/A - K48 only detected in samples from Experiment 1 and 3
