# Supplementary material for: Global ubiquitinome profiling identifies NEDD4 as a regulator of Profilin 1 and actin remodelling in neural crest cells
Source: Nat Commun. 2022 Apr 19;13:2018. doi: 10.1038/s41467-022-29660-3 (PMC9018756; doi:10.1038/s41467-022-29660-3)
Supplement: Supplementary file 13 — Source Data [file 41467_2022_29660_MOESM13_ESM.zip › Source data files/Source data file Figure 5.xlsx]

## Sheet: 5b
	Fluorescence intensity per bin
		WT 1	WT 2	WT 3	KO 1	KO 2	KO 3
	Bin 1	27.6957	19.3407	18.2428	40.4006	23.7544	29.6932
	Bin 2	28.4857	20.1748	18.6876	38.5606	25.234	30.7862
	Bin 3	27.4681	20.4296	20.1342	36.678	27.5557	33.9493
	Bin 4	24.1322	23.607	22.6927	35.6536	31.8248	36.401
	Bin 5	22.1925	28.7972	31.0612	32.7071	45.1221	48.162

## Sheet: 5c
	Avge fluorescence intenstiy
		WT 1	WT 2	WT 3	KO 1	KO 2	KO 3
	Bin avge	25.9948	22.4699	22.1637	36.8	30.6982	35.7983
