# Supplementary material for: Global ubiquitinome profiling identifies NEDD4 as a regulator of Profilin 1 and actin remodelling in neural crest cells
Source: Nat Commun. 2022 Apr 19;13:2018. doi: 10.1038/s41467-022-29660-3 (PMC9018756; doi:10.1038/s41467-022-29660-3)
Supplement: Supplementary file 13 — Source Data [file 41467_2022_29660_MOESM13_ESM.zip › Source data files/Source data file Figure 8.xlsx]

## Sheet: 8b
	Poly ubiquitin normalised to GFP-IP
		GFP-Pfn1	Pfn1-K70A	Pfn1K108A	Pfn1K127A
	Expt 1	0.367894	0.398965	0.29801	0.525695
	Expt 2	0.420226	0.487917	0.420584	0.692084
	Expt 3	0.38536	0.438578	0.860362	0.692084
	Expt 4	0.317386	0.236676	0.109756	1.23916
	Expt 5	0.299953	0.376724	0.49859
	Mono ubiquitin normalised to GFP-IP
		GFP-Pfn1	Pfn1-K70A	Pfn1K108A	Pfn1K127A
	Expt 1	0.598797	0.712488	0.461084	0.524393
	Expt 2	0.74172	0.481945	0.321771	0.626552
	Expt 3	0.751488	0.696402	0.436059	0.42883
	Expt 4	0.784441	0.696402	0.213691	0.525781
	Expt 5	0.847926	0.425154	0.527411

## Sheet: 8c
	Pfn1 densitometry as a percent of 0hr average
		GFP-Pfn1 WT1	GFP-Pfn1 WT2	GFP-Pfn1 WT3	Pfn1-K70A WT1	Pfn1-K70A WT2	Pfn1-K70A WT3	Pfn1-K108A WT1	Pfn1-K108A WT2	Pfn1-K108A WT3
	0hr	1.08667	1.06524	0.848088	1.11759	1.08798	0.794427	1.10333	1.05305	0.843625
	24hr	0.824934	0.934782	0.535162	1.06823	0.973882	0.741465	0.968197	0.995038	0.694715

## Sheet: 8d
	Actin recovery
		Control	GFP-Pfn1	Pfn1-K70A	Pfn1K108A
	WT 1	22.3675	23.026	31.8982	49.7168
	WT 2	24.4726	32.1682	29.2521	36.8133
	WT 3	22.1476	25.9809	12.4546	41.2043
