# Supplementary material for: Global ubiquitinome profiling identifies NEDD4 as a regulator of Profilin 1 and actin remodelling in neural crest cells
Source: Nat Commun. 2022 Apr 19;13:2018. doi: 10.1038/s41467-022-29660-3 (PMC9018756; doi:10.1038/s41467-022-29660-3)
Supplement: Supplementary file 13 — Source Data [file 41467_2022_29660_MOESM13_ESM.zip › Source data files/Source data file Figure 4.xlsx]

## Sheet: 4a
	Ub densitomerty normalised to GFP
		Nedd4 CS	Nedd4
	Expt 1	0.682266	2.82758
	Expt 2	1.34426	3.31269
	Expt 3	0.658582	1.40443
	Expt 4	0.900874	1.51084

## Sheet: 4c
	Pfn1 densitomerty normalised to 14-3-3zeta load control
	Nedd4 WT 1	0.844
	Nedd4 WT 2	0.778
	Nedd4 WT 3	1.08
	Nedd4 KO 1	1.27
	Nedd4 KO 2	1.005
	Nedd4 KO 3	1.55

## Sheet: 4d
	Total Ub densitomerty normalised to GFP-IP
	Nedd4 WT 1	2.09442
	Nedd4 WT 2	2.44299
	Nedd4 WT 3	2.3742
	Nedd4 KO 1	1.68085
	Nedd4 KO 2	0.462809
	Nedd4 KO 3	1.46872

## Sheet: 4f
	Pfn1 abundance normalised to 14-3-3zeta load control
		WT1	WT2	WT3	KO1	KO2	KO3
	0hr	0.988905	1.17073	0.840363	1.74116	0.651775	0.60707
	9hr	0.624639	0.639012	0.063469	1.30834	0.756598	0.999919
