# Supplementary material for: Global ubiquitinome profiling identifies NEDD4 as a regulator of Profilin 1 and actin remodelling in neural crest cells
Source: Nat Commun. 2022 Apr 19;13:2018. doi: 10.1038/s41467-022-29660-3 (PMC9018756; doi:10.1038/s41467-022-29660-3)
Supplement: Supplementary file 13 — Source Data [file 41467_2022_29660_MOESM13_ESM.zip › Source data files/Source data file Figure 7.xlsx]

## Sheet: 7c
	Avge fluorescence intensity
	3hr recovery
	WT1	23.773
	WT2	25.33
	WT3	20.88
	KO1	32.15
	KO2	33.74
	KO3	34.81
	KO1 + PfnsiRNA	21.06
	KO2 + PfnsiRNA	20.36
	KO3 + PfnsiRNA	28.133

## Sheet: 7e
F/G actin ratio
	WT 1	WT 2	WT 3	KO 1	KO 2	KO 3
actin ratio	0.115882	0.249966	0.152863	0.299196	0.480409	0.528962

## Sheet: 7f
	F/G actin ratio
		WT 1	WT 2	WT 3	KO 1	KO 2	KO 3
	0min	0.223966	0.190498	0.185685	0.243585	0.256502	0.189899
	180min	0.108416	0.267636	0.227931	0.473095	0.401659	0.412867
	180min Pfn1KD	0.199646	0.266074	0.157914	0.128122	0.207172	0.149089
