# Supplementary material for: Global ubiquitinome profiling identifies NEDD4 as a regulator of Profilin 1 and actin remodelling in neural crest cells
Source: Nat Commun. 2022 Apr 19;13:2018. doi: 10.1038/s41467-022-29660-3 (PMC9018756; doi:10.1038/s41467-022-29660-3)
Supplement: Supplementary file 13 — Source Data [file 41467_2022_29660_MOESM13_ESM.zip › Source data files/Source data file Supplementary Figures.xlsx]

## Sheet: 7
	Avge migration distance
		WT1	WT2	WT3	KO1	KO2	KO3
	Distance (um)	24.0891	24.3523	28.012	8.05893	5.38933	9.46267

## Sheet: 9
	F+G actin
		WT 1	WT 2	WT 3	KO 1	KO 2	KO 3
	0min	16992.2	12987.4	28654.9	15243.3	9904.3	26692.4
	180min	22218.3	8253.15	19381.2	10370.2	9864.57	22235.1
	180min Pfn1KD	11547.4	11943.6	12914.9	14538.4	10880	19259.7
