# Supplementary material for: Global ubiquitinome profiling identifies NEDD4 as a regulator of Profilin 1 and actin remodelling in neural crest cells
Source: Nat Commun. 2022 Apr 19;13:2018. doi: 10.1038/s41467-022-29660-3 (PMC9018756; doi:10.1038/s41467-022-29660-3)
Supplement: Supplementary file 13 — Source Data [file 41467_2022_29660_MOESM13_ESM.zip › Source data files/Source data file Figure 6.xlsx]

## Sheet: 6b
	Avge migration distance
		neg siRNA 1	neg siRNA 2	neg siRNA 3	N4 siRNA 1	N4 siRNA 2	N4 siRNA 3
	Distance (um)	67.9127	69.6187	62.9904	37.1744	33.1006	58.3298

## Sheet: 6d
	Avge fluorescence intensity
		Control 1	Control 2	Control 3	Control 4	KO 1	KO 2	KO 3	KO 4
	Bin Avge	27.4925	22.1664	31.9593	28.2452	36.288	33.3723	32.773	46.0715

## Sheet: 6f
	Number of NCC in each somite
		Control 1	Control 2	Control 3	Control 4	Control 5	KO 1	KO 2	KO 3
	Somite 5	0	1	1	0	0	0	0	0
	Somite 6	0	1	2	6	2	0	5	4
	Somite 7	2	6	2.5	3	8	1.5	2.5	3
	Somite 8	2	6.5	5.5	8.5	15	3	6	6.5
	Somite 9	4	8.5	9	16	20	4.5	11	8.5
	Somite 10	12	13	21.5	17	25	21	23	6
	Somite 11	35	41	24	45		44	50	27.5
	Somite 12	40	52	42	48		55	63	42
	Somite 13	65	65	73	55		69	46	60.5
	Somite 14	66	78	88	72		85	89	72
	Migration distance normalised to somite size
		Control 1	Control 2	Control 3	Control 4	Control 5	KO 1	KO 2	KO 3
	Somite 5	0	0.202091	0.431095	0	0	0	0	0
	Somite 6	0	0.234266	0.576159	0.560897	0.32963	0.241993	0	0.458689
	Somite 7	0	0.333333	0.371398	0.488129	0.750903	0.430207	0.396648	0.30605
	Somite 8	0.413428	0.525135	0.396732	0.592101	0.65704	0.492557	0.167785	0.391748
	Somite 9	0.68231	0.601675	0.680977	0.720278	0.628866	0.515527	0.331058	0.408209
	Somite 10	0.851351	0.793751	0.74692	0.693399	0.661184	0.650485	0.641161	0.452632
	Somite 11	0.653179	0.875371	0.849604	0.731629		0.809399	0.898396	0.808917
	Somite 12	0.649457	0.927374	0.835859	0.776435		0.826633	0.980861	0.779221
	Somite 13	0.698006	0.958564	0.92176	0.915205		0.896465	1.07556	0.788235
	Somite 14	0.77208	0.963989	0.931604	0.890339		0.853659	1.01739	0.97205
